# Supplementary material for: Multi-Noncentrosymmetric Polar Order in 2D Hybrid Lead Chloride with Broadband Emission and High-Temperature Second-Harmonic Generation Switching
Source: ACS Appl Mater Interfaces. 2024 Oct 24;16(44):60564–75. doi: 10.1021/acsami.4c14244 (PMC11551948; doi:10.1021/acsami.4c14244)
Supplement: Supplementary file 2 — am4c14244_si_002.cif [file am4c14244_si_002.cif]

####################################################################### 
# 
# This file contains crystal structure data downloaded from the 
# Cambridge Structural Database (CSD) hosted by the Cambridge 
# Crystallographic Data Centre (CCDC).
# 
# Full information about CCDC data access policies and citation 
# guidelines are available at http://www.ccdc.cam.ac.uk/access/V1 
# 
# Audit and citation data items may have been added by the CCDC. 
# Please retain this information to preserve the provenance of 
# this file and to allow appropriate attribution of the data. 
# 
#######################################################################

data_3ClPr2PbCl4_360K
_database_code_depnum_ccdc_archive 'CCDC 2336094'
loop_
_audit_author_name
_audit_author_address
'Dawid Drozdowski'
;Institute of Low Temperature and Structure Research Polish Academy of Sciences
Poland
;
_audit_update_record             
;
2024-03-01 deposited with the CCDC.	2024-03-01 downloaded from the CCDC.
;
# start Validation Reply Form
_vrf_PLAT242_3ClPr2PbCl4_360K    
;
PROBLEM: Low    'MainMol' Ueq as Compared to Neighbors of        Pb1 Check
RESPONSE: High thermal dynamics of chlorines.
;
# Added during the CSD deposition process: Friday 01 March 2024 07:57 AM
# end Validation Reply Form

_audit_creation_date             2024-03-01
_audit_creation_method           
;
Olex2 1.5
(compiled 2022.04.07 svn.rca3783a0 for OlexSys, GUI svn.r6498)
;
_shelx_SHELXL_version_number     2018/3
_audit_contact_author_address    ?
_audit_contact_author_email      ?
_audit_contact_author_phone      ?
_publ_contact_author_id_orcid    ?
_publ_section_references         
;
Dolomanov, O.V., Bourhis, L.J., Gildea, R.J, Howard, J.A.K. & Puschmann, H.
 (2009), J. Appl. Cryst. 42, 339-341.

Sheldrick, G.M. (2015). Acta Cryst. A71, 3-8.

Sheldrick, G.M. (2015). Acta Cryst. C71, 3-8.
;
_chemical_name_common            ?
_chemical_name_systematic        ?
_chemical_formula_moiety         'Cl4 Pb, C6 N2, Cl2'
_chemical_formula_sum            'C6 Cl6 N2 Pb'
_chemical_formula_weight         519.97
_chemical_melting_point          ?
_chemical_oxdiff_formula         'Pb1 Cl6 C6 N2'
loop_
_atom_type_symbol
_atom_type_description
_atom_type_scat_dispersion_real
_atom_type_scat_dispersion_imag
_atom_type_scat_source
C C 0.0033 0.0016 'International Tables Vol C Tables 4.2.6.8 and 6.1.1.4'
Cl Cl 0.1484 0.1585 'International Tables Vol C Tables 4.2.6.8 and 6.1.1.4'
N N 0.0061 0.0033 'International Tables Vol C Tables 4.2.6.8 and 6.1.1.4'
Pb Pb -3.3944 10.1111 'International Tables Vol C Tables 4.2.6.8 and 6.1.1.4'

_shelx_space_group_comment       
;
The symmetry employed for this shelxl refinement is uniquely defined
by the following loop, which should always be used as a source of
symmetry information in preference to the above space-group names.
They are only intended as comments.
;
_space_group_crystal_system      orthorhombic
_space_group_IT_number           64
_space_group_name_H-M_alt        'C m c e'
_space_group_name_Hall           '-C 2bc 2'
loop_
_space_group_symop_operation_xyz
'x, y, z'
'-x, -y+1/2, z+1/2'
'-x, y+1/2, -z+1/2'
'x, -y, -z'
'x+1/2, y+1/2, z'
'-x+1/2, -y+1, z+1/2'
'-x+1/2, y+1, -z+1/2'
'x+1/2, -y+1/2, -z'
'-x, -y, -z'
'x, y-1/2, -z-1/2'
'x, -y-1/2, z-1/2'
'-x, y, z'
'-x+1/2, -y+1/2, -z'
'x+1/2, y, -z-1/2'
'x+1/2, -y, z-1/2'
'-x+1/2, y+1/2, z'

_cell_length_a                   28.552(7)
_cell_length_b                   7.855(3)
_cell_length_c                   7.831(3)
_cell_angle_alpha                90
_cell_angle_beta                 90
_cell_angle_gamma                90
_cell_volume                     1756.4(10)
_cell_formula_units_Z            4
_cell_measurement_reflns_used    832
_cell_measurement_temperature    360.01(13)
_cell_measurement_theta_max      24.7250
_cell_measurement_theta_min      3.7010
_shelx_estimated_absorpt_T_max   0.622
_shelx_estimated_absorpt_T_min   0.116
_exptl_absorpt_coefficient_mu    10.493
_exptl_absorpt_correction_T_max  1.00000
_exptl_absorpt_correction_T_min  0.45093
_exptl_absorpt_correction_type   multi-scan
_exptl_absorpt_process_details   
;
CrysAlisPro 1.171.42.93a (Rigaku Oxford Diffraction, 2023)
Empirical absorption correction using spherical harmonics,
implemented in SCALE3 ABSPACK scaling algorithm.
;
_exptl_absorpt_special_details   ?
_exptl_crystal_colour            colourless
_exptl_crystal_colour_primary    colourless
_exptl_crystal_density_diffrn    1.966
_exptl_crystal_density_meas      ?
_exptl_crystal_density_method    ?
_exptl_crystal_description       plate
_exptl_crystal_F_000             936
_exptl_crystal_size_max          0.36
_exptl_crystal_size_mid          0.15
_exptl_crystal_size_min          0.05
_exptl_transmission_factor_max   ?
_exptl_transmission_factor_min   ?
_diffrn_reflns_av_R_equivalents  0.0256
_diffrn_reflns_av_unetI/netI     0.0349
_diffrn_reflns_Laue_measured_fraction_full 0.999
_diffrn_reflns_Laue_measured_fraction_max 0.999
_diffrn_reflns_limit_h_max       35
_diffrn_reflns_limit_h_min       -24
_diffrn_reflns_limit_k_max       6
_diffrn_reflns_limit_k_min       -9
_diffrn_reflns_limit_l_max       9
_diffrn_reflns_limit_l_min       -5
_diffrn_reflns_number            2373
_diffrn_reflns_point_group_measured_fraction_full 0.999
_diffrn_reflns_point_group_measured_fraction_max 0.999
_diffrn_reflns_theta_full        25.242
_diffrn_reflns_theta_max         26.370
_diffrn_reflns_theta_min         2.854
_diffrn_ambient_environment      air
_diffrn_ambient_temperature      360.01(13)
_diffrn_detector                 'CCD plate'
_diffrn_detector_area_resol_mean 10.6249
_diffrn_detector_type            Atlas
_diffrn_measured_fraction_theta_full 0.999
_diffrn_measured_fraction_theta_max 0.999
_diffrn_measurement_details      
;
List of Runs (angles in degrees, time in seconds):

  # Type    Start    End  Width  t~exp~   \w     \q     \k     \f   Frames
#--------------------------------------------------------------------------
  1  \w     -9.00  90.00   1.00   16.00    --   13.47  57.00  90.00   99
  2  \w     -2.00  26.00   1.00   16.00    --  -14.56 -99.00 -30.00   28
;
_diffrn_measurement_device       'four-circle diffractometer'
_diffrn_measurement_device_type  'Xcalibur, Atlas'
_diffrn_measurement_method       '\w scans'
_diffrn_orient_matrix_type       
'CrysAlisPro convention (1999,Acta A55,543-557)'
_diffrn_orient_matrix_UB_11      -0.0222935000
_diffrn_orient_matrix_UB_12      -0.0380932000
_diffrn_orient_matrix_UB_13      -0.0127585000
_diffrn_orient_matrix_UB_21      -0.0110152000
_diffrn_orient_matrix_UB_22      0.0785170000
_diffrn_orient_matrix_UB_23      0.0196954000
_diffrn_orient_matrix_UB_31      0.0007633000
_diffrn_orient_matrix_UB_32      0.0232514000
_diffrn_orient_matrix_UB_33      -0.0873346000
_diffrn_radiation_monochromator  graphite
_diffrn_radiation_probe          x-ray
_diffrn_radiation_type           'Mo K\a'
_diffrn_radiation_wavelength     0.71073
_diffrn_source                   'fine-focus sealed X-ray tube'
_diffrn_source_type              'Enhance (Mo) X-ray Source'
_reflns_Friedel_coverage         0.000
_reflns_Friedel_fraction_full    .
_reflns_Friedel_fraction_max     .
_reflns_number_gt                512
_reflns_number_total             916
_reflns_special_details          
;
 Reflections were merged by SHELXL according to the crystal
 class for the calculation of statistics and refinement.
 
 _reflns_Friedel_fraction is defined as the number of unique
 Friedel pairs measured divided by the number that would be
 possible theoretically, ignoring centric projections and
 systematic absences.
;
_reflns_threshold_expression     'I > 2\s(I)'
_computing_cell_refinement       'CrysAlisPro 1.171.42.93a (Rigaku OD, 2023)'
_computing_data_collection       'CrysAlisPro 1.171.42.93a (Rigaku OD, 2023)'
_computing_data_reduction        'CrysAlisPro 1.171.42.93a (Rigaku OD, 2023)'
_computing_molecular_graphics    'Olex2 1.5 (Dolomanov et al., 2009)'
_computing_publication_material  'Olex2 1.5 (Dolomanov et al., 2009)'
_computing_structure_refinement  'SHELXL 2018/3 (Sheldrick, 2015)'
_computing_structure_solution    'SHELXT 2018/2 (Sheldrick, 2018)'
_refine_diff_density_max         0.422
_refine_diff_density_min         -0.950
_refine_diff_density_rms         0.133
_refine_ls_extinction_coef       .
_refine_ls_extinction_method     none
_refine_ls_goodness_of_fit_ref   1.030
_refine_ls_hydrogen_treatment    undef
_refine_ls_matrix_type           full
_refine_ls_number_parameters     34
_refine_ls_number_reflns         916
_refine_ls_number_restraints     5
_refine_ls_R_factor_all          0.0727
_refine_ls_R_factor_gt           0.0391
_refine_ls_restrained_S_all      1.049
_refine_ls_shift/su_max          0.001
_refine_ls_shift/su_mean         0.000
_refine_ls_structure_factor_coef Fsqd
_refine_ls_weighting_details     
'w=1/[\s^2^(Fo^2^)+(0.0498P)^2^] where P=(Fo^2^+2Fc^2^)/3'
_refine_ls_weighting_scheme      calc
_refine_ls_wR_factor_gt          0.0880
_refine_ls_wR_factor_ref         0.1101
_refine_special_details          ?
_olex2_refinement_description    
;
1. Uiso/Uaniso restraints and constraints
C3 \\sim C3 \\sim C4 \\sim C4 \\sim C2 \\sim Cl3 \\sim Cl3 \\sim N1 \\sim N1:
within 2A with sigma of 0.04 and sigma for terminal atoms of 0.08 within 2A
2. Others
 Fixed Sof: N1(0.5) C4(0.5) C3(0.5) Cl3(0.5)
;
_atom_sites_solution_hydrogens   .
_atom_sites_solution_primary     dual
_atom_sites_solution_secondary   ?
loop_
_atom_site_label
_atom_site_type_symbol
_atom_site_fract_x
_atom_site_fract_y
_atom_site_fract_z
_atom_site_U_iso_or_equiv
_atom_site_adp_type
_atom_site_occupancy
_atom_site_site_symmetry_order
_atom_site_calc_flag
_atom_site_refinement_flags_posn
_atom_site_refinement_flags_adp
_atom_site_refinement_flags_occupancy
_atom_site_disorder_assembly
_atom_site_disorder_group
Pb1 Pb 0.000000 0.000000 0.000000 0.0919(4) Uani 1 4 d S T P . .
Cl1 Cl 0.000000 0.3129(4) 0.1867(4) 0.1450(14) Uani 1 2 d S T P . .
Cl2 Cl 0.0992(3) 0.000000 0.000000 0.196(3) Uani 1 2 d S T P . .
N1 N 0.0865(15) 0.066(6) 0.424(6) 0.277(15) Uiso 0.5 1 d . U P A .
C4 C 0.170(5) -0.028(12) 0.396(18) 0.49(4) Uiso 0.5 1 d . U P A 1
C2 C 0.101(3) 0.000000 0.500000 0.35(3) Uiso 1 2 d S U P A .
C3 C 0.138(3) 0.016(11) 0.44(2) 0.39(3) Uiso 0.5 1 d . U P . .
Cl3 Cl 0.225(2) 0.003(6) 0.412(9) 0.85(5) Uiso 0.5 1 d . U P B 2

loop_
_atom_site_aniso_label
_atom_site_aniso_U_11
_atom_site_aniso_U_22
_atom_site_aniso_U_33
_atom_site_aniso_U_23
_atom_site_aniso_U_13
_atom_site_aniso_U_12
Pb1 0.1883(8) 0.0434(4) 0.0439(4) 0.0000(2) 0.000 0.000
Cl1 0.284(4) 0.0727(18) 0.0779(18) -0.0238(17) 0.000 0.000
Cl2 0.182(5) 0.200(8) 0.204(9) -0.001(3) 0.000 0.000

_geom_special_details            
;
 All esds (except the esd in the dihedral angle between two l.s. planes)
 are estimated using the full covariance matrix.  The cell esds are taken
 into account individually in the estimation of esds in distances, angles
 and torsion angles; correlations between esds in cell parameters are only
 used when they are defined by crystal symmetry.  An approximate (isotropic)
 treatment of cell esds is used for estimating esds involving l.s. planes.
;
loop_
_geom_bond_atom_site_label_1
_geom_bond_atom_site_label_2
_geom_bond_distance
_geom_bond_site_symmetry_2
_geom_bond_publ_flag
Pb1 Cl1 2.860(3) 10_556 ?
Pb1 Cl1 2.860(3) 9 ?
Pb1 Cl1 2.860(3) 2_554 ?
Pb1 Cl1 2.860(3) . ?
Pb1 Cl2 2.833(7) 9 ?
Pb1 Cl2 2.833(7) . ?
N1 N1 1.57(8) 4_556 ?
N1 C2 0.89(5) . ?
N1 C3 1.92(11) 4_556 ?
N1 C3 1.51(9) . ?
C4 C4 1.7(3) 4_556 ?
C4 C3 1.60(13) 4_556 ?
C4 C3 1.03(14) . ?
C2 C3 1.16(10) . ?
C2 C3 1.16(10) 4_556 ?
C3 C3 1.0(3) 4_556 ?
Cl3 Cl3 1.39(14) 4_556 ?

loop_
_geom_angle_atom_site_label_1
_geom_angle_atom_site_label_2
_geom_angle_atom_site_label_3
_geom_angle
_geom_angle_site_symmetry_1
_geom_angle_site_symmetry_3
_geom_angle_publ_flag
Cl1 Pb1 Cl1 180.0 9 . ?
Cl1 Pb1 Cl1 180.00(14) 2_554 10_556 ?
Cl1 Pb1 Cl1 89.82(4) 9 10_556 ?
Cl1 Pb1 Cl1 89.82(4) . 2_554 ?
Cl1 Pb1 Cl1 90.18(4) 9 2_554 ?
Cl1 Pb1 Cl1 90.18(4) . 10_556 ?
Cl2 Pb1 Cl1 90.0 9 10_556 ?
Cl2 Pb1 Cl1 90.0 . 9 ?
Cl2 Pb1 Cl1 90.0 9 . ?
Cl2 Pb1 Cl1 90.0 9 9 ?
Cl2 Pb1 Cl1 90.0 9 2_554 ?
Cl2 Pb1 Cl1 90.0 . 10_556 ?
Cl2 Pb1 Cl1 90.0 . . ?
Cl2 Pb1 Cl1 90.0 . 2_554 ?
Cl2 Pb1 Cl2 180.0 . 9 ?
Pb1 Cl1 Pb1 151.67(14) . 2 ?
N1 N1 C3 50(3) 4_556 4_556 ?
C2 N1 N1 28(7) . 4_556 ?
C2 N1 C3 50(6) . . ?
C2 N1 C3 23(7) . 4_556 ?
C3 N1 N1 77(5) . 4_556 ?
C3 N1 C3 31(10) . 4_556 ?
C3 C4 C4 67(10) . 4_556 ?
C3 C4 C4 37(5) 4_556 4_556 ?
C3 C4 C3 38(10) . 4_556 ?
N1 C2 N1 125(10) . 4_556 ?
N1 C2 C3 139(10) . 4_556 ?
N1 C2 C3 94(6) . . ?
N1 C2 C3 94(6) 4_556 4_556 ?
N1 C2 C3 139(10) 4_556 . ?
C3 C2 C3 51(10) 4_556 . ?
N1 C3 N1 53(5) . 4_556 ?
N1 C3 C4 127(10) . 4_556 ?
C4 C3 N1 138(10) . 4_556 ?
C4 C3 N1 157(10) . . ?
C4 C3 N1 90(6) 4_556 4_556 ?
C4 C3 C4 77(10) . 4_556 ?
C4 C3 C2 154(10) . . ?
C2 C3 N1 17(4) . 4_556 ?
C2 C3 N1 36(3) . . ?
C2 C3 C4 101(10) . 4_556 ?
C3 C3 N1 51(3) 4_556 4_556 ?
C3 C3 N1 98(8) 4_556 . ?
C3 C3 C4 103(10) 4_556 . ?
C3 C3 C4 39(6) 4_556 4_556 ?
C3 C3 C2 64(8) 4_556 . ?

loop_
_geom_torsion_atom_site_label_1
_geom_torsion_atom_site_label_2
_geom_torsion_atom_site_label_3
_geom_torsion_atom_site_label_4
_geom_torsion
_geom_torsion_site_symmetry_1
_geom_torsion_site_symmetry_2
_geom_torsion_site_symmetry_3
_geom_torsion_site_symmetry_4
_geom_torsion_publ_flag
N1 N1 C2 C3 -163(13) 4_556 . . 4_556 ?
N1 N1 C2 C3 169(7) 4_556 . . . ?
N1 N1 C3 C4 127(33) 4_556 . . . ?
N1 N1 C3 C4 -55(7) 4_556 . . 4_556 ?
N1 N1 C3 C2 -5(4) 4_556 . . . ?
N1 N1 C3 C3 -27(12) 4_556 . . 4_556 ?
N1 C2 C3 N1 -166(12) . . . 4_556 ?
N1 C2 C3 N1 166(12) 4_556 . . . ?
N1 C2 C3 C4 141(5) . . . 4_556 ?
N1 C2 C3 C4 -53(14) 4_556 . . 4_556 ?
N1 C2 C3 C4 28(58) 4_556 . . . ?
N1 C2 C3 C4 -137(48) . . . . ?
N1 C2 C3 C3 -38(20) 4_556 . . 4_556 ?
N1 C2 C3 C3 156(11) . . . 4_556 ?
C4 C4 C3 N1 178(30) 4_556 . . . ?
C4 C4 C3 N1 -75(19) 4_556 . . 4_556 ?
C4 C4 C3 C2 -87(44) 4_556 . . . ?
C4 C4 C3 C3 -29(13) 4_556 . . 4_556 ?
C2 N1 C3 N1 5(4) . . . 4_556 ?
C2 N1 C3 C4 -50(7) . . . 4_556 ?
C2 N1 C3 C4 132(33) . . . . ?
C2 N1 C3 C3 -21(10) . . . 4_556 ?
C3 N1 C2 N1 163(13) 4_556 . . 4_556 ?
C3 N1 C2 N1 -169(7) . . . 4_556 ?
C3 N1 C2 C3 -29(20) 4_556 . . . ?
C3 N1 C2 C3 29(19) . . . 4_556 ?
C3 N1 C3 N1 27(12) 4_556 . . 4_556 ?
C3 N1 C3 C4 -29(10) 4_556 . . 4_556 ?
C3 N1 C3 C4 153(41) 4_556 . . . ?
C3 N1 C3 C2 21(10) 4_556 . . . ?
C3 C4 C3 N1 -153(41) 4_556 . . . ?
C3 C4 C3 N1 -46(14) 4_556 . . 4_556 ?
C3 C4 C3 C4 29(13) 4_556 . . 4_556 ?
C3 C4 C3 C2 -58(39) 4_556 . . . ?
C3 C2 C3 N1 -156(11) 4_556 . . . ?
C3 C2 C3 N1 38(20) 4_556 . . 4_556 ?
C3 C2 C3 C4 66(42) 4_556 . . . ?
C3 C2 C3 C4 -15(9) 4_556 . . 4_556 ?

_shelx_res_file                  
;
TITL 3clpr2pbcl4_360k_auto_a.res in Cmca
    3clpr2pbcl4_360k_auto.res
    created by SHELXL-2018/3 at 08:34:29 on 01-Mar-2024
REM Old TITL 3ClPr2PbCl4_360K_auto in Cmce #64
REM SHELXT solution in Cmca: R1 0.160, Rweak 0.116, Alpha 0.025
REM <I/s> 0.353 for 141 systematic absences, Orientation as input
REM Formula found by SHELXT: Cl4 Pb
CELL 0.71073 28.5521 7.8552 7.8314 90 90 90
ZERR 4 0.007 0.003 0.003 0 0 0
LATT 7
SYMM -X,0.5-Y,0.5+Z
SYMM -X,0.5+Y,0.5-Z
SYMM +X,-Y,-Z
SFAC C Cl N Pb
UNIT 24 24 8 4
SIMU C3 C3 C4 C4 C2 Cl3 Cl3 N1 N1

L.S. 40
PLAN  40
SIZE 0.05 0.15 0.36
TEMP 87
CONF
list 4
MORE -1
fmap 2 53
acta
SHEL 10 0.8
REM <olex2.extras>
REM <HklSrc "%.\\3ClPr2PbCl4_360K_auto.hkl">
REM </olex2.extras>

WGHT    0.049800
FVAR       0.25838
PB1   4    0.000000    0.000000    0.000000    10.25000    0.18831    0.04345 =
         0.04394   -0.00003    0.00000    0.00000
CL1   2    0.000000    0.312898    0.186695    10.50000    0.28437    0.07266 =
         0.07794   -0.02376    0.00000    0.00000
CL2   2    0.099218    0.000000    0.000000    10.50000    0.18210    0.20034 =
         0.20445   -0.00139    0.00000    0.00000
N1    3    0.086455    0.065632    0.424120    10.50000    0.27713
PART 1
C4    1    0.169722   -0.027785    0.395706    10.50000    0.49153
PART 0
C2    1    0.100856    0.000000    0.500000    10.50000    0.35418
C3    1    0.137561    0.015729    0.438000    10.50000    0.39202

PART 2
CL3   2    0.224505    0.003012    0.411590    10.50000    0.85052
HKLF 4


REM  3clpr2pbcl4_360k_auto_a.res in Cmca
REM wR2 = 0.1101, GooF = S = 1.030, Restrained GooF = 1.049 for all data
REM R1 = 0.0391 for 512 Fo > 4sig(Fo) and 0.0727 for all 916 data
REM 34 parameters refined using 5 restraints

END

WGHT      0.0498      0.0000

REM Highest difference peak  0.422,  deepest hole -0.950,  1-sigma level  0.133
Q1    1   0.0000  0.1764  0.3149  10.50000  0.05    0.42
Q2    1   0.0384  0.2411  0.2581  11.00000  0.05    0.32
Q3    1   0.0383 -0.0642  0.0813  11.00000  0.05    0.29
Q4    1   0.0418  0.3803  0.3091  11.00000  0.05    0.28
Q5    1   0.0228  0.0011 -0.0606  11.00000  0.05    0.28
Q6    1  -0.0425  0.1079  0.1839  11.00000  0.05    0.28
Q7    1   0.1992 -0.0003  0.2473  11.00000  0.05    0.27
Q8    1   0.1826  0.1150  0.3153  11.00000  0.05    0.26
Q9    1   0.0587  0.4260  0.2802  11.00000  0.05    0.26
Q10   1   0.2007 -0.1446  0.2843  11.00000  0.05    0.26
Q11   1   0.2044  0.2395  0.3502  11.00000  0.05    0.26
Q12   1   0.0989  0.0018  0.2228  11.00000  0.05    0.25
Q13   1   0.0421  0.2267  0.1198  11.00000  0.05    0.25
Q14   1   0.2027 -0.2278  0.3677  11.00000  0.05    0.24
Q15   1   0.1807 -0.2563  0.4987  11.00000  0.05    0.23
Q16   1   0.1960  0.1412  0.2865  11.00000  0.05    0.23
Q17   1   0.0000  0.4000 -0.0021  10.50000  0.05    0.22
Q18   1   0.0641  0.0175 -0.1394  11.00000  0.05    0.22
Q19   1   0.2564  0.0544  0.4294  11.00000  0.05    0.22
Q20   1   0.0833  0.1571  0.2005  11.00000  0.05    0.22
Q21   1   0.0310 -0.0205 -0.2011  11.00000  0.05    0.22
Q22   1  -0.0399  0.0769  0.0773  11.00000  0.05    0.22
Q23   1  -0.0266  0.5144  0.2372  11.00000  0.05    0.21
Q24   1   0.2585 -0.0579  0.4458  11.00000  0.05    0.21
Q25   1   0.1430  0.1367  0.2481  11.00000  0.05    0.21
Q26   1   0.0747  0.1760 -0.1792  11.00000  0.05    0.20
Q27   1   0.1182  0.2227  0.2803  11.00000  0.05    0.20
Q28   1   0.0566  0.1231  0.2767  11.00000  0.05    0.20
Q29   1   0.1631 -0.0083  0.4423  11.00000  0.05    0.19
Q30   1   0.1150  0.1249 -0.1627  11.00000  0.05    0.17
Q31   1   0.1542 -0.2342  0.3663  11.00000  0.05    0.17
Q32   1   0.0000 -0.0737 -0.2027  10.50000  0.05    0.17
Q33   1   0.1803  0.1648  0.3931  11.00000  0.05    0.17
Q34   1  -0.0463  0.2859  0.3747  11.00000  0.05    0.17
Q35   1   0.0000 -0.1777  0.0996  10.50000  0.05    0.16
Q36   1   0.2003 -0.1925  0.4944  11.00000  0.05    0.16
Q37   1   0.0578  0.0438  0.5003  11.00000  0.05    0.16
Q38   1   0.1434 -0.1410  0.2457  11.00000  0.05    0.16
Q39   1   0.1588  0.2233  0.3805  11.00000  0.05    0.16
Q40   1   0.1790 -0.1760  0.2032  11.00000  0.05    0.15
;
_shelx_res_checksum              44746
_shelx_hkl_file                  
;
   0   0  -1    4.65    1.69
   0   0   2 7297.36   80.54
   0   0   3    5.36    3.99
   0   0   4 3459.67   78.60
   0   0   5   -0.97    3.55
   0   0   6 1478.25   63.40
   0   0   7    7.53    4.66
   0   0   8  230.57   29.95
   0   0   9  -12.64    8.86
   0   2   0 9999.00   79.14
   0  -2   0 9971.94   77.76
   0   2   1  224.80   12.97
   0  -2   1  235.81   12.00
   0   2  -1  222.38   12.35
   0  -2   2 9553.56   84.33
   0   2  -2 9296.52   98.44
   0  -2   3   31.42    5.36
   0   2  -3   23.59    5.60
   0  -2   4 2858.65   62.46
   0  -2  -4 2960.17   84.92
   0  -2   5   14.21    5.91
   0  -2   6  809.19   51.20
   0  -2   6  909.58   44.29
   0  -2   7   14.70    7.56
   0  -2   7    8.17    4.87
   0  -2   8  371.52   31.80
   0  -2   8  366.15   38.87
   0  -2   9    6.51    4.91
   0  -2   9   -2.38    4.44
   0   4   0 3718.60   69.51
   0  -4   0 3751.59   67.75
   0   4  -1  208.05   16.56
   0   4   1  224.02   17.54
   0  -4  -1  207.58   16.63
   0  -4   1  208.71   15.93
   0   4   2 2832.80   66.16
   0   4  -2 2886.92   67.63
   0  -4   2 2818.64   58.91
   0   4  -3   12.47    5.58
   0  -4   3    9.12    2.77
   0  -4   4 1711.10   50.15
   0   4  -4 1697.53   63.68
   0  -4   5    9.42    5.78
   0  -4   6  537.10   32.57
   0  -4   7   16.93    6.54
   0  -4   8  198.62   21.86
   0  -4   8  264.10   40.51
   0  -4   9    3.61    6.17
   0  -6   0 1513.23   53.76
   0  -6   1   15.43    4.93
   0  -6  -1   16.81    4.42
   0  -6   2  781.59   39.06
   0  -6   3   14.50    6.26
   0  -6   4  519.33   33.61
   0  -6   5    3.94    4.12
   0  -6   6  375.33   29.88
   0  -6   7    8.19    5.94
   0  -8   0  225.16   25.46
   0  -8   1    0.34    3.12
   0  -8   2  390.50   33.42
   0  -8   3   -2.34    4.32
   0  -8   4  207.17   25.10
   0  -8   5   -5.15    5.36
   0  -8   6   75.72   15.48
   0 -10   2   69.07   16.05
   0 -10   3   -3.62    5.58
  -1   1  -1 4490.45   49.58
   1   1  -1 4185.99   39.32
  -1   1   1 4280.61   43.27
   1  -1   1 4469.59   46.22
  -1  -1   1 4397.06   36.57
  -1  -1   2  224.19   12.22
   1  -1   2  227.89   13.81
  -1  -1  -2  219.64   15.46
   1  -1  -2  220.07   15.70
   1  -1  -3 4890.82   86.76
  -1  -1  -3 5058.09   87.50
   1  -1   3 4838.98   75.77
  -1  -1   3 4977.04   68.89
  -1  -1   4  174.96   14.80
   1  -1  -4  199.40   19.90
  -1  -1  -4  186.86   19.54
   1  -1   4  186.31   19.39
  -1  -1   4  191.56   18.61
   1  -1   4  181.09   16.15
  -1  -1   5 1525.28   50.64
   1  -1   5 1539.34   53.72
  -1  -1   5 1571.32   58.52
   1  -1   5 1584.66   61.21
  -1  -1   6   22.84    5.71
   1  -1   6    9.13    3.11
   1  -1   6   12.62    3.15
  -1  -1   6   24.40    8.40
   1  -1   7  639.66   46.01
   1  -1   7  561.95   38.37
  -1  -1   7  671.16   45.97
  -1  -1   7  567.67   36.86
  -1  -1   8   -6.91    5.99
   1  -1   8  -13.33    7.14
  -1  -1   8  -10.75    6.99
   1  -1   8   -8.71    7.93
  -1  -1   9  190.79   29.55
   1  -1   9  174.98   23.49
   1  -1   9  215.28   31.23
  -1  -1   9  176.93   22.67
  -1  -1  10   12.97    8.38
  -1   3   0    2.30    2.46
   1   3   0    0.57    1.18
  -1  -3   0    1.25    2.72
   1  -3   0    1.16    2.70
   1  -3   1 5506.66   71.73
   1   3   1 5522.47   76.42
  -1   3  -1 5423.66   75.54
   1   3  -1 5397.26   71.91
  -1  -3   1 5416.91   68.09
   1  -3  -1 5475.73   74.54
  -1   3   1 5631.34   76.22
   1  -3   2   32.18    5.86
  -1   3  -2   27.41    5.94
   1   3  -2   36.15    6.91
   1   3   2   29.20    6.35
  -1  -3   2   35.93    6.05
  -1   3   2   28.71    6.19
   1   3   3 1764.20   48.90
  -1   3  -3 1753.82   55.23
  -1  -3   3 1711.20   41.54
  -1   3   3 1794.87   48.87
   1   3  -3 1787.65   53.80
   1  -3   3 1696.50   44.97
  -1   3   4   13.33    4.91
   1   3  -4    7.28    3.14
  -1   3  -4    2.50    1.64
   1  -3   4   13.67    4.95
  -1  -3   4   17.16    5.19
  -1  -3   5 1852.28   52.69
   1  -3   5 1830.11   55.45
  -1  -3   6    4.14    2.81
   1  -3   6    0.02    3.68
   1  -3   7  406.33   30.69
  -1  -3   7  421.78   43.05
   1  -3   7  415.03   42.93
  -1  -3   7  395.56   28.51
  -1  -3   8   -2.69    7.25
   1  -3   8   -3.07    9.58
  -1  -3   8   -0.05    2.17
   1  -3   8   -6.85    6.84
  -1  -3   9  153.78   28.18
   1  -3   9  114.22   25.48
  -1  -5   0    1.08    2.09
   1  -5   0    4.38    3.25
  -1   5  -1 1687.12   54.68
   1  -5   1 1714.68   51.70
   1  -5  -1 1697.23   53.27
  -1  -5   1 1748.96   51.46
   1   5  -1 1757.89   55.60
   1  -5   2   14.10    5.07
   1   5  -2   15.64    5.60
  -1  -5   2   14.26    4.86
   1   5  -3 1987.88   68.81
   1  -5   3 1889.14   55.93
  -1  -5   3 1859.51   54.81
   1  -5   4    6.81    3.61
  -1  -5   4    7.87    3.88
  -1  -5   5  419.36   28.05
   1  -5   5  378.78   27.38
  -1  -5   6   -6.93    4.61
   1  -5   6   -1.88    3.21
   1  -5   7  291.73   26.61
  -1  -5   7  295.58   25.43
   1  -5   8    2.48    3.93
  -1  -7   0    1.82    4.17
   1  -7   0   -4.03    3.54
  -1  -7   1  708.91   40.10
   1  -7  -1  662.35   39.98
   1  -7   1  664.52   40.14
  -1  -7   2   13.11    5.11
   1  -7   2    4.70    3.30
   1  -7   3  440.81   32.78
  -1  -7   3  410.88   31.23
  -1  -7   4   12.52    5.90
   1  -7   4   21.80    8.00
  -1  -7   5  320.06   28.37
   1  -7   5  313.70   29.24
  -1  -7   6    5.53    4.82
   1  -7   6    7.30    5.00
   1  -7   7   69.51   14.12
   1  -9   0   -1.09    4.48
  -1  -9   1  223.84   26.88
   1  -9   1  204.41   26.06
   1  -9   2   -5.82    6.42
  -1  -9   2   -6.48    4.64
  -1  -9   3  146.84   22.29
   1  -9   3  123.75   20.46
   1  -9   4    7.00    3.89
  -1  -9   4    0.21    4.02
  -1  -9   5   76.93   16.61
   1  -9   5   84.91   17.37
   2   0  -1   -0.56    0.90
  -2   0   2 2741.60   46.72
   2   0   2 2760.11   51.83
   2   0   3    2.63    2.82
  -2   0   3   -2.75    2.72
   2   0   4 2775.88   72.91
  -2   0   4 2753.84   68.15
  -2   0   5   -4.03    4.67
   2   0   5  -10.17    6.13
  -2   0   6 1392.63   59.86
   2   0   6 1428.21   63.80
   2   0   7    2.77    6.91
  -2   0   7   -2.50    3.58
   2   0   8  235.96   31.59
   2   0   9   -6.39    6.22
  -2   0   9   -6.52    6.44
   2   0  10   64.03   15.85
  -2   2   0 2807.68   43.44
   2   2   0 2843.40   41.54
  -2  -2   0 2849.14   40.74
   2  -2   0 2849.66   43.35
  -2   2   1  234.90   12.98
   2  -2  -1  232.91   13.01
   2   2   1  240.69   13.50
   2  -2   1  225.16   12.82
   2   2  -1  228.13   11.38
  -2  -2   1  238.06   11.25
  -2   2  -1  235.02   13.78
  -2   2   2 6307.20   73.60
   2  -2   2 6200.50   77.00
  -2   2  -2 6355.23   87.97
   2   2  -2 6188.25   73.23
  -2  -2   2 6289.07   60.47
   2   2  -3   17.45    4.08
  -2  -2  -3   21.91    6.47
  -2  -2   3   17.70    4.23
  -2   2   3   18.00    4.46
   2  -2   3   15.30    4.15
  -2   2  -3   18.27    5.51
  -2  -2  -4 2255.03   73.36
   2  -2   4 2339.01   62.58
  -2  -2   4 2248.35   49.76
   2  -2  -4 2241.35   75.29
  -2  -2   5   19.55    5.85
   2  -2   5   17.44    7.85
  -2  -2   6  758.19   48.13
  -2  -2   6  851.80   39.34
   2  -2   6  787.23   51.23
   2  -2   6  853.62   45.31
   2  -2   7    0.43    6.81
  -2  -2   7    1.40    4.08
  -2  -2   7   13.63    5.55
   2  -2   7   10.21    6.01
  -2  -2   8  341.49   36.80
   2  -2   8  342.41   38.21
  -2  -2   8  360.49   28.64
   2  -2   8  375.78   34.46
   2  -2   9    8.01    6.94
  -2  -2   9    0.66    5.85
   2  -2   9    2.08    3.94
  -2  -2  10   63.51   19.58
  -2   4   0 2896.59   62.61
  -2  -4   0 2827.96   59.26
   2  -4   0 2813.04   60.37
   2   4   0 2919.98   61.78
  -2  -4   1  169.47   14.22
  -2   4  -1  180.65   16.18
   2   4  -1  178.52   15.34
  -2   4   1  187.45   16.28
   2  -4  -1  192.75   16.08
   2  -4   1  178.20   15.40
   2   4   1  195.57   16.64
   2   4   2 2150.07   57.86
   2  -4   2 2135.51   54.55
  -2   4   2 2197.82   57.72
  -2  -4   2 2187.87   49.89
   2   4  -2 2252.24   57.80
  -2   4  -2 2208.07   60.23
   2  -4   3   16.43    4.74
   2   4  -3   13.83    4.65
  -2   4  -3   23.46    7.55
  -2  -4   3    8.53    3.25
  -2   4  -4 1426.93   59.32
   2   4  -4 1507.92   58.50
   2  -4   4 1534.82   51.41
  -2  -4   4 1576.54   46.21
  -2  -4   5    4.50    3.36
   2  -4   5    9.74    6.04
   2  -4   6  512.69   34.28
  -2  -4   6  514.75   30.32
  -2  -4   7   13.46    5.51
   2  -4   7    9.64    4.66
   2  -4   8  191.66   22.72
   2  -4   8  195.30   36.22
  -2  -4   8  233.50   37.00
  -2  -4   9  -12.80   10.93
   2  -4   9    7.85    4.68
  -2  -6   0 1477.48   53.17
   2  -6   0 1519.59   54.68
   2  -6  -1   26.08    7.25
   2  -6   1   17.95    4.90
  -2  -6   1   26.64    6.92
  -2  -6   2  809.57   38.38
   2  -6   2  769.95   40.16
   2  -6   3    6.99    4.42
  -2  -6   3    5.70    2.46
   2  -6   4  495.53   32.95
  -2  -6   4  539.60   32.75
   2  -6   5   -3.15    4.13
  -2  -6   5    0.09    2.57
  -2  -6   6  366.73   28.48
   2  -6   6  363.48   30.77
   2  -6   7    2.28    3.93
   2  -8   0  251.86   27.41
  -2  -8   1   -1.12    5.39
   2  -8   1    6.18    2.85
   2  -8   2  368.44   33.01
  -2  -8   2  397.57   32.98
  -2  -8   3   -5.89    5.11
   2  -8   3    1.40    3.14
   2  -8   4  198.88   25.46
  -2  -8   4  193.92   23.62
  -2  -8   5    8.37    5.79
   2  -8   5   -3.86    3.95
   2  -8   6   73.83   15.68
   2 -10   1    4.84    3.54
   2 -10   2   73.97   17.78
  -2 -10   3  -18.51    9.79
  -2 -10   4   70.64   16.96
   3  -1   0   -1.07    1.56
   3  -1   1 6620.12   68.29
  -3   1  -1 6564.29   70.29
  -3   1   1 6594.91   52.07
   3  -1  -1 6666.23   52.75
  -3  -1   1 6685.28   35.56
   3  -1   2  229.14   14.91
  -3   1   2  240.83   11.56
  -3  -1  -2  229.28   15.86
  -3  -1   2  248.27    9.68
   3  -1   3 3511.54   70.25
   3  -1  -3 3677.86   75.37
  -3  -1   3 3640.67   50.34
  -3  -1  -3 3671.34   75.28
   3  -1   4  148.45   15.80
  -3  -1  -4  152.52   17.79
  -3  -1   4  162.09   16.59
   3  -1  -4  146.99   17.59
  -3  -1   4  151.80   13.05
  -3  -1   5 1221.87   42.21
  -3  -1   5 1090.40   48.26
   3  -1   5 1177.02   49.26
   3  -1   5 1234.62   57.08
   3  -1   6    7.36    3.89
   3  -1   6   14.27    5.54
  -3  -1   6   16.49    6.05
  -3  -1   6   12.85    3.08
  -3  -1   7  544.62   40.93
  -3  -1   7  517.34   32.46
   3  -1   7  508.06   38.48
   3  -1   7  511.51   43.53
  -3  -1   8    5.89    4.79
   3  -1   8   -8.76    6.92
   3  -1   8   -3.81    4.25
  -3  -1   8   -1.08    2.92
  -3  -1   9  182.27   28.23
   3  -1   9  185.92   30.44
   3  -1   9  126.66   20.42
  -3  -3   0    2.94    2.43
   3  -3   0    2.25    2.49
  -3   3   0    1.23    1.29
   3   3   0   -0.13    2.07
   3  -3   1 3974.23   65.11
   3   3  -1 3901.93   60.16
  -3   3   1 3882.50   64.06
  -3   3  -1 3754.57   65.15
   3   3   1 3878.43   65.07
  -3  -3   1 3822.28   56.14
   3  -3  -1 3833.73   63.07
  -3   3  -2    5.96    1.70
   3   3  -2   16.82    4.64
  -3  -3   2    9.95    3.46
   3   3   2   11.53    4.06
   3  -3   2   16.73    4.98
  -3   3   2   14.84    4.43
  -3   3  -3 1251.32   48.71
  -3  -3   3 1245.11   33.23
  -3   3   3 1246.86   40.36
   3  -3   3 1222.16   41.79
   3   3  -3 1250.99   43.16
   3   3  -4   16.84    5.11
   3  -3   4   10.94    3.17
  -3   3   4   13.74    4.31
  -3   3  -4   13.24    5.35
  -3  -3   4   20.77    5.07
   3  -3   5 1540.54   55.20
  -3  -3   5 1568.95   44.80
  -3  -3   6    8.07    3.51
   3  -3   6   -9.82    7.11
   3  -3   7  358.44   31.19
  -3  -3   7  345.75   38.25
  -3  -3   7  363.38   25.35
   3  -3   7  403.90   44.14
  -3  -3   8   -0.60    2.29
   3  -3   8  -13.71   11.29
  -3  -3   8   -9.83    8.62
   3  -3   8  -12.30    8.39
  -3  -3   9   86.97   20.96
   3  -3   9   92.57   16.86
   3  -3   9   78.97   20.39
  -3  -5   0   -1.35    3.22
   3  -5   0    0.07    2.49
   3   5   0    2.77    2.85
  -3  -5   1 1304.62   43.74
   3  -5   1 1266.68   46.28
   3  -5  -1 1235.60   46.31
   3   5  -1 1320.62   48.07
  -3  -5   2   14.58    5.01
   3  -5  -2   12.25    5.00
   3   5  -2   11.62    4.65
   3  -5   2   14.26    5.31
   3   5  -3 1638.17   61.72
   3  -5   3 1551.60   53.28
  -3  -5   3 1613.00   48.96
  -3  -5   4    9.65    4.23
   3   5  -4    7.97    5.62
   3  -5   4    3.00    2.50
  -3  -5   5  362.03   24.91
   3  -5   5  306.70   25.80
  -3  -5   6   -1.34    3.07
   3  -5   6    1.55    3.74
   3  -5   7  287.13   28.93
  -3  -5   7  275.48   23.26
   3  -5   8    8.14    5.63
   3  -7   0   -6.18    5.40
  -3  -7   1  619.68   37.87
   3  -7   1  582.63   37.44
   3  -7  -1  569.54   38.21
   3  -7   2    3.13    4.16
  -3  -7   2    5.94    2.49
  -3  -7   3  385.79   29.39
   3  -7   3  390.11   31.72
   3  -7   4   12.13    7.22
  -3  -7   4   10.16    5.50
  -3  -7   5  324.35   27.79
   3  -7   5  274.34   27.74
   3  -7   6    1.07    4.81
  -3  -7   6   -0.75    2.51
   3  -7   7   59.78   13.44
   3  -9   0    1.86    5.12
   3  -9   1  195.99   26.16
   3  -9   2   -4.28    5.70
  -3  -9   2   -5.29    5.65
  -3  -9   3  112.79   19.38
   3  -9   3  103.27   19.44
  -3  -9   4    0.56    4.13
   3  -9   4    1.40    4.39
   3  -9   5   76.55   17.35
   4   0   0 4607.05   39.74
   4   0   1    5.33    2.15
   4   0  -1    1.55    1.04
  -4   0   1    1.61    1.23
   4   0   2  646.75   26.57
   4   0  -2  607.24   23.80
  -4   0   2  641.09   21.63
  -4   0   3    3.63    3.92
   4   0   3   -0.48    2.97
  -4   0   4 1699.10   52.01
   4   0   4 1691.77   58.40
   4   0   5   -2.44    6.25
  -4   0   5    2.17    3.54
  -4   0   6 1159.12   53.56
   4   0   6 1231.77   61.17
  -4   0   7    3.18    5.03
   4   0   7   -2.89    5.08
   4   0   8  214.33   30.27
   4   0   9  -14.68   10.07
   4   0  10   59.26   15.93
   4  -2   0  647.76   22.16
   4   2   0  626.59   19.99
  -4   2   0  625.23   21.44
  -4   2  -1  245.02   15.39
   4  -2   1  258.30   15.50
   4   2  -1  237.42   11.28
  -4  -2   1  244.20   10.82
   4  -2  -1  240.51   13.64
  -4   2   1  237.56   13.45
   4   2  -2 2704.16   42.80
  -4  -2   2 2830.77   36.14
   4  -2   2 2774.59   56.54
  -4   2  -2 2882.02   62.43
  -4   2   2 2842.54   49.38
  -4   2  -3    4.22    3.43
   4   2  -3    2.42    1.53
  -4  -2   3    5.13    2.19
  -4   2   3    3.45    2.42
  -4  -2  -3    6.17    3.24
   4  -2   3    8.97    5.20
  -4  -2   4 1393.87   34.66
   4  -2   4 1501.15   54.22
  -4  -2  -4 1487.32   58.71
  -4   2   4 1417.25   40.85
   4  -2  -4 1485.96   61.85
   4  -2   5    9.29    4.93
  -4  -2   5    7.32    1.98
  -4  -2   6  694.71   32.31
  -4  -2   6  582.86   40.71
   4  -2   6  664.55   49.62
   4  -2   6  684.56   42.26
   4  -2   7   10.44    6.34
  -4  -2   7    6.21    2.43
  -4  -2   7    2.29    3.05
  -4  -2   8  341.46   25.94
   4  -2   8  318.56   33.42
  -4  -2   8  326.66   35.42
   4  -2   8  318.90   38.26
  -4  -2   9   -9.83    9.23
   4  -2   9    5.83    6.12
   4  -2   9   -2.98    8.08
  -4  -2  10   45.45   15.69
   4   4   0 1804.39   48.89
   4  -4   0 1706.79   48.13
  -4   4   0 1724.74   49.00
  -4   4   1  130.43   13.52
  -4   4  -1  129.18   13.91
  -4  -4   1  147.08   12.51
   4   4   1  132.67   13.87
   4   4  -1  125.21   12.67
   4  -4   1  140.53   13.94
   4  -4  -1  128.21   13.08
  -4   4  -2 1437.92   50.43
  -4   4   2 1493.09   47.68
   4  -4  -2 1380.60   46.27
   4   4   2 1442.36   48.11
  -4  -4   2 1465.87   39.90
   4   4  -2 1456.79   45.79
   4  -4   2 1348.11   45.57
  -4  -4   3   23.68    5.25
   4   4  -3   13.54    3.14
  -4   4  -3   27.92    8.26
   4  -4   3   23.43    6.93
   4   4  -4 1103.34   49.06
   4  -4   4 1108.50   45.53
  -4  -4   4 1169.46   37.67
   4  -4   5    5.32    3.94
  -4  -4   5    5.95    3.04
   4  -4   6  412.17   32.70
  -4  -4   6  399.90   24.56
  -4  -4   7   14.29    5.32
   4  -4   7    5.63    4.30
   4  -4   8  160.12   21.94
   4  -4   8  187.29   37.02
  -4  -4   8  199.69   32.04
   4  -4   9    1.21    3.37
  -4  -4   9   -6.76   10.47
   4  -4   9  -12.01   12.38
   4  -6   0 1188.45   49.88
   4  -6   1    3.65    3.51
  -4  -6   1   20.83    6.07
   4  -6  -1   14.67    4.08
   4  -6   2  685.10   38.34
   4  -6  -2  638.86   37.70
  -4  -6   2  696.17   35.08
   4  -6   3    7.47    4.90
  -4  -6   3    2.13    3.81
   4  -6   4  388.05   30.24
  -4  -6   4  434.93   28.57
   4  -6   5    3.12    3.67
  -4  -6   5   -4.62    3.17
   4  -6   6  287.65   28.10
  -4  -6   6  306.25   24.79
   4  -6   7    7.13    4.81
   4  -6   8   54.55   13.43
   4  -8   0  227.75   25.81
   4  -8   1    0.03    5.29
   4  -8  -1   -5.18    6.70
  -4  -8   2  364.37   31.40
   4  -8   2  333.98   31.98
  -4  -8   3   -7.34    5.09
   4  -8   3   -1.88    3.70
   4  -8   4  181.10   24.04
  -4  -8   4  193.71   23.19
   4  -8   5    7.53    4.91
  -4  -8   5    1.41    2.86
   4  -8   6   58.66   15.11
  -5   1   0    0.93    1.19
   5  -1   0    1.22    1.81
  -5   1   1 1811.62   28.85
   5  -1   1 1782.88   40.28
   5  -1  -1 1827.35   29.12
  -5   1  -1 1778.43   39.79
   5  -1   2  214.41   16.12
  -5  -1  -2  241.46   16.58
  -5   1   2  241.68   11.43
  -5   1   3 2701.13   43.82
   5  -1  -3 2598.90   63.22
  -5  -1   3 2748.63   37.09
  -5  -1  -3 2597.98   63.65
   5  -1   3 2591.25   64.12
  -5  -1   4   98.98    9.33
   5  -1  -4   92.91   13.66
   5  -1   4  103.62   14.44
   5   1   4  104.23   15.34
  -5  -1   4  103.11   12.62
  -5  -1  -4  116.84   15.69
  -5  -1   5  851.28   41.17
   5  -1  -5  983.45   52.52
   5   1   5  908.08   49.18
   5  -1   5  853.82   49.70
  -5  -1   5  893.44   32.65
   5  -1   5  903.12   46.15
  -5  -1   6   16.71    6.76
   5  -1   6    9.60    5.79
   5  -1   6    9.27    5.05
  -5  -1   6   10.81    3.82
  -5  -1   7  487.40   38.68
   5  -1   7  406.55   35.12
  -5  -1   7  399.08   26.23
   5  -1   7  486.94   43.11
  -5  -1   8   -0.29    4.02
  -5  -1   8    3.40    2.97
   5  -1   8    0.73    6.39
   5  -1   9  121.00   21.69
  -5  -1   9  169.03   26.42
   5  -1   9  162.02   29.26
   5  -1  10   -4.15    4.78
  -5   3   0    2.74    2.96
   5   3   0    0.35    1.15
   5  -3   0    1.51    3.03
  -5   3  -1 2653.04   57.75
  -5   3   1 2613.29   53.23
   5   3  -1 2604.44   48.43
   5   3   1 2691.31   55.16
   5  -3   1 2647.05   55.99
  -5  -3   1 2654.82   45.89
   5  -3  -1 2615.29   53.29
  -5  -3   2    1.13    1.20
  -5   3  -2    3.52    2.61
   5  -3  -2    1.91    2.56
   5   3  -2    1.25    2.22
  -5   3   2    1.79    2.20
   5  -3   2   -0.68    2.73
  -5  -3   3  793.14   24.84
   5   3  -3  815.86   32.70
   5  -3   3  798.61   36.05
  -5   3  -3  793.92   39.95
  -5   3   3  823.32   32.56
  -5   3  -4   21.86    7.41
   5  -3   4   11.15    5.31
  -5   3   4   12.45    4.23
  -5  -3   4   15.61    3.53
   5   3  -4   12.11    3.91
  -5  -3   5 1292.64   37.53
   5  -3   5 1268.44   53.78
  -5  -3   6    5.86    2.99
   5  -3   6   -1.86    7.39
   5  -3   7  324.87   31.78
  -5  -3   7  311.41   21.60
  -5  -3   7  306.58   34.65
   5  -3   7  336.49   42.04
   5  -3   8   -9.03    8.62
  -5  -3   8   -1.81    6.72
   5  -3   8  -15.63   13.93
  -5  -3   9   86.54   21.37
   5  -3   9   78.91   22.04
   5  -3   9   75.19   16.37
   5   5   0   -0.22    3.20
   5  -5   0   -7.26    5.96
   5  -5   1  924.45   40.94
   5   5  -1  965.16   41.77
   5  -5  -1  938.78   40.81
  -5  -5   1  945.58   37.20
   5  -5  -2    9.64    2.60
   5   5  -2    6.15    2.37
  -5  -5   2    7.15    3.59
   5  -5   2    5.01    3.04
   5   5  -3 1304.94   54.44
   5  -5   3 1222.00   49.03
  -5  -5   3 1224.66   41.75
   5   5  -4    2.43    4.86
   5  -5   4    4.64    2.79
  -5  -5   4    5.64    3.54
  -5  -5   5  327.72   22.52
   5  -5   5  341.86   28.78
   5   5  -5  296.44   29.92
   5  -5   6   -1.49    4.49
  -5  -5   6    0.93    1.59
   5  -5   7  224.43   26.44
   5  -5   8   -0.48    3.57
  -5  -5   9   67.36   22.14
   5  -7   0  -31.09    9.16
   5  -7  -1  459.82   34.97
   5  -7   1  473.95   34.39
   5  -7  -2    8.92    4.57
   5  -7   2    6.67    2.95
  -5  -7   2    4.61    3.71
   5  -7   3  338.76   30.32
  -5  -7   3  319.24   26.99
  -5  -7   4   10.82    4.40
   5  -7   4   14.32    7.77
   5  -7   5  220.46   26.15
  -5  -7   5  257.35   23.85
   5  -7   6   -2.80    4.58
   5  -7   7   65.06   15.18
   5  -9   0    1.76    4.36
   5  -9  -1  162.59   24.30
   5  -9   1  162.40   24.16
   5  -9   2    6.45    5.66
   5  -9   3  116.78   20.48
  -5  -9   3   87.66   16.76
  -5  -9   4    2.38    4.64
   5  -9   4    9.95    6.84
   5  -9   5   64.21   15.52
   6   0   0 2850.57   37.88
  -6   0   1    0.42    0.69
   6   0   1   -0.83    2.28
   6   0  -1    1.63    1.02
   6   0   2  533.70   25.93
  -6   0   2  569.80   19.11
  -6   0   2  565.07   11.08
  -6   0   3    0.05    1.71
   6   0   3   -0.47    2.50
   6   0   4 1449.83   56.02
  -6   0   4 1499.35   47.33
   6   0   5   -6.31    7.63
  -6   0   5   -6.19    6.10
  -6   0   6 1036.74   49.93
   6   0   6 1020.22   57.38
   6   0   7   -2.67    6.41
   6   0   8  189.65   29.23
   6   0   9  -16.00   10.74
   6   0  10   26.13   11.03
  -6   2   0  529.17   21.69
   6  -2   0  563.37   22.50
  -6   2  -1  211.22   16.00
  -6   2   1  196.52   12.70
   6  -2   1  223.26   16.09
   6  -2  -1  206.53   12.95
   6   2  -1  192.12   10.24
  -6   2  -2 2315.39   58.87
   6   2  -2 2264.41   35.31
   6  -2   2 2267.08   55.21
  -6   2   2 2314.64   45.14
  -6  -2   2 2251.11   29.90
   6  -2  -2 2244.43   45.35
  -6   2   3   -0.75    1.07
   6  -2   3    4.66    5.08
  -6  -2  -3    1.38    3.21
  -6  -2   3    0.48    0.78
  -6  -2   4 1182.68   27.57
   6  -2   4 1209.48   50.91
   6  -2  -4 1217.97   55.93
  -6   2   4 1202.23   37.18
  -6  -2  -4 1171.05   51.26
  -6   2   5    5.45    3.00
  -6  -2   5    4.87    1.66
   6  -2   5    6.83    3.24
   6  -2   6  601.38   48.84
  -6  -2   6  552.42   25.16
  -6  -2   6  528.98   36.83
   6  -2   6  504.02   38.91
  -6   2   6  533.89   29.41
  -6  -2   7    2.33    1.51
   6  -2   7    5.30    3.55
  -6  -2   7    2.62    4.43
   6  -2   8  272.35   32.40
  -6  -2   8  265.35   31.73
   6  -2   8  287.53   38.25
  -6  -2   9    3.73    5.79
   6  -2   9    7.98    7.74
   6  -2   9   -7.41    7.84
  -6  -2  10   38.24   15.08
   6  -2  10   49.04   14.67
   6  -4   0 1506.55   47.73
  -6   4   0 1504.89   47.13
   6   4   0 1494.83   44.95
   6   4  -1   93.38   11.02
  -6   4   1   96.13   11.69
  -6  -4   1   96.63   10.13
   6  -4   1   88.85   11.66
   6  -4  -1   84.26   10.63
   6   4   1   87.52   11.52
  -6   4  -1   85.46   11.82
   6   4   2 1216.86   44.87
  -6   4   2 1221.40   43.17
   6   4  -2 1272.34   42.12
  -6   4  -2 1258.57   49.65
   6  -4   2 1214.09   45.05
  -6  -4   2 1236.53   35.80
   6  -4  -2 1179.45   42.85
  -6  -4   3   14.81    3.72
   6  -4   3   27.24    7.86
   6   4  -3   14.40    4.04
   6  -4   4  925.06   43.91
  -6  -4   4  953.19   32.62
   6   4  -4  909.81   42.42
   6  -4   5    3.40    2.91
  -6  -4   5    1.73    2.08
   6  -4   6  313.76   29.88
  -6  -4   6  378.16   22.60
   6  -4   7   14.98    6.79
  -6  -4   8  178.84   30.47
   6  -4   8  161.35   35.35
   6  -4   8  130.39   21.07
  -6  -4   9    8.29    7.88
   6  -4   9   -6.62    6.88
   6  -6   0 1017.18   47.00
   6  -6  -1   14.87    4.47
   6  -6   1   25.34    7.76
   6  -6  -2  532.18   35.83
  -6  -6   2  535.21   31.01
   6  -6   2  533.78   34.50
   6  -6   3    8.60    5.67
  -6  -6   3    3.17    2.36
   6  -6   4  348.40   30.28
  -6  -6   4  359.97   25.74
   6  -6   5    6.77    5.65
  -6  -6   5   -2.02    3.48
   6  -6   6  237.88   26.89
   6  -6   7    1.50    4.07
   6  -6   8   39.10   11.30
   6  -8   0  212.41   25.41
   6  -8   1   -4.04    5.82
   6  -8  -1   -5.59    5.89
   6  -8   2  298.27   30.10
  -6  -8   3    0.33    3.78
   6  -8   3    6.94    6.11
  -6  -8   4  158.01   20.36
   6  -8   4  142.34   21.91
   6  -8   5    0.39    5.17
   6  -8   6   31.17   10.46
   6  -8   7    8.01    6.07
   7  -1   0   -1.35    1.68
  -7   1   0    0.16    1.23
   7  -1  -1 2572.96   38.22
  -7  -1  -1 2488.47   42.88
  -7   1   1 2514.75   36.84
   7  -1   1 2481.24   51.62
  -7   1  -1 2529.90   52.80
  -7  -1  -2  135.05   12.34
  -7   1   2  131.20    8.50
   7  -1   2  120.92   12.78
   7  -1  -2  141.09    8.97
   7  -1   3 2241.31   63.24
   7   1   3 2191.70   61.21
  -7  -1  -3 2177.05   59.67
  -7  -1   3 2218.89   50.20
  -7   1   3 2204.63   38.53
  -7  -1   3 2274.41   21.89
   7  -1  -3 2170.52   57.72
  -7  -1   4   67.73    9.92
   7  -1  -4   72.73   12.27
  -7  -1   4   75.81    6.83
   7  -1   4   73.52   12.45
  -7  -1  -4   86.23   13.76
  -7   1   4   72.07    7.76
   7   1   4   75.25   12.65
  -7  -1   5  812.69   27.35
   7   1   5  852.74   48.69
   7  -1  -5  980.05   52.52
   7  -1   5  868.10   51.80
   7  -1   5  863.62   46.87
  -7  -1   5  814.47   40.07
  -7   1   5  842.78   29.99
   7  -1   6   14.91    6.67
  -7  -1   6   12.57    4.23
  -7  -1   6   12.14    5.16
  -7   1   6    7.63    3.09
  -7  -1   7  388.30   34.30
   7  -1   7  401.61   40.26
  -7  -1   7  362.50   23.44
   7  -1   7  332.76   33.59
  -7   1   7  367.38   23.93
   7  -1   8  -17.74   13.67
   7  -1   8   -8.42    7.96
  -7  -1   8   -9.30    8.12
   7  -1   9  134.52   27.50
   7  -1   9  107.22   20.48
   7  -1  10   -5.73    6.47
   7   1  10    1.21    4.77
   7   3   0    1.13    1.64
  -7   3   0    3.58    2.81
   7  -3   0   -0.36    2.98
   7  -3  -1 2193.68   51.42
  -7   3   1 2179.79   49.70
  -7   3  -1 2200.63   55.15
   7   3  -1 2189.20   44.68
   7  -3   1 2205.83   54.65
   7   3  -2    1.01    1.55
   7  -3   2    4.52    3.86
  -7  -3   2    2.24    1.32
   7  -3  -2    7.73    3.62
  -7   3  -2    3.96    1.79
  -7   3   2    2.78    1.87
  -7   3   3  832.36   32.98
   7  -3   3  799.53   38.24
  -7   3  -3  794.19   41.56
   7   3  -3  811.24   30.28
  -7  -3   3  804.17   23.12
   7  -3   4   13.76    5.75
  -7   3   4   19.53    5.64
  -7  -3   4   15.24    3.42
  -7  -3   5 1030.16   29.87
   7  -3   5 1002.55   50.89
  -7  -3   6    2.22    1.29
   7  -3   6    2.08    4.19
  -7  -3   7  252.35   17.50
   7  -3   7  258.97   29.48
   7  -3   7  304.78   41.01
  -7  -3   7  312.21   34.14
   7  -3   8    4.96    5.26
  -7  -3   8   -2.81    4.41
   7  -3   9   83.11   23.77
  -7  -3   9   58.50   18.20
   7  -3   9   53.34   14.24
  -7  -3  10  -20.65   11.06
   7  -5   0   -0.80    2.89
   7   5   0   -0.14    1.84
   7  -5   1  809.51   40.30
   7   5  -1  860.07   39.24
   7  -5  -1  859.17   40.51
  -7  -5   2    1.36    2.52
   7  -5  -2    1.27    2.83
   7   5  -2   -0.34    5.34
   7  -5   3  934.65   45.60
   7   5  -3 1062.86   48.92
  -7  -5   3 1038.46   37.21
   7  -5   4   -6.08    5.53
  -7  -5   4    4.90    2.78
   7   5  -4    3.28    3.80
   7  -5   5  267.67   27.26
   7   5  -5  285.72   27.49
  -7  -5   5  257.98   18.92
   7  -5   6    1.34    5.11
  -7  -5   6    5.80    4.03
   7  -5   7  201.77   26.06
   7  -5   8    3.72    4.66
   7  -5   9   43.48   13.50
  -7  -5   9   36.39   15.38
   7  -7   0   -6.49    5.37
   7  -7  -1  385.86   32.31
   7  -7   1  376.05   32.23
   7  -7   2    7.45    5.26
   7  -7  -2    0.92    5.13
   7  -7   3  225.35   25.56
  -7  -7   3  269.48   24.26
  -7  -7   4    6.73    3.94
   7  -7   4    7.12    5.89
   7  -7   5  195.96   24.55
  -7  -7   5  213.97   21.75
   7  -7   6    5.65    5.27
   7  -7   7   37.83   12.42
   7  -9   0    0.49    4.52
   7  -9  -1  121.94   21.81
   7  -9   1  133.28   22.53
   7  -9   2   -2.51    4.67
   7  -9   3   72.96   17.34
   7  -9   4    5.10    5.02
   8   0   0 5494.81   59.28
   8   0   1    0.00    2.17
   8   0  -1    0.60    1.14
  -8   0   1   -0.41    1.23
  -8   0   2 2080.12   22.74
   8   0   2 2223.70   52.59
  -8   0   3   -0.83    2.23
  -8   0   3    0.90    0.90
   8   0   3   -3.12    4.34
   8   0   4 1499.93   58.48
  -8   0   4 1504.84   46.12
  -8   0   4 1533.74   28.84
   8   0   5   -0.82    4.21
  -8   0   5   -1.67    4.24
   8   0   6  790.91   52.78
   8   0   7   -1.89    5.02
   8   0   8  149.34   27.02
   8   0   8  140.26   23.57
   8   0   9  -12.21    9.35
   8   0  10   47.92   15.15
   8  -2   0 2211.16   48.26
  -8   2   0 2074.88   45.49
   8  -2   1   88.35   10.84
   8  -2  -1   90.71    9.32
  -8   2   1   93.65    9.19
  -8   2  -1  102.86   12.11
   8   2  -1   82.11    6.92
  -8   2   2 3316.04   54.68
   8   2  -2 3263.28   38.29
   8  -2   2 3211.70   72.51
  -8   2  -2 3323.13   74.26
  -8  -2  -2 3356.15   68.51
   8  -2  -2 3289.22   56.11
  -8  -2   3    2.97    0.94
   8  -2   3   -2.13    2.72
  -8  -2  -3    0.65    2.42
  -8   2   3    1.07    1.78
  -8  -2   4 1229.95   22.57
   8  -2   4 1229.54   54.48
   8  -2  -4 1159.10   54.16
  -8   2   4 1168.91   36.39
   8  -2   5   -1.28    5.31
  -8  -2   5    5.93    3.23
  -8  -2   5    9.65    2.24
  -8   2   5    3.58    2.10
   8  -2   6  478.96   45.55
  -8  -2   6  452.80   19.63
  -8  -2   6  462.41   33.97
   8  -2   6  426.46   37.20
  -8   2   6  442.80   26.41
  -8  -2   7   -1.20    3.91
   8  -2   7    5.07    7.43
  -8  -2   7    4.83    2.19
   8  -2   7    3.56    6.39
   8  -2   8  188.22   27.53
   8  -2   8  228.46   34.47
  -8  -2   8  234.44   29.66
   8  -2   9    9.55   10.54
  -8  -2   9    1.25    5.69
   8  -2   9    2.98    6.22
   8  -2  10   26.89   11.53
  -8  -2  10   34.94   13.46
  -8   4   0 1488.30   48.12
   8  -4   0 1560.78   49.96
   8   4   0 1550.81   46.39
   8  -4   1   58.75   10.25
  -8   4   1   65.22    9.55
  -8   4  -1   67.26   10.59
   8   4   1   65.36    9.81
   8  -4  -1   65.23   10.05
   8   4  -1   68.66    9.75
  -8   4   2 1183.54   44.02
   8   4  -2 1190.04   41.06
   8  -4   2 1130.46   45.85
   8  -4  -2 1158.63   44.37
  -8  -4   2 1211.98   35.04
   8  -4  -3    3.96    2.99
  -8  -4   3    9.19    2.92
   8   4  -3    4.01    3.49
   8  -4   3    3.09    3.61
   8  -4   4  834.97   44.11
   8   4  -4  800.00   37.40
  -8  -4   4  845.88   28.67
  -8  -4   5   -0.60    1.40
   8  -4   5   -1.00    3.68
  -8  -4   6  275.32   17.31
   8  -4   6  254.80   28.14
   8  -4   7    1.79    3.35
   8  -4   8   98.05   26.59
  -8  -4   8  110.73   23.12
   8  -4   8   95.44   18.86
   8  -4   9   -3.30    6.18
  -8  -4   9   -2.60    7.34
   8  -6   0  768.34   43.23
   8  -6   1    2.32    2.65
   8  -6  -1    8.84    3.57
   8  -6  -2  473.06   33.97
   8  -6   2  435.52   33.05
   8  -6   3    8.11    5.83
  -8  -6   3    0.45    4.08
   8  -6   4  267.36   27.03
  -8  -6   4  278.02   21.86
   8  -6   5    0.48    4.26
  -8  -6   5    2.38    3.00
   8  -6   6  204.21   25.99
   8  -6   7   -0.24    3.83
   8  -6   8   30.35   11.53
   8  -8   0  138.91   21.54
   8  -8  -1    1.07    3.17
   8  -8   1   -3.35    5.00
   8  -8   2  237.44   27.42
   8  -8  -2  208.06   26.66
   8  -8   3    4.79    5.44
   8  -8   4  108.06   19.22
  -8  -8   4  115.36   17.12
   8  -8   5   -3.48    5.81
   8  -8   6   46.62   14.24
  -9   1   0   -2.00    1.31
   9  -1   0   -5.52    3.46
   9  -1  -1 3138.77   47.21
  -9   1   1 3010.15   45.13
   9  -1   1 2884.17   60.24
  -9  -1  -1 2999.05   48.17
  -9   1  -1 3064.75   63.10
  -9   1   2   54.20    5.66
   9  -1  -2   61.76    6.55
   9  -1   2   53.24    8.74
  -9  -1  -2   58.96    8.33
  -9   1   3 2512.02   40.22
   9  -1   3 2582.57   70.04
  -9  -1  -3 2625.02   68.17
  -9  -1   3 2550.29   50.71
   9   1   3 2461.86   67.15
   9  -1  -3 2520.93   61.74
  -9  -1   4   52.09    3.54
  -9  -1   4   57.45    9.42
   9  -1   4   51.59   11.10
   9   1   4   53.39   10.81
   9  -1   4   48.06   10.42
  -9   1   4   61.23    7.16
  -9  -1   4   53.75    3.37
   9  -1  -4   55.06   10.88
  -9   1   5  792.23   28.27
  -9  -1   5  786.46   22.31
   9  -1  -5  808.78   47.21
   9  -1   5  842.63   51.98
   9   1   5  706.07   45.72
  -9  -1   5  760.41   38.44
   9  -1   5  824.54   48.05
  -9   1   6    7.05    2.93
   9  -1   6   -2.03    7.90
   9  -1   6    4.46    5.47
  -9  -1   6    8.37    4.03
  -9  -1   6    8.66    3.54
  -9  -1   7  280.05   18.15
   9  -1   7  343.19   38.51
  -9  -1   7  322.64   30.89
   9  -1   7  275.77   31.46
   9  -1   8   -2.66    5.48
   9  -1   8   -4.30    5.82
  -9  -1   8  -10.30    7.71
   9  -1   9   76.72   18.69
   9  -1   9   97.21   24.77
   9   1  10   -3.25    5.75
   9  -1  10    1.99    3.98
   9  -3   0   -0.08    2.63
   9   3   0    2.16    2.63
  -9   3   0    0.01    2.09
   9  -3  -1 2600.63   59.33
  -9   3   1 2483.04   56.13
   9  -3   1 2556.71   65.15
  -9   3  -1 2589.97   64.68
   9   3  -1 2503.70   48.86
  -9   3  -2    5.97    4.63
  -9   3   2    4.97    2.99
   9  -3  -2    4.80    2.85
   9   3  -2    4.74    1.85
   9  -3   2    2.46    3.18
  -9   3   3  876.64   34.18
   9  -3   3  793.93   40.68
   9   3  -3  897.44   30.09
  -9  -3  -3  885.65   43.67
  -9   3  -3  839.95   45.13
  -9  -3   3  928.56   23.42
   9  -3  -3  938.66   37.59
   9  -3   4   -1.33    5.26
  -9  -3   4    5.23    1.79
  -9   3   4   -0.51    2.24
  -9  -3   5  803.86   22.07
   9  -3   5  793.07   47.39
  -9   3   5  798.52   36.36
   9  -3   6  -12.23    8.65
  -9  -3   6    2.86    1.59
   9  -3   7  241.55   39.54
   9  -3   7  170.51   26.00
  -9  -3   7  203.41   26.74
   9  -3   8  -27.37   12.68
   9  -3   8  -15.24   11.52
  -9  -3   8   -5.14    6.60
   9  -3   9   38.80   12.36
   9  -3   9  100.09   28.46
  -9  -3   9   81.64   20.58
   9  -3  10  -29.45   11.80
  -9  -3  10    1.09    3.69
   9  -5   0   -0.97    3.90
   9   5   0   -0.11    1.65
   9   5  -1  842.00   39.77
   9  -5   1  751.68   39.68
   9  -5  -1  788.11   40.00
   9  -5   2    4.04    3.26
   9   5  -2    4.80    2.93
   9  -5  -2    0.45    4.27
   9  -5   3  775.53   43.45
   9   5  -3  862.70   43.75
   9  -5  -3  873.07   44.36
  -9  -5   3  846.45   33.23
  -9  -5   4    3.78    2.68
   9  -5   4    5.15    5.12
   9   5  -4   -4.39    3.92
  -9  -5   5  211.24   16.74
   9  -5   5  181.91   23.67
   9  -5   6    1.96    4.49
   9  -5   7  129.73   21.89
  -9  -5   8  -24.63   11.62
   9  -5   8   13.00    8.18
   9  -5   9   29.63   11.99
  -9  -5   9   28.53   13.65
   9  -7   0    0.17    3.29
   9  -7   1  325.24   30.65
   9  -7  -1  315.68   30.05
   9  -7  -2    3.39    3.23
   9  -7   2    4.27    3.93
   9  -7   3  196.54   24.90
  -9  -7   4    5.56    4.01
   9  -7   4   15.91    8.22
   9  -7   5  145.25   22.47
   9  -7   6   -2.02    3.96
   9  -7   7   14.46    7.60
   9  -9   0   -3.46    5.37
   9  -9  -1  104.49   21.19
   9  -9   1   93.56   18.91
   9  -9   2    7.59    7.48
   9  -9   3   50.38   14.60
   9  -9   4    5.41    4.92
  10   0   0 5179.10   45.19
  10   0   0 5415.88   64.84
  10   0  -1    2.05    1.37
  10   0   1    0.97    1.89
 -10   0   2 1846.00   26.47
  10   0   2 2006.77   51.49
  10   0  -2 1895.88   25.63
 -10   0   3   -0.43    0.73
  10   0   3    1.24    3.90
 -10   0   4 1302.87   23.93
  10   0   4 1319.10   56.78
 -10   0   5    2.47    1.81
  10   0   5   -6.85    6.35
  10   0   6  581.97   45.73
 -10   0   6  602.29   23.75
  10   0   7   -5.56    6.35
  10   0   8   95.57   20.01
  10   0   8  128.70   25.15
  10   0   9   -5.71    5.91
  10   0  10   13.18    9.74
 -10   2   0 2021.07   49.38
  10  -2   0 1960.56   50.39
 -10   2  -1   37.57    8.01
  10  -2  -1   37.43    6.38
 -10   2   1   42.65    6.66
  10  -2   1   33.06    6.50
 -10   2   2 2442.73   47.64
  10  -2   2 2398.57   65.27
 -10  -2  -2 2440.98   58.75
 -10   2  -2 2531.04   69.85
  10  -2  -2 2454.22   51.56
 -10   2   3    6.54    3.35
  10  -2  -3    6.38    2.63
  10  -2   3   -1.14    6.29
 -10  -2  -3   10.08    4.61
 -10   2   4 1060.24   34.69
  10  -2   4 1042.30   52.48
  10  -2  -4 1034.74   50.34
  10  -2   5   -0.39    4.24
 -10   2   5    5.18    2.94
 -10  -2   5   -2.48    6.07
 -10  -2   5    3.24    0.65
 -10  -2   6  328.26   12.44
 -10  -2   6  321.30   28.92
  10  -2   6  384.25   42.71
  10  -2   6  307.74   33.29
 -10   2   6  338.25   22.90
  10  -2   7    1.65    4.95
 -10  -2   7    0.02    5.24
  10  -2   7    0.07    4.53
 -10  -2   8  183.06   26.31
  10  -2   8  181.89   32.03
  10  -2   8  145.81   24.94
 -10  -2   9    0.78    4.83
  10  -2   9   12.52   13.27
  10  -2   9   -0.88    4.14
  10  -2  10   23.49   12.13
  10  -4   0 1311.68   48.06
 -10   4   0 1304.50   47.19
  10   4   0 1243.37   42.53
  10   4  -1   43.36    7.79
  10  -4   1   44.89    9.41
  10   4   1   36.86    8.21
 -10   4   1   44.01    8.28
  10  -4  -1   42.51    8.69
  10   4  -2 1036.25   38.72
 -10   4   2 1001.34   40.24
  10  -4   2 1005.27   46.01
  10  -4  -2 1029.73   42.59
  10  -4  -3    0.99    4.70
  10  -4   3    8.02    6.40
  10   4  -3    1.22    2.49
  10  -4   4  662.85   42.12
  10   4  -4  658.88   31.02
 -10  -4   4  673.58   24.41
 -10  -4   5    2.49    2.02
  10  -4   5   -7.57    6.82
  10  -4   6  199.14   26.45
 -10  -4   7  -12.67   10.70
  10  -4   7   -4.67    3.93
  10  -4   8  106.69   28.96
 -10  -4   8   72.96   17.75
  10  -4   8   53.33   15.05
 -10  -4   9   -6.03    5.75
  10  -4   9   -1.71    5.48
  10  -6   0  628.26   39.67
  10  -6   1    9.78    6.49
  10  -6  -1    1.52    4.64
  10  -6   2  330.21   29.68
  10  -6  -2  323.73   29.28
  10  -6   3    3.93    3.88
  10  -6  -3   -4.71    6.63
  10   6  -3    3.09    3.58
  10  -6   4  214.26   25.17
 -10  -6   4  226.17   19.37
  10  -6   5   -4.50    4.43
  10  -6   6  117.87   20.32
  10  -6   7    1.91    4.42
  10  -6   8   38.02   13.25
  10  -8   0  104.24   19.20
  10  -8  -1   -2.96    4.71
  10  -8   1  -14.45    7.45
  10  -8  -2  142.86   23.03
  10  -8   2  151.24   22.77
  10  -8   3   -0.14    3.84
  10  -8   4   85.73   18.41
  10  -8   5    5.63    5.56
  10  -8   6   23.75   10.87
  11  -1   0   -1.03    2.82
 -11  -1   0    0.65    1.08
 -11   1   0   -3.15    2.48
 -11   1  -1 1881.83   52.16
  11  -1  -1 1929.57   41.46
 -11   1   1 1908.42   40.63
  11  -1   1 1823.98   50.24
 -11  -1  -1 1863.46   38.85
  11  -1   2   29.42    7.23
 -11   1   2   22.48    4.08
 -11  -1  -2   16.46    4.56
 -11  -1   2   24.03    3.21
  11  -1  -2   28.20    4.61
 -11  -1   3 1500.91   36.82
 -11   1   3 1464.43   31.46
  11  -1  -3 1524.11   47.21
  11   1   3 1605.50   55.38
  11  -1   3 1567.98   56.36
  11  -1   4   40.37    9.63
  11  -1   4   18.99    6.80
  11  -1  -4   35.52    8.45
 -11  -1   4   31.22    6.75
  11   1   4   39.22   10.26
 -11   1   4   34.63    5.19
 -11  -1   5  575.13   32.21
 -11   1   5  547.50   22.97
  11   1   5  554.13   40.73
  11  -1   5  593.91   44.79
  11  -1  -5  596.54   39.74
  11  -1   5  605.56   43.12
 -11  -1   6    0.74    1.42
  11  -1   6   -6.19    9.02
 -11  -1   6    6.51    2.20
 -11   1   6    7.05    3.35
  11  -1   6   -8.61   10.65
 -11  -1   6    2.95    3.44
  11  -1   7  217.73   32.31
 -11  -1   7  227.85   26.63
  11  -1   7  175.86   26.00
  11  -1   8   -3.84    6.66
  11  -1   8    8.74    9.78
  11  -1   9   68.86   18.71
  11  -1   9   58.14   19.72
  11  -1  10   -4.46    4.19
  11  -3   0   -7.13    5.44
 -11   3   0   -3.28    3.96
  11  -3  -1 1580.46   48.26
  11  -3   1 1564.91   52.72
 -11   3   1 1523.67   45.11
 -11   3  -1 1531.67   52.00
  11   3  -1 1462.17   38.30
 -11   3  -2    9.03    4.49
 -11   3   2    0.38    2.08
  11  -3  -2    1.61    4.32
  11  -3   2   12.70    6.59
  11   3  -2    3.72    1.74
 -11   3   3  620.37   29.05
  11  -3   3  529.88   34.88
  11   3  -3  612.84   22.46
 -11  -3  -3  622.85   36.16
  11  -3  -3  636.87   32.26
  11  -3   4   -7.48    6.46
 -11   3   4    1.14    2.03
 -11   3   5  573.89   30.89
  11  -3   5  537.85   41.27
  11  -3   6   -9.46    8.86
 -11  -3   6   -8.28    8.18
  11  -3   7  125.65   23.25
 -11  -3   7  149.78   22.04
  11  -3   7  188.09   34.20
  11  -3   8  -11.72    9.75
  11  -3   8   -2.68    7.43
 -11  -3   8   13.24    9.47
  11  -3   9   38.56   13.57
 -11  -3   9   11.89    7.51
  11   5   0    2.10    1.54
  11  -5   0    7.48    5.55
  11   5  -1  567.87   33.15
  11  -5   1  549.87   36.06
  11  -5  -1  529.03   34.46
  11   5  -2    1.06    2.70
  11  -5  -2   -3.04    4.82
  11  -5   2   -0.98    3.65
  11  -5   3  517.38   36.69
  11   5  -3  491.84   31.88
  11  -5  -3  546.37   36.97
  11  -5   4    3.54    3.56
  11   5  -4    2.82    2.35
  11  -5   5  186.74   24.35
 -11  -5   5  165.44   14.46
  11  -5   6   11.52    6.91
  11  -5   7  109.58   21.11
 -11  -5   8   -5.00    5.74
  11  -5   8    6.91    5.17
 -11  -5   9   19.52   10.92
  11  -7   0   -7.49    8.00
  11  -7   1  219.47   26.46
  11  -7  -1  215.44   26.36
  11  -7  -2  -10.24    6.43
  11  -7   2   -6.49    3.53
  11  -7  -3  147.04   21.64
  11  -7   3  124.33   20.62
  11  -7   4    0.56    3.66
  11  -7   5   94.43   18.94
  11  -7   6  -16.58    9.97
  11  -7   7   17.38    9.25
  11  -9   0   -4.60    7.11
  11  -9  -1   59.05   17.00
  11  -9   1   74.46   17.60
  11  -9  -2   -4.21    4.52
  11  -9   2   -5.53    6.76
  11  -9   3   33.98   12.07
  12   0   0 2556.91   33.16
  12   0   0 2532.08   49.50
  12   0  -1   -2.53    2.23
  12   0   1    0.89    2.55
  12   0   1   -1.58    2.37
  12   0  -2 1150.51   23.25
  12   0   2 1219.62   42.32
 -12   0   2 1117.42   24.29
 -12   0   3    1.80    1.16
  12   0   3   -0.72    4.57
 -12   0   4  618.58   14.43
  12   0   4  716.71   42.06
  12   0   5   -5.96    7.96
 -12   0   5    1.13    0.83
 -12   0   6  359.10   16.29
  12   0   6  357.22   37.16
  12   0   7  -15.44    9.39
  12   0   7   14.58    9.38
  12   0   8   57.63   17.29
  12   0   8   84.01   21.28
  12   0   9   -1.50    4.60
  12  -2   0 1194.69   40.77
 -12   2   0 1178.94   41.33
  12  -2  -1   17.59    4.64
 -12   2  -1   10.49    4.42
 -12  -2  -1   12.98    3.73
  12  -2   1   20.58    4.91
 -12   2   1   16.58    4.25
  12  -2  -2 1466.39   42.07
 -12  -2  -2 1441.15   45.49
 -12   2   2 1400.52   38.41
  12  -2   2 1358.56   50.92
 -12   2  -2 1443.76   54.57
  12   2  -2 1389.03   24.70
 -12   2   3    2.32    1.72
  12  -2  -3    3.56    2.43
  12  -2   3    1.08    5.40
 -12  -2  -3    9.83    5.14
 -12   2   4  548.97   25.09
 -12  -2   4  579.41   30.51
  12  -2   4  544.32   39.34
  12  -2  -4  548.59   36.50
 -12  -2   5    7.71    4.94
 -12   2   5    4.28    2.71
 -12   2   6  227.76   19.14
  12  -2   6  227.40   33.87
 -12  -2   6  232.98   24.36
  12  -2   6  242.35   30.23
  12  -2   7    2.60    9.00
 -12  -2   7   18.74    8.49
  12  -2   7    8.80    7.11
  12  -2   8  122.78   28.36
 -12  -2   8  107.26   20.47
  12  -2   8   99.34   21.63
  12  -2   9  -10.30    9.19
  12  -2   9    5.00    7.75
 -12  -2   9    0.02    3.12
  12  -4   0  665.52   37.15
  12   4   0  623.19   30.83
  12  -4   1    8.85    4.11
  12   4  -1   23.45    5.67
  12  -4  -1   30.33    8.21
  12   4  -2  553.56   28.24
  12  -4   2  534.86   35.59
  12  -4  -2  569.93   32.93
  12  -4  -3    2.93    4.25
  12   4  -3    0.76    2.02
  12  -4   4  396.75   33.93
  12   4  -4  385.31   20.23
  12  -4   5    3.54    6.08
  12  -4   6  154.89   24.07
 -12  -4   7   -1.03    6.21
  12  -4   7   -3.45    8.15
  12  -4   8   51.06   22.58
 -12  -4   8   55.19   16.58
  12  -4   8   42.34   13.50
 -12  -4   9   11.93    9.88
  12  -4   9   -6.02    6.31
  12  -6   0  366.22   31.50
  12  -6  -1   -1.34    6.25
  12  -6   1   -9.86    6.56
  12  -6   2  190.12   23.95
  12  -6  -2  225.85   24.67
  12  -6   3   -4.37    4.75
  12  -6  -3    3.77    3.25
  12   6  -3    5.11    4.29
  12  -6   4  126.38   20.04
  12  -6   5   -7.76    6.51
  12  -6   6   98.63   20.40
  12  -6   7    6.71    7.26
  12  -8   0   64.94   16.00
  12  -8   1    4.93    3.78
  12  -8  -1    0.84    4.99
  12  -8  -2  101.68   19.96
  12  -8   2  116.82   21.56
  12  -8   3    9.46    5.86
  12  -8   4   63.29   16.73
  12  -8   5    3.10    5.13
  13  -1   0   -5.53    4.08
 -13   1   0    3.66    2.12
  13  -1  -1  643.74   26.46
  13  -1   1  593.27   29.92
 -13   1   1  615.41   25.47
  13   1  -1  584.28   19.98
 -13  -1   2   15.94    2.18
 -13   1   2   11.19    2.42
  13  -1   2   11.74    4.42
  13   1  -2   13.58    2.06
  13  -1  -2   12.60    3.57
 -13   1   3  632.89   22.02
  13  -1  -3  640.40   29.53
 -13  -1   3  678.50   22.73
  13  -1   3  657.18   38.68
  13  -1  -3  698.43   26.27
 -13   1   4   15.33    3.47
  13  -1   4   10.48    4.10
  13  -1  -4   12.52    4.57
 -13  -1   4   17.76    5.00
  13   1   4   21.81    8.23
  13  -1   4    7.73    3.89
 -13   1   5  281.37   15.87
  13  -1   5  298.85   32.46
 -13  -1   5  294.09   22.76
  13   1   5  298.01   30.43
  13  -1   5  317.24   32.08
  13  -1   6    0.97    4.33
  13  -1   6   -2.73    8.05
 -13  -1   6    8.16    5.27
 -13   1   6    1.92    2.35
  13  -1   7  139.20   26.13
  13  -1   7  121.39   22.61
  13  -1   8    0.94    5.38
  13  -1   8   -2.29    6.14
  13  -1   9   70.03   18.97
  13  -1   9   43.00   17.25
  13  -3   0   -3.96    5.40
 -13   3   0   -1.66    2.95
  13  -3  -1  666.39   32.84
  13  -3   1  647.56   35.41
 -13   3   1  696.68   32.19
 -13   3  -1  664.10   36.65
  13   3  -1  625.44   25.84
 -13   3   2    0.31    1.73
  13  -3  -2   -1.09    4.95
  13  -3   2    2.01    4.02
  13   3  -2    0.69    2.10
 -13  -3  -2    2.06    1.83
 -13   3   3  281.02   19.98
  13  -3   3  273.02   25.72
 -13  -3  -3  271.59   24.15
  13  -3  -3  299.54   23.07
 -13   3   4   -0.75    2.34
  13  -3   4   -5.38    8.51
 -13   3   5  285.31   22.11
  13  -3   5  275.35   30.82
  13  -3   6   -9.41    9.89
 -13  -3   6    0.19    4.23
  13  -3   7   66.78   18.58
  13  -3   7   98.33   26.53
 -13  -3   7  101.21   18.69
  13  -3   8   -9.98   11.09
  13  -3   8    9.43   11.34
 -13  -3   8   -0.43    3.15
  13  -3   9    7.07    5.72
 -13  -3   9   20.16   11.82
  13  -5   0   -4.47    4.15
  13   5  -1  288.56   24.51
  13  -5  -1  271.06   25.84
  13  -5   1  315.53   29.19
  13   5  -2    1.85    2.46
  13  -5   2   -5.41    6.64
  13  -5  -2   -5.87    4.70
  13  -5   3  284.61   28.93
  13   5  -3  245.02   21.61
  13  -5  -3  307.06   28.41
  13  -5   4    4.07    5.39
  13   5  -4   -2.48    3.38
  13  -5   5   94.86   17.84
  13  -5   6    9.48    7.42
  13  -5   7   56.29   15.73
  13  -5   8   -0.25    5.76
 -13  -5   8  -12.32    9.02
  13  -7   0   -9.70    5.09
  13  -7   1  131.12   21.63
  13  -7  -1  136.61   21.79
  13  -7  -2    3.45    3.92
  13  -7   2   10.87    7.46
  13  -7   3   93.10   17.83
  13  -7  -3   91.80   18.09
  13  -7   4   16.91    8.89
  13  -7   5   51.16   14.63
  13  -7   6   -2.34    5.04
  13  -9   0  -10.71    8.46
  13  -9  -1   44.43   13.58
  13  -9   1   25.52   10.77
  13  -9  -2    3.02    8.59
  14   0   0  557.71   16.39
  14   0   0  527.67   24.72
  14   0  -1   -1.63    2.44
  14   0   1   -2.47    3.76
  14   0   1    0.48    1.46
  14   0  -2  201.22   11.53
  14   0   2  209.04   17.82
  14   0   2  243.87   21.69
 -14   0   3   -1.35    1.69
  14   0   3    2.26    2.50
 -14   0   4  243.64    8.22
  14   0   4  327.00   28.90
 -14   0   5    0.44    0.68
  14   0   5   -3.54    5.32
  14   0   6  214.78   28.74
  14   0   6  218.06   29.50
  14   0   7  -31.01   11.76
  14   0   7    1.78    6.48
  14   0   8   58.72   17.94
  14   0   8   72.82   19.66
  14   0   9   -4.59    4.61
  14  -2   0  192.08   17.74
 -14   2   0  208.39   18.38
  14  -2  -1    4.70    3.14
 -14   2   1    4.71    2.51
 -14  -2  -1   11.72    3.62
  14  -2   1    0.98    3.59
 -14   2  -1    7.44    3.81
  14  -2  -2  414.55   23.89
 -14   2   2  392.74   21.75
  14  -2   2  393.85   28.51
 -14   2  -2  408.77   30.14
 -14  -2  -2  393.41   23.91
  14   2  -2  405.46   14.71
  14  -2  -3   -0.73    2.39
 -14   2   3    0.29    1.48
 -14  -2  -3   -0.96    2.37
 -14   2   4  239.84   16.42
  14  -2   4  298.11   30.44
 -14  -2   4  270.26   19.66
  14  -2  -4  258.44   24.39
 -14   2   5    0.66    1.27
 -14  -2   5   -0.77    2.21
  14  -2   5    0.78    4.38
  14  -2  -5    1.45    2.90
 -14  -2   6  131.09   18.15
  14  -2   6  142.37   26.76
  14  -2   6  129.72   23.71
  14  -2   7    1.73    6.47
 -14  -2   7   -0.82    3.33
  14  -2   7    6.03    6.28
  14  -2   8   83.39   22.88
  14  -2   8   76.33   19.72
 -14  -2   8   77.76   17.49
  14  -2   9    7.81    5.41
  14  -4   0  297.40   26.81
  14   4   0  260.68   20.78
  14   4  -1   12.62    4.93
  14  -4  -1    5.38    4.21
  14   4  -2  270.31   20.37
  14  -4   2  244.42   25.10
  14  -4  -2  235.78   22.79
  14  -4  -3   -2.64    5.40
  14   4  -3    0.08    1.51
  14  -4   3    6.55    5.08
  14   4  -4   83.53    7.43
  14  -4   4  182.21   23.97
  14  -4   5   -4.40    5.87
  14  -4   6   69.59   15.23
 -14  -4   7   -2.10    3.99
  14  -4   7  -15.40   10.30
  14  -4   8   51.94   18.73
 -14  -4   8   38.13   12.59
  14  -4   8   27.18   11.62
  14  -6   0  188.72   23.83
  14  -6   1    7.87    6.05
  14  -6  -1   -7.27    5.91
  14  -6   2   98.42   17.75
  14  -6  -2  135.15   19.88
  14  -6   3   -7.96    6.93
  14  -6  -3  -13.90    8.32
  14  -6   4   75.46   16.78
  14  -6   5  -13.70    8.99
  14  -6   6   50.40   15.53
  14  -6   7   20.92   11.26
  14  -8   0   35.13   13.68
  14  -8  -1    3.45    3.99
  14  -8   1    4.04    3.85
  14  -8  -2   44.29   14.12
  14  -8   2   64.15   16.26
  14  -8  -3    3.17    5.56
  14  -8   3   -1.66    4.00
  14  -8   4   31.18   12.11
  15  -1   0   -0.20    2.43
 -15   1   0    0.49    2.82
  15  -1  -1  232.38   16.97
  15  -1   1  241.01   19.93
  15   1  -1  205.21   13.02
 -15   1   1  222.23   16.31
  15  -1   2    1.40    3.69
  15   1  -2    7.64    1.82
 -15   1   2    8.72    2.89
  15  -1  -2   11.66    4.06
 -15   1   3  245.78   14.93
  15  -1  -3  233.60   17.04
  15  -1  -3  279.25   17.37
  15  -1   3  275.82   26.04
  15  -1   4   -2.09    3.89
  15  -1  -4    2.94    2.62
 -15   1   4    5.95    2.43
  15  -1   4   -2.97    4.04
 -15   1   5  126.31   10.32
  15  -1   5  151.07   23.51
  15  -1   5  152.84   23.62
  15  -1   6   -6.08    9.58
  15  -1   6   12.51    8.03
  15  -1   7   58.75   16.61
  15  -1   7   91.97   22.78
  15  -1   8   -2.63    5.76
  15  -1   8   -8.12    9.86
  15  -1   9   30.05   13.72
  15   1   9   25.45   13.72
  15  -3   0   -3.54    5.06
 -15   3   0    0.81    2.62
  15  -3  -1  251.12   22.10
  15  -3   1  246.17   22.73
 -15   3   1  257.15   20.96
  15   3  -1  234.52   16.60
  15   3  -2    2.10    1.87
 -15   3   2    1.45    2.88
  15  -3  -2   -0.11    3.12
  15  -3   2   -2.52    4.42
 -15  -3  -2    1.27    2.25
 -15   3   3  121.65   13.55
  15  -3  -3  106.31   14.38
  15  -3   3  110.59   17.20
  15  -3   4   -4.50    6.66
 -15   3   4   -0.27    3.00
 -15   3   5  142.03   15.62
  15  -3   5  149.19   23.48
 -15  -3   5  172.43   19.93
  15  -3   6   -4.84    6.56
 -15  -3   6   -4.77    3.84
  15  -3   7   53.08   16.19
  15  -3   7   43.13   16.52
 -15  -3   7   59.18   13.23
  15  -3   8  -34.14   15.10
  15  -3   8  -11.61   15.28
 -15  -3   8   -6.26    5.45
  15  -5   0    0.45    4.67
  15  -5   1  137.08   19.68
  15  -5  -1  108.20   17.07
  15   5  -1  125.17   16.71
  15  -5   2  -13.34    7.82
  15  -5  -2  -10.87    6.27
  15   5  -2   -3.80    3.71
  15  -5   3  167.64   23.67
  15   5  -3  117.25   14.40
  15  -5  -3  152.70   20.81
  15  -5   4    2.21    6.56
  15  -5   5   36.64   12.55
  15  -5   6   -5.61    7.49
  15  -5   7   48.65   15.83
 -15  -5   7   18.91    8.17
  15  -7   0    0.75    4.11
  15  -7  -1   84.02   17.73
  15  -7   1   78.40   17.77
  15  -7  -2   -7.29    6.97
  15  -7   2   12.16    6.92
  15  -7   3   62.92   15.31
  15  -7  -3   54.78   15.22
  15  -7   4   -5.02    5.53
  15  -7   5   23.04   10.38
  15  -7   6    2.03    4.17
  16   0   0  274.25   19.50
  16   0   0  275.71   11.81
  16   0  -1    0.70    1.40
  16   0   1    0.69    2.15
  16   0   1   -1.50    2.20
  16   0  -2  137.60   11.17
  16   0   2  139.29   14.63
  16   0   2  142.75   18.30
  16   0  -3    1.79    1.82
  16   0   3   -3.38    2.55
  16   0   4  160.08   21.11
  16   0   4  158.00   23.14
  16   0   5    4.45    4.57
  16   0   5   -3.62    7.04
  16   0   6  116.65   24.58
  16   0   6  124.83   22.65
  16   0   7   -0.02    6.51
  16   0   7    4.30    7.86
  16   0   8   11.64    5.90
  16   0   8   31.25   13.47
  16   0   9   -1.04    4.32
  16  -2   0  116.61   14.23
 -16   2   0  140.10   15.95
 -16  -2   0  124.37    9.34
 -16   2  -1    2.56    2.84
  16  -2  -1    7.83    2.83
 -16   2   1    1.73    2.11
 -16  -2  -1    8.19    3.27
  16  -2   1    4.05    2.86
  16  -2  -2  236.34   19.05
 -16   2   2  231.69   17.96
  16  -2   2  219.61   22.19
  16   2  -2  221.50   11.45
 -16  -2  -2  215.19   18.19
  16   2  -2  230.49   12.31
  16  -2  -3   -0.49    3.05
  16  -2   3    0.09    3.69
 -16  -2  -3   -3.15    3.64
 -16  -2   3   -1.40    1.95
 -16   2   3   -0.77    1.73
 -16   2   4  117.67   11.94
 -16  -2   4  143.15   13.46
  16  -2  -4  130.99   17.18
  16  -2   4  151.50   22.34
 -16   2   5   -2.94    3.04
  16  -2   5   -3.12    7.15
  16  -2  -5    0.33    3.89
 -16  -2   5    2.08    2.80
  16  -2   5    5.07    7.19
  16  -2   6   73.80   19.45
 -16  -2   6   89.94   15.06
  16  -2   6   87.69   20.81
  16  -2   7   -9.51    9.50
 -16  -2   7   -9.03    5.72
  16  -2   7    2.31    8.69
  16  -2   8   65.15   21.63
  16  -2   8   51.96   17.54
  16  -4   0  180.69   20.77
  16   4   0  130.90   15.13
  16  -4   1   -3.25    5.99
  16   4  -1    1.43    2.22
  16  -4  -1    6.89    6.18
  16   4  -2  143.68   15.57
  16  -4   2  121.37   18.11
  16  -4  -2  134.19   18.76
  16  -4  -3   -1.63    4.91
  16   4  -3    2.34    1.97
  16  -4   3   -3.22    3.36
  16  -4  -4  116.90   17.90
  16  -4   4   93.67   17.97
  16  -4   5  -11.08    7.80
 -16  -4   6   48.47   12.26
  16  -4   6   37.00   12.42
 -16  -4   7   -6.66    5.44
  16  -4   7   -6.81    7.48
  16  -4   8   -0.70    5.67
  16  -6   0  111.39   19.38
  16  -6  -1   -7.82    6.42
  16  -6   1    4.98    5.57
  16  -6   2   86.69   17.15
  16  -6  -2   68.47   14.65
  16  -6   3   -6.09    5.72
  16  -6  -3   -6.11    7.56
  16  -6   4   29.61   12.50
  16  -6   5   13.12    8.43
  16  -6   6   48.29   15.95
  16  -8   0   21.01    8.64
  16  -8  -1    3.44    5.77
  16  -8   1    5.53    4.55
  16  -8  -2   26.16   10.13
  16  -8   2   40.83   13.81
  16  -8  -3    1.02    4.10
  16  -8   3   -9.56    7.07
  17  -1   0   -0.06    2.86
  17   1   0   -3.91    4.20
  17  -1  -1  202.33   16.89
  17  -1   1  195.92   18.73
  17   1  -1  190.08   14.21
 -17   1   1  191.80   16.96
  17  -1  -2    0.33    1.90
 -17   1   2    3.53    2.30
  17   1  -2   -1.03    1.69
  17  -1  -2    1.45    1.83
 -17   1   3  172.35   13.62
  17  -1   3  201.60   22.31
  17  -1  -3  166.69   13.28
  17  -1   3  199.53   24.05
  17  -1  -3  177.79   14.81
 -17   1   4   -0.07    1.30
  17  -1   4   -1.25    5.01
 -17   1   5   61.69    7.09
  17  -1   5   74.67   16.84
  17  -1   5   84.23   17.28
  17  -1   6   -4.32    4.65
  17  -1   6    1.63    6.64
  17  -1   7   45.78   15.25
  17  -1   7   48.63   15.12
  17  -1   8   -7.79    8.88
  17  -1   8   15.92   10.11
  17  -3   0    0.69    3.09
  17  -3  -1  195.46   20.55
  17  -3   1  152.47   18.87
 -17   3   1  160.28   17.89
 -17  -3  -1  163.54   15.38
 -17   3   2    2.74    2.34
  17   3  -2   -0.90    2.66
  17  -3   2    2.69    3.06
 -17  -3  -2    1.87    1.69
  17  -3  -2   -2.10    5.87
 -17   3   3   80.90   11.58
  17  -3  -3   81.94   13.57
  17  -3   3   70.73   14.04
  17  -3   4  -12.24    6.91
  17  -3  -4   -4.93    4.22
 -17   3   4   -5.68    4.57
  17  -3   5   97.61   20.01
 -17  -3   5   97.22   14.04
  17  -3   6   -0.74    6.24
 -17  -3   6    7.31    5.21
  17  -3   7   25.78   11.61
  17  -3   7   38.37   18.26
  17  -3   8    0.97    8.09
  17  -3   8    3.66   12.87
  17  -5   0    1.43    3.64
  17  -5   1   74.67   15.06
  17   5  -1   69.38   12.84
  17  -5  -1   82.26   15.31
  17  -5   2   -7.76    6.74
  17  -5  -2   -4.88    5.38
  17   5  -2   -4.10    3.24
  17  -5   3   86.76   18.31
  17  -5  -3   82.68   15.84
  17  -5  -4   -2.75    3.43
  17  -5   4   -2.25    6.39
  17  -5   5   42.12   13.28
  17  -5   6   -6.02    7.55
  17  -5   7   15.52    9.14
  17  -7   0    2.47    7.12
  17  -7  -1   51.70   14.26
  17  -7   1   40.47   13.19
  17  -7  -2  -12.13    7.46
  17  -7   2   -2.96    5.90
  17  -7   3   23.97   10.40
  17  -7  -3   18.44    8.56
  17  -7   4  -14.64    9.73
  17  -7   5   15.32    9.43
  18   0   0  211.36   18.56
  18   0  -1    0.37    1.50
  18   0   1   -3.32    3.07
  18   0   1    1.67    2.32
  18   0  -2  121.02   11.62
  18   0   2  115.04   15.25
  18   0   2  149.30   19.23
  18   0   3   -6.95    8.35
  18   0  -3    1.40    1.19
  18   0   3   -2.87    4.17
  18   0   4  126.12   18.59
  18   0   4  143.31   22.89
  18   0   5   -4.12    5.34
  18   0   5    1.25    3.87
  18   0   6   84.21   20.66
  18   0   6   77.11   18.75
  18   0   7    7.48    6.01
  18   0   7    1.97    5.45
  18   0   8   26.47   13.37
  18   0   8   23.85   11.68
  18  -2   0   94.93   13.33
 -18  -2   0  118.58    8.92
 -18   2   0  120.79   15.32
 -18   2   1    0.74    1.50
  18  -2  -1    3.31    3.45
 -18  -2  -1    1.94    2.51
  18  -2   1    7.37    3.82
  18  -2  -2  169.22   17.39
  18  -2   2  152.92   19.76
 -18   2   2  163.81   16.51
 -18  -2  -2  173.60   16.68
  18   2  -2  154.76   10.70
  18  -2   3    3.67    3.44
  18  -2  -3    1.86    2.77
 -18  -2   3    0.54    1.09
 -18   2   4   82.07   10.35
  18  -2  -4   89.09   14.13
 -18  -2   4   97.96   10.08
  18  -2   4   97.59   19.39
  18  -2   5    3.23    4.14
  18  -2  -5   -0.88    4.30
  18  -2   5    9.02    9.34
 -18  -2   5    0.06    2.07
  18  -2   6   53.97   16.05
  18  -2   6   44.16   14.28
 -18  -2   6   49.34   11.13
  18  -2   7   14.35   11.64
  18  -2   7   -3.71    5.45
  18  -2   8   31.77   14.16
  18  -2   8   22.37   11.91
  18  -4   0  108.10   16.95
  18  -4   1   -4.01    5.79
  18   4  -1    0.61    1.83
  18  -4  -1   -2.58    3.15
  18   4  -2   88.02   12.27
  18  -4   2   71.95   14.86
  18  -4  -2   95.32   16.43
  18   4  -3   -2.41    1.72
  18  -4  -3   -0.84    2.62
  18  -4   3   -1.56    3.99
  18  -4  -4   73.80   15.39
  18  -4   4   54.79   15.20
  18  -4   5   -5.74    6.44
  18  -4   6   15.36    7.57
  18  -4   7   -9.78    7.96
  18  -6   0   48.66   13.27
  18  -6   1   -1.10    4.82
  18  -6  -1    4.44    4.98
  18  -6   2   33.20   11.23
  18  -6  -2   52.46   14.77
  18  -6   3   -6.52    5.78
  18  -6  -3    2.31    3.94
  18  -6  -4   26.78   11.94
  18  -6   4    6.50    3.96
  18  -6   5    0.42    3.74
  18  -6   6   25.50   12.27
  18  -8   0   26.83   11.50
  18  -8  -1    7.16    5.65
  18  -8   1   11.30    8.16
  18  -8  -2   18.68    9.86
  18  -8   2   20.11   11.45
  18  -8  -3    1.87    7.33
  19  -1   0    0.21    3.64
  19   1   0   -7.25    5.90
  19  -1  -1  156.73   15.88
  19  -1   1  137.04   17.58
  19   1  -1  161.02   14.34
  19  -1  -2   -4.52    3.99
 -19   1   2    0.04    2.26
  19   1  -2    3.61    1.72
  19  -1  -2    2.34    1.25
  19  -1   2   -2.39    5.83
  19  -1  -3  122.68   10.26
  19  -1   3  149.55   19.39
  19  -1   3  145.63   20.92
 -19   1   3  114.45   11.26
  19  -1  -3  111.45   12.08
  19  -1   4   -1.83    4.14
  19  -1   4   -5.71    6.31
 -19   1   4    3.76    2.71
  19  -1   5   76.55   18.48
  19  -1   5   57.66   15.02
  19  -1   6  -15.31   10.71
  19  -1   6  -16.31    8.78
  19  -1   7   37.36   14.46
  19  -1   7   16.06   10.00
  19  -1   8   -3.30    4.35
  19   1   8    5.53    6.84
  19  -1   8   -0.62    6.89
  19  -3   0   -5.81    5.98
 -19  -3   0   -0.06    1.13
  19  -3  -1  131.37   17.53
  19  -3   1  103.60   15.54
 -19  -3  -1  107.73   12.23
  19   3  -2   -3.22    2.77
 -19  -3  -2   -2.81    3.21
  19  -3   2   -3.43    3.58
  19  -3  -2   -4.47    2.93
 -19   3   3   52.81    9.96
  19  -3  -3   64.14   12.42
  19  -3   3   58.37   13.02
  19  -3   4    0.90    5.15
  19  -3  -4   -4.71    4.51
 -19  -3   4   -0.65    2.73
 -19   3   4   -5.84    4.37
  19  -3  -4    2.26    2.93
  19  -3   5   77.14   19.06
 -19  -3   5   50.86    9.71
  19  -3   6   -3.40    6.91
  19  -3   6    6.46    6.48
  19  -3   7   13.12    8.55
  19  -3   7    7.04    9.80
  19  -3   8  -11.23   12.51
  19  -5   0   -6.26    6.72
  19  -5   1   44.19   11.59
  19   5  -1   47.58   11.16
  19  -5  -1   54.02   13.59
  19  -5   2    0.10    5.41
  19  -5  -2   -2.72    4.06
  19  -5   3   50.37   14.27
  19  -5  -3   45.15   12.17
  19  -5  -4   11.35    8.57
  19  -5   4    2.71    3.41
  19  -5   5   16.44    9.86
  19  -5   6   -2.74    6.45
  19  -7   0   29.52   11.14
  19  -7  -1   20.26   10.61
  19  -7   1   17.66    6.93
  19  -7  -2  -25.48   10.58
  19  -7   2   -0.93    3.66
  19  -7   3   15.19    8.69
  19  -7  -3   31.99   12.67
  19  -7   4   -2.17    6.35
  20   0   0  215.08   19.62
  20   0   1    2.56    4.11
  20   0   1   -5.15    3.61
  20   0  -1   -0.62    2.61
  20   0  -2   85.11   10.99
  20   0   2   92.55   13.73
  20   0   2  112.24   17.28
  20   0   3   -4.39    6.22
  20   0  -3   -1.19    1.27
  20   0   3  -12.51    6.53
  20   0   4   55.20   15.99
  20   0   4   52.38   13.01
  20   0   5    3.81    3.58
  20   0   5    6.63    5.68
  20   0   6   44.79   17.21
  20   0   6   40.63   13.36
  20   0   7   -5.81    5.41
  20   0   7   -6.55    7.67
  20   0   8   23.01   11.96
  20  -2   0   76.47   12.35
  20  -2  -1    1.14    2.51
  20   2  -1   -7.12    4.77
 -20   2   1   -4.12    3.23
  20  -2   1    3.79    3.87
  20  -2   2  100.11   16.08
  20   2  -2  106.35    9.93
 -20   2   2   90.23   12.66
  20  -2  -2   97.44   14.02
  20  -2   3   -2.50    3.35
  20  -2  -3   -1.87    3.13
 -20   2   3   -0.32    1.44
  20  -2  -3   -0.82    2.87
  20  -2  -4   44.20    9.37
 -20   2   4   49.70    8.74
  20  -2   4   49.21   14.28
  20  -2  -4   43.87    9.44
  20  -2   5   -0.09    4.83
  20  -2   5    6.84    6.51
  20  -2   6    7.95    8.21
  20  -2   6   20.49   12.39
  20  -2   7   -0.05    6.70
  20  -2   7  -10.85    8.32
  20  -2   8   37.51   14.82
  20  -2   8    4.52    8.57
  20  -4   0   49.18   12.48
  20   4  -1    1.73    2.85
  20  -4   1   -0.01    4.37
 -20  -4  -1    4.01    3.44
  20  -4  -1   -3.07    4.62
  20  -4   2   41.94   11.59
  20   4  -2   40.77    8.54
  20  -4  -2   48.77   12.32
  20  -4  -3    4.39    6.00
  20  -4   3    2.27    5.54
  20  -4  -4   19.82    8.54
  20  -4   4   10.06    7.28
  20  -4   5   -5.91    7.18
  20  -4   6   21.24   11.34
  20  -4   7    2.83    6.34
  20  -4   7   -7.67    7.63
  20  -6   0   31.04   11.49
  20  -6   1    0.79    4.83
  20  -6  -1   -1.06    3.61
  20  -6   2   15.83    7.52
  20  -6  -2   28.44   11.52
  20  -6   3   -6.25    6.85
  20  -6  -3    1.50    4.19
  20  -6  -4   13.64    9.15
  20  -6   4    7.27    5.36
  20  -6   5    3.60    4.20
  20  -8   0   10.90    7.73
  20  -8  -1   20.28   10.91
  20  -8   1   -2.82    5.00
  20  -8  -2   12.76    9.99
  20  -8  -3   -8.17    7.30
  21   1   0   -4.70    4.90
  21  -1   0    5.96    4.24
  21  -1   1   90.91   14.00
  21   1  -1   86.41   11.89
  21  -1  -1   77.66   12.03
  21  -1   1   77.22   11.25
  21   1   1  112.66   17.67
  21  -1  -2    0.24    3.43
  21   1  -2   -1.76    2.39
  21  -1   2   -3.93    5.59
  21  -1   2   -5.44    6.47
  21   1   2  -10.11    7.19
  21  -1   3   76.18   16.42
 -21   1   3   45.75    7.72
  21  -1  -3   53.14    8.84
  21  -1   3   67.30   12.66
  21  -1   4   -1.75    5.24
 -21   1   4    0.57    1.74
  21  -1   4   -1.40    4.26
  21  -1   5   32.72   12.70
  21  -1   5   15.06    8.57
  21  -1   6  -11.20    9.46
  21  -1   6   -2.33    6.37
  21  -1   7   12.71   10.16
  21  -1   7   21.11   10.47
  21   1   7   22.63   11.56
  21  -1   8   15.36   12.13
  21  -3   0    0.36    4.03
 -21  -3   0   -1.80    1.81
  21  -3  -1   61.67   12.16
  21  -3   1   58.56   12.91
 -21  -3   1   55.41    5.62
 -21  -3  -1   45.02    7.91
  21   3  -2    1.79    1.99
 -21  -3  -2    4.07    3.49
  21  -3   2    1.97    3.64
  21  -3  -2   -7.02    4.67
  21   3  -2   -4.18    3.20
  21  -3  -3   34.82    9.94
 -21  -3   3   34.15    4.67
  21  -3   3   25.33   10.80
  21  -3   4    1.63    4.98
  21  -3  -4    0.01    2.75
  21  -3   5   27.86   13.02
  21  -3   6   -2.51    7.41
  21  -3   6  -31.66   13.64
  21  -3   7   23.68   12.80
  21  -3   7    9.07   10.33
  21  -5   0   -6.41    5.70
  21  -5   1   21.71    8.51
  21  -5  -1   30.61   10.47
  21  -5   2   -0.38    4.63
  21  -5  -2   -1.40    5.10
  21  -5   3   13.34    8.89
  21  -5  -3   12.93    7.92
  21  -5  -4    8.16    7.27
  21  -5   4   -3.53    3.45
  21  -5   5   11.06    9.20
  21  -5   6   -2.23    6.58
  21  -7   0    5.63    5.71
  21  -7  -1    0.34    3.97
  21  -7   1    1.45    3.67
  21  -7  -2    1.43    4.70
  21  -7   2    2.32    3.44
  21  -7   3    8.58    8.26
  21  -7  -3    4.06    7.30
  21  -7  -4   -9.98    7.86
  22   0   0   58.47   10.66
  22   0   1    0.25    2.74
  22   0  -1   -0.82    2.14
  22   0  -2   32.77    7.50
  22   0   2   36.44   12.14
  22   0   2   27.89    7.91
  22   0  -3    0.77    1.96
  22   0   3   -3.22    2.35
  22   0   4   29.73   10.83
  22   0   4   32.38   10.24
  22   0   5   -3.19    3.99
  22   0   5   -9.76    7.69
  22   0   6   22.82   12.92
  22   0   6   27.51    9.85
  22   0   7    3.71    5.41
  22   0   7   12.41    8.97
  22  -2   0   25.66    7.93
  22  -2  -1   -0.64    3.11
  22  -2   1    2.14    2.39
  22   2  -1    3.49    1.78
  22  -2   2   31.91    9.93
  22   2  -2   32.94    6.45
 -22   2   2   31.53    7.98
  22  -2  -2   47.40   11.16
 -22   2   3   -3.93    2.93
  22  -2  -3   -0.92    2.64
  22  -2  -3   -4.80    4.12
  22  -2  -4   14.82    5.85
  22  -2   4    8.44    5.15
  22  -2   5    0.23    3.61
  22  -2   5    2.74    4.28
  22  -2   6   17.13   11.04
  22  -2   6    5.94    8.02
  22  -2   7   -5.24    7.45
  22  -2   7    7.44   10.03
  22  -4   0   -1.19    4.03
  22   4  -1   -2.21    2.47
  22  -4   1   -4.49    4.05
 -22  -4  -1   -1.03    1.58
  22  -4   2   17.47    8.38
  22  -4  -2   31.19   12.08
  22  -4  -3   -2.16    4.46
  22  -4   3    6.21    4.33
  22  -4  -4   10.87    6.78
  22  -4   4   10.18    9.15
  22  -4   5    4.42    6.36
  22  -4   6    8.76    6.85
  22  -4   7   -5.36    7.46
  22  -6   0    3.69    6.91
  22  -6   1   12.56    7.60
  22  -6  -1    7.07    4.63
  22  -6   2    2.97    2.95
  22  -6  -2    2.66    4.68
  22  -6   3    7.60    7.24
  22  -6  -3    0.04    5.31
  22  -6  -4   -3.72    5.30
  22  -6   4   -8.34    7.85
  23   1   0    0.15    2.78
  23  -1   0    1.87    1.53
  23  -1   0    5.82    3.95
  23   1   1   13.84    5.64
  23  -1   1    9.35    6.72
  23   1  -1   18.90    6.15
  23  -1  -1   16.78    6.84
  23  -1   1    9.07    4.15
  23  -1  -2    4.15    3.20
  23   1   2    4.69    6.24
  23   1  -2    1.77    3.08
  23  -1   2    2.81    4.96
  23  -1   2    0.17    2.68
  23   1   3   19.38   10.21
  23   1  -3    4.32    1.39
  23  -1  -3   10.03    4.17
  23  -1   3   12.88    6.40
  23  -1   3   21.71   10.07
  23   1   4   -2.46    3.88
  23  -1   4    3.47    3.32
  23   1   5    6.52    6.76
  23  -1   5   19.84   11.40
  23  -1   5   -1.31    4.90
  23  -1   6   -2.26    5.63
  23   1   6   -9.17    8.79
  23  -1   6  -16.72    8.83
  23  -1   7    2.40    5.86
  23   1   7    2.64    4.77
  23  -1   7    4.37    7.23
  23  -1   8   -6.61    6.91
  23  -3   0   -8.07    5.83
 -23  -3   0    0.02    1.66
  23  -3  -1   17.77    7.38
  23  -3   1   11.68    5.64
 -23  -3  -1   10.57    4.08
  23   3  -2    1.05    1.68
  23   3  -2    0.22    1.88
  23  -3   2   -4.60    4.58
  23  -3  -2   -8.51    6.01
  23  -3  -3    7.39    5.90
  23  -3   3   10.87    5.02
  23  -3   4   -0.04    3.57
  23  -3  -4   -4.22    4.43
  23  -3   5   25.85   11.26
  23  -3   6    6.46    5.81
  23  -3   6   -8.62    7.81
  23  -3   7   10.32   10.80
  23  -5   0    1.95    5.23
  23  -5   1    6.64    5.03
  23  -5  -1   10.73    4.40
  23  -5   2   -0.02    4.77
  23  -5  -2    2.17    4.85
  23  -5   3   -0.63    3.03
  23  -5  -3   11.88    8.40
  23  -5  -4    1.25    4.09
  23  -5   4   -2.65    2.89
  23  -5   5    1.94    5.54
  23  -7   0    2.72    5.09
  23  -7  -1    5.03    5.36
  23  -7   1   -0.04    6.61
  23  -7   2    1.92    6.33
  23  -7  -2    1.30    5.11
  23  -7  -3    6.05    9.28
  23  -7  -4    0.03    5.54
  24   0   0   18.54    6.92
  24   0  -1   -0.29    1.85
  24   0   1    7.11    6.11
  24   0   2   12.27    5.32
  24   0  -2    4.83    3.37
  24   0   2    9.67    4.84
  24   0   3   -4.26    6.11
  24   0  -3   -2.42    1.85
  24   0   3   -0.70    3.75
  24   0   4    8.94    6.32
  24   0   4    5.29    6.11
  24   0   5    0.02    5.30
  24   0   5    0.92    3.59
  24   0   6    8.09    7.29
  24   0   6    0.74    3.69
  24   0   7    2.50    5.84
  24  -2   0   11.91    6.00
  24   2   0   12.03    7.23
  24   2  -1   -1.13    2.03
  24  -2  -1    4.52    4.69
  24  -2   1   -7.50    5.38
  24  -2   2    1.00    3.28
  24   2  -2   17.44    5.51
 -24   2   2    6.90    3.60
  24  -2  -2   12.30    5.98
  24  -2   3   10.90    8.45
  24  -2   3    3.02    4.54
  24  -2  -3   -2.77    3.69
  24  -2  -4    6.45    4.32
  24  -2   4    4.28    7.93
  24  -2   4    2.42    3.81
  24  -2   5   -0.86    4.21
  24  -2   5   -0.47    5.48
  24  -2   6   14.31    9.78
  24  -2   6    6.39    4.52
  24  -2   7    0.02    7.82
  24  -4   0    3.14    5.20
  24  -4   1    3.88    3.44
  24  -4  -1   -1.23    3.07
  24  -4   2    0.56    3.89
  24  -4  -2   11.44    7.90
  24  -4  -3    4.29    5.67
  24  -4   3    4.87    4.47
  24  -4  -4    2.40    5.25
  24  -4   4    6.42    7.82
  24  -4   5   12.89    9.11
  24  -4   6    2.97    7.46
  24  -4   6   -2.58    8.34
  24  -6   0    0.49    3.86
  24  -6   1   -0.21    3.61
  24  -6  -1    2.57    3.70
  24  -6   2    4.23    3.98
  24  -6  -2    0.33    5.61
  24  -6   3   -2.35    6.11
  24  -6  -3  -16.43    9.21
  24  -6  -4  -17.27    9.50
  24  -6   4    1.64    3.82
  25  -1   0    0.62    1.20
  25  -1   0   -4.29    3.89
  25   1   0    0.05    2.54
  25  -1   1    5.68    4.38
  25   1  -1   13.89    5.85
  25  -1  -1   -0.71    3.73
  25   1   1    3.15    4.15
  25  -1   1    5.48    3.18
  25  -1  -2   -0.45    2.47
  25   1   2   -4.38    4.70
  25  -1   2   -3.83    5.53
  25   1  -2    0.17    2.38
  25  -1   2    0.25    2.58
  25  -1   3   12.92    7.51
  25  -1  -3    0.14    1.92
  25  -1   3    5.72    5.03
  25   1   3    7.49    6.56
  25   1   4    9.36    6.60
  25  -1   4    1.09    4.20
  25  -1   4    7.19    4.66
  25   1   5    4.87    7.84
  25  -1   5    3.78    4.97
  25  -1   5   11.06    8.82
  25  -1   6    6.62    7.41
  25  -1   6    7.91    8.73
  25   1   6    0.93    4.15
  25  -1   7    2.50    5.64
  25  -3   0   -4.32    3.39
  25  -3  -1   -1.62    4.27
  25  -3   1   -5.21    4.35
  25   3  -1    5.48    3.78
  25  -3   2    6.90    5.12
  25   3  -2    0.68    1.41
  25  -3  -2   -2.06    5.48
  25  -3  -3    1.66    3.07
  25  -3   3    0.60    2.81
  25  -3   4   -7.45    5.62
  25  -3  -4   -2.63    3.78
  25  -3   5   14.06    9.33
  25  -3   5   -1.90    3.64
  25  -3   6    1.77    5.55
  25  -3   6   11.75   10.51
  25  -3   7    5.55    8.72
  25  -5   0    1.12    2.90
  25  -5   1   -4.20    4.78
  25  -5  -1    8.75    7.29
  25  -5   2   17.01    8.88
  25  -5  -2    0.70    5.55
  25  -5   3    3.49    5.73
  25  -5  -3    8.28    7.69
  25  -5  -4    0.26    4.21
  25  -5   4    7.75    4.94
  25  -7   0   -7.02    6.11
  25  -7  -1    2.98    6.72
  25  -7   1   -4.04    5.22
  25  -7  -2    0.02    5.04
  25  -7  -3    0.03    5.29
  25  -7  -4  -14.27    9.35
  26   0   0    8.41    5.88
  26   0   1    5.23    6.04
  26   0  -1   -1.16    2.54
  26   0   2    3.68    5.63
  26   0  -2    3.64    3.81
  26   0   3   -2.20    4.90
  26   0  -3   -2.27    2.35
  26   0   4   13.11    8.59
  26   0   4    6.88    6.75
  26   0   5   -4.53    4.75
  26   0   6    3.10    9.09
  26  -2   0   -1.66    3.56
  26   2   0   -0.61    2.73
  26   2   1    4.14    3.71
  26  -2  -1   10.81    7.22
  26  -2   1    2.24    4.42
  26   2  -1    8.33    4.45
  26  -2  -2    8.97    5.93
  26  -2   2    4.72    4.79
  26  -2   2    3.55    4.33
  26   2   2   -2.17    5.44
  26   2  -2    3.49    3.43
  26  -2   3    3.45    4.59
  26  -2   3   -4.22    3.19
  26  -2  -3    1.80    2.79
  26  -2   4   16.87    9.68
  26  -2   4   -2.64    5.59
  26  -2   5   -0.35    5.44
  26  -2   5   -4.15    4.84
  26  -2   6    0.16    3.74
  26  -2   6   10.08    9.60
  26  -2   7    1.51    6.84
  26  -4   0    3.36    4.97
  26  -4   1    2.05    4.47
  26  -4  -1  -11.74    6.67
  26  -4   2    0.03    4.63
  26  -4  -2   -7.17    5.79
  26  -4  -3    1.21    3.28
  26  -4   3    3.48    5.93
  26  -4  -4    0.46    3.07
  26  -4   4    2.68    4.31
  26  -4   5   21.64   11.22
  26  -4   6  -24.25   12.12
  26  -6   0   -1.01    3.61
  26  -6   1    4.42    4.06
  26  -6  -1  -16.90    8.87
  26  -6   2   -2.76    5.84
  26  -6  -2   -7.15    6.69
  26  -6   3    7.88    7.79
  26  -6  -3   10.53   10.28
  26  -6  -4    2.56    5.09
  27   1   0    0.81    3.60
  27  -1   0   -0.70    2.97
  27  -1   1    2.67    3.87
  27   1  -1   11.17    4.85
  27   1   1   12.44    7.01
  27  -1  -1    1.74    3.65
  27  -1   1    4.97    3.61
  27  -1  -2    5.89    6.31
  27   1  -2   -0.64    2.12
  27   1   2    5.27    4.53
  27  -1   2   -3.63    2.48
  27   1   3    2.98    5.75
  27  -1   3    2.71    5.43
  27  -1  -3   -0.56    2.15
  27  -1   3    8.39    5.67
  27   1   4    3.53    5.94
  27  -1   4   -4.19    6.94
  27  -1   4   -5.01    3.34
  27   1   5   -0.90    5.48
  27  -1   5    9.22    7.11
  27  -1   5    2.71    7.40
  27   1   6   -6.36   11.52
  27  -1   6   -1.00    6.25
  27  -1   6    1.43    6.95
  27  -1   7    4.01    9.08
  27   3   0    1.64    2.56
  27  -3   0    2.56    3.34
  27  -3  -1    5.60    6.51
  27  -3   1   -1.25    4.52
  27   3  -1    1.30    2.93
  27  -3   2   14.15    7.50
  27  -3  -2   -2.75    3.90
  27  -3  -3   -2.64    3.47
  27  -3   3    1.44    4.80
  27  -3   4    0.24    4.78
  27  -3   4   17.59   10.99
  27  -3   5   -2.01    3.90
  27  -3   5    0.79    4.55
  27  -3   6    0.02    4.09
  27  -5   0    2.36    6.96
  27  -5   1    7.26    7.98
  27  -5  -1   -7.68    6.34
  27  -5   2   -2.52    4.81
  27  -5  -2    0.61    5.71
  27  -5   3   -0.17    3.90
  27  -5  -3    2.71    5.66
  27  -5  -4    0.02    3.19
  27  -5   4    2.79    3.44
  27  -7  -1   -7.65    6.80
  27  -7  -2    0.98    7.28
  27  -7  -3    5.28   10.86
  28   0   0   12.56    7.12
  28   0   1    4.11    3.99
  28   0  -1    1.00    2.57
  28   0  -2    5.91    4.75
  28   0   2    4.37    7.29
  28   0   3   -3.82    5.46
  28   0   4    9.08    7.14
  28   0   5    2.86    7.41
  28   0   6    6.40   10.84
  28   2   0   -1.75    3.09
  28  -2   0    1.04    3.58
  28   2   1   -5.20    3.44
  28   2  -1    0.05    2.02
  28  -2   1   -0.44    1.71
  28  -2   1   -0.45    2.95
  28  -2   2    0.93    2.24
  28  -2   2   -1.50    3.32
  28  -2  -2    2.14    3.54
  28  -2   3  -11.04    7.13
  28  -2  -3    1.94    3.20
  28  -2   3   -2.77    3.80
  28   2   3   -9.15    8.38
  28  -2   4   -7.75    7.28
  28   2   4  -21.91   10.54
  28  -2   4    7.95    6.39
  28  -2   5    4.11   10.24
  28   2   5    5.89    5.75
  28  -2   5    0.37    2.91
  28  -2   6    7.74    8.82
  28  -2   7    0.02    5.21
  28  -4   0    6.78    8.18
  28  -4   1    8.46    7.27
  28  -4  -1   -3.96    4.73
  28  -4   2  -15.23    7.67
  28  -4  -2  -24.86   10.01
  28  -4  -3    0.92    4.12
  28  -4   3    1.32    3.24
  28  -4   4    5.22    3.55
  28  -4   5  -16.27    9.19
  28  -4   6   -0.03    6.44
  28  -6   0    0.20    5.34
  28  -6   1   10.18    7.90
  28  -6  -1   -9.48    7.07
  28  -6   2    5.93    6.32
  28  -6  -2  -19.01   10.09
  28  -6  -3    0.02    7.51
  29   1   0    0.27    2.93
  29  -1   0   -1.79    3.64
  29  -1   1    4.27    5.44
  29  -1  -1   -9.87    5.68
  29   1   1   -2.27    5.39
  29   1  -1   -0.07    3.63
  29  -1  -2    4.29    5.30
  29  -1   2   -2.41    4.75
  29   1   2    4.97    6.39
  29  -1   2    3.45    3.71
  29  -1   3   -1.91    5.13
  29   1   3    3.52    7.18
  29  -1   3   -1.09    3.08
  29  -1   4   -0.49    4.13
  29   1   4    4.98    4.93
  29  -1   4    0.32    4.54
  29  -1   5   15.99   13.02
  29  -1   5    1.51    3.47
  29   1   5   -0.75    7.17
  29  -1   6    0.02    6.71
  29  -1   7    0.02    5.10
  29   3   0    2.42    3.43
  29  -3   0   18.70    9.21
  29  -3  -1    0.80    4.87
  29  -3   1   -9.24    5.95
  29   3   1   -1.94    2.84
  29  -3   2    7.89    4.29
  29  -3  -2   -6.24    5.33
  29  -3  -3   10.77    6.88
  29  -3   3    9.10    8.31
  29  -3   4   -2.33    3.79
  29  -3   4    5.55    5.07
  29  -3   5    3.82    7.30
  29  -3   6   -0.02    3.02
  29  -5   0    5.67    8.31
  29  -5   1    2.71    4.75
  29  -5  -1    0.20    5.37
  29  -5   2    4.43    6.97
  29  -5  -2    6.12    3.83
  29  -5   3    8.57    8.34
  29  -5  -3    4.14    7.40
  30   0   0    4.59    6.71
  30   0   1   -2.61    4.22
  30   0  -1   -5.28    5.04
  30   0   2   18.71   10.92
  30   0   3    4.30    6.94
  30   0   4  -13.84    9.11
  30   0   5    2.29    8.79
  30  -2   0   -1.82    3.38
  30   2   0    0.23    3.29
  30  -2  -1    3.80    6.72
  30   2   1   -9.31    6.38
  30  -2   1    9.84    6.77
  30   2   2   -1.83    5.53
  30  -2   2    3.49    6.47
  30  -2  -2    2.84    4.59
  30  -2   3   -2.69    4.81
  30   2   3   -5.08    6.24
  30  -2   4    6.02    7.92
  30  -2   4   -3.32    3.73
  30   2   4    6.85    6.97
  30  -2   5    8.79    9.32
  30  -2   5    3.80    5.99
  30   2   5  -11.81    8.85
  30  -2   6    1.02    3.59
  30  -4   0    0.57    3.59
  30  -4   1   14.44   10.19
  30  -4  -1    0.06    5.27
  30  -4   2   -2.52    4.24
  30  -4  -2   -9.88    6.86
  30  -4   3    5.77    7.40
  30  -4   5    0.02    6.27
  30  -6   0    0.81    6.71
  30  -6  -1    0.02    5.59
  30  -6  -2    0.69    7.80
  31   1   0   -6.64    4.78
  31  -1   0   -0.06    3.06
  31  -1  -1    0.01    3.01
  31   1   1    4.67    7.39
  31   1  -1    0.16    3.64
  31  -1   1    8.74    7.35
  31   1   2   10.67    8.17
  31  -1   2   10.39    8.09
  31   1   3    5.71    6.53
  31  -1   3  -11.75    8.13
  31  -1   4    0.27    4.55
  31   1   4   -9.86    8.06
  31  -1   5   -0.03    4.55
  31   1   5   13.29    9.60
  31  -3   0    1.50    4.46
  31   3   0   -2.41    2.84
  31   3   1   -0.02    3.25
  31  -3   1   -0.83    3.72
  31   3   2    0.57    3.42
  31  -3   2    4.56    4.00
  31  -3  -2   -7.94    5.79
  31   3   3  -11.79    7.92
  31  -3   3    7.21    5.74
  31   3   4   -3.32    5.04
  31  -3   4  -12.83    8.26
  31  -5   0    3.32    8.31
  31  -5   1   -0.02    6.76
  31  -5  -1  -17.71    9.30
  31  -5   2    0.19    5.24
  31  -5  -2    1.06    5.24
  32   0   0    7.21    5.96
  32   0   1  -13.06    7.21
  32   0  -1    0.86    2.91
  32   0   2   -8.93    6.94
  32   0   3   13.83   12.29
  32   0   4    6.63    9.16
  32  -2   0    3.60    5.53
  32   2   0    1.00    4.13
  32   2   1    1.68    3.56
  32  -2  -1    6.29    8.01
  32  -2   1    1.97    4.20
  32   2   2    0.02    4.19
  32  -2   2    3.29    5.76
  32   2   3    3.13    7.87
  32  -2   3    4.77    6.49
  32   2   4    1.30    7.71
  32  -2   4    7.95    8.34
  32  -4   0    0.07    3.59
  32  -4   1    9.92   10.07
  32  -4  -1    5.08    5.51
  32  -4   2   -6.09    5.70
  32  -4  -2    4.08    6.51
  33   1   0    0.30    2.78
  33  -1   0   -1.63    3.38
  33  -1  -1    6.59    5.64
  33   1   1    0.11    4.24
  33  -1   1   -4.11    4.63
  33  -1   2    0.31    3.62
  33   1   2   -0.02    6.07
  33   1   3    0.05    6.92
  33  -1   3    0.40    5.22
  33   1   4  -17.31   10.25
  33  -1   4  -14.73    9.66
  33  -3   0   -0.02    4.66
  33  -3  -1    1.21    3.53
  33  -3   1    0.02    5.53
  33   3   1    5.19    5.54
  33   3   2  -14.79    8.13
  33  -3   2    5.87    9.04
  33   3   3    0.02    6.68
  33  -3   3   -4.89    5.67
  33   3   4  -11.84    8.26
  33  -5   0  -14.78    8.40
  33  -5  -1   -9.26    7.35
  34   0   0    4.85    4.77
  34   0   1   -0.02    3.52
  34   0   2    4.26    5.76
  34   0   3    0.05    7.49
  34   0   4    0.03    5.89
  34  -2   0    9.89    8.09
  34  -2   1   -0.02    4.76
  34   2   1  -10.36    6.24
  34   2   2   -7.99    6.51
  34  -2   2    0.02    4.90
  34   2   3   10.02   11.77
  34  -2   3    0.58    4.87
  34   2   4  -14.28    9.12
  34  -4   0    0.20    5.61
  34  -4   1    1.31    5.57
  34  -4  -1    1.95    4.44
  34   4   3    0.02    4.25
  35  -1   0   -9.74    5.91
  35   1   1   -7.58    5.62
  35  -1   1   11.68   10.39
  35   1   2   13.64    8.41
  35  -1   2  -17.83    9.30
  35  -1   3    2.66    8.61
  35   1   3    2.26    6.30
  35  -3   0    0.02    4.18
  35  -3   1    1.17    5.98
  35  -3   2   -8.65    6.76
  35   3   2   -5.03    4.93
  35   3   3    0.02    5.60
  36   0   1    2.04    7.14
  36   0   2   -9.66    7.19
  36   0   3  -29.15   12.93
  36  -2   0    1.35    5.80
  36  -2   1    0.04    5.25
  36  -2   2   -0.02    3.70
  36   2   2   -0.02    3.97
  36   2   3   -7.67    7.00
  36  -4   0    0.02    5.83
  37  -1   1    0.07    4.51
  37   1   2    2.09    6.68
  37  -1   2  -12.37    8.01
  37   1   3    0.03    3.85
  37  -3   1   14.10    8.07
  38   0   2    0.02    5.24
  38  -2   1    0.02    3.88
   0   0   0    0.00    0.00


TITL 3ClPr2PbCl4_360K_auto in Cmce
REM Cmce (#64, found as Ccme in ba-c setting)
CELL 0.71073  28.552118   7.855172   7.831359  90.0000  90.0000  90.0000
ZERR    7.00   0.007108   0.000912   0.000841   0.0000   0.0000   0.0000
LATT  7
SYMM -x,-y+1/2, z+1/2
SYMM -x, y+1/2,-z+1/2
SYMM  x,-y,-z
SFAC C N Cl Pb
UNIT 42.00 14.00 42.00 7.00
REM  CrysAlisPro recorded range (K): Min=359.9; max=360.1; aver:360.0
TEMP 87
TREF
HKLF 4
END
_computing_structure_solution     'SHELXT 2018/2 (Sheldrick, 2018)'
;
_shelx_hkl_checksum              16324
_olex2_submission_special_instructions 'No special instructions were received'
_oxdiff_exptl_absorpt_empirical_details 
;
Empirical correction (ABSPACK) includes:
- Absorption correction using spherical harmonics
- Frame scaling
;
_oxdiff_exptl_absorpt_empirical_full_max 1.697
_oxdiff_exptl_absorpt_empirical_full_min 0.744
