# Supplementary material for: Multi-Noncentrosymmetric Polar Order in 2D Hybrid Lead Chloride with Broadband Emission and High-Temperature Second-Harmonic Generation Switching
Source: ACS Appl Mater Interfaces. 2024 Oct 24;16(44):60564–75. doi: 10.1021/acsami.4c14244 (PMC11551948; doi:10.1021/acsami.4c14244)
Supplement: Supplementary file 3 — am4c14244_si_003.cif [file am4c14244_si_003.cif]

####################################################################### 
# 
# This file contains crystal structure data downloaded from the 
# Cambridge Structural Database (CSD) hosted by the Cambridge 
# Crystallographic Data Centre (CCDC).
# 
# Full information about CCDC data access policies and citation 
# guidelines are available at http://www.ccdc.cam.ac.uk/access/V1 
# 
# Audit and citation data items may have been added by the CCDC. 
# Please retain this information to preserve the provenance of 
# this file and to allow appropriate attribution of the data. 
# 
#######################################################################

data_3ClPr2PbCl4_295K
_database_code_depnum_ccdc_archive 'CCDC 2336095'
loop_
_audit_author_name
_audit_author_address
'Dawid Drozdowski'
;Institute of Low Temperature and Structure Research Polish Academy of Sciences
Poland
;
_audit_update_record             
;
2024-03-01 deposited with the CCDC.	2024-03-01 downloaded from the CCDC.
;
_audit_creation_date             2024-03-01
_audit_creation_method           
;
Olex2 1.5
(compiled 2022.04.07 svn.rca3783a0 for OlexSys, GUI svn.r6498)
;
_shelx_SHELXL_version_number     2018/3
_audit_contact_author_address    ?
_audit_contact_author_email      ?
_audit_contact_author_phone      ?
_publ_contact_author_id_orcid    ?
_publ_section_references         
;
Dolomanov, O.V., Bourhis, L.J., Gildea, R.J, Howard, J.A.K. & Puschmann, H.
 (2009), J. Appl. Cryst. 42, 339-341.

Sheldrick, G.M. (2015). Acta Cryst. A71, 3-8.

Sheldrick, G.M. (2015). Acta Cryst. C71, 3-8.
;
_chemical_name_common            ?
_chemical_name_systematic        ?
_chemical_formula_moiety         'Cl4 Pb, 2(C3 H9 Cl N)'
_chemical_formula_sum            'C6 H18 Cl6 N2 Pb'
_chemical_formula_weight         538.11
_chemical_absolute_configuration ?
_chemical_melting_point          ?
_chemical_oxdiff_formula         'Pb Cl6 C6 N2'
loop_
_atom_type_symbol
_atom_type_description
_atom_type_scat_dispersion_real
_atom_type_scat_dispersion_imag
_atom_type_scat_source
C C 0.0033 0.0016 'International Tables Vol C Tables 4.2.6.8 and 6.1.1.4'
H H 0.0000 0.0000 'International Tables Vol C Tables 4.2.6.8 and 6.1.1.4'
Cl Cl 0.1484 0.1585 'International Tables Vol C Tables 4.2.6.8 and 6.1.1.4'
N N 0.0061 0.0033 'International Tables Vol C Tables 4.2.6.8 and 6.1.1.4'
Pb Pb -3.3944 10.1111 'International Tables Vol C Tables 4.2.6.8 and 6.1.1.4'

_shelx_space_group_comment       
;
The symmetry employed for this shelxl refinement is uniquely defined
by the following loop, which should always be used as a source of
symmetry information in preference to the above space-group names.
They are only intended as comments.
;
_space_group_crystal_system      orthorhombic
_space_group_IT_number           36
_space_group_name_H-M_alt        'C m c 21'
_space_group_name_Hall           'C 2c -2'
loop_
_space_group_symop_operation_xyz
'x, y, z'
'-x, -y, z+1/2'
'x, -y, z+1/2'
'-x, y, z'
'x+1/2, y+1/2, z'
'-x+1/2, -y+1/2, z+1/2'
'x+1/2, -y+1/2, z+1/2'
'-x+1/2, y+1/2, z'

_cell_length_a                   26.725(7)
_cell_length_b                   8.019(3)
_cell_length_c                   7.812(3)
_cell_angle_alpha                90
_cell_angle_beta                 90
_cell_angle_gamma                90
_cell_volume                     1674.1(10)
_cell_formula_units_Z            4
_cell_measurement_reflns_used    5072
_cell_measurement_temperature    295.00(10)
_cell_measurement_theta_max      28.2770
_cell_measurement_theta_min      3.6840
_shelx_estimated_absorpt_T_max   0.609
_shelx_estimated_absorpt_T_min   0.110
_exptl_absorpt_coefficient_mu    11.012
_exptl_absorpt_correction_T_max  1.00000
_exptl_absorpt_correction_T_min  0.37961
_exptl_absorpt_correction_type   multi-scan
_exptl_absorpt_process_details   
;
CrysAlisPro 1.171.42.93a (Rigaku Oxford Diffraction, 2023)
Empirical absorption correction using spherical harmonics,
implemented in SCALE3 ABSPACK scaling algorithm.
;
_exptl_absorpt_special_details   ?
_exptl_crystal_colour            colourless
_exptl_crystal_colour_primary    colourless
_exptl_crystal_density_diffrn    2.135
_exptl_crystal_density_meas      ?
_exptl_crystal_density_method    ?
_exptl_crystal_description       plate
_exptl_crystal_F_000             1008
_exptl_crystal_size_max          0.36
_exptl_crystal_size_mid          0.15
_exptl_crystal_size_min          0.05
_exptl_transmission_factor_max   ?
_exptl_transmission_factor_min   ?
_diffrn_reflns_av_R_equivalents  0.0282
_diffrn_reflns_av_unetI/netI     0.0228
_diffrn_reflns_Laue_measured_fraction_full 0.999
_diffrn_reflns_Laue_measured_fraction_max 0.999
_diffrn_reflns_limit_h_max       33
_diffrn_reflns_limit_h_min       -33
_diffrn_reflns_limit_k_max       10
_diffrn_reflns_limit_k_min       -9
_diffrn_reflns_limit_l_max       9
_diffrn_reflns_limit_l_min       -9
_diffrn_reflns_number            8141
_diffrn_reflns_point_group_measured_fraction_full 0.999
_diffrn_reflns_point_group_measured_fraction_max 0.999
_diffrn_reflns_theta_full        25.242
_diffrn_reflns_theta_max         26.367
_diffrn_reflns_theta_min         2.652
_diffrn_ambient_environment      air
_diffrn_ambient_temperature      295.00(10)
_diffrn_detector                 'CCD plate'
_diffrn_detector_area_resol_mean 10.6249
_diffrn_detector_type            Atlas
_diffrn_measured_fraction_theta_full 0.999
_diffrn_measured_fraction_theta_max 0.999
_diffrn_measurement_details      
;
List of Runs (angles in degrees, time in seconds):

  # Type    Start    End  Width  t~exp~   \w     \q     \k     \f   Frames
#--------------------------------------------------------------------------
  1  \w    -19.00  91.00   1.00    8.00    --   13.47  57.00 -30.00  110
  2  \w    -19.00  91.00   1.00    8.00    --   13.47  57.00  60.00  110
  3  \w     35.00 104.00   1.00    8.00    --   13.47-178.00 150.00   69
  4  \w    -19.00  59.00   1.00    8.00    --   13.47  57.00-180.00   78
  5  \w   -107.00 -39.00   1.00    8.00    --  -14.40-178.00-180.00   68
;
_diffrn_measurement_device       'four-circle diffractometer'
_diffrn_measurement_device_type  'Xcalibur, Atlas'
_diffrn_measurement_method       '\w scans'
_diffrn_orient_matrix_type       
'CrysAlisPro convention (1999,Acta A55,543-557)'
_diffrn_orient_matrix_UB_11      0.0187800000
_diffrn_orient_matrix_UB_12      -0.0619567000
_diffrn_orient_matrix_UB_13      -0.0084456000
_diffrn_orient_matrix_UB_21      -0.0187471000
_diffrn_orient_matrix_UB_22      -0.0619334000
_diffrn_orient_matrix_UB_23      -0.0095099000
_diffrn_orient_matrix_UB_31      0.0002167000
_diffrn_orient_matrix_UB_32      0.0123830000
_diffrn_orient_matrix_UB_33      -0.0898918000
_diffrn_radiation_monochromator  graphite
_diffrn_radiation_probe          x-ray
_diffrn_radiation_type           'Mo K\a'
_diffrn_radiation_wavelength     0.71073
_diffrn_source                   'fine-focus sealed X-ray tube'
_diffrn_source_type              'Enhance (Mo) X-ray Source'
_reflns_Friedel_coverage         0.850
_reflns_Friedel_fraction_full    1.000
_reflns_Friedel_fraction_max     1.000
_reflns_number_gt                1643
_reflns_number_total             1733
_reflns_special_details          
;
 Reflections were merged by SHELXL according to the crystal
 class for the calculation of statistics and refinement.
 
 _reflns_Friedel_fraction is defined as the number of unique
 Friedel pairs measured divided by the number that would be
 possible theoretically, ignoring centric projections and
 systematic absences.
;
_reflns_threshold_expression     'I > 2\s(I)'
_computing_cell_refinement       'CrysAlisPro 1.171.42.93a (Rigaku OD, 2023)'
_computing_data_collection       'CrysAlisPro 1.171.42.93a (Rigaku OD, 2023)'
_computing_data_reduction        'CrysAlisPro 1.171.42.93a (Rigaku OD, 2023)'
_computing_molecular_graphics    'Olex2 1.5 (Dolomanov et al., 2009)'
_computing_publication_material  'Olex2 1.5 (Dolomanov et al., 2009)'
_computing_structure_refinement  'SHELXL 2018/3 (Sheldrick, 2015)'
_computing_structure_solution    'SHELXT 2014/5 (Sheldrick, 2014)'
_refine_diff_density_max         1.093
_refine_diff_density_min         -0.718
_refine_diff_density_rms         0.117
_refine_ls_abs_structure_details 
;
 Classical Flack method preferred over Parsons because s.u. lower.
;
_refine_ls_abs_structure_Flack   -0.009(19)
_refine_ls_extinction_coef       0.0023(3)
_refine_ls_extinction_expression Fc^*^=kFc[1+0.001xFc^2^\l^3^/sin(2\q)]^-1/4^
_refine_ls_extinction_method     'SHELXL-2018/3 (Sheldrick 2018)'
_refine_ls_goodness_of_fit_ref   1.043
_refine_ls_hydrogen_treatment    constr
_refine_ls_matrix_type           full
_refine_ls_number_parameters     75
_refine_ls_number_reflns         1733
_refine_ls_number_restraints     21
_refine_ls_R_factor_all          0.0348
_refine_ls_R_factor_gt           0.0321
_refine_ls_restrained_S_all      1.039
_refine_ls_shift/su_max          0.000
_refine_ls_shift/su_mean         0.000
_refine_ls_structure_factor_coef Fsqd
_refine_ls_weighting_details     
'w=1/[\s^2^(Fo^2^)+(0.0584P)^2^+3.3685P] where P=(Fo^2^+2Fc^2^)/3'
_refine_ls_weighting_scheme      calc
_refine_ls_wR_factor_gt          0.0805
_refine_ls_wR_factor_ref         0.0839
_refine_special_details          ?
_olex2_refinement_description    
;
1. Fixed Uiso
 At 1.2 times of:
  All C(H,H) groups, All N(H,H,H) groups
2. Restrained distances
 C2-C3
 1.52 with sigma of 0.01
 C3-C4
 1.52 with sigma of 0.01
3. Uiso/Uaniso restraints and constraints
C2 \\sim N1 \\sim C3 \\sim C4: within 2A with sigma of 0.04 and sigma for
terminal atoms of 0.08 within 2A
4.a Secondary CH2 refined with riding coordinates:
 C4(H4A,H4B), C2(H2A,H2B), C3(H3A,H3B)
4.b Idealised Me refined as rotating group:
 N1(H1A,H1B,H1C)
;
_atom_sites_solution_hydrogens   geom
_atom_sites_solution_primary     dual
_atom_sites_solution_secondary   ?
loop_
_atom_site_label
_atom_site_type_symbol
_atom_site_fract_x
_atom_site_fract_y
_atom_site_fract_z
_atom_site_U_iso_or_equiv
_atom_site_adp_type
_atom_site_occupancy
_atom_site_site_symmetry_order
_atom_site_calc_flag
_atom_site_refinement_flags_posn
_atom_site_refinement_flags_adp
_atom_site_refinement_flags_occupancy
_atom_site_disorder_assembly
_atom_site_disorder_group
Pb1 Pb 0.000000 0.76379(5) 0.37016(19) 0.0362(2) Uani 1 2 d S T P . .
Cl1 Cl 0.000000 0.9196(6) 0.6975(9) 0.0730(14) Uani 1 2 d S T P . .
Cl3 Cl 0.10618(14) 0.7283(4) 0.3943(10) 0.0638(14) Uani 1 1 d . . . . .
Cl2 Cl 0.000000 0.4526(5) 0.5658(7) 0.0506(9) Uani 1 2 d S T P . .
Cl4 Cl 0.26125(18) 0.1505(8) 0.4531(9) 0.1096(16) Uani 1 1 d . . . . .
N1 N 0.0917(4) 0.3397(16) 0.2998(15) 0.072(3) Uani 1 1 d . U . . .
H1A H 0.104176 0.327125 0.194965 0.086 Uiso 1 1 calc R U . . .
H1B H 0.097516 0.443067 0.336131 0.086 Uiso 1 1 calc R U . . .
H1C H 0.058860 0.321218 0.297637 0.086 Uiso 1 1 calc R U . . .
C4 C 0.1992(5) 0.116(3) 0.511(3) 0.101(6) Uani 1 1 d D U . . .
H4A H 0.189263 0.001528 0.488058 0.121 Uiso 1 1 calc R U . . .
H4B H 0.193740 0.140015 0.631380 0.121 Uiso 1 1 calc R U . . .
C2 C 0.1154(9) 0.222(3) 0.415(5) 0.120(11) Uani 1 1 d D U . . .
H2A H 0.105133 0.108892 0.386763 0.144 Uiso 1 1 calc R U . . .
H2B H 0.105577 0.244639 0.532208 0.144 Uiso 1 1 calc R U . . .
C3 C 0.1711(9) 0.239(2) 0.396(5) 0.117(10) Uani 1 1 d D U . . .
H3A H 0.180895 0.351693 0.425478 0.140 Uiso 1 1 calc R U . . .
H3B H 0.180295 0.219149 0.277760 0.140 Uiso 1 1 calc R U . . .

loop_
_atom_site_aniso_label
_atom_site_aniso_U_11
_atom_site_aniso_U_22
_atom_site_aniso_U_33
_atom_site_aniso_U_23
_atom_site_aniso_U_13
_atom_site_aniso_U_12
Pb1 0.0499(3) 0.0276(3) 0.0313(3) 0.0003(8) 0.000 0.000
Cl1 0.123(4) 0.043(2) 0.053(2) -0.017(2) 0.000 0.000
Cl3 0.0509(14) 0.0714(19) 0.069(4) 0.002(2) 0.000(2) -0.0095(12)
Cl2 0.077(2) 0.036(2) 0.0390(18) 0.0063(14) 0.000 0.000
Cl4 0.098(3) 0.085(4) 0.146(4) 0.006(3) 0.009(3) 0.017(3)
N1 0.082(8) 0.066(8) 0.066(6) -0.008(6) -0.012(5) 0.028(7)
C4 0.086(10) 0.109(15) 0.108(14) -0.010(11) -0.024(10) 0.032(10)
C2 0.122(18) 0.104(15) 0.14(3) 0.027(13) -0.022(17) 0.001(12)
C3 0.122(17) 0.106(16) 0.12(3) 0.000(11) -0.02(2) 0.005(9)

_geom_special_details            
;
 All esds (except the esd in the dihedral angle between two l.s. planes)
 are estimated using the full covariance matrix.  The cell esds are taken
 into account individually in the estimation of esds in distances, angles
 and torsion angles; correlations between esds in cell parameters are only
 used when they are defined by crystal symmetry.  An approximate (isotropic)
 treatment of cell esds is used for estimating esds involving l.s. planes.
;
loop_
_geom_bond_atom_site_label_1
_geom_bond_atom_site_label_2
_geom_bond_distance
_geom_bond_site_symmetry_2
_geom_bond_publ_flag
Pb1 Cl1 2.846(7) . ?
Pb1 Cl1 2.875(5) 2_574 ?
Pb1 Cl3 2.858(4) 4 ?
Pb1 Cl3 2.858(4) . ?
Pb1 Cl2 2.926(5) . ?
Pb1 Cl2 2.943(6) 2_564 ?
Cl4 C4 1.741(17) . ?
N1 H1A 0.8900 . ?
N1 H1B 0.8900 . ?
N1 H1C 0.8900 . ?
N1 C2 1.45(3) . ?
C4 H4A 0.9700 . ?
C4 H4B 0.9700 . ?
C4 C3 1.532(13) . ?
C2 H2A 0.9700 . ?
C2 H2B 0.9700 . ?
C2 C3 1.502(14) . ?
C3 H3A 0.9700 . ?
C3 H3B 0.9700 . ?

loop_
_geom_angle_atom_site_label_1
_geom_angle_atom_site_label_2
_geom_angle_atom_site_label_3
_geom_angle
_geom_angle_site_symmetry_1
_geom_angle_site_symmetry_3
_geom_angle_publ_flag
Cl1 Pb1 Cl1 91.94(8) . 2_574 ?
Cl1 Pb1 Cl3 89.11(15) . . ?
Cl1 Pb1 Cl3 89.11(15) . 4 ?
Cl1 Pb1 Cl2 176.5(2) 2_574 . ?
Cl1 Pb1 Cl2 169.93(17) . 2_564 ?
Cl1 Pb1 Cl2 84.56(19) . . ?
Cl1 Pb1 Cl2 98.1(2) 2_574 2_564 ?
Cl3 Pb1 Cl1 96.83(8) . 2_574 ?
Cl3 Pb1 Cl1 96.83(8) 4 2_574 ?
Cl3 Pb1 Cl3 166.27(18) 4 . ?
Cl3 Pb1 Cl2 83.14(9) 4 . ?
Cl3 Pb1 Cl2 83.14(9) . . ?
Cl3 Pb1 Cl2 89.69(14) 4 2_564 ?
Cl3 Pb1 Cl2 89.69(14) . 2_564 ?
Cl2 Pb1 Cl2 85.37(5) . 2_564 ?
Pb1 Cl1 Pb1 144.0(2) . 2_575 ?
Pb1 Cl2 Pb1 157.6(2) . 2_565 ?
H1A N1 H1B 109.5 . . ?
H1A N1 H1C 109.5 . . ?
H1B N1 H1C 109.5 . . ?
C2 N1 H1A 109.5 . . ?
C2 N1 H1B 109.5 . . ?
C2 N1 H1C 109.5 . . ?
Cl4 C4 H4A 111.3 . . ?
Cl4 C4 H4B 111.3 . . ?
H4A C4 H4B 109.2 . . ?
C3 C4 Cl4 102.2(14) . . ?
C3 C4 H4A 111.3 . . ?
C3 C4 H4B 111.3 . . ?
N1 C2 H2A 110.1 . . ?
N1 C2 H2B 110.1 . . ?
N1 C2 C3 108.2(17) . . ?
H2A C2 H2B 108.4 . . ?
C3 C2 H2A 110.1 . . ?
C3 C2 H2B 110.1 . . ?
C4 C3 H3A 109.3 . . ?
C4 C3 H3B 109.3 . . ?
C2 C3 C4 111.7(19) . . ?
C2 C3 H3A 109.3 . . ?
C2 C3 H3B 109.3 . . ?
H3A C3 H3B 107.9 . . ?

loop_
_geom_hbond_atom_site_label_D
_geom_hbond_atom_site_label_H
_geom_hbond_atom_site_label_A
_geom_hbond_distance_DH
_geom_hbond_distance_HA
_geom_hbond_distance_DA
_geom_hbond_angle_DHA
_geom_hbond_site_symmetry_A
_geom_hbond_publ_flag
N1 H1A Cl3 0.89 2.39 3.238(14) 159.0 3_564 yes
N1 H1B Cl3 0.89 2.34 3.226(14) 171.2 . yes
N1 H1C Cl1 0.89 2.61 3.312(14) 136.3 2_564 yes
N1 H1C Cl2 0.89 2.82 3.338(12) 118.2 . yes

loop_
_geom_torsion_atom_site_label_1
_geom_torsion_atom_site_label_2
_geom_torsion_atom_site_label_3
_geom_torsion_atom_site_label_4
_geom_torsion
_geom_torsion_site_symmetry_1
_geom_torsion_site_symmetry_2
_geom_torsion_site_symmetry_3
_geom_torsion_site_symmetry_4
_geom_torsion_publ_flag
Cl4 C4 C3 C2 176(2) . . . . ?
N1 C2 C3 C4 -179(2) . . . . ?

_shelx_res_file                  
;
TITL 3clpr2pbcl4_auto_e.res in Cmc2(1)
    3clpr2pbcl4_auto.res
    created by SHELXL-2018/3 at 08:38:06 on 01-Mar-2024
REM Old TITL 3ClPr2PbCl4_auto in Cmc2(1)
REM SHELXT solution in Cmc2(1)
REM R1 0.111, Rweak 0.008, Alpha 0.025, Orientation as input
REM Flack x = 0.207 ( 0.023 ) from Parsons' quotients
REM Formula found by SHELXT: N4 Cl4 Pb
CELL 0.71073 26.7246 8.0186 7.8124 90 90 90
ZERR 4 0.007 0.003 0.003 0 0 0
LATT -7
SYMM -X,-Y,0.5+Z
SYMM +X,-Y,0.5+Z
SYMM -X,+Y,+Z
SFAC C H Cl N Pb
UNIT 24 72 24 8 4
EQIV $1 -X,1-Y,-0.5+Z
EQIV $2 +X,1-Y,-0.5+Z
DFIX 1.52 0.01 C2 C3
DFIX 1.52 0.01 C3 C4
SIMU C2 N1 C3 C4

L.S. 40
PLAN  6
SIZE 0.05 0.15 0.36
TEMP 22
HTAB N1 Cl3_$2
HTAB N1 Cl3
HTAB N1 Cl1_$1
HTAB N1 Cl2
CONF
LIST 4
MORE -1
BOND $H
htab
fmap 2
acta
SHEL 10 0.8
REM <olex2.extras>
REM <HklSrc "%.\\3ClPr2PbCl4_auto.hkl">
REM </olex2.extras>

WGHT    0.058400    3.368500
EXTI    0.002318
FVAR       0.24810
PB1   5    0.000000    0.763787    0.370160    10.50000    0.04987    0.02756 =
         0.03128    0.00033    0.00000    0.00000
CL1   3    0.000000    0.919641    0.697469    10.50000    0.12290    0.04316 =
         0.05283   -0.01673    0.00000    0.00000
CL3   3    0.106184    0.728268    0.394314    11.00000    0.05095    0.07145 =
         0.06904    0.00243   -0.00049   -0.00947
CL2   3    0.000000    0.452566    0.565812    10.50000    0.07650    0.03614 =
         0.03904    0.00625    0.00000    0.00000
CL4   3    0.261254    0.150474    0.453086    11.00000    0.09808    0.08454 =
         0.14626    0.00642    0.00915    0.01678
N1    4    0.091693    0.339678    0.299792    11.00000    0.08249    0.06597 =
         0.06613   -0.00796   -0.01226    0.02815
AFIX 137
H1A   2    0.104176    0.327125    0.194965    11.00000   -1.20000
H1B   2    0.097516    0.443067    0.336131    11.00000   -1.20000
H1C   2    0.058860    0.321218    0.297637    11.00000   -1.20000
AFIX   0
C4    1    0.199220    0.115647    0.511217    11.00000    0.08570    0.10887 =
         0.10816   -0.00993   -0.02356    0.03161
AFIX  23
H4A   2    0.189263    0.001528    0.488058    11.00000   -1.20000
H4B   2    0.193740    0.140015    0.631380    11.00000   -1.20000
AFIX   0
C2    1    0.115391    0.221613    0.415031    11.00000    0.12207    0.10361 =
         0.13503    0.02690   -0.02228    0.00097
AFIX  23
H2A   2    0.105133    0.108892    0.386763    11.00000   -1.20000
H2B   2    0.105577    0.244639    0.532208    11.00000   -1.20000
AFIX   0
C3    1    0.171084    0.238786    0.396153    11.00000    0.12181    0.10648 =
         0.12173    0.00038   -0.02486    0.00461
AFIX  23
H3A   2    0.180895    0.351693    0.425478    11.00000   -1.20000
H3B   2    0.180295    0.219149    0.277760    11.00000   -1.20000
AFIX   0
HKLF 4


REM  3clpr2pbcl4_auto_e.res in Cmc2(1)
REM wR2 = 0.0839, GooF = S = 1.043, Restrained GooF = 1.039 for all data
REM R1 = 0.0321 for 1643 Fo > 4sig(Fo) and 0.0348 for all 1733 data
REM 75 parameters refined using 21 restraints

END

WGHT      0.0584      3.3688

REM Instructions for potential hydrogen bonds
HTAB N1 Cl3_$2
HTAB N1 Cl3
HTAB N1 Cl1_$1
HTAB N1 Cl2
EQIV $7 x, -y+1, z+1/2
HTAB C2 Cl3_$7
EQIV $8 -x+1/2, y+1/2, z
HTAB C3 Cl4_$8

REM Highest difference peak  1.093,  deepest hole -0.718,  1-sigma level  0.117
Q1    1   0.0000  0.6842  0.3698  10.50000  0.05    1.00
Q2    1   0.1432  0.3247  0.3831  11.00000  0.05    0.95
Q3    1   0.1495  0.1251  0.3376  11.00000  0.05    0.76
Q4    1   0.1513  0.1239  0.4162  11.00000  0.05    0.72
Q5    1   0.0000  0.7245  0.2333  10.50000  0.05    0.59
Q6    1   0.0000  0.7680  0.5140  10.50000  0.05    0.59
;
_shelx_res_checksum              35707
_shelx_hkl_file                  
;
   0   0  -8  341.61   28.39
   0   0  -7   -4.92    6.32
   0   0  -6 1819.06   58.29
   0   0  -5    0.86    5.31
   0   0  -4 2943.22   66.76
   0   0  -3    3.51    2.79
   0   0  -3   -2.56    4.10
   0   0  -2 7904.22  115.05
   0   0  -2 8134.55  116.56
   0   0  -1    1.41    0.63
   0   0   1    3.88    1.27
   0   0   2 9432.25  131.98
   0   0   2 8616.92  138.50
   0   0   2 8907.95  129.71
   0   0   2 9481.61  133.97
   0   0   3    3.52    2.68
   0   0   3    0.60    1.78
   0   0   3    0.69    2.10
   0   0   3    1.46    1.69
   0   0   3    1.48    3.00
   0   0   4 3766.27   78.57
   0   0   4 3801.55   70.66
   0   0   4 3581.67   69.86
   0   0   4 3583.86   63.75
   0   0   4 3671.74   65.73
   0   0   5   -4.15    4.14
   0   0   5    0.06    3.79
   0   0   5    3.22    2.87
   0   0   6 2215.77   60.44
   0   0   6 2308.97   53.61
   0   0   6 2328.00   53.43
   0   0   7   -4.17    5.45
   0   0   7   -2.36    3.82
   0   0   7   -4.89    5.14
   0   0   8  430.77   23.77
   0   0   8  429.22   25.29
   0   0   8  455.64   31.56
   0   0   9   -7.90    9.46
   0   0   9    3.60    4.71
   0  -2  -9   13.60    9.47
   0  -2  -8  715.47   41.62
   0  -2  -7   15.93    5.38
   0   2  -6  972.63   33.39
   0  -2  -6  978.24   41.46
   0  -2  -5  166.87    7.45
   0   2  -5  176.86   12.28
   0  -2  -5  170.24   15.39
   0   2  -4 3055.16   59.75
   0   2  -4 3055.70   58.88
   0  -2  -4 3019.32   68.74
   0  -2  -4 3026.75   60.90
   0  -2  -4 2981.65   49.19
   0  -2  -3  737.37   19.18
   0   2  -3  780.17   24.32
   0  -2  -3  768.09   22.98
   0  -2  -3  783.90   27.85
   0   2  -3  790.29   22.33
   0  -2  -2 8814.23  133.16
   0  -2  -2 8637.02  129.27
   0  -2  -2 8840.75  140.83
   0   2  -2 8413.22  138.01
   0   2  -2 9177.55  131.56
   0   2  -1  324.62   11.57
   0   2  -1  336.91   12.01
   0  -2  -1  328.44   11.63
   0   2  -1  343.30   11.55
   0  -2   0 8552.17  125.67
   0   2   0 8690.78  126.09
   0  -2   1  293.36    9.97
   0   2   1  307.24   11.34
   0   2   2 9926.13  147.44
   0  -2   2 9664.54  144.71
   0  -2   2 9709.72  146.18
   0  -2   2 9938.41  147.96
   0   2   3  765.98   28.27
   0   2   3  700.80   16.87
   0  -2   3  690.51   22.59
   0  -2   3  705.04   22.37
   0   2   3  687.33   22.18
   0  -2   4 3892.16   77.90
   0   2   4 3813.15   73.17
   0   2   4 3819.44   84.48
   0  -2   4 4019.33   73.36
   0  -2   4 3880.04   74.60
   0   2   4 3651.72   63.85
   0   2   4 3898.66   74.44
   0  -2   4 3716.67   83.79
   0  -2   5  153.69   14.13
   0  -2   5  142.78    9.61
   0   2   5  167.71   12.78
   0   2   5  143.13    9.14
   0  -2   5  142.28   11.29
   0   2   6 1238.98   39.90
   0  -2   6 1289.27   46.97
   0  -2   6 1225.35   39.15
   0  -2   6 1235.19   34.39
   0   2   6 1296.66   34.60
   0   2   7   21.63    4.10
   0  -2   7   17.44    6.50
   0  -2   7   24.75    5.46
   0  -2   7   26.18    6.82
   0   2   7   28.48    6.90
   0  -2   8  864.16   31.71
   0   2   8  811.06   36.58
   0   2   8  734.65   38.87
   0  -2   8  941.44   38.80
   0  -2   8  921.70   45.78
   0   2   9    8.17    6.82
   0   2   9   11.73    5.77
   0  -2   9   18.84    6.03
   0   2  10  159.19   18.30
   0   2  10  156.12   21.89
   0   4  -8  319.69   22.31
   0  -4  -8  390.92   31.79
   0   4  -7  127.10   13.37
   0  -4  -7  132.71   17.94
   0  -4  -6  836.49   18.97
   0   4  -6  874.84   31.36
   0   4  -6  895.53   32.61
   0  -4  -6  870.87   41.37
   0   4  -5   76.35    9.84
   0   4  -5   68.36    8.58
   0  -4  -5   70.76    6.03
   0  -4  -5   70.23   11.53
   0   4  -4 2348.74   51.65
   0  -4  -4 2435.24   66.01
   0   4  -4 2227.89   62.58
   0   4  -3  151.46   13.79
   0  -4  -3  155.64   14.52
   0  -4  -3  131.23    9.66
   0   4  -3  145.36   10.11
   0  -4  -2 2616.64   51.79
   0   4  -2 2745.80   54.82
   0   4  -2 2707.09   59.53
   0  -4  -2 2670.15   56.65
   0   4  -1  617.03   21.63
   0  -4  -1  588.49   20.89
   0   4   0 2368.44   49.73
   0  -4   0 2306.85   47.90
   0   4   1  362.61   16.71
   0  -4   1  377.88   15.24
   0  -4   2 2916.07   55.39
   0   4   2 2863.65   60.76
   0   4   3  106.84   10.51
   0  -4   3   90.61    7.78
   0  -4   4 2589.74   54.63
   0   4   4 2509.53   61.74
   0  -4   5   75.70    9.25
   0  -4   5   70.79    8.02
   0   4   5   85.19   10.83
   0   4   6 1134.17   42.00
   0  -4   6 1211.18   39.48
   0  -4   6 1147.18   42.41
   0  -4   6 1088.88   35.89
   0  -4   7  115.50   14.08
   0  -4   7  115.09   12.54
   0   4   7  125.36   14.76
   0  -4   7   98.13    9.41
   0   4   8  424.80   28.78
   0  -4   8  390.65   27.79
   0  -4   9   14.87    6.43
   0   4   9   20.95    8.68
   0   6  -8  158.41   16.42
   0   6  -7   52.68    9.07
   0  -6  -7   41.43   12.31
   0   6  -6  602.90   28.35
   0  -6  -6  635.89   39.34
   0  -6  -5  180.18   19.98
   0   6  -5  157.80   13.20
   0  -6  -4  716.22   30.02
   0  -6  -4  797.11   40.62
   0   6  -4  703.02   27.59
   0   6  -3   82.62    8.89
   0  -6  -3   92.98    9.60
   0  -6  -3   94.84   14.93
   0  -6  -2  928.88   31.12
   0   6  -2  950.41   32.23
   0   6  -2  960.66   35.70
   0   6  -1  349.30   19.75
   0   6   0 1581.66   45.88
   0   6   1  428.04   22.37
   0   6   2  910.49   34.66
   0  -6   2  929.34   30.23
   0   6   3   74.20   10.28
   0  -6   3   68.78    7.79
   0   6   4  933.64   38.49
   0  -6   4  886.70   29.61
   0   6   5  159.29   16.87
   0  -6   6  816.21   39.71
   0   6   6  788.42   39.14
   0   6   7   55.69   11.40
   0  -6   7   53.18   11.73
   0  -6   8  178.01   21.20
   0   6   8  174.05   20.87
   0   8  -6   98.48   12.05
   0  -8  -6  109.26   18.80
   0  -8  -5   86.48   16.00
   0   8  -5   76.06   10.23
   0   8  -4  265.54   18.15
   0  -8  -4  306.09   28.56
   0   8  -3  237.37   16.89
   0  -8  -3  267.79   26.46
   0   8  -2  575.90   27.34
   0   8  -2  548.38   31.75
   0   8  -1  141.93   14.63
   0   8  -1  141.51   15.64
   0   8   0  354.97   24.05
   0   8   1  143.95   15.93
   0   8   2  641.89   34.23
   0   8   3  308.86   24.48
   0   8   4  323.19   25.55
   0   8   5   54.83   12.48
   0  10  -1  141.18   19.15
   0  10   0  179.59   20.76
   0  10   1  109.84   16.77
   0  10   2   86.84   15.78
  -1  -1  -9  377.87   33.13
   1  -1  -9  432.36   34.73
   1  -1  -8   21.29    7.91
  -1  -1  -8    3.57    8.12
  -1  -1  -7  985.81   45.08
   1  -1  -7  982.39   44.58
   1   1  -6   57.22    8.52
   1  -1  -6   52.08    9.87
  -1  -1  -6   54.32    9.99
   1   1  -5 1886.85   46.23
  -1  -1  -5 1906.54   45.44
   1  -1  -5 1877.86   54.02
  -1   1  -5 1913.44   45.96
  -1  -1  -5 1860.15   54.16
   1  -1  -4  217.02   15.01
  -1  -1  -4  218.48   11.74
   1   1  -4  230.15   12.55
   1  -1  -4  217.66   12.22
   1  -1  -4  211.07    8.86
  -1  -1  -4  240.08   15.71
  -1   1  -4  203.85   11.69
   1  -1  -3 4846.92   74.25
  -1  -1  -3 4792.46   70.27
  -1  -1  -3 4789.57   87.45
   1   1  -3 5023.72   81.41
  -1   1  -3 5044.27   80.41
  -1  -1  -3 4712.19   79.18
   1  -1  -3 4615.08   86.77
   1  -1  -3 4846.76   80.83
  -1   1  -3 4845.63   80.64
   1   1  -2  164.59    8.05
   1  -1  -2  175.94    7.47
  -1  -1  -2  174.72    7.89
  -1   1  -2  170.52    7.65
   1  -1  -2  177.24    8.22
  -1  -1  -2  170.30   10.12
   1   1  -2  161.19    7.06
  -1   1  -2  166.47    8.90
   1  -1  -2  174.71    9.94
   1  -1  -1 3834.25   43.59
   1   1  -1 3684.69   42.02
  -1  -1  -1 3857.45   43.37
   1  -1  -1 3783.07   43.65
  -1   1  -1 3826.51   48.89
  -1  -1  -1 3972.52   49.98
   1  -1  -1 3904.48   47.86
  -1   1   0    3.96    1.18
   1   1   0    5.18    1.66
   1   1   1 4364.51   57.54
   1  -1   1 4309.80   55.82
  -1   1   1 3871.04   60.85
  -1  -1   1 3851.45   54.27
  -1  -1   1 4253.54   59.00
  -1   1   1 3983.38   56.01
  -1   1   1 4336.57   57.88
   1  -1   1 4292.60   60.30
  -1   1   2  144.62    7.63
   1  -1   2  142.87    9.11
   1  -1   2  141.84    7.15
   1   1   2  142.88    9.20
   1   1   2  141.45    7.20
  -1   1   2  145.84    9.30
  -1   1   2  110.25    7.77
  -1  -1   2  136.26    7.49
  -1   1   2  129.69    6.97
  -1  -1   2  139.34    7.17
  -1  -1   2  143.86    7.81
  -1  -1   2  135.52    9.44
   1  -1   2  128.76    8.81
   1   1   3 5406.96   87.32
  -1  -1   3 5517.57   94.39
   1  -1   3 5947.65  101.46
  -1   1   3 5436.71  100.46
   1  -1   3 5936.52   93.19
  -1  -1   3 5812.89   94.05
  -1   1   3 5407.69   93.22
  -1   1   3 5763.65   93.13
   1   1   3 5769.20   91.43
   1  -1   3 5424.34   98.28
   1   1   3 5784.21   94.24
   1  -1   3 5885.43   87.26
  -1  -1   3 5879.49   91.84
  -1   1   3 5651.96   93.14
   1   1   3 5422.54   99.75
  -1  -1   3 5553.34  102.29
  -1  -1   4  297.19   13.93
   1   1   4  288.15   12.31
  -1  -1   4  314.95   19.18
   1   1   4  307.61   15.38
  -1  -1   4  290.98   13.11
  -1   1   4  310.94   14.94
   1  -1   4  323.11   17.98
   1  -1   4  286.07   11.94
  -1   1   4  270.73   13.92
  -1  -1   4  288.43   15.64
   1  -1   4  274.59   12.89
   1  -1   4  286.53   14.61
   1   1   4  280.64   17.74
  -1  -1   4  311.63   15.56
  -1   1   4  297.87   14.98
   1  -1   4  296.90   17.68
  -1   1   4  290.03   18.07
   1   1   4  281.12   13.64
  -1   1   5 2231.33   52.21
   1   1   5 2299.45   49.84
   1   1   5 2275.35   51.30
  -1  -1   5 2351.08   52.19
   1  -1   5 2289.45   47.35
  -1   1   5 2288.80   53.80
   1  -1   5 2353.45   50.48
  -1  -1   5 2387.37   58.93
   1  -1   5 2426.14   62.47
  -1  -1   5 2257.56   49.72
   1  -1   6   65.56    7.81
  -1  -1   6   53.52    7.47
   1   1   6   73.47    8.87
  -1  -1   6   48.84    8.01
   1   1   6   56.12    7.77
   1  -1   6   65.34   11.15
  -1  -1   6   55.59    7.20
   1  -1   6   44.14    6.06
   1   1   6   52.34    8.96
  -1   1   6   46.12    7.06
  -1   1   6   53.50    8.67
   1   1   7 1145.85   44.45
  -1   1   7 1196.08   43.26
  -1  -1   7 1242.16   49.40
  -1   1   7 1179.62   44.05
   1   1   7 1185.76   39.37
  -1   1   7 1145.05   39.72
  -1  -1   7 1166.65   37.21
   1  -1   7 1242.66   39.65
   1   1   7 1214.76   40.19
   1  -1   7 1196.97   36.20
  -1  -1   7 1220.54   40.66
   1  -1   7 1166.46   49.79
  -1  -1   8   10.61    4.64
  -1  -1   8    5.29    6.32
   1   1   8    8.85    5.34
  -1  -1   8   11.14    5.95
   1   1   8   12.41    6.01
   1  -1   8   17.56    5.90
   1  -1   8    9.15    4.53
   1  -1   8   15.56    7.47
  -1   1   8   13.83    5.79
  -1   1   8    9.94    5.79
  -1   1   8    7.66    5.85
  -1   1   9  462.92   33.63
   1  -1   9  456.35   36.52
   1   1   9  486.98   27.87
   1   1   9  406.30   32.89
  -1   1   9  459.09   27.91
  -1  -1   9  477.47   26.03
  -1   1  10    0.62    5.39
   1   1  10  -23.81   11.33
   1  -3  -9  234.56   26.45
  -1  -3  -9  213.97   25.48
  -1  -3  -8   19.03    9.80
   1   3  -8   32.43    7.48
   1  -3  -8   36.08   11.74
  -1   3  -7  581.77   27.48
  -1  -3  -7  589.19   35.67
   1   3  -7  575.07   27.77
   1  -3  -7  658.49   36.49
  -1  -3  -6   78.99   13.17
   1   3  -6   93.15   10.56
  -1   3  -6   91.96   10.18
   1  -3  -6   82.98   12.86
   1  -3  -6   81.41    5.70
  -1  -3  -5 2096.47   34.73
   1   3  -5 2120.04   47.78
  -1   3  -5 2083.21   51.60
   1   3  -5 2078.81   50.92
  -1   3  -5 2112.60   50.02
  -1  -3  -5 2094.31   61.53
   1  -3  -5 2074.72   60.12
   1  -3  -5 2006.76   39.62
  -1   3  -4  114.62    9.15
   1  -3  -4  117.10    8.97
   1   3  -4  118.15    9.93
   1  -3  -4  129.82   12.87
  -1  -3  -4  117.56    6.44
   1   3  -4  129.96   10.12
  -1  -3  -4  141.15   13.75
  -1   3  -4  128.64   11.57
  -1  -3  -4  117.91   10.09
   1  -3  -3 1767.73   42.06
  -1   3  -3 1824.36   50.41
  -1  -3  -3 1789.09   50.00
   1   3  -3 1755.21   40.20
  -1   3  -3 1797.35   38.88
   1  -3  -3 1809.81   43.28
  -1  -3  -3 1732.11   41.71
   1  -3  -3 1828.18   48.75
  -1  -3  -3 1781.08   38.80
   1   3  -3 1722.30   46.31
   1  -3  -2   40.30    7.29
  -1   3  -2   34.67    5.41
  -1  -3  -2   38.24    7.49
   1   3  -2   35.88    5.05
  -1  -3  -2   27.22    3.62
   1  -3  -2   35.43    4.97
   1  -3  -2   33.35    4.34
  -1   3  -2   37.48    4.60
  -1  -3  -2   34.03    4.70
   1   3  -2   32.88    4.85
  -1   3  -1 5332.87   87.93
  -1  -3  -1 5542.67   89.85
   1  -3  -1 5569.72   89.15
  -1   3  -1 5406.67   87.56
   1   3  -1 5494.91   90.49
  -1   3  -1 5340.73   91.10
   1  -3   0  123.78    7.30
  -1   3   0  119.39    7.63
   1   3   0  131.91    8.51
  -1  -3   0  119.43    7.74
   1   3   1 5609.60   93.73
   1  -3   1 5695.92   88.64
  -1  -3   1 5681.80   91.14
  -1   3   1 5686.49   92.98
   1   3   2  105.01    8.48
  -1  -3   2   98.15    7.23
   1  -3   2   96.70    6.22
  -1   3   2   94.69    7.95
  -1  -3   3 1953.29   41.35
   1   3   3 1941.83   45.40
   1  -3   3 2017.72   46.23
   1  -3   3 2042.83   45.81
  -1  -3   3 1928.63   43.37
   1  -3   3 1924.73   39.43
  -1   3   3 1924.43   45.62
  -1  -3   3 2015.71   48.50
  -1   3   4  110.24   10.00
   1  -3   4  110.09   12.46
  -1   3   4  107.26    6.96
  -1  -3   4  116.97    9.20
  -1   3   4  125.72   11.07
  -1  -3   4  117.29   10.96
   1  -3   4  118.07   10.57
   1  -3   4  121.60   10.74
   1   3   4  121.01   10.63
  -1  -3   5 2737.54   62.76
   1   3   5 2558.21   61.35
  -1   3   5 2579.65   62.28
   1  -3   5 2639.05   63.45
  -1   3   5 2552.03   48.76
  -1  -3   5 2639.41   58.56
  -1  -3   6  124.50   13.22
  -1  -3   6  108.80   11.63
  -1  -3   6  116.35   10.04
  -1   3   6  131.29   13.14
  -1   3   6  124.13    8.27
   1  -3   6  113.69   12.61
   1  -3   6  134.83   13.16
   1  -3   6  113.18    8.95
   1   3   6  126.40   13.04
   1   3   7  761.99   33.94
   1  -3   7  750.23   25.92
   1  -3   7  792.14   36.60
  -1  -3   7  801.37   33.56
   1  -3   7  748.60   33.68
  -1   3   7  724.51   33.67
  -1  -3   7  737.19   34.18
  -1  -3   7  695.88   26.98
   1  -3   8   22.23    7.76
   1  -3   8   20.77    7.40
  -1   3   8   26.78    8.10
  -1  -3   8   20.60    5.25
   1   3   8   24.83    7.51
  -1  -3   8   27.78    8.42
   1   3   9  256.43   24.96
  -1   3   9  266.73   22.98
  -1  -3   9  266.07   23.53
   1   3   9  263.51   22.91
   1  -3   9  242.53   21.96
  -1   3   9  195.30   21.77
   1   3  10   18.50    9.36
   1   3  10   30.62   10.34
  -1   3  10    3.10    6.08
  -1   3  10   13.13    8.60
   1   5  -9  152.64   16.50
  -1  -5  -8   60.20   13.95
   1  -5  -8   42.92   12.26
   1   5  -8   52.59    9.99
  -1   5  -8   59.97   10.58
  -1   5  -7  426.77   24.01
   1  -5  -7  484.59   33.90
  -1  -5  -7  501.00   35.27
   1   5  -7  416.69   24.27
  -1  -5  -6   56.21   12.82
   1   5  -6   57.07    8.88
   1  -5  -6   72.62   12.56
  -1   5  -6   41.48    7.18
  -1  -5  -5  450.20   19.64
   1   5  -5  522.46   28.10
  -1   5  -5  503.44   22.75
  -1  -5  -5  505.60   32.16
   1  -5  -5  493.15   25.22
   1  -5  -5  531.38   31.43
  -1   5  -5  482.43   29.65
   1   5  -5  506.24   23.58
   1   5  -4  222.36   14.54
  -1  -5  -4  251.87   21.69
   1   5  -4  244.16   20.43
  -1   5  -4  206.59   13.41
  -1   5  -4  224.04   20.68
   1  -5  -4  224.54   19.80
  -1  -5  -4  230.45   15.74
   1  -5  -4  219.50   16.86
  -1  -5  -3 2164.43   65.96
  -1   5  -3 2275.21   62.84
   1   5  -3 2175.04   60.12
   1   5  -3 2070.85   50.10
   1  -5  -3 2104.96   50.04
  -1  -5  -3 2103.92   47.91
   1  -5  -3 2221.07   64.10
  -1   5  -3 2180.45   48.37
  -1   5  -2  291.22   16.48
  -1   5  -2  280.82   14.55
  -1   5  -2  297.24   18.57
   1  -5  -2  292.39   15.28
   1   5  -2  304.76   18.02
   1   5  -2  262.42   15.71
  -1   5  -1 1996.99   49.45
   1  -5  -1 2048.02   48.11
   1   5  -1 2039.52   50.33
  -1   5  -1 2041.51   51.77
  -1  -5  -1 2008.51   48.56
  -1   5  -1 2077.05   49.21
   1   5   0   57.25    7.52
  -1  -5   0   62.88    7.10
  -1   5   0   73.84    8.25
   1  -5   0   62.28    6.92
  -1  -5   1 2003.37   46.42
   1   5   1 2041.26   49.96
   1  -5   1 1935.40   44.39
  -1   5   1 1980.34   49.04
   1   5   2  323.50   18.52
  -1   5   2  339.93   18.81
  -1  -5   2  326.72   16.04
   1  -5   2  333.35   15.29
   1   5   3 2275.57   58.18
  -1  -5   3 2309.18   51.90
  -1   5   3 2331.29   58.44
   1  -5   3 2330.01   49.09
   1   5   4  211.10   16.83
  -1   5   4  196.30   15.93
  -1  -5   4  190.80   12.86
   1  -5   4  185.41   11.53
   1  -5   5  557.61   21.38
  -1  -5   5  638.83   30.92
   1   5   5  573.42   29.11
  -1   5   5  616.40   30.10
  -1  -5   5  534.69   23.60
   1   5   6   58.67   10.55
  -1   5   6   74.35   11.56
  -1  -5   6   66.21   11.06
   1  -5   6   75.21   11.56
   1  -5   7  567.60   32.79
   1   5   7  517.55   31.47
  -1  -5   7  544.84   32.71
  -1   5   7  564.72   33.30
  -1  -5   8   79.13   14.05
   1   5   8   68.23   13.30
  -1   5   8   72.94   14.12
   1  -5   8   81.67   14.55
  -1  -5   9  208.81   23.28
   1   5   9  227.36   23.79
   1  -5   9  189.07   21.30
   1   7  -8   42.91    9.19
  -1   7  -8   54.76   10.07
  -1   7  -7  104.36   12.60
  -1  -7  -7  119.92   19.55
   1  -7  -7  107.86   18.21
   1   7  -7   95.29   12.52
  -1   7  -6  112.63   12.56
   1   7  -6  112.49   12.50
  -1  -7  -6  132.05   20.15
   1  -7  -6  138.38   20.17
  -1  -7  -5  473.78   35.07
   1  -7  -5  480.98   34.01
   1   7  -5  414.65   23.07
  -1   7  -5  420.19   22.30
  -1  -7  -4  126.35   17.90
   1   7  -4  126.01   12.36
   1  -7  -4  154.98   19.21
  -1   7  -4  143.73   12.42
   1  -7  -3  604.32   36.46
  -1  -7  -3  644.84   39.01
  -1   7  -3  556.25   24.15
   1   7  -3  568.26   26.20
   1   7  -2  280.85   18.82
  -1   7  -2  303.16   21.12
  -1   7  -2  281.69   17.18
   1   7  -1  813.92   34.70
  -1   7  -1  824.71   34.17
  -1   7  -1  825.96   32.92
   1   7  -1  818.97   36.72
  -1   7   0  361.15   22.09
   1   7   0  328.54   21.57
   1   7   1  910.55   37.11
  -1   7   1  907.70   36.46
  -1   7   2  255.19   19.54
   1   7   2  227.94   18.52
  -1   7   3  578.65   30.61
   1   7   3  564.86   30.54
   1   7   4  191.52   19.03
  -1   7   4  163.41   17.19
   1   7   5  576.93   33.27
  -1   7   5  539.15   32.61
  -1  -7   5  499.72   31.73
  -1  -7   6   96.11   15.60
  -1   7   6  129.53   17.45
   1   7   6  149.50   18.56
   1  -7   6  119.08   16.40
   1   7   7  179.10   21.12
   1  -7   7  152.30   19.89
  -1  -7   7  129.85   18.51
  -1   7   7  186.29   21.42
  -1  -9  -4  149.67   22.01
   1  -9  -4  176.19   22.83
  -1  -9  -3  182.05   23.76
   1   9  -3  142.87   14.33
   1  -9  -3  164.33   22.44
   1   9  -2  128.69   13.75
  -1   9  -1  278.57   24.07
   1   9  -1  279.60   22.46
   1   9  -1  286.56   24.22
  -1   9   0  344.10   25.99
   1   9   0  263.19   23.43
  -1   9   1  250.49   22.80
   1   9   1  232.15   22.65
   1   9   2  189.43   20.76
  -1   9   2  181.25   19.67
   1   9   3  197.35   21.46
  -1   9   3  218.49   22.13
  -1   9   4  124.76   17.81
   1   9   4  130.36   18.51
  -2   0  -8  318.02   27.59
   2   0  -7    0.84    6.02
  -2   0  -7   -3.42    5.84
   2   0  -6 1800.76   58.33
  -2   0  -6 1911.50   60.15
   2   0  -5   -6.40    4.35
  -2   0  -5    1.28    4.38
   2   0  -5   -0.07    5.85
  -2   0  -4 3320.13   71.76
   2   0  -4 3178.33   71.01
  -2   0  -4 3279.87   59.61
   2   0  -4 3323.18   63.23
   2   0  -3    3.18    2.74
   2   0  -3    2.99    3.69
  -2   0  -3   -0.53    3.13
  -2   0  -3   -0.24    1.59
   2   0  -3   -0.54    1.44
   2   0  -2 3089.33   57.76
   2   0  -2 3202.19   53.25
   2   0  -2 3126.74   51.41
  -2   0  -2 3181.34   49.65
   2   0  -1    0.91    1.21
  -2   0  -1    0.69    0.56
   2   0  -1    2.60    1.40
  -2   0  -1   -1.44    1.28
   2   0  -1    0.79    1.59
  -2   0  -1    0.22    1.31
  -2   0   1   -0.35    1.29
   2   0   1    1.65    1.47
   2   0   1    2.45    1.95
  -2   0   1   -1.30    1.64
  -2   0   2 2265.84   41.69
   2   0   2 2399.51   44.43
  -2   0   2 2266.54   40.47
  -2   0   2 2258.69   45.95
  -2   0   2 2319.96   41.22
   2   0   2 2273.00   37.42
   2   0   2 2262.96   43.41
   2   0   2 2338.92   41.25
   2   0   3    0.74    1.78
   2   0   3    0.37    2.94
  -2   0   3    2.80    3.61
   2   0   3    2.67    2.76
   2   0   3    1.37    1.94
  -2   0   3    4.60    2.67
  -2   0   3   -1.25    1.83
  -2   0   3    2.50    2.86
   2   0   3    1.21    1.45
   2   0   4 3343.55   59.72
   2   0   4 3235.86   67.78
  -2   0   4 3450.01   65.96
  -2   0   4 3348.34   62.75
  -2   0   4 3315.30   74.65
   2   0   4 3332.70   57.49
   2   0   4 3364.25   71.97
  -2   0   4 3326.02   63.80
   2   0   4 3416.00   65.65
   2   0   5    1.07    2.31
  -2   0   5   -1.44    2.88
  -2   0   5    0.97    3.07
  -2   0   5    2.44    3.70
   2   0   5    2.23    4.00
   2   0   5   -2.64    2.55
  -2   0   6 2227.07   58.44
   2   0   6 2322.87   51.81
  -2   0   6 2238.06   55.79
   2   0   6 2255.32   50.09
   2   0   6 2189.89   62.40
  -2   0   6 2223.47   53.98
  -2   0   7   -0.83    3.79
  -2   0   7   -2.69    4.43
   2   0   7    1.18    3.60
   2   0   7    3.72    3.90
  -2   0   7   -6.31    6.36
   2   0   7   -2.36    5.90
   2   0   8  374.93   29.20
  -2   0   8  370.87   27.34
   2   0   8  339.26   21.10
   2   0   8  392.32   21.62
  -2   0   8  374.74   24.63
  -2   0   8  348.36   22.14
  -2   0   9   -9.19    6.20
   2   0   9   -7.84    5.79
  -2   0   9  -12.86    8.42
   2   0   9   -3.64    8.32
  -2  -2  -9   25.70   11.51
   2  -2  -9   21.54    8.23
   2  -2  -8  588.57   37.48
  -2  -2  -8  654.43   40.32
  -2  -2  -7    3.06    6.68
   2  -2  -7    8.57    6.87
   2   2  -7    2.29    4.29
   2   2  -6  936.01   33.13
   2  -2  -6  968.97   40.26
  -2  -2  -6  959.22   41.26
   2  -2  -6  848.46   23.95
  -2  -2  -5   47.07    6.92
   2  -2  -5   42.56    8.83
  -2  -2  -5   38.16    8.67
   2  -2  -5   33.93    4.14
  -2   2  -5   25.95    5.12
  -2   2  -5   31.98    5.90
   2   2  -5   32.76    5.91
  -2   2  -4 2319.04   48.22
   2  -2  -4 2266.45   50.63
  -2  -2  -4 2229.17   57.67
  -2  -2  -4 2278.64   49.06
   2  -2  -4 2171.74   43.21
   2   2  -4 2217.14   43.61
   2   2  -4 2238.43   49.73
   2  -2  -4 2276.11   56.69
  -2   2  -4 2346.86   52.26
   2  -2  -3  113.60   10.04
  -2   2  -3  125.45   10.50
   2   2  -3  124.92    8.85
   2  -2  -3  116.56    8.62
  -2  -2  -3  125.25   11.46
  -2  -2  -3  115.18    8.24
  -2   2  -3  120.64    7.75
   2  -2  -3  114.53    8.79
   2   2  -3  122.39    7.48
   2  -2  -2 4756.47   84.16
   2   2  -2 4912.18   79.73
   2   2  -2 4624.83   78.99
   2  -2  -2 4824.98   79.08
   2  -2  -2 4693.70   80.73
  -2  -2  -2 4636.34   70.06
  -2   2  -2 4840.76   87.79
  -2   2  -2 4935.32   75.18
  -2  -2  -2 4844.05   88.16
  -2  -2  -2 4812.41   78.71
  -2  -2  -1 1812.26   35.93
   2   2  -1 1850.94   39.81
  -2   2  -1 1856.41   31.99
  -2   2  -1 1832.48   31.58
   2  -2  -1 1824.95   35.21
   2  -2  -1 1818.55   35.01
  -2   2  -1 1829.81   38.32
  -2  -2   0 2236.98   40.30
   2  -2   0 2159.25   37.58
   2   2   0 2192.83   40.91
  -2   2   0 2220.74   38.15
  -2   2   1 2093.69   39.07
   2   2   1 2136.46   39.85
   2  -2   1 2017.36   34.18
  -2  -2   1 2059.61   40.02
   2  -2   1 2140.16   40.91
   2  -2   2 5128.50   86.26
   2   2   2 5013.49   82.47
   2  -2   2 5046.58   75.14
  -2   2   2 4958.04   79.67
  -2   2   2 5041.72   83.30
   2  -2   2 4976.86   80.18
  -2  -2   2 4987.97   85.83
  -2   2   3  146.71    9.14
  -2   2   3  166.11   10.43
  -2   2   3  166.58    9.90
   2  -2   3  156.65    9.52
  -2   2   3  174.01   13.44
   2   2   3  161.54    9.98
   2  -2   3  165.69   12.12
   2   2   3  168.98   13.10
  -2  -2   3  178.68   11.37
  -2  -2   3  178.03   10.72
  -2  -2   3  163.45    8.73
   2  -2   3  167.98   12.09
  -2  -2   4 2660.90   57.96
   2  -2   4 2611.36   55.22
  -2   2   4 2714.95   56.06
   2  -2   4 2603.12   63.39
   2   2   4 2652.86   65.16
  -2   2   4 2504.52   55.94
   2  -2   4 2594.41   63.53
  -2  -2   4 2627.20   54.10
  -2   2   4 2540.00   53.10
  -2   2   4 2623.66   65.93
  -2  -2   4 2665.93   55.76
   2  -2   4 2452.87   46.25
   2   2   4 2608.43   54.61
   2   2   4 2517.77   39.99
  -2  -2   4 2567.94   66.84
   2  -2   5   18.81    4.91
   2  -2   5   24.50    7.80
   2  -2   5   19.48    3.63
  -2  -2   5   27.44    6.40
  -2  -2   5   17.77    5.24
  -2   2   5   21.30    5.67
   2   2   5   15.81    4.69
   2   2   5   19.63    2.64
  -2   2   5   14.20    4.08
  -2   2   6 1083.64   36.23
  -2  -2   6 1086.08   37.20
   2  -2   6 1071.04   34.90
   2  -2   6 1051.94   29.02
   2  -2   6 1050.44   44.80
  -2  -2   6  989.40   32.34
  -2  -2   6 1151.51   40.49
   2   2   6 1005.23   35.34
   2   2   6 1090.03   24.70
  -2   2   6 1022.89   36.61
   2  -2   7   20.37    5.89
   2  -2   7   18.96    7.91
   2   2   7   12.95    5.64
  -2  -2   7   23.60    5.95
   2   2   7   29.48    8.49
   2  -2   7   16.21    3.91
  -2  -2   7   12.06    6.28
  -2   2   7   20.23    6.11
  -2  -2   7   25.82    7.46
  -2   2   7   22.58    7.27
   2   2   7   21.85    3.34
   2  -2   8  756.93   43.85
  -2  -2   8  766.69   36.23
  -2   2   8  734.65   35.15
   2   2   8  740.94   34.03
  -2   2   8  680.52   35.83
  -2  -2   8  810.20   39.21
   2   2   8  701.72   38.39
  -2  -2   8  737.24   30.31
   2  -2   8  750.16   27.85
   2  -2   8  777.73   34.32
  -2   2   9   10.30    6.76
  -2   2   9   19.72    6.93
   2  -2   9   15.07    9.19
  -2  -2   9    8.59    5.53
   2   2   9    1.56    5.79
   2   2   9   13.85    7.04
  -2   2  10  151.72   18.39
   2   2  10  137.31   20.46
   2   2  10  147.84   17.53
   2   4  -9   14.50    6.22
   2   4  -8  303.15   22.11
   2  -4  -8  320.85   28.45
  -2  -4  -8  349.49   31.53
  -2  -4  -7  130.52   18.21
   2   4  -7  144.84   14.06
   2  -4  -7  130.42   17.31
  -2   4  -7  128.84   13.25
  -2   4  -6  543.04   24.68
   2   4  -6  576.31   26.40
  -2  -4  -6  625.89   35.61
   2  -4  -6  547.35   18.33
   2   4  -6  572.41   22.35
   2  -4  -6  630.96   34.30
   2   4  -5   48.10    7.43
   2  -4  -5   41.72    6.22
  -2   4  -5   43.68    8.33
   2  -4  -5   46.10    9.33
  -2   4  -5   46.69    6.91
  -2  -4  -5   38.89    9.86
   2   4  -5   39.69    6.37
  -2  -4  -4 1277.81   35.43
   2   4  -4 1412.78   43.63
  -2   4  -4 1419.66   36.55
   2  -4  -4 1213.53   43.43
   2  -4  -4 1487.18   47.98
  -2   4  -4 1397.36   50.18
   2   4  -4 1390.39   38.64
  -2  -4  -4 1531.33   51.67
  -2  -4  -3  246.87   19.40
   2  -4  -3  246.45   17.56
   2  -4  -3  250.03   14.46
  -2   4  -3  226.15   17.83
   2   4  -3  228.56   13.82
  -2   4  -3  228.96   11.92
  -2  -4  -3  216.42   11.08
   2   4  -3  242.43   16.32
   2  -4  -2 2539.10   53.54
   2   4  -2 2460.70   54.08
   2  -4  -2 2461.10   51.31
   2   4  -2 2460.04   54.94
  -2   4  -2 2360.58   47.23
  -2   4  -2 2396.31   57.52
  -2  -4  -2 2496.53   54.16
  -2   4  -2 2543.52   52.16
  -2   4  -1  812.75   24.15
  -2  -4  -1  772.15   25.19
   2  -4  -1  812.92   24.60
  -2   4  -1  827.53   27.55
   2   4  -1  777.89   26.36
  -2   4  -1  819.13   23.60
  -2  -4   0 3988.09   72.58
   2  -4   0 3902.54   69.32
   2   4   0 3924.50   74.51
  -2   4   0 3892.32   71.25
   2  -4   1  675.33   20.04
  -2  -4   1  668.22   22.30
  -2   4   1  705.47   23.31
   2   4   1  701.30   24.14
   2   4   2 2986.24   62.77
   2  -4   2 3004.02   54.44
  -2   4   2 2963.40   62.42
  -2  -4   2 3100.18   60.34
  -2   4   3  307.81   17.15
   2  -4   3  306.30   12.64
  -2  -4   3  321.75   15.91
   2   4   3  293.10   16.86
  -2  -4   4 1571.19   42.36
   2   4   4 1565.90   45.08
   2  -4   4 1722.11   47.35
   2  -4   4 1603.13   44.27
   2  -4   4 1515.21   34.97
  -2   4   4 1528.98   45.20
  -2  -4   4 1666.42   46.63
   2   4   5   90.92   11.15
   2  -4   5   98.76   11.52
  -2   4   5   81.15   10.50
   2  -4   5   81.72    7.13
  -2  -4   5   81.93   10.85
  -2  -4   5   89.39    9.78
   2  -4   6  688.48   22.57
  -2   4   6  692.72   32.81
   2   4   6  728.99   32.78
  -2  -4   6  756.08   33.90
  -2  -4   6  756.52   27.11
   2  -4   6  689.71   31.75
   2  -4   6  710.51   32.39
   2   4   7  119.23   14.50
   2  -4   7   88.57   12.60
  -2  -4   7   84.27    9.49
  -2  -4   7   94.54   10.20
  -2   4   7  104.25   13.69
   2  -4   7  120.44   14.05
  -2  -4   7  119.45   14.75
   2   4   8  386.31   27.08
   2  -4   8  347.99   25.70
  -2  -4   8  366.07   26.98
   2  -4   8  384.40   26.31
  -2   4   8  345.86   26.64
   2  -4   9   18.30    6.38
  -2   4   9   30.52   10.17
  -2  -4   9   32.40   10.33
   2   4   9   35.13   10.36
   2   4   9   29.13   10.15
   2   6  -8  115.78   14.22
  -2   6  -8  131.50   14.56
   2   6  -7   59.21    9.77
  -2  -6  -7   51.62   13.32
   2  -6  -7   52.68   12.67
  -2   6  -7   47.21    8.06
  -2  -6  -6  463.39   34.64
   2  -6  -6  455.66   32.25
   2   6  -6  421.73   24.05
  -2   6  -6  457.20   23.46
  -2   6  -5  244.13   15.88
  -2  -6  -5  270.38   25.70
   2  -6  -5  249.31   23.16
   2   6  -5  245.95   17.42
  -2  -6  -4  534.36   34.39
   2  -6  -4  504.54   26.91
   2   6  -4  529.96   24.87
   2  -6  -4  558.39   32.36
  -2  -6  -4  502.78   23.45
  -2   6  -4  545.95   22.72
   2   6  -4  564.58   33.69
   2   6  -3  221.25   15.65
  -2  -6  -3  240.17   14.47
  -2  -6  -3  254.27   23.88
   2  -6  -3  233.53   20.53
   2   6  -3  249.75   19.63
  -2   6  -3  238.13   13.86
   2  -6  -3  205.35   14.83
  -2   6  -2  935.05   33.77
   2   6  -2  949.98   36.24
   2  -6  -2  899.98   31.65
  -2   6  -2  895.65   28.45
   2   6  -2  885.74   34.38
  -2   6  -1  239.35   15.74
  -2   6  -1  263.91   15.76
   2   6  -1  243.70   17.14
  -2   6   0 1981.00   51.37
   2   6   0 1911.20   53.34
  -2   6   1  288.27   17.86
   2  -6   1  319.66   16.20
   2   6   1  300.19   19.06
   2  -6   2  941.79   29.26
  -2   6   2  981.37   35.90
   2   6   2  952.45   36.00
   2  -6   3  168.52   11.29
   2   6   3  178.10   15.91
  -2   6   3  166.15   15.06
   2  -6   4  637.47   22.97
   2   6   4  687.92   32.67
  -2  -6   5  260.84   21.39
   2   6   5  270.87   21.54
  -2   6   5  283.68   22.12
   2   6   6  526.09   31.90
  -2  -6   6  547.48   32.69
  -2   6   6  585.44   33.75
  -2   6   7   84.90   14.54
  -2  -6   7  121.15   17.10
   2  -6   7   98.00   14.88
   2   6   7   89.45   14.83
  -2   6   8  138.32   18.65
   2  -6   8  131.55   18.36
   2   6   8  139.89   18.90
  -2  -6   8  162.72   20.99
   2   8  -7   74.73   12.08
   2   8  -6   95.56   12.36
   2  -8  -6  154.36   21.24
   2   8  -5  123.61   13.64
   2  -8  -5  123.88   19.03
  -2   8  -5  131.74   12.60
  -2  -8  -5  117.79   19.08
   2  -8  -4  241.74   24.59
   2   8  -4  242.76   18.20
  -2   8  -4  280.03   17.56
  -2  -8  -3  353.60   31.72
   2  -8  -3  323.90   28.24
   2   8  -3  304.46   20.76
  -2   8  -3  316.16   18.10
  -2   8  -2  471.92   22.47
   2   8  -2  498.47   28.06
  -2   8  -2  496.69   29.31
  -2   8  -1  130.68   14.98
   2   8  -1  178.04   17.89
   2   8  -1  166.60   18.04
  -2   8  -1  160.72   13.83
  -2   8   0  224.47   18.82
   2   8   0  196.16   18.62
   2   8   1  135.26   15.71
  -2   8   1  126.91   14.56
  -2   8   2  485.53   29.49
   2   8   2  500.83   30.11
  -2   8   3  329.89   24.91
   2   8   3  313.17   24.68
  -2   8   4  265.80   23.54
   2   8   4  323.44   25.87
  -2  -8   5  105.69   15.89
  -2   8   5  135.48   18.11
   2   8   5  129.58   17.49
  -2  10  -1  222.37   22.94
   2  10  -1  213.26   23.18
  -2  10   0  148.68   19.22
   2  10   0  127.73   18.48
  -2  10   1  166.15   20.06
   2  10   1  201.45   22.26
   2  10   2  102.37   16.73
  -2  10   2   81.38   14.82
  -3  -1  -9  297.66   29.54
   3  -1  -9  354.50   30.90
  -3  -1  -8   -0.58    6.63
   3  -1  -8   12.84    8.36
   3   1  -7  741.19   31.87
  -3  -1  -7  817.06   41.05
   3  -1  -7  783.90   39.61
   3   1  -6   35.95    6.98
   3  -1  -6   35.70    7.88
  -3  -1  -6   33.72    8.62
  -3  -1  -6   48.40    7.16
   3  -1  -5 1334.34   32.10
   3  -1  -5 1438.96   45.76
   3   1  -5 1335.57   38.31
  -3   1  -5 1471.91   48.10
  -3  -1  -5 1444.12   46.60
  -3  -1  -5 1406.61   36.56
   3  -1  -4  208.97   10.11
  -3  -1  -4  208.49   11.12
   3   1  -4  208.15   12.43
  -3  -1  -4  209.78   15.02
   3  -1  -4  216.21   14.55
  -3   1  -4  216.91   15.70
   3   1  -3 3379.53   61.44
  -3  -1  -3 3474.72   67.62
  -3   1  -3 3426.65   63.90
  -3  -1  -3 3314.51   57.98
   3  -1  -3 3298.82   61.75
   3  -1  -3 3255.70   58.28
   3  -1  -3 3241.43   65.67
   3  -1  -2  565.17   18.64
   3  -1  -2  541.09   15.30
  -3   1  -2  533.59   19.38
   3   1  -2  566.99   17.02
   3   1  -2  531.63   15.58
   3  -1  -2  573.57   18.30
   3  -1  -2  569.48   16.72
  -3  -1  -2  536.03   15.04
  -3   1  -2  553.22   14.59
  -3  -1  -2  595.83   19.80
  -3  -1  -1 4341.06   65.29
   3  -1  -1 4319.78   65.77
  -3   1  -1 4204.21   72.22
   3   1  -1 4371.03   68.89
   3   1  -1 4394.11   65.54
   3  -1  -1 4172.77   69.90
   3  -1  -1 4259.29   62.25
   3  -1  -1 4404.50   66.57
  -3   1   0    0.00    1.83
  -3   1   0    4.69    2.05
  -3  -1   0    4.28    1.38
  -3   1   0    4.63    1.34
   3   1   0    2.18    1.52
   3  -1   0   -0.14    1.54
   3   1   0    0.40    0.97
  -3  -1   0    2.50    1.80
   3   1   1 4794.54   71.03
   3  -1   1 4746.15   67.16
  -3  -1   1 4480.28   74.68
  -3   1   1 4643.94   71.74
   3  -1   1 4598.08   77.32
  -3   1   1 4463.51   73.36
  -3  -1   1 4686.12   71.73
  -3   1   1 4603.86   74.37
  -3   1   1 4513.88   67.94
  -3  -1   2  532.06   16.89
  -3   1   2  525.74   14.86
  -3   1   2  523.47   18.70
   3  -1   2  535.75   10.01
  -3  -1   2  518.57   12.48
  -3  -1   2  508.10   15.83
   3  -1   2  502.73   20.05
   3  -1   2  562.05   17.69
  -3   1   2  514.64   16.31
   3   1   2  531.00   18.55
   3  -1   2  516.18   14.37
  -3   1   2  480.99   18.63
   3   1   2  526.39   14.75
  -3   1   3 3665.06   65.99
   3   1   3 3600.13   62.17
  -3   1   3 3680.22   64.51
   3  -1   3 3759.32   70.40
  -3   1   3 3472.01   72.27
  -3  -1   3 3582.62   64.75
   3   1   3 3584.20   70.70
  -3  -1   3 3567.52   62.14
  -3  -1   3 3558.76   74.69
   3  -1   3 3695.28   64.11
   3  -1   3 3544.32   73.16
  -3  -1   3 3663.27   66.67
   3  -1   3 3674.04   55.98
  -3   1   4  285.10   14.59
   3   1   4  291.09   17.52
   3   1   4  263.81    9.80
   3  -1   4  279.79   16.81
  -3   1   4  295.27   18.77
   3  -1   4  274.48   14.27
   3   1   4  272.51   14.80
  -3   1   4  274.18   14.46
   3   1   4  268.80   12.96
   3  -1   4  265.34   10.46
  -3  -1   4  296.33   19.23
  -3  -1   4  280.73   14.10
  -3  -1   4  281.31   15.16
  -3  -1   4  274.34   14.21
   3  -1   4  283.58   18.24
  -3   1   4  288.79   16.34
   3   1   5 1432.33   32.56
  -3   1   5 1419.02   43.52
   3  -1   5 1443.34   35.95
  -3  -1   5 1478.32   41.50
   3   1   5 1478.63   37.58
  -3  -1   5 1459.22   40.02
  -3   1   5 1433.29   40.38
   3  -1   5 1482.63   33.20
  -3  -1   5 1380.95   38.20
   3  -1   5 1503.42   49.42
   3   1   5 1405.28   43.07
  -3  -1   6   20.05    5.23
  -3  -1   6   32.81    6.35
   3  -1   6   36.91    6.21
   3  -1   6   33.45    5.21
   3  -1   6   38.40   10.03
  -3   1   6   24.97    5.66
  -3  -1   6   26.02    5.80
   3   1   6   40.29    5.78
   3   1   6   26.82    5.52
  -3   1   6   28.34    7.09
   3   1   6   28.46    6.75
  -3   1   7  908.58   35.62
  -3   1   7  825.91   35.68
  -3  -1   7  860.83   32.82
   3  -1   7  931.16   29.79
  -3   1   7  986.99   40.86
   3   1   7  889.65   39.89
  -3  -1   7  919.52   36.60
   3  -1   7  918.44   32.46
   3   1   7  888.82   30.95
  -3  -1   7  964.32   40.94
   3  -1   7  962.73   46.48
   3   1   7  928.11   33.41
   3  -1   8    5.00    3.36
  -3  -1   8   -3.14    5.08
   3  -1   8    3.52    8.37
  -3  -1   8   15.12    7.51
  -3   1   8    4.82    5.34
  -3   1   8   11.22    5.64
  -3  -1   8    0.85    5.72
   3   1   8    9.83    4.86
   3  -1   8    7.33    4.39
   3   1   8    6.76    5.86
  -3   1   8    8.60    5.01
   3  -1   9  395.75   35.40
  -3   1   9  400.38   26.26
  -3  -1   9  375.75   24.00
  -3   1   9  363.08   29.17
   3   1   9  355.61   30.91
  -3  -1   9  400.49   28.20
   3   1   9  390.97   24.37
  -3   1  10   -2.90    6.81
   3   1  10   -1.78    7.68
  -3  -3  -9  207.64   25.66
   3  -3  -9  215.71   24.59
   3  -3  -8   16.76    9.13
  -3  -3  -8   16.44   10.18
   3   3  -8   25.65    7.54
   3  -3  -7  553.37   33.21
  -3  -3  -7  534.40   34.75
   3   3  -7  505.13   26.30
   3  -3  -6   84.37   12.49
   3   3  -6   76.83    9.61
   3  -3  -6   68.55    6.31
  -3  -3  -6  104.60   14.62
  -3   3  -6   75.58    9.22
  -3   3  -5 1696.25   48.65
  -3  -3  -5 1696.90   55.20
   3  -3  -5 1648.32   51.75
  -3   3  -5 1679.70   42.32
   3  -3  -5 1568.85   38.28
   3   3  -5 1675.05   45.20
  -3   3  -4  156.13   14.18
  -3  -3  -4  163.47   11.92
   3   3  -4  166.82   11.91
   3  -3  -4  159.03   12.47
   3   3  -4  170.70   10.08
  -3  -3  -4  174.51   15.79
   3  -3  -4  156.34   13.61
  -3   3  -4  172.18   10.81
  -3   3  -3 1249.70   29.44
  -3  -3  -3 1272.91   42.07
  -3   3  -3 1301.15   43.60
  -3  -3  -3 1302.20   34.23
  -3  -3  -3 1213.80   26.19
   3   3  -3 1265.43   34.10
   3  -3  -3 1187.16   33.17
   3   3  -3 1177.29   33.90
   3  -3  -3 1195.26   37.40
   3  -3  -3 1256.49   38.21
   3  -3  -2  211.96   11.57
  -3  -3  -2  226.28   12.02
   3  -3  -2  209.47   11.49
  -3   3  -2  213.48   14.31
   3   3  -2  223.74   13.16
   3   3  -2  229.54   11.24
  -3   3  -2  212.73    9.21
   3  -3  -2  211.31   13.42
  -3   3  -1 3662.19   69.12
  -3  -3  -1 3673.18   65.83
   3  -3  -1 3470.79   63.77
  -3   3  -1 3582.07   58.02
  -3   3  -1 3619.63   60.32
   3  -3  -1 3563.48   63.17
   3   3  -1 3665.71   67.66
   3   3   0  666.65   21.17
  -3  -3   0  629.10   20.11
   3  -3   0  628.47   17.78
  -3   3   0  670.39   18.65
   3  -3   1 3467.23   57.67
   3   3   1 3591.76   65.46
  -3   3   1 3551.45   63.23
  -3  -3   1 3639.13   65.26
   3  -3   2  279.49   12.85
   3   3   2  257.54   13.42
  -3   3   2  249.65   13.17
   3  -3   2  245.34    8.95
  -3  -3   2  268.20   13.47
   3  -3   2  258.80   13.89
   3  -3   3 1290.81   37.04
  -3   3   3 1242.89   30.06
  -3   3   3 1185.78   34.27
   3  -3   3 1275.34   32.98
  -3  -3   3 1268.54   38.06
  -3  -3   3 1197.62   34.25
   3  -3   3 1187.99   24.96
   3   3   3 1209.31   33.71
   3  -3   4  155.66    8.21
  -3   3   4  167.34   10.58
   3   3   4  165.64   12.29
  -3  -3   4  164.94   12.85
  -3  -3   4  148.85    9.16
   3  -3   4  152.52   13.06
  -3  -3   4  172.63   13.68
   3  -3   4  161.14   11.92
   3  -3   4  168.92   14.47
  -3   3   4  173.44   12.99
  -3   3   4  158.35   11.48
  -3  -3   5 1984.03   44.03
  -3   3   5 1991.98   45.19
   3  -3   5 1867.91   38.38
  -3  -3   5 1944.31   52.55
   3  -3   5 1925.21   56.11
   3   3   5 1897.38   50.52
  -3   3   5 1884.50   52.06
   3  -3   6  123.99    8.32
   3  -3   6  130.47   12.64
  -3  -3   6  133.30   13.39
   3  -3   6  120.48   14.28
   3   3   6  130.74   13.04
  -3   3   6  124.51   10.52
  -3   3   6  101.99   12.10
  -3  -3   6  126.46   10.54
   3   3   7  588.18   29.66
  -3  -3   7  611.91   31.37
  -3   3   7  604.11   24.15
  -3   3   7  604.97   31.09
   3  -3   7  580.91   20.54
  -3  -3   7  522.31   24.68
   3  -3   7  571.18   28.57
  -3  -3   7  585.45   25.34
   3  -3   7  620.25   35.15
  -3  -3   8   13.38    5.04
   3  -3   8    5.09    7.50
  -3   3   8   10.04    6.20
  -3  -3   8   18.20    7.12
   3   3   8   13.67    7.29
   3  -3   8   16.59    6.31
   3   3   8   17.20    8.46
   3   3   9  249.90   22.28
  -3   3   9  245.94   22.71
   3   3   9  192.93   22.10
  -3  -3   9  229.52   22.66
   3  -3   9  247.97   21.95
   3   3  10   11.08    6.74
   3   3  10   -8.73    8.94
  -3   3  10   11.43    7.38
   3   5  -8   39.40    8.60
   3  -5  -8   79.54   14.76
  -3  -5  -8   58.81   14.87
   3  -5  -7  451.10   32.18
  -3   5  -7  418.86   23.22
  -3  -5  -7  473.32   35.54
   3   5  -7  432.64   25.21
  -3   5  -6   86.52    9.98
  -3  -5  -6   85.94   14.17
   3  -5  -6   80.70   13.09
   3   5  -6   64.11    9.46
  -3  -5  -5  435.25   30.53
   3  -5  -5  422.90   27.39
   3   5  -5  407.27   21.94
  -3   5  -5  418.42   19.63
   3   5  -5  377.19   21.26
   3  -5  -5  356.50   24.58
  -3  -5  -4  269.06   15.42
   3   5  -4  259.03   19.83
  -3  -5  -4  325.94   25.53
   3  -5  -4  262.99   19.64
   3   5  -4  273.60   16.99
  -3   5  -4  277.25   14.75
   3  -5  -4  293.83   21.58
  -3  -5  -3 1691.31   59.26
  -3   5  -3 1701.98   54.86
  -3  -5  -3 1560.20   37.18
   3  -5  -3 1637.50   44.71
  -3   5  -3 1577.01   38.03
   3  -5  -3 1698.12   52.77
   3   5  -3 1658.03   48.68
   3   5  -3 1614.37   45.18
  -3   5  -2  470.61   24.25
  -3   5  -2  475.47   17.35
   3  -5  -2  508.84   21.45
   3   5  -2  493.96   24.39
   3   5  -2  498.51   22.39
  -3   5  -2  492.19   20.89
   3   5  -1 1351.38   40.37
   3  -5  -1 1331.32   37.25
  -3   5  -1 1406.71   41.89
  -3   5  -1 1319.92   33.45
   3  -5  -1 1349.70   36.67
  -3   5  -1 1352.29   36.53
  -3  -5   0  301.77   16.31
  -3   5   0  277.49   15.18
   3   5   0  298.98   17.49
   3  -5   0  283.46   14.41
   3   5   1 1290.24   38.66
  -3  -5   1 1294.21   36.54
   3  -5   1 1251.63   32.20
  -3   5   1 1253.96   36.70
  -3   5   2  589.54   25.06
  -3  -5   2  586.12   23.57
   3  -5   2  558.61   19.10
   3   5   2  571.66   25.23
  -3   5   3 1748.25   49.26
  -3  -5   3 1783.06   46.27
   3  -5   3 1751.29   38.13
   3   5   3 1707.18   48.86
   3   5   4  268.53   18.67
  -3  -5   4  310.61   20.28
   3  -5   4  258.94   12.16
  -3  -5   4  263.61   16.91
  -3   5   4  258.60   18.38
  -3   5   5  429.24   25.38
   3  -5   5  409.65   15.72
   3   5   5  436.61   25.35
  -3  -5   5  413.12   22.06
  -3  -5   5  453.31   26.31
  -3   5   6  110.32   13.94
   3   5   6  110.30   13.91
  -3  -5   6   80.39   12.07
   3  -5   6  105.82   12.50
   3  -5   7  498.77   28.72
  -3   5   7  474.90   30.49
  -3  -5   7  477.43   31.53
   3  -5   7  494.40   30.48
   3   5   7  477.71   30.16
  -3   5   8   97.35   15.50
  -3  -5   8   71.56   14.30
   3   5   8   85.48   14.47
   3  -5   8   74.26   13.29
  -3  -5   9  160.52   21.41
   3   5   9  197.50   22.47
   3  -5   9  168.20   20.66
   3   7  -8   44.10    9.36
   3  -7  -7  101.26   17.32
   3   7  -7  120.09   14.47
  -3   7  -7  112.96   12.84
  -3   7  -6  146.08   13.38
   3   7  -6  139.01   14.49
   3  -7  -6  143.09   18.97
  -3  -7  -6  131.54   20.09
   3   7  -5  387.26   23.49
  -3  -7  -5  420.48   34.71
  -3   7  -5  400.15   20.95
   3  -7  -5  448.52   31.99
  -3  -7  -4  221.69   24.53
  -3   7  -4  192.55   13.53
   3   7  -4  209.72   16.68
   3  -7  -4  243.97   22.68
   3   7  -3  429.27   24.07
   3  -7  -3  448.98   30.06
  -3   7  -3  442.86   19.63
  -3  -7  -3  439.77   33.77
  -3  -7  -3  389.93   20.37
  -3   7  -2  339.04   21.42
   3   7  -2  345.65   23.33
  -3   7  -2  316.94   16.34
  -3   7  -1  661.65   25.71
   3   7  -1  672.54   32.52
  -3   7  -1  670.09   29.95
  -3   7   0  408.59   23.14
   3   7   0  417.14   24.82
  -3   7   1  757.44   32.89
   3   7   1  793.68   34.96
  -3   7   2  271.75   20.03
   3   7   2  285.24   20.99
   3   7   3  429.12   26.55
  -3   7   3  441.62   26.77
  -3   7   4  278.28   22.63
   3   7   4  272.46   22.02
  -3  -7   4  304.36   22.88
  -3  -7   5  462.65   30.20
   3   7   5  427.01   28.87
  -3   7   5  420.03   29.25
  -3  -7   6  162.99   18.98
   3   7   6  146.93   18.35
  -3   7   6  186.98   20.94
  -3  -7   7  158.11   20.33
   3  -7   7  127.21   18.35
   3   7   7  148.23   19.90
  -3  -9  -4  157.38   23.76
   3  -9  -4  167.30   21.96
   3   9  -4  157.31   16.15
  -3  -9  -3  154.86   24.16
   3   9  -3  131.91   15.13
   3  -9  -3  152.52   20.25
   3   9  -2  157.82   17.13
  -3   9  -2  181.89   19.35
   3   9  -1  263.18   24.36
  -3   9  -1  267.46   22.77
   3   9  -1  294.82   25.14
   3   9   0  247.50   23.28
  -3   9   0  300.80   23.92
   3   9   1  226.74   22.08
  -3   9   1  234.19   21.91
   3   9   2  213.80   21.64
  -3   9   2  221.01   21.62
  -3   9   3  172.03   19.72
   3   9   3  176.27   20.63
  -3   9   4  170.89   20.76
  -3  -9   4  171.69   20.16
   3   9   4  163.66   19.94
  -3  11   0   55.94   13.45
  -4   0  -8  454.52   33.40
  -4   0  -7   -6.30    7.28
   4   0  -7   -6.85    6.41
   4   0  -6 1231.54   39.13
  -4   0  -6 1261.09   47.81
   4   0  -6 1251.47   46.86
   4   0  -5    1.45    3.27
  -4   0  -5    0.35    4.93
   4   0  -5   -5.03    5.58
   4   0  -5    0.05    2.17
   4   0  -4 1068.49   27.64
   4   0  -4 1053.31   30.14
   4   0  -4 1120.12   36.49
  -4   0  -4 1075.51   26.09
  -4   0  -4 1132.52   36.58
   4   0  -3   -0.26    2.37
   4   0  -3    0.70    1.82
  -4   0  -3    3.44    3.58
  -4   0  -3    0.57    1.49
   4   0  -3    2.04    3.61
  -4   0  -2  568.11   17.65
   4   0  -2  565.95   18.87
   4   0  -2  516.61   15.62
  -4   0  -2  538.51   12.40
  -4   0  -2  561.60   17.93
   4   0  -2  558.24   16.47
   4   0  -1    4.42    2.62
  -4   0  -1    1.34    1.27
  -4   0  -1    5.09    2.43
   4   0  -1    0.97    1.81
   4   0  -1    3.16    2.23
  -4   0  -1    3.85    1.71
  -4   0  -1    5.50    1.34
  -4   0   0 4428.94   71.13
   4   0   0 4184.77   67.28
   4   0   1    1.71    2.67
  -4   0   1    0.61    1.90
  -4   0   1    0.63    2.66
  -4   0   1    3.19    1.90
   4   0   1    1.89    1.48
   4   0   1    3.70    1.51
   4   0   1    2.94    1.17
  -4   0   2 1027.99   23.98
  -4   0   2 1080.61   28.29
   4   0   2 1046.43   24.70
   4   0   2 1008.71   19.50
  -4   0   2 1022.35   25.75
   4   0   2 1047.12   27.25
   4   0   3    0.10    2.61
   4   0   3    2.27    1.75
   4   0   3    5.68    4.30
  -4   0   3    2.11    2.83
  -4   0   3   -0.11    3.06
   4   0   3    0.94    2.13
  -4   0   3   -5.21    4.04
  -4   0   3    0.73    2.19
   4   0   4 1218.86   36.99
  -4   0   4 1205.99   33.57
  -4   0   4 1182.83   33.33
   4   0   4 1235.03   33.82
  -4   0   4 1288.96   41.67
  -4   0   4 1240.96   34.02
   4   0   4 1203.77   27.85
   4   0   4 1172.44   25.90
   4   0   4 1281.04   37.76
   4   0   5    3.23    4.20
   4   0   5   -0.55    2.27
   4   0   5    2.42    2.38
  -4   0   5    0.57    3.53
  -4   0   5    0.41    3.28
  -4   0   5    0.87    3.68
   4   0   6 1380.29   34.69
  -4   0   6 1366.85   41.67
  -4   0   6 1370.43   41.34
   4   0   6 1433.32   49.58
   4   0   6 1404.30   36.70
  -4   0   6 1332.89   43.05
  -4   0   7   -4.19    5.85
   4   0   7    7.91    4.12
   4   0   7    0.43    3.38
  -4   0   7   -8.10    6.48
  -4   0   7   -4.40    5.04
   4   0   7  -12.95    8.72
  -4   0   8  357.78   25.87
   4   0   8  343.05   19.83
  -4   0   8  325.97   24.79
  -4   0   8  326.14   21.84
   4   0   8  374.53   30.04
   4   0   9   -3.55    9.07
  -4   0   9  -11.80    7.17
   4   0  10  287.00   32.18
  -4   0  10  232.40   21.15
   4  -2  -9   11.23    6.21
  -4  -2  -9   27.68    9.77
   4  -2  -8  615.64   37.79
  -4  -2  -8  645.23   40.51
   4   2  -8  556.29   29.63
  -4  -2  -7   48.68   10.53
   4   2  -7   47.04    8.84
   4  -2  -7   44.01    9.91
   4  -2  -7   43.49    5.48
   4  -2  -6  697.07   22.81
   4   2  -6  714.13   29.41
   4  -2  -6  786.01   35.54
  -4  -2  -6  749.90   37.14
  -4  -2  -5  192.90   12.83
  -4  -2  -5  220.57   17.88
   4  -2  -5  207.70   16.53
  -4   2  -5  209.76   15.06
   4  -2  -5  177.42   10.74
   4   2  -5  216.28   14.58
   4  -2  -4 1221.45   38.61
   4   2  -4 1219.40   34.34
  -4   2  -4 1216.05   37.92
  -4  -2  -4 1209.88   32.57
  -4   2  -4 1245.72   31.41
   4  -2  -4 1183.09   32.56
   4  -2  -4 1225.23   34.76
  -4  -2  -4 1260.91   41.38
   4   2  -3  346.21   10.53
  -4   2  -3  362.95   13.29
  -4  -2  -3  361.76   14.93
   4  -2  -3  373.67   17.60
  -4  -2  -3  352.85   19.27
   4  -2  -3  341.84   18.20
   4   2  -3  373.31   16.16
  -4   2  -3  344.15   19.40
   4  -2  -3  376.91   16.26
  -4  -2  -2 2515.76   56.89
  -4   2  -2 2530.77   58.26
   4  -2  -2 2488.25   53.58
  -4  -2  -2 2463.49   47.30
  -4  -2  -2 2466.00   36.58
   4  -2  -2 2440.90   47.90
   4   2  -2 2416.71   42.91
  -4   2  -2 2461.89   42.16
   4   2  -2 2504.59   50.84
   4  -2  -2 2515.88   50.73
   4  -2  -1   92.80    7.04
  -4   2  -1   89.48    3.82
   4  -2  -1   83.94    5.89
   4  -2  -1   92.78    7.04
  -4   2  -1   95.58    7.66
  -4   2  -1   92.52    4.27
  -4  -2  -1   85.10    6.37
  -4  -2  -1   84.78    4.31
  -4   2   0  527.42   16.87
  -4   2   0  514.44   13.47
   4  -2   0  498.63   13.27
  -4  -2   0  513.35   16.49
   4   2   0  506.05   16.76
  -4  -2   0  494.00   13.80
   4  -2   0  505.89   15.83
  -4   2   1  152.99    8.09
  -4   2   1  150.26    8.69
   4  -2   1  146.06    5.28
  -4  -2   1  147.49    8.02
   4  -2   1  157.49   10.24
  -4  -2   1  165.01    9.81
   4   2   1  146.86    8.54
   4  -2   1  150.28    6.05
  -4  -2   2 2574.84   53.09
  -4   2   2 2411.39   49.60
  -4   2   2 2523.73   48.86
   4   2   2 2427.57   47.31
  -4   2   2 2442.80   43.99
  -4   2   2 2449.66   53.91
  -4  -2   2 2436.82   48.16
   4  -2   2 2380.33   43.06
   4  -2   2 2448.80   53.84
   4  -2   2 2454.72   36.37
   4   2   3  323.87   14.56
   4  -2   3  349.51   19.22
   4  -2   3  317.61   13.54
  -4  -2   3  348.45   15.89
  -4   2   3  373.92   19.88
   4  -2   3  347.62    8.74
   4  -2   3  333.51   16.82
  -4   2   3  344.24   14.35
  -4   2   3  345.98   16.51
   4  -2   3  346.45    9.40
  -4   2   3  336.93   15.96
  -4  -2   3  358.23   10.72
  -4  -2   3  332.75   16.69
   4  -2   4 1307.60   40.30
   4  -2   4 1328.90   35.07
  -4   2   4 1274.44   36.96
   4  -2   4 1295.12   25.13
  -4   2   4 1324.11   35.06
  -4   2   4 1399.28   45.37
   4  -2   4 1270.05   43.92
  -4  -2   4 1335.95   38.90
  -4  -2   4 1305.68   36.64
   4   2   4 1313.37   34.78
   4   2   4 1321.69   42.70
  -4  -2   4 1273.12   45.30
  -4  -2   4 1275.47   29.48
  -4   2   4 1252.22   38.17
   4   2   5  213.42   13.78
  -4   2   5  216.32   16.25
   4  -2   5  201.60   18.66
  -4   2   5  209.23   15.32
   4  -2   5  215.51    9.49
  -4  -2   5  228.63   13.20
  -4  -2   5  215.86   14.96
  -4   2   6  604.85   28.23
   4   2   6  677.88   27.38
  -4  -2   6  591.66   25.69
  -4  -2   6  684.45   27.26
  -4  -2   6  667.29   29.28
   4  -2   6  629.54   25.91
  -4   2   6  691.09   31.69
   4  -2   6  648.46   36.27
   4  -2   6  638.07   20.11
  -4  -2   7   75.79   10.12
  -4   2   7   80.52   11.96
  -4  -2   7   64.77   10.89
   4   2   7   58.20   10.27
   4  -2   7   48.89   12.00
   4  -2   7   68.29    8.97
  -4   2   7   63.55    9.50
  -4  -2   7   78.76    9.72
   4   2   7   81.16   10.69
   4  -2   7   73.76    7.32
   4   2   8  629.05   36.60
  -4   2   8  615.21   32.77
   4   2   8  632.51   31.40
   4  -2   8  607.19   29.54
   4  -2   8  643.29   42.51
  -4  -2   8  585.98   28.37
  -4  -2   8  665.10   35.02
  -4   2   9    3.31    5.92
   4   2   9   21.78    7.89
   4   2   9   26.04    7.62
  -4  -2   9   24.14    7.85
  -4  -2   9   15.78    5.41
   4  -2   9   15.20   10.74
  -4   2   9    9.17    6.97
   4   2  10  136.17   21.16
  -4   2  10  145.07   18.32
   4   4  -9   31.00    8.04
   4  -4  -8  313.85   27.50
  -4  -4  -8  238.41   26.60
   4   4  -8  275.98   21.17
  -4  -4  -7  151.31   19.14
   4  -4  -7  170.47   19.65
   4   4  -7  145.71   14.63
   4  -4  -6  571.61   32.28
  -4  -4  -6  595.62   35.96
   4   4  -6  547.74   26.77
   4  -4  -6  537.70   21.72
  -4   4  -6  564.67   24.61
   4   4  -5  191.64   11.26
  -4  -4  -5  211.65   20.50
   4  -4  -5  214.03   18.15
  -4   4  -5  199.71   13.02
   4  -4  -5  194.29   15.21
   4   4  -5  193.11   14.62
   4  -4  -4 1320.40   48.20
   4   4  -4 1526.25   40.96
  -4   4  -4 1460.74   53.99
   4  -4  -4 1442.51   46.79
   4   4  -4 1421.83   41.27
  -4  -4  -4 1484.62   52.90
  -4   4  -4 1479.99   36.18
   4  -4  -3  387.07   21.41
  -4  -4  -3  394.38   13.24
  -4  -4  -3  359.12   24.50
   4   4  -3  378.93   19.10
  -4   4  -3  371.33   14.70
   4   4  -3  407.43   20.03
   4  -4  -3  383.95   19.97
  -4   4  -3  393.38   24.50
  -4   4  -2 1158.76   29.53
  -4   4  -2 1189.50   38.32
   4  -4  -2 1233.14   38.31
  -4   4  -2 1167.72   26.53
   4   4  -2 1168.44   31.59
   4  -4  -2 1138.15   32.50
   4   4  -2 1187.03   37.92
  -4  -4  -2 1163.07   33.99
   4  -4  -2 1201.05   33.81
  -4   4  -1  598.42   16.81
  -4   4  -1  657.61   25.67
  -4   4  -1  606.99   19.42
   4   4  -1  632.85   24.40
   4  -4  -1  608.39   22.11
  -4  -4  -1  607.06   22.66
   4  -4  -1  608.38   21.00
  -4  -4   0  843.38   26.50
   4  -4   0  756.15   22.47
   4   4   0  827.38   27.59
  -4   4   0  783.24   23.82
   4  -4   1  459.78   15.63
   4   4   1  476.82   20.36
  -4  -4   1  480.33   19.82
  -4   4   1  490.14   19.12
   4  -4   2  939.50   22.74
  -4   4   2  980.44   30.45
   4   4   2  944.55   30.49
  -4  -4   2  982.39   30.67
  -4   4   3  438.18   21.24
  -4  -4   3  447.68   20.96
   4  -4   3  455.81   21.96
  -4  -4   3  462.27   21.71
   4  -4   3  431.88   13.62
   4   4   3  440.42   21.05
   4  -4   3  472.59   20.94
  -4   4   4 1334.41   36.98
  -4   4   4 1260.43   40.42
  -4  -4   4 1282.83   40.92
   4   4   4 1279.52   39.91
   4  -4   4 1208.06   26.52
   4  -4   4 1305.17   42.44
  -4  -4   4 1223.72   39.70
   4  -4   4 1313.40   39.32
   4  -4   5  277.34   11.11
  -4   4   5  273.45   19.17
  -4  -4   5  274.79   19.04
   4   4   5  255.58   17.98
  -4  -4   5  269.12   19.18
   4  -4   5  311.61   21.27
  -4  -4   6  588.28   30.40
  -4   4   6  631.43   31.49
   4   4   6  596.85   29.72
   4  -4   6  584.76   31.29
  -4   4   6  582.94   22.36
   4  -4   6  573.54   17.52
   4  -4   7  145.83   17.04
  -4   4   7  153.85   16.98
  -4  -4   7  142.63   16.45
   4  -4   7  170.92   16.84
   4   4   7  170.74   17.17
  -4   4   8  284.09   23.85
   4  -4   8  304.63   23.43
  -4  -4   8  285.27   25.00
   4  -4   8  296.79   25.23
   4   4   8  296.18   23.93
   4   4   9   27.32    9.08
  -4  -4   9   40.41   12.37
   4   4   9   30.20   10.22
   4  -4   9   38.70   10.66
  -4   4   9   43.63   10.64
   4   6  -8  125.38   15.28
  -4   6  -7   70.51    9.90
   4  -6  -7   70.11   14.08
  -4  -6  -7   52.88   13.49
   4   6  -7   66.79   11.05
   4  -6  -6  427.52   30.28
   4   6  -6  453.30   25.71
  -4   6  -6  448.00   22.72
  -4  -6  -5  277.71   27.11
   4   6  -5  235.21   18.01
   4  -6  -5  268.71   22.74
  -4   6  -5  232.10   14.89
  -4  -6  -4  517.43   21.89
  -4  -6  -4  507.60   35.71
  -4   6  -4  511.69   20.91
   4  -6  -4  506.26   30.12
   4   6  -4  500.05   25.49
   4  -6  -4  496.54   28.05
   4   6  -4  462.54   29.38
  -4   6  -3  293.02   14.37
   4   6  -3  290.90   20.67
   4  -6  -3  302.79   22.25
  -4  -6  -3  267.53   14.53
  -4  -6  -3  310.93   27.05
   4   6  -3  259.70   18.58
   4   6  -2  667.31   32.58
   4   6  -2  624.90   28.31
  -4   6  -2  644.73   21.33
  -4   6  -2  671.99   26.97
  -4   6  -1  865.02   30.61
  -4   6  -1  867.31   26.14
   4   6  -1  876.32   34.92
  -4   6   0  980.50   33.28
   4   6   0  996.17   36.99
   4  -6   1  992.70   30.40
  -4   6   1 1003.27   35.34
   4   6   1 1033.73   37.68
  -4   6   2  487.17   24.59
   4   6   2  490.31   25.78
   4  -6   2  458.34   18.76
  -4   6   3  289.50   19.77
   4  -6   3  306.92   14.51
   4   6   3  293.27   20.39
  -4  -6   4  519.96   28.66
   4   6   4  512.71   27.94
  -4   6   4  530.16   28.52
   4  -6   4  488.15   18.05
   4   6   5  299.33   22.68
  -4  -6   5  336.59   23.94
  -4   6   5  321.12   23.73
  -4  -6   6  541.41   32.67
  -4   6   6  527.53   32.09
   4   6   6  495.48   30.91
  -4  -6   7  114.87   16.49
  -4   6   7  131.00   17.36
   4   6   7  120.79   16.81
   4  -6   7  115.51   16.28
   4   6   8  155.11   19.24
  -4  -6   8  114.39   17.88
   4  -6   8  103.88   16.43
   4   8  -7   57.23   10.66
   4   8  -6   85.66   12.51
   4  -8  -6  114.99   18.52
  -4  -8  -5   69.26   16.39
   4  -8  -5   96.99   16.84
   4   8  -5   86.01   12.38
   4  -8  -4  221.24   22.87
   4   8  -4  208.18   18.09
  -4  -8  -4  220.10   26.02
  -4  -8  -3  437.16   36.35
   4  -8  -3  434.24   31.08
   4   8  -3  394.26   25.72
  -4   8  -3  446.38   20.09
  -4   8  -2  440.99   19.74
  -4   8  -2  456.31   27.78
   4   8  -2  416.99   28.39
   4   8  -1  388.99   30.29
  -4   8  -1  405.92   25.26
   4   8  -1  391.07   27.12
  -4   8  -1  438.08   20.26
  -4   8   0  254.93   20.04
   4   8   0  247.48   21.19
   4   8   1  410.03   27.54
  -4   8   1  439.57   27.08
  -4   8   2  501.75   29.64
   4   8   2  430.23   28.43
   4   8   3  492.73   31.07
  -4  -8   3  504.85   30.25
  -4   8   3  497.80   30.83
  -4  -8   4  260.24   23.02
   4   8   4  282.75   24.79
  -4   8   5   92.08   14.94
  -4  -8   5   99.85   16.02
   4   8   5  113.13   16.86
   4 -10  -2   85.97   16.67
  -4  10  -1  256.06   24.90
   4  10   0  150.83   20.32
  -4  10   0  150.10   19.11
   4  10   1  232.64   24.78
  -4  10   1  285.64   26.28
  -4 -10   1  260.86   22.72
  -4 -10   2  139.00   17.68
  -4  10   2  128.43   18.20
  -5  -1  -9  317.88   30.84
   5  -1  -9  302.12   28.18
   5  -1  -8   -3.76    8.46
  -5  -1  -8    6.79    6.31
   5   1  -7  548.77   27.46
   5  -1  -7  631.85   34.88
  -5  -1  -7  580.92   34.89
   5   1  -6   65.02    9.20
   5  -1  -6   52.84    6.34
   5  -1  -6   51.76    9.75
  -5  -1  -6   52.60   10.53
  -5  -1  -6   56.24    6.99
   5  -1  -5  962.00   36.34
  -5   1  -5  913.32   37.17
  -5  -1  -5  910.16   27.42
   5   1  -5  874.74   30.40
   5  -1  -5  912.25   26.88
  -5  -1  -5  930.85   36.85
   5   1  -4   64.39    6.55
  -5   1  -4   72.71    8.74
  -5  -1  -4   60.47    5.99
   5  -1  -4   61.49    6.54
   5  -1  -4   71.52    7.41
  -5   1  -4   70.59    9.24
   5  -1  -4   77.85    9.41
  -5  -1  -4   71.47    9.23
   5   1  -4   65.11    7.28
   5  -1  -3 2501.05   54.02
  -5   1  -3 2521.49   55.72
   5   1  -3 2589.11   49.94
  -5   1  -3 2538.06   55.63
  -5  -1  -3 2505.85   46.91
   5  -1  -3 2515.99   52.52
  -5  -1  -3 2585.16   56.15
   5  -1  -3 2497.14   49.00
   5   1  -3 2587.46   51.92
  -5   1  -2  392.31   17.98
   5  -1  -2  391.55   12.97
   5  -1  -2  443.50   19.03
   5   1  -2  398.15   14.44
  -5  -1  -2  430.35   17.06
   5  -1  -2  420.00   15.51
   5   1  -2  433.19   15.81
  -5  -1  -2  388.38   12.79
  -5  -1  -1 2542.89   42.10
   5   1  -1 2518.15   44.92
   5  -1  -1 2482.72   51.46
  -5   1  -1 2550.31   52.40
  -5  -1  -1 2496.24   43.81
   5  -1  -1 2403.53   39.70
   5  -1  -1 2514.02   42.45
   5   1  -1 2505.65   50.14
   5   1   0  316.32   10.52
  -5   1   0  345.59    9.80
  -5   1   0  334.73   12.36
  -5   1   0  323.27   12.46
   5  -1   0  343.74   12.52
  -5  -1   0  333.78   10.72
  -5  -1   0  335.00   12.90
   5  -1   0  357.23   13.17
   5  -1   1 2298.93   48.55
   5   1   1 2278.37   37.08
  -5   1   1 2349.71   41.66
  -5   1   1 2251.74   47.47
   5  -1   1 2238.65   37.63
  -5   1   1 2264.94   37.21
   5  -1   1 2314.55   41.14
  -5   1   1 2265.55   41.92
   5   1   1 2293.74   41.16
  -5  -1   1 2279.18   42.06
   5   1   2  382.56   15.38
  -5   1   2  357.60   18.04
   5  -1   2  389.60   13.73
  -5   1   2  366.22   12.40
  -5   1   2  373.31   14.85
   5   1   2  376.95   12.49
  -5  -1   2  409.78   15.62
  -5  -1   2  369.92   14.39
   5  -1   2  378.66   18.77
  -5   1   2  406.75   16.45
   5  -1   2  371.59   11.87
  -5  -1   3 2519.78   51.66
   5   1   3 2525.58   54.97
   5  -1   3 2516.01   48.82
  -5   1   3 2524.29   49.40
  -5  -1   3 2462.89   42.80
   5  -1   3 2570.62   52.75
  -5   1   3 2577.64   52.71
  -5   1   3 2463.81   58.67
  -5   1   3 2426.57   57.21
   5  -1   3 2530.81   60.92
   5   1   3 2598.74   47.56
  -5  -1   3 2544.69   53.06
  -5  -1   3 2538.58   60.27
   5  -1   3 2563.72   39.35
   5   1   4   85.55    7.38
   5  -1   4  107.23   10.24
  -5   1   4   97.81   11.33
  -5   1   4   96.78    9.21
  -5  -1   4   87.29    8.49
  -5   1   4   94.73   11.10
   5   1   4   89.03    9.31
   5   1   4   85.52    9.51
  -5  -1   4  102.94   11.86
  -5  -1   4   97.51    9.14
  -5  -1   4   92.69    7.11
   5   1   4   94.52    4.30
  -5   1   4   91.68    8.42
   5  -1   4   88.95    5.39
   5  -1   4  102.23    8.65
   5  -1   4  109.46   12.62
  -5  -1   5  803.18   27.19
   5   1   5  805.98   26.04
   5  -1   5  815.54   21.61
  -5   1   5  824.71   33.83
  -5   1   5  810.52   29.58
   5  -1   5  837.92   32.82
  -5  -1   5  789.20   29.57
  -5  -1   5  800.97   29.42
   5   1   5  782.17   19.28
   5  -1   5  922.44   38.83
   5   1   5  835.97   32.67
   5  -1   6   72.95   13.14
   5  -1   6   57.02    7.16
  -5  -1   6   48.92    7.42
   5   1   6   58.62    7.56
  -5  -1   6   54.25    8.69
  -5   1   6   37.74    9.02
   5   1   6   55.84    5.60
   5  -1   6   56.58    5.87
   5   1   6   50.01    9.47
  -5  -1   6   54.38    8.02
  -5   1   6   61.05    9.11
   5   1   7  585.03   25.54
  -5   1   7  544.28   33.04
   5   1   7  614.09   33.71
  -5  -1   7  608.45   29.93
  -5  -1   7  560.88   29.83
   5   1   7  614.69   22.12
   5  -1   7  596.95   22.09
   5  -1   7  638.97   38.82
  -5  -1   7  527.47   26.34
   5  -1   7  578.43   24.61
  -5   1   7  568.81   28.52
   5   1   8    2.97    7.56
  -5  -1   8    7.88    5.77
  -5  -1   8   10.64    6.34
   5  -1   8   11.01    4.51
   5   1   8   12.92    5.99
  -5   1   8   11.25    5.39
  -5  -1   8   19.06    6.96
   5  -1   8    9.71    3.41
  -5   1   8    8.58    5.61
   5  -1   8    8.38    7.59
  -5   1   8    6.15    8.00
   5  -1   9  329.57   34.01
   5   1   9  308.99   29.73
  -5  -1   9  293.30   22.06
  -5  -1   9  339.72   27.48
   5   1   9  329.45   22.05
  -5   1   9  281.56   23.18
  -5   1  10   -5.20    7.39
   5   1  10   -1.70   10.76
   5   3  -9  196.99   19.47
  -5  -3  -9  206.37   26.66
   5  -3  -9  222.92   24.56
   5   3  -8   29.76    8.61
   5  -3  -8   19.31    9.18
  -5  -3  -8    9.86    8.64
  -5  -3  -7  499.96   34.38
   5   3  -7  447.12   25.32
   5  -3  -7  508.25   31.52
   5   3  -6   81.28   10.45
   5  -3  -6   85.52    8.21
  -5  -3  -6  104.90   14.84
   5  -3  -6   84.86   12.74
   5  -3  -5 1477.56   47.51
  -5   3  -5 1421.36   47.31
   5  -3  -5 1285.67   38.67
  -5   3  -5 1398.37   37.26
  -5  -3  -5 1388.41   50.72
   5   3  -5 1320.98   40.80
  -5  -3  -4  288.38   15.84
   5   3  -4  271.22   10.51
   5  -3  -4  254.53   18.47
  -5  -3  -4  316.80   22.19
  -5   3  -4  286.22   13.51
   5  -3  -4  266.35   17.53
   5   3  -4  261.30   16.09
  -5   3  -4  278.11   20.50
  -5   3  -3  608.51   18.26
  -5  -3  -3  671.42   23.53
   5  -3  -3  594.72   27.41
  -5  -3  -3  620.80   11.82
   5   3  -3  621.45   20.19
  -5   3  -3  665.78   31.70
  -5  -3  -3  614.11   29.65
   5   3  -3  644.62   24.65
   5  -3  -3  625.69   23.25
   5  -3  -3  642.38   25.21
  -5  -3  -2  233.13   12.85
   5   3  -2  246.32   15.56
  -5  -3  -2  227.67    8.01
  -5   3  -2  258.78   16.75
   5  -3  -2  252.88   14.14
  -5   3  -2  238.13    8.95
   5  -3  -2  237.17   12.46
   5   3  -2  231.16   10.38
  -5   3  -2  233.42    9.06
   5  -3  -2  252.49   14.24
  -5   3  -1 2169.44   49.36
   5  -3  -1 2114.05   42.73
  -5   3  -1 2114.53   34.24
  -5  -3  -1 2122.97   45.95
   5  -3  -1 2117.33   45.95
  -5  -3  -1 2069.90   38.47
  -5   3  -1 2146.29   38.46
  -5   3   0  914.21   22.83
  -5  -3   0  950.74   27.10
  -5   3   0  932.35   27.78
   5  -3   0  900.79   22.48
   5   3   0  987.43   28.37
   5  -3   0  925.62   26.11
  -5  -3   0  952.63   23.54
   5  -3   1 2216.55   38.85
  -5   3   1 2148.43   44.42
   5   3   1 2202.49   47.67
  -5  -3   1 2182.80   45.13
  -5  -3   1 2267.15   49.02
   5  -3   2  217.37    7.43
  -5   3   2  239.48   12.58
   5  -3   2  243.70   14.92
   5  -3   2  220.76   10.36
  -5  -3   2  198.28   12.18
   5   3   2  218.48   12.76
  -5  -3   2  217.95   13.68
  -5   3   2  217.21    9.71
  -5   3   2  207.09   12.11
   5  -3   3  526.00   24.21
   5  -3   3  485.45   11.16
   5  -3   3  500.18   18.13
   5   3   3  471.71   20.02
  -5  -3   3  530.08   21.68
  -5   3   3  525.84   18.35
  -5   3   3  487.63   21.18
  -5   3   3  513.43   19.85
   5   3   4  259.05   15.63
  -5   3   4  249.63   14.99
  -5  -3   4  248.90   15.81
  -5   3   4  231.23   15.63
   5  -3   4  247.99    7.79
   5  -3   4  254.51   14.37
   5  -3   4  245.37   17.07
   5  -3   4  237.59   17.94
  -5   3   4  237.03   13.83
   5  -3   4  242.31    7.77
   5  -3   5 1517.47   28.27
   5   3   5 1554.27   44.18
   5  -3   5 1505.41   52.04
  -5   3   5 1534.45   42.88
  -5  -3   5 1512.31   32.45
  -5  -3   5 1511.84   46.10
  -5   3   5 1454.69   45.38
   5  -3   5 1440.34   29.40
  -5   3   6  129.85   13.91
   5  -3   6  128.82   16.08
  -5  -3   6  137.85   14.38
  -5   3   6  141.24   12.65
   5   3   6  135.16   13.38
   5  -3   6  141.68    7.43
  -5  -3   6  139.62    9.40
   5   3   7  516.88   27.44
  -5  -3   7  510.03   20.18
   5  -3   7  465.90   32.48
  -5   3   7  497.15   28.73
  -5  -3   7  415.41   23.53
  -5   3   7  520.34   25.38
  -5  -3   7  489.40   28.86
   5  -3   7  460.92   25.52
  -5   3   8   23.42    8.39
  -5  -3   8   16.99    6.99
  -5  -3   8   12.79    4.69
   5  -3   8   18.77    7.03
   5   3   8    7.19    5.81
   5   3   8   16.42    6.86
  -5   3   9  184.36   20.16
   5  -3   9  182.06   23.12
  -5  -3   9  158.68   19.76
   5   3   9  216.83   24.10
   5   3   9  196.58   19.73
   5   5  -8   57.99   11.19
  -5  -5  -8   59.25   14.30
   5  -5  -8   79.18   15.08
   5   5  -7  410.32   25.80
   5  -5  -7  469.16   32.24
  -5  -5  -7  438.99   34.76
  -5   5  -6   93.16    9.87
   5   5  -6   69.56   10.12
  -5  -5  -6   76.07   14.73
   5  -5  -6   78.86   12.76
   5   5  -5  402.83   18.73
   5   5  -5  340.62   21.14
   5  -5  -5  316.97   25.42
   5  -5  -5  384.92   25.57
  -5   5  -5  417.46   19.08
  -5  -5  -5  444.65   31.93
   5  -5  -4  352.82   23.82
  -5  -5  -4  352.15   10.86
  -5  -5  -4  343.38   15.30
  -5   5  -4  362.91   16.11
   5   5  -4  344.36   20.95
   5  -5  -4  366.67   23.42
  -5  -5  -4  384.40   29.27
   5   5  -4  341.71   20.56
   5   5  -3 1170.20   38.85
   5   5  -3 1202.82   41.08
   5  -5  -3 1251.41   42.93
  -5   5  -3 1212.81   29.92
  -5  -5  -3 1240.57   52.59
  -5  -5  -3 1193.91   29.36
   5  -5  -3 1181.67   39.05
   5   5  -2  616.73   24.23
   5  -5  -2  682.24   26.86
  -5   5  -2  618.83   18.43
   5  -5  -2  662.60   29.24
   5   5  -2  629.72   31.05
  -5   5  -2  651.37   23.12
   5   5  -1  655.28   28.02
  -5   5  -1  664.94   23.25
   5  -5  -1  676.49   24.23
   5  -5  -1  641.55   25.52
  -5   5  -1  626.94   18.31
   5  -5   0  305.37   15.04
   5   5   0  326.50   19.01
  -5   5   0  333.39   16.41
  -5  -5   1  578.84   24.24
  -5   5   1  572.12   23.21
   5  -5   1  581.65   20.02
   5   5   1  563.25   25.30
  -5  -5   2  714.04   27.66
   5  -5   2  653.64   20.30
  -5   5   2  668.32   26.96
   5   5   2  621.43   26.99
  -5   5   3 1323.19   41.47
   5  -5   3 1230.63   28.69
  -5  -5   3 1304.62   41.65
   5   5   3 1213.14   40.41
  -5   5   4  368.59   22.50
   5   5   4  389.08   22.66
  -5  -5   4  390.94   23.05
   5  -5   4  348.97   12.72
  -5   5   5  362.03   23.69
   5   5   5  420.82   24.72
  -5  -5   5  369.95   24.31
   5  -5   5  382.15   23.98
  -5   5   6   96.30   13.80
  -5  -5   6  115.51   14.69
   5   5   6   90.86   12.54
   5  -5   6  113.71   14.51
   5   5   7  448.89   29.21
  -5  -5   7  486.60   31.49
  -5   5   7  456.50   30.34
   5  -5   7  485.48   30.72
   5   5   8   89.74   14.85
  -5   5   8  102.49   15.90
   5  -5   8   99.21   15.18
  -5  -5   8   98.95   15.93
  -5  -5   9  155.71   21.27
   5   5   9  169.92   20.44
   5  -5   9  157.08   19.62
   5  -7  -7  111.75   17.74
   5   7  -7   93.59   13.18
  -5   7  -6  157.25   13.32
   5   7  -6  149.98   16.30
   5  -7  -6  134.45   18.00
  -5  -7  -6  186.08   25.27
   5  -7  -5  417.64   29.98
  -5  -7  -5  349.61   33.10
   5   7  -5  347.25   23.30
  -5   7  -5  377.01   19.15
  -5  -7  -4  228.67   12.10
   5  -7  -4  249.14   22.33
  -5  -7  -4  255.69   27.78
  -5   7  -4  241.65   14.22
   5   7  -4  207.22   18.10
   5   7  -3  401.22   25.73
   5  -7  -3  365.28   26.15
  -5   7  -3  385.69   17.00
  -5  -7  -3  342.04   18.08
   5   7  -2  407.87   28.29
  -5   7  -2  404.15   22.90
  -5   7  -2  398.61   16.72
  -5   7  -1  385.10   16.77
   5   7  -1  407.78   25.86
  -5   7  -1  376.35   21.73
  -5   7   0  540.08   26.40
   5   7   0  528.11   28.97
  -5   7   1  445.90   24.73
   5   7   1  472.86   27.34
  -5   7   2  368.44   23.38
   5   7   2  352.51   23.89
  -5  -7   3  382.06   24.83
   5   7   3  351.26   24.36
  -5   7   3  348.49   23.85
   5   7   4  330.32   24.63
  -5  -7   4  357.54   25.29
  -5   7   4  338.68   24.80
  -5   7   5  391.08   27.94
  -5  -7   5  416.36   29.37
   5   7   5  412.59   28.46
  -5   7   6  202.25   21.55
   5   7   6  170.20   19.83
  -5  -7   6  205.10   21.91
   5   7   7  144.54   19.23
  -5  -7   7  139.06   19.72
   5   9  -5   89.33   13.70
   5  -9  -4  191.26   22.45
  -5  -9  -4  192.94   27.57
   5   9  -4  157.01   17.36
   5   9  -3  109.85   14.87
   5  -9  -3  103.96   16.42
  -5  -9  -3  135.47   22.48
   5   9  -2  184.89   20.51
   5  -9  -2  190.32   21.77
  -5   9  -2  213.43   20.90
   5   9  -1  239.49   23.67
   5   9  -1  223.16   24.91
  -5   9  -1  234.39   21.15
  -5   9   0  337.20   25.18
   5   9   0  368.66   28.44
  -5   9   1  185.98   19.28
   5   9   1  191.73   20.97
  -5  -9   1  209.68   19.64
  -5  -9   2  220.47   20.85
  -5   9   2  301.59   25.26
   5   9   2  256.46   24.12
  -5  -9   3  149.29   18.10
  -5   9   3  137.14   17.68
   5   9   3  131.15   17.49
   5   9   4  193.55   22.11
  -5   9   4  174.64   21.18
  -5  -9   4  156.57   19.07
  -6   0  -8  330.83   28.97
   6   0  -7    2.84    4.05
  -6   0  -7   -5.13    7.44
   6   0  -6 1612.13   46.30
   6   0  -6 1600.79   41.52
  -6   0  -6 1676.99   56.38
   6   0  -6 1646.15   54.72
   6   0  -5   -2.11    2.54
  -6   0  -5   -8.07    6.06
   6   0  -5    0.05    3.09
   6   0  -5   -1.14    5.49
  -6   0  -5   -1.21    2.00
   6   0  -4 2043.06   52.77
  -6   0  -4 2119.09   53.33
   6   0  -4 2034.32   46.34
   6   0  -4 2042.81   45.10
  -6   0  -4 2001.46   39.33
   6   0  -3   -2.14    4.22
   6   0  -3   -1.86    2.72
   6   0  -3   -1.93    2.99
  -6   0  -3    0.47    1.31
  -6   0  -3    4.05    3.37
  -6   0  -2  850.96   25.33
   6   0  -2  807.86   21.81
  -6   0  -2  860.17   22.75
   6   0  -2  871.87   24.46
   6   0  -2  829.91   24.32
  -6   0  -2  815.15   17.25
  -6   0  -1    0.69    1.59
   6   0  -1    7.16    3.04
   6   0  -1    2.04    3.13
   6   0  -1    3.73    1.83
  -6   0  -1    1.29    1.76
  -6   0  -1    4.02    2.50
  -6   0  -1    1.88    2.76
  -6   0   0 2755.57   54.36
  -6   0   0 2708.81   49.92
   6   0   0 2738.69   54.23
   6   0   0 2786.92   50.54
  -6   0   1   -3.43    3.44
  -6   0   1    2.27    2.04
   6   0   1    0.19    2.91
  -6   0   1    5.47    2.53
  -6   0   1    3.77    2.52
   6   0   1   -0.69    2.56
   6   0   2  546.00   20.53
  -6   0   2  528.43   19.74
  -6   0   2  572.50   20.37
   6   0   2  531.85   16.23
   6   0   2  572.61   14.52
  -6   0   2  537.36   17.20
   6   0   2  508.43   12.99
  -6   0   3    4.09    3.52
   6   0   3    0.56    1.55
   6   0   3    0.54    3.67
  -6   0   3    1.71    3.02
   6   0   3   -1.07    2.33
  -6   0   3    4.16    2.34
   6   0   4 2024.35   39.57
   6   0   4 2041.76   53.54
   6   0   4 2134.08   50.94
  -6   0   4 1977.36   49.78
  -6   0   4 2068.26   56.71
  -6   0   4 2030.86   49.12
  -6   0   4 2021.33   47.68
   6   0   4 1984.80   46.99
   6   0   5   -0.47    4.34
   6   0   5    0.50    2.26
   6   0   5    0.20    1.89
  -6   0   5   -4.76    5.09
   6   0   5   -2.05    3.88
  -6   0   5   -0.35    3.77
   6   0   6 1976.28   62.23
   6   0   6 1942.58   42.11
  -6   0   6 1857.57   52.50
  -6   0   6 1991.09   56.75
   6   0   6 2015.94   45.14
  -6   0   6 1915.89   49.79
   6   0   7   -0.13    3.23
   6   0   7   -2.63    6.65
   6   0   7    6.35    3.20
  -6   0   7   -1.17    4.53
  -6   0   7    2.68    3.84
  -6   0   7   -3.59    5.18
  -6   0   8  351.20   26.87
  -6   0   8  357.94   23.71
   6   0   8  373.15   31.31
  -6   0   8  355.95   24.85
   6   0   8  348.39   19.50
  -6   0   9   -4.92    6.00
   6   0   9    5.40   10.03
  -6   0  10  239.18   21.77
   6   0  10  247.95   31.68
  -6  -2  -9   12.22    7.88
   6  -2  -9    5.19    7.10
   6  -2  -8  572.30   36.31
  -6  -2  -8  570.55   38.75
   6   2  -8  586.25   30.93
   6  -2  -7    7.61    5.11
  -6  -2  -7    5.15    6.89
   6  -2  -7   23.84    5.01
   6   2  -7   16.12    6.23
   6  -2  -6  760.02   26.34
   6  -2  -6  806.91   36.59
  -6  -2  -6  827.76   39.82
   6   2  -6  816.08   32.09
  -6  -2  -5   38.32    8.91
   6  -2  -5   41.95    6.06
  -6   2  -5   45.11    7.91
  -6  -2  -5   43.32    6.01
   6  -2  -5   33.15    6.96
   6   2  -5   50.98    7.88
   6   2  -4 1570.90   42.04
   6  -2  -4 1578.91   44.66
  -6  -2  -4 1550.88   38.45
   6  -2  -4 1549.04   43.46
  -6  -2  -4 1660.32   49.51
  -6   2  -4 1626.65   48.26
   6   2  -3  303.32   15.85
   6  -2  -3  311.89   16.14
  -6   2  -3  320.18   19.84
   6  -2  -3  329.50   15.78
  -6  -2  -3  306.71   18.69
  -6  -2  -3  321.09   14.30
   6  -2  -3  311.20   19.39
  -6  -2  -2 2980.82   66.60
  -6   2  -2 3114.44   69.33
   6  -2  -2 2935.57   56.66
  -6  -2  -2 2935.37   46.32
   6  -2  -2 2943.67   56.76
   6  -2  -2 2827.34   64.56
   6   2  -2 3069.60   62.48
  -6  -2  -2 2976.01   55.83
   6   2  -1  874.25   22.94
   6  -2  -1  890.61   22.62
  -6   2  -1  896.04   28.13
   6  -2  -1  908.83   22.45
  -6   2  -1  876.99   17.04
  -6  -2  -1  857.55   19.37
  -6  -2  -1  863.48   24.03
   6  -2  -1  888.25   26.25
  -6   2   0  859.64   24.96
   6  -2   0  829.09   19.55
   6   2   0  825.67   20.32
   6   2   0  843.31   24.68
  -6   2   0  829.30   19.45
  -6  -2   0  865.16   24.73
   6  -2   0  876.28   24.05
  -6  -2   0  844.65   20.65
  -6   2   1 1031.77   19.94
  -6   2   1 1060.11   25.94
  -6  -2   1 1063.31   26.50
   6  -2   1 1053.81   18.42
   6  -2   1 1095.22   19.97
   6   2   1 1093.98   27.70
   6  -2   1 1124.27   32.37
   6  -2   1 1061.30   26.82
  -6   2   1 1118.51   29.52
  -6  -2   1 1111.57   31.52
   6  -2   2 2809.17   48.10
  -6  -2   2 2942.25   56.36
  -6   2   2 2902.19   60.57
  -6   2   2 2873.17   49.80
  -6   2   2 2892.90   60.33
  -6   2   2 2935.64   56.28
   6   2   2 2833.09   54.62
   6  -2   2 2900.03   64.39
   6  -2   3  403.01   22.64
   6  -2   3  407.45   14.99
  -6   2   3  443.78   21.80
  -6  -2   3  425.86   20.16
  -6  -2   3  427.24   18.48
   6   2   3  401.08   16.52
  -6   2   3  418.59   18.54
   6  -2   3  424.43   18.19
  -6   2   3  383.00   15.34
  -6   2   3  448.87   21.10
   6  -2   4 1723.89   27.26
  -6  -2   4 1773.94   47.76
   6   2   4 1658.30   41.48
  -6  -2   4 1681.58   30.07
   6  -2   4 1707.02   54.80
  -6   2   4 1642.09   49.00
  -6  -2   4 1741.07   45.04
   6  -2   4 1686.61   40.94
  -6   2   4 1707.75   45.12
  -6   2   4 1726.39   52.28
  -6  -2   4 1643.22   54.12
   6  -2   4 1691.15   45.67
  -6   2   4 1742.38   41.88
  -6   2   5   47.40    7.80
   6  -2   5   62.86   11.92
   6   2   5   57.84    7.76
  -6  -2   5   55.07    5.18
  -6  -2   5   50.41    7.60
   6  -2   5   60.24    4.25
  -6   2   5   59.63    9.94
  -6  -2   6  839.51   26.01
   6  -2   6  870.44   44.82
   6  -2   6  835.33   21.29
  -6   2   6  753.73   32.87
  -6  -2   6  837.63   34.39
   6   2   6  787.13   30.19
  -6  -2   6  751.38   31.33
  -6   2   6  856.78   38.32
   6   2   6  820.16   36.47
   6   2   7   39.99    8.01
  -6  -2   7   35.96    9.18
  -6   2   7   24.89    7.96
   6  -2   7   42.60   12.55
   6  -2   7   34.59    6.75
   6   2   7   34.64    9.06
   6  -2   7   32.03    4.53
  -6  -2   7   33.09    6.01
  -6   2   7   32.78    7.65
  -6  -2   7   22.52    6.35
   6   2   8  671.48   31.65
   6  -2   8  644.04   44.14
   6   2   8  675.28   38.76
  -6  -2   8  606.12   30.34
  -6  -2   8  683.33   37.05
  -6   2   8  643.50   34.15
   6  -2   8  646.80   30.14
  -6   2   8  665.15   36.26
  -6   2   9    5.73    6.50
   6   2   9   22.86    7.69
  -6   2   9   18.27    6.88
   6   2   9   11.84    7.68
  -6  -2   9   22.68    8.38
  -6  -2   9   28.00    7.21
   6   2  10  153.64   22.77
  -6   2  10  136.07   18.08
   6   4  -9   33.20    9.72
  -6  -4  -8  295.48   30.39
   6  -4  -8  260.99   25.40
   6   4  -8  252.29   21.00
   6  -4  -7  117.56   15.95
   6   4  -7  107.89   13.29
  -6  -4  -7  102.72   16.82
  -6  -4  -6  468.84   32.26
   6  -4  -6  419.55   27.36
   6  -4  -6  427.96   22.41
   6   4  -6  425.51   24.24
   6   4  -5  105.58    6.86
  -6   4  -5  116.32    9.90
   6  -4  -5  106.25   13.16
   6  -4  -5  104.85   12.72
   6   4  -5  110.44   11.76
  -6  -4  -5  132.37   17.00
  -6  -4  -4 1160.01   48.07
   6   4  -4 1075.27   29.05
   6  -4  -4 1023.34   43.79
   6  -4  -4 1057.52   38.48
   6   4  -4 1063.51   36.80
  -6   4  -4 1064.80   28.80
   6   4  -3  364.69   17.18
  -6   4  -3  408.27   25.74
  -6   4  -3  362.47   13.56
   6   4  -3  363.48   20.77
   6  -4  -3  372.66   20.98
   6  -4  -3  349.76   19.71
  -6  -4  -3  370.77   25.96
  -6  -4  -3  333.79   10.66
  -6  -4  -2 1687.63   44.09
  -6  -4  -2 1676.77   33.84
   6  -4  -2 1731.87   45.96
   6   4  -2 1759.75   52.79
  -6   4  -2 1794.21   50.91
  -6   4  -2 1760.75   36.37
   6  -4  -2 1687.59   42.10
   6  -4  -2 1707.78   45.16
  -6   4  -2 1714.32   32.55
  -6   4  -1  645.96   26.45
   6  -4  -1  635.41   23.92
   6  -4  -1  607.91   21.15
  -6  -4  -1  618.17   19.05
  -6  -4  -1  659.61   24.36
  -6   4  -1  595.02   14.13
  -6   4  -1  643.62   19.41
  -6   4   0 2564.96   58.79
   6  -4   0 2520.07   49.90
  -6  -4   0 2493.37   56.09
  -6   4   0 2564.71   51.03
   6   4   0 2581.95   58.68
  -6  -4   0 2622.82   51.91
   6  -4   0 2550.61   55.52
  -6  -4   1  583.23   21.66
   6  -4   1  550.22   17.15
   6   4   1  574.96   23.52
  -6   4   1  569.37   21.06
  -6  -4   1  589.65   23.59
   6  -4   2 1922.11   36.66
  -6   4   2 1991.46   47.71
  -6  -4   2 1990.13   48.01
  -6  -4   2 1973.76   50.37
   6   4   2 1929.36   48.93
   6  -4   3  493.21   13.19
  -6  -4   3  491.42   22.91
   6  -4   3  502.42   20.47
  -6   4   3  488.65   18.35
  -6   4   3  472.67   22.54
  -6  -4   3  496.56   24.17
   6  -4   3  525.03   25.63
   6   4   3  475.37   22.21
  -6   4   4 1025.07   37.15
   6   4   4 1101.04   36.99
  -6   4   4 1100.73   32.89
   6  -4   4 1108.97   20.85
  -6  -4   4 1128.88   38.66
   6  -4   4 1137.77   41.97
  -6  -4   4 1060.11   39.39
  -6   4   4 1091.41   33.63
   6  -4   4 1111.25   34.87
   6  -4   5  186.14    6.08
   6  -4   5  191.91   18.09
   6  -4   5  187.69    6.17
  -6   4   5  188.60   16.42
   6   4   5  181.86   15.38
  -6   4   5  178.46   13.78
  -6  -4   5  190.05   16.12
  -6   4   6  467.34   27.65
   6   4   6  449.27   25.95
  -6   4   6  521.50   23.68
  -6  -4   6  488.42   28.26
   6  -4   6  497.59   31.05
   6   4   7  126.89   14.91
  -6   4   7  125.89   11.70
   6  -4   7  120.66   16.57
  -6   4   7  108.12   14.49
  -6  -4   7  102.56   14.23
   6   4   8  295.03   23.83
   6  -4   8  280.19   22.34
  -6  -4   8  246.21   19.30
   6  -4   8  322.84   28.19
  -6   4   8  317.62   25.77
  -6  -4   8  281.60   25.13
   6  -4   9   23.53    8.51
   6   4   9   35.75    9.74
  -6  -4   9   30.95   11.68
   6   4   9   36.53   12.01
  -6   4   9   18.06    9.24
   6   6  -8  128.99   15.56
   6   6  -7   56.35   10.34
   6  -6  -7   64.63   13.17
  -6  -6  -7   67.67   15.63
   6   6  -6  360.83   24.08
  -6  -6  -6  413.35   35.26
   6  -6  -6  348.15   26.81
  -6   6  -6  381.68   20.11
   6   6  -5  282.50   20.61
  -6  -6  -5  231.55   25.77
   6  -6  -5  242.72   21.28
  -6   6  -5  245.03   14.63
   6   6  -4  353.36   23.84
  -6  -6  -4  374.70   13.39
  -6   6  -4  362.07   16.42
   6  -6  -4  362.77   24.80
  -6  -6  -4  444.13   34.55
   6   6  -4  357.86   23.22
  -6  -6  -4  373.48   16.90
   6   6  -3  242.36   18.33
   6  -6  -3  237.14   19.31
   6   6  -3  222.36   19.65
  -6   6  -3  249.28   12.30
  -6  -6  -3  233.05   11.94
   6  -6  -2  754.26   34.06
  -6   6  -2  766.73   28.28
   6   6  -2  726.51   37.71
  -6   6  -2  755.13   21.19
   6   6  -1  411.23   24.48
  -6   6  -1  397.06   14.56
  -6   6  -1  404.58   20.02
  -6   6   0 1613.63   45.11
   6   6   0 1731.18   52.27
   6   6   1  441.40   24.67
  -6   6   1  459.45   22.88
   6  -6   1  447.05   19.25
  -6   6   2  733.81   30.73
   6  -6   2  689.66   23.22
  -6  -6   2  735.39   31.03
   6   6   2  711.84   31.94
  -6   6   3  203.10   17.10
   6  -6   3  201.61   11.14
  -6  -6   3  233.35   18.07
   6   6   3  193.27   16.84
  -6   6   4  443.10   26.31
  -6  -6   4  470.06   27.53
   6   6   4  417.74   25.93
  -6   6   5  302.72   22.95
   6   6   5  281.84   22.14
  -6  -6   5  305.50   23.66
  -6   6   6  415.65   28.75
  -6  -6   6  395.58   29.48
   6   6   6  389.70   27.60
  -6  -6   7   94.50   15.73
   6   6   7   97.42   15.43
  -6   6   7   87.08   14.76
   6  -6   8  132.36   18.48
   6   6   8  124.22   18.24
  -6  -6   8  102.82   17.52
   6   8  -7   77.01   12.76
   6   8  -6  101.54   14.45
   6  -8  -6   98.79   15.93
   6  -8  -5  117.38   17.50
  -6  -8  -5  109.59   21.01
   6   8  -5   99.78   14.13
   6   8  -4  214.65   20.01
   6  -8  -4  239.34   23.01
  -6  -8  -4  221.95   28.61
   6  -8  -3  331.77   26.61
  -6  -8  -3  365.09   19.02
   6   8  -3  357.24   26.77
   6   8  -2  417.56   31.37
   6  -8  -2  391.15   28.69
  -6  -8  -2  440.84   22.14
  -6   8  -2  435.28   26.49
   6   8  -1  205.03   20.41
  -6   8  -1  215.09   18.50
  -6   8   0  219.35   18.36
   6   8   0  193.04   19.44
  -6  -8   1  215.42   18.29
   6   8   1  191.82   19.28
  -6   8   1  180.29   17.34
  -6   8   2  431.55   27.62
   6   8   2  401.95   28.69
  -6  -8   2  462.65   27.86
  -6   8   3  406.11   27.94
   6   8   3  402.96   28.58
  -6  -8   3  393.83   27.23
  -6  -8   4  274.87   23.77
   6   8   4  263.69   23.87
  -6   8   4  235.31   22.43
   6   8   5  123.37   17.44
  -6  -8   5  122.06   17.29
  -6   8   5  107.98   16.33
   6 -10  -2   46.31   13.28
   6  10  -2   66.45   13.69
   6  10  -1  175.09   22.86
  -6  10  -1  175.50   20.00
  -6 -10  -1  212.90   18.78
  -6  10   0  102.00   15.77
   6  10   0  113.25   17.36
  -6 -10   0  116.41   15.01
  -6  10   1  199.82   21.54
  -6 -10   1  208.54   20.37
   6  10   1  173.26   21.65
  -6 -10   2   98.21   15.39
  -6  10   2   95.82   16.13
  -7  -1  -9  298.05   29.62
   7  -1  -8   12.09    7.48
  -7  -1  -8    8.10    6.84
   7   1  -8    5.76    5.04
  -7  -1  -7  647.31   37.36
   7   1  -7  685.46   31.31
   7  -1  -7  737.30   37.56
   7   1  -6   28.91    6.57
  -7  -1  -6   30.17    5.45
   7  -1  -6   34.81    5.92
   7  -1  -6   33.44    8.08
  -7  -1  -6   12.58    6.46
   7   1  -5 1296.15   36.66
   7  -1  -5 1256.60   35.97
   7  -1  -5 1260.73   37.31
  -7   1  -5 1368.68   45.83
  -7  -1  -5 1286.58   44.98
   7  -1  -5 1309.79   43.53
  -7  -1  -5 1283.18   33.55
   7   1  -5 1304.80   39.00
  -7   1  -4  125.98   11.95
  -7   1  -4  136.77   12.10
   7  -1  -4  132.76   10.14
   7   1  -4  139.08   10.30
   7  -1  -4  149.15   12.55
   7   1  -4  144.58   11.21
  -7  -1  -4  137.52   12.76
   7  -1  -4  141.40   10.89
  -7  -1  -4  142.84    8.94
  -7   1  -3 2926.91   65.57
   7   1  -3 3001.18   58.79
  -7   1  -3 2917.54   61.23
   7  -1  -3 3018.82   61.29
  -7  -1  -3 3024.01   63.56
   7  -1  -3 2867.98   63.70
   7   1  -3 3000.61   59.92
  -7  -1  -3 2930.83   53.46
   7  -1  -3 2911.24   55.65
  -7   1  -2  419.53   20.35
   7  -1  -2  411.16   20.82
  -7  -1  -2  442.19   12.20
  -7  -1  -2  417.41   14.19
   7  -1  -2  426.24   15.83
   7   1  -2  429.45   16.49
  -7  -1  -2  441.94   18.13
   7   1  -2  453.00   18.10
   7  -1  -2  425.58   13.98
   7   1  -1 2577.10   48.83
  -7  -1  -1 2502.74   48.19
   7   1  -1 2541.38   55.11
   7   1  -1 2441.67   40.95
  -7   1  -1 2579.81   56.30
   7  -1  -1 2583.62   42.96
  -7   1  -1 2523.57   47.35
   7  -1  -1 2482.18   56.22
  -7  -1  -1 2486.60   46.69
   7  -1  -1 2435.74   41.68
  -7   1   0   90.33    7.48
   7  -1   0   99.01    8.21
   7   1   0   88.94    6.56
  -7   1   0   95.08    8.24
   7  -1   0   88.98    7.41
   7   1   0   89.30    5.78
  -7  -1   0   90.45    6.89
  -7   1   1 2429.06   53.25
  -7   1   1 2621.85   44.97
   7  -1   1 2325.72   52.52
   7   1   1 2602.67   46.17
  -7   1   1 2461.69   40.19
  -7   1   1 2505.13   42.80
  -7   1   1 2549.21   46.45
   7   1   1 2550.81   43.52
  -7  -1   1 2455.80   46.58
   7   1   1 2432.69   44.72
   7  -1   1 2582.20   46.27
  -7   1   2  422.72   17.08
   7   1   2  413.95   17.07
  -7   1   2  386.09   13.67
  -7   1   2  384.98   20.63
   7   1   2  419.65   13.06
   7  -1   2  412.72   13.50
  -7   1   2  409.67   16.56
  -7  -1   2  387.50   16.41
  -7  -1   2  435.20   17.76
   7  -1   2  406.47   14.15
   7   1   2  405.90   14.11
   7  -1   2  413.06   20.91
   7   1   3 2899.37   48.38
   7   1   3 3039.81   63.06
  -7   1   3 2855.73   56.07
  -7   1   3 2956.20   69.61
   7  -1   3 3055.16   58.14
  -7   1   3 3048.43   65.47
  -7   1   3 3065.36   61.71
   7   1   3 2940.78   60.99
   7  -1   3 2938.69   70.73
  -7  -1   3 3069.22   61.56
   7   1   3 2922.10   53.73
  -7  -1   3 2967.59   61.52
   7  -1   3 2980.37   55.43
  -7  -1   3 2864.39   67.48
   7  -1   3 2944.01   44.30
   7   1   4  189.77    5.73
  -7   1   4  201.95   12.59
  -7  -1   4  207.03   14.13
   7   1   4  198.17   11.04
   7  -1   4  184.92   16.63
  -7   1   4  198.96   16.64
   7   1   4  186.36   14.25
   7  -1   4  178.35    7.09
  -7  -1   4  179.54   15.67
  -7   1   4  202.53   13.79
   7  -1   4  197.35   13.36
  -7   1   4  190.06   15.47
   7   1   4  181.80   13.52
  -7  -1   4  187.26    8.65
   7  -1   4  198.10   12.41
  -7  -1   4  187.52   13.42
   7   1   4  195.96    6.74
   7   1   5 1391.65   36.01
   7  -1   5 1398.52   29.02
  -7   1   5 1391.58   48.24
   7   1   5 1375.37   25.13
   7  -1   5 1413.27   51.74
  -7   1   5 1335.22   41.46
   7  -1   5 1358.22   42.56
  -7  -1   5 1399.34   43.20
   7   1   5 1385.33   45.21
   7   1   5 1315.58   24.73
  -7  -1   5 1346.53   34.04
   7   1   6   26.10    3.46
   7   1   6   28.10    2.85
   7  -1   6   37.81   11.62
  -7  -1   6   22.89    4.57
   7  -1   6   21.63    3.66
   7   1   6   14.84    5.83
   7  -1   6   28.54    5.43
   7   1   6   25.49    5.39
  -7   1   6   22.77    6.15
  -7  -1   6   24.13    7.45
  -7  -1   6   18.71    5.98
  -7   1   6   14.79    7.45
  -7   1   7  831.10   41.53
   7  -1   7  780.90   24.76
   7  -1   7  809.36   45.78
   7   1   7  735.31   38.83
   7  -1   7  759.44   28.09
   7   1   7  828.44   30.63
  -7  -1   7  752.20   33.17
  -7  -1   7  820.61   37.53
  -7  -1   7  808.02   32.00
  -7   1   7  725.23   33.72
  -7  -1   8   -0.26    7.26
   7  -1   8   -6.00    7.53
   7   1   8    4.63    4.07
  -7   1   8    2.99    8.06
  -7   1   8    7.18    5.61
   7   1   8   -0.85    7.22
  -7   1   8   -7.16    6.64
  -7  -1   8    2.45    4.89
   7   1   9  339.01   31.34
  -7  -1   9  307.03   23.16
  -7   1   9  318.87   25.14
  -7  -1   9  337.34   28.87
   7  -1   9  352.94   35.46
  -7   1  10   -2.05    7.68
   7   1  10   -0.05    9.80
   7  -1  10    1.71   10.35
  -7  -1  10   -2.59    6.20
   7  -3  -9  233.03   25.29
  -7  -3  -9  190.31   25.25
   7   3  -9  202.26   19.89
   7   3  -8   11.73    5.40
   7  -3  -8    7.77    7.31
  -7  -3  -8    6.86    5.86
  -7  -3  -7  489.65   34.76
   7  -3  -7  495.08   30.94
   7   3  -7  447.39   26.05
   7   3  -6   41.07    8.30
   7  -3  -6   38.15    6.99
   7  -3  -6   35.01    8.90
  -7  -3  -6   36.95    9.62
   7  -3  -5 1482.13   47.61
  -7  -3  -5 1478.31   54.02
   7  -3  -5 1413.33   45.54
   7   3  -5 1391.38   43.61
   7  -3  -4  114.21   13.45
  -7   3  -4  131.92   14.92
   7  -3  -4  108.58   11.25
  -7  -3  -4  102.83   13.31
   7   3  -4  113.31   11.48
   7  -3  -3 1133.21   40.58
  -7  -3  -3 1134.43   32.14
  -7   3  -3 1220.37   44.93
   7  -3  -3 1159.32   32.82
   7  -3  -3 1131.98   33.81
  -7  -3  -3 1142.93   42.49
   7   3  -3 1124.48   35.87
  -7   3  -2  247.94    8.18
  -7  -3  -2  237.72    8.98
  -7  -3  -2  250.61   14.01
   7   3  -2  249.73   17.61
   7  -3  -2  241.03   13.09
  -7   3  -2  274.94   18.26
   7  -3  -2  240.21   13.35
   7  -3  -2  243.21   15.24
  -7   3  -1 2864.48   48.97
  -7   3  -1 2934.33   63.49
   7  -3  -1 2884.07   56.09
  -7  -3  -1 2889.67   59.03
  -7  -3  -1 2857.85   50.86
   7  -3  -1 2912.73   55.24
   7  -3  -1 2981.68   60.61
  -7   3   0  885.81   28.67
  -7   3   0  865.51   22.51
  -7  -3   0  863.31   27.57
   7  -3   0  917.76   27.50
   7  -3   0  850.53   21.99
  -7  -3   0  839.60   23.12
   7   3   0  843.75   28.07
   7  -3   1 2990.12   63.62
  -7   3   1 2857.31   55.84
   7  -3   1 2953.90   48.67
   7   3   1 2835.32   59.71
   7  -3   1 2939.23   58.62
  -7  -3   1 2953.81   56.51
  -7  -3   1 2944.58   62.74
  -7   3   1 2798.11   45.36
  -7   3   2  275.34   10.73
   7   3   2  279.27   14.95
   7  -3   2  291.20   18.21
  -7   3   2  280.02   14.94
  -7   3   2  299.81   16.23
   7  -3   2  282.07   10.99
   7  -3   2  290.05    8.13
  -7  -3   2  299.94   15.27
  -7  -3   2  278.51   17.12
   7   3   3 1145.24   33.57
   7  -3   3 1144.01   40.34
  -7   3   3 1193.88   35.77
  -7   3   3 1102.95   34.52
  -7   3   3 1122.98   28.97
  -7  -3   3 1191.26   35.14
   7  -3   3 1103.88   28.42
   7   3   4   87.41    9.59
  -7   3   4   91.01   10.70
  -7   3   4   89.10   10.43
   7  -3   4   95.06    8.69
   7  -3   4   71.93   11.43
   7  -3   4   95.25   10.19
  -7  -3   4   93.14   10.12
  -7   3   4   91.10    8.57
  -7  -3   5 1712.56   51.14
   7   3   5 1783.91   48.61
   7  -3   5 1697.69   59.36
  -7   3   5 1690.65   51.11
  -7   3   5 1808.77   51.61
   7  -3   6   50.19   10.94
  -7   3   6   58.56    9.69
   7  -3   6   53.64    2.74
  -7  -3   6   61.86   10.21
   7   3   6   45.97    8.01
  -7   3   6   45.13    9.86
   7  -3   6   50.55    2.73
   7   3   7  532.57   28.05
   7  -3   7  499.13   35.90
  -7   3   7  506.59   29.87
   7   3   7  548.48   33.22
  -7  -3   7  462.90   26.32
  -7   3   7  521.73   29.06
  -7  -3   7  577.22   31.92
   7   3   8   19.61    7.51
   7   3   8    0.06    6.92
  -7   3   8    7.33    6.47
   7  -3   8    7.45    4.82
  -7  -3   8   -1.04    4.91
   7  -3   8   -6.61   10.86
  -7  -3   8    1.85    5.97
  -7   3   9  189.06   21.12
   7  -3   9  183.40   24.46
   7   3   9  164.54   21.12
  -7  -3   9  173.34   17.38
   7   3   9  218.28   20.32
  -7  -3   9  215.95   23.53
   7   5  -8   24.48    7.26
   7  -5  -8   30.11   10.82
  -7  -5  -8   14.19    9.82
   7  -5  -7  389.43   29.49
  -7  -5  -7  447.59   36.31
   7   5  -7  372.74   25.13
   7   5  -6   63.40   10.66
   7  -5  -6   50.53   10.35
  -7  -5  -6   72.02   14.46
   7   5  -5  344.45   22.39
   7  -5  -5  335.05   23.25
  -7  -5  -5  384.89   31.45
  -7   5  -5  347.55   17.02
   7  -5  -4  191.38   18.53
   7   5  -4  228.59   15.06
  -7  -5  -4  224.12    7.87
   7  -5  -4  212.10   17.53
  -7  -5  -4  235.30   23.85
   7   5  -4  217.93   17.60
  -7   5  -4  218.77   11.93
  -7  -5  -4  206.90    9.95
   7   5  -3 1410.42   41.44
   7  -5  -3 1383.88   45.34
   7  -5  -3 1375.12   44.69
  -7  -5  -3 1333.65   58.17
  -7   5  -3 1391.08   31.30
   7   5  -3 1458.27   49.75
  -7  -5  -3 1422.10   30.79
   7   5  -2  347.10   25.08
  -7  -5  -2  368.74   14.67
  -7   5  -2  357.39   15.93
   7  -5  -2  372.46   21.08
  -7   5  -2  369.43   12.07
   7  -5  -1 1164.94   33.94
  -7  -5  -1 1194.42   31.99
  -7   5  -1 1196.61   32.04
  -7   5  -1 1196.07   23.65
  -7   5   0  245.05   14.07
   7  -5   0  252.72   13.66
   7   5   0  281.14   18.40
  -7  -5   0  274.77   14.97
  -7   5   1 1226.29   36.06
   7  -5   1 1189.48   30.94
  -7  -5   1 1240.64   36.52
   7   5   1 1166.96   39.40
   7  -5   2  452.86   16.02
  -7  -5   2  422.96   21.74
   7   5   2  433.92   22.91
  -7   5   2  459.94   22.03
  -7  -5   3 1716.17   49.61
   7   5   3 1654.65   49.19
   7  -5   3 1663.04   33.84
  -7   5   3 1668.17   48.84
  -7   5   3 1637.52   39.49
   7  -5   4  220.38   18.46
  -7   5   4  196.56   16.67
   7  -5   4  212.54    8.11
   7  -5   4  172.03   14.42
   7   5   4  177.37   15.67
  -7  -5   4  194.78   16.80
   7  -5   5  427.93   27.51
  -7   5   5  402.41   25.50
  -7  -5   5  440.17   26.67
   7   5   5  439.14   25.81
  -7  -5   6   48.27   10.58
   7   5   6   67.14   11.95
   7  -5   6   52.87   11.35
  -7   5   6   82.63   13.01
   7   5   7  451.56   29.68
  -7   5   7  451.84   30.63
  -7  -5   7  452.22   31.34
   7  -5   7  443.10   31.75
   7   5   8   56.27   13.18
   7  -5   8   79.96   15.41
  -7  -5   8   77.99   15.20
  -7   5   8   61.69   12.95
   7  -5   8   58.40   11.09
   7   5   9  178.40   20.93
   7  -5   9  115.30   16.60
   7   7  -7   85.20   12.54
   7  -7  -7   65.36   13.83
   7   7  -6  124.62   15.20
   7  -7  -6  135.63   17.76
  -7  -7  -6  130.34   23.09
   7   7  -5  348.42   24.91
   7  -7  -5  323.75   26.10
  -7  -7  -5  400.14   36.35
  -7   7  -4  153.83   10.42
   7  -7  -4  166.75   18.24
   7   7  -4  147.84   16.28
  -7  -7  -4  179.93   24.87
  -7  -7  -3  376.58   16.97
  -7   7  -3  356.40   14.88
   7  -7  -3  327.36   24.37
   7   7  -3  374.95   27.61
  -7   7  -2  256.62   11.56
   7   7  -2  271.62   25.14
  -7   7  -2  255.24   17.82
   7  -7  -2  249.44   20.73
  -7  -7  -2  249.19   15.01
  -7  -7  -1  542.28   24.32
  -7   7  -1  530.90   17.02
  -7   7  -1  537.88   25.64
   7   7  -1  504.48   29.98
  -7   7   0  296.29   13.96
   7   7   0  309.49   23.10
  -7  -7   0  291.61   18.86
  -7   7   0  290.57   19.10
   7   7   1  648.20   33.08
  -7  -7   1  695.60   30.79
  -7   7   1  654.23   30.45
  -7   7   2  215.40   17.95
  -7  -7   2  248.10   19.10
   7   7   2  200.46   18.55
  -7   7   3  367.97   24.88
   7   7   3  364.11   25.62
  -7  -7   3  415.41   26.23
  -7   7   4  192.10   18.91
   7   7   4  210.21   20.15
  -7  -7   4  244.91   21.60
  -7   7   5  366.01   27.81
   7   7   5  398.35   28.44
  -7   7   6  168.06   19.97
   7   7   6  144.69   18.68
  -7  -7   6  165.16   19.61
   7   7   7  127.89   18.07
   7   9  -5   95.62   14.42
   7   9  -4  142.77   17.96
   7  -9  -4  169.67   20.59
   7  -9  -3  133.39   18.40
   7   9  -3  111.09   16.42
   7   9  -2  143.43   19.95
  -7  -9  -2  150.79   13.91
   7  -9  -2  147.29   18.77
  -7  -9  -1  230.08   18.34
   7   9  -1  204.96   25.84
  -7   9  -1  230.51   20.58
  -7  -9   0  261.66   20.74
   7   9   0  238.36   23.75
  -7   9   0  254.69   22.20
  -7  -9   1  200.92   19.21
   7   9   1  181.66   20.49
  -7   9   1  188.38   19.42
  -7   9   2  170.17   19.62
  -7  -9   2  159.06   17.56
   7   9   2  173.98   20.47
   7   9   3  130.61   18.03
  -7  -9   3  149.20   18.31
  -7   9   3  148.71   18.37
  -7   9   4  139.70   19.37
  -8   0  -9    4.60    8.18
  -8   0  -8  245.75   24.93
  -8   0  -7   -1.42    6.53
   8   0  -7    2.59    5.95
  -8   0  -6 1189.87   32.67
  -8   0  -6 1244.91   47.81
   8   0  -6 1260.13   40.55
   8   0  -5    2.50    2.55
   8   0  -5   -4.83    4.36
  -8   0  -5   -1.74    5.39
  -8   0  -5    0.85    1.84
  -8   0  -4 2106.42   40.58
   8   0  -4 2147.49   49.70
   8   0  -4 2202.62   50.85
   8   0  -4 2226.41   55.58
  -8   0  -4 2256.52   55.36
   8   0  -3    5.92    3.41
  -8   0  -3    2.29    1.53
  -8   0  -3    3.77    2.84
   8   0  -3    1.81    2.45
   8   0  -2 3861.71   67.99
  -8   0  -2 3847.77   66.12
  -8   0  -2 3932.96   74.46
   8   0  -2 3695.82   73.91
  -8   0  -2 3802.79   60.81
  -8   0  -1    2.72    1.81
   8   0  -1   -1.86    2.40
   8   0  -1   -2.65    3.30
  -8   0  -1   -1.73    2.92
  -8   0  -1    3.58    2.11
   8   0  -1    3.44    3.82
  -8   0  -1   -2.19    3.23
   8   0   0 9999.00  155.66
  -8   0   0 9702.16  155.53
  -8   0   0 9647.53  148.45
   8   0   1    5.68    3.05
  -8   0   1    0.69    1.93
   8   0   1   -0.79    4.30
  -8   0   1    2.00    4.82
  -8   0   1    0.83    2.04
  -8   0   2 4449.20   85.05
  -8   0   2 4404.50   68.83
   8   0   2 4586.30   84.74
  -8   0   2 4298.13   80.19
   8   0   2 4489.19   72.95
   8   0   2 4383.76   70.27
  -8   0   2 4465.61   77.04
   8   0   2 4515.40   73.82
   8   0   3   -1.02    4.81
   8   0   3    1.16    1.95
  -8   0   3   -1.64    3.09
  -8   0   3   -3.02    3.80
   8   0   3   -2.03    2.75
   8   0   3   -0.43    1.57
  -8   0   3   -2.57    4.59
   8   0   4 2794.32   68.52
  -8   0   4 2708.81   65.34
  -8   0   4 2802.94   69.68
  -8   0   4 2800.32   63.86
   8   0   4 2811.36   61.50
   8   0   4 2717.79   49.55
  -8   0   4 2885.36   61.10
   8   0   4 2770.58   49.96
   8   0   5   -2.48    2.12
   8   0   5   -4.33    6.64
  -8   0   5   -1.98    4.15
   8   0   5   -2.27    3.73
  -8   0   5   -2.68    5.10
   8   0   5   -0.92    1.85
   8   0   6 1752.16   40.46
   8   0   6 1644.94   36.73
   8   0   6 1629.78   58.16
  -8   0   6 1586.61   42.71
  -8   0   6 1604.40   53.86
  -8   0   6 1600.34   49.75
   8   0   7    3.83    3.91
   8   0   7   -6.62    8.31
  -8   0   7    0.02    5.39
  -8   0   7   12.17    7.52
   8   0   7    0.30    2.44
  -8   0   7   -1.55    3.70
   8   0   8  356.51   31.38
  -8   0   8  292.53   22.38
   8   0   8  314.18   18.27
  -8   0   8  321.89   27.11
   8   0   9   -0.31    8.84
  -8   0   9   -5.80    7.07
  -8   0   9  -15.91    9.05
  -8   0  10  230.39   22.41
   8   0  10  273.65   33.99
   8   2  -9   24.50    8.42
  -8  -2  -9   29.16   11.30
   8  -2  -9    0.62    7.67
  -8  -2  -8  500.68   36.88
   8  -2  -8  511.51   33.75
   8   2  -8  459.05   28.19
   8   2  -7   19.29    6.54
  -8  -2  -7   11.82    6.73
  -8  -2  -6  761.59   38.67
   8  -2  -6  697.48   27.76
   8   2  -6  714.88   31.30
   8  -2  -6  734.09   34.38
  -8  -2  -5  135.87   10.95
   8  -2  -5  120.35   12.41
  -8  -2  -5  132.98   14.85
   8  -2  -5   99.07   10.48
   8   2  -5  126.02   12.08
  -8  -2  -4 1853.69   43.50
  -8   2  -4 1806.10   54.77
   8  -2  -4 1875.35   49.00
  -8  -2  -4 1897.66   55.26
   8  -2  -4 1772.11   52.43
   8   2  -4 1806.32   48.58
  -8  -2  -3  154.97   10.16
   8   2  -3  164.44   12.72
  -8   2  -3  176.97   15.91
   8  -2  -3  171.98   15.63
   8  -2  -3  181.31   12.35
  -8  -2  -3  175.60   15.01
   8   2  -3  173.04   11.46
   8  -2  -3  155.96    9.66
  -8   2  -2 4839.18   97.27
   8  -2  -2 4556.49   93.26
  -8  -2  -2 4673.37   74.65
   8   2  -2 4576.04   81.30
   8   2  -2 4557.85   90.18
  -8  -2  -2 4562.27   80.60
   8  -2  -2 4548.68   78.60
  -8  -2  -2 4507.61   91.89
   8  -2  -2 4449.63   73.37
   8  -2  -1  104.10    9.50
  -8   2  -1  100.39    5.06
   8   2  -1  102.88    7.80
   8  -2  -1  107.93    6.85
  -8  -2  -1   99.53    6.68
  -8   2  -1  118.06   10.78
  -8  -2  -1  102.36    8.25
   8  -2  -1  103.64    4.81
   8  -2   0 3727.75   70.96
  -8  -2   0 3633.53   63.75
  -8   2   0 3669.77   61.05
  -8   2   0 3535.27   69.10
  -8   2   0 3711.57   69.64
  -8  -2   0 3592.16   70.40
   8  -2   0 3796.56   69.32
   8   2   0 3565.44   63.20
   8  -2   1  152.58    9.91
  -8   2   1  158.15   10.01
   8  -2   1  172.93   13.00
  -8   2   1  150.27    9.07
  -8  -2   1  146.69    9.48
  -8   2   1  162.03   12.33
   8  -2   1  143.32    4.55
   8   2   1  148.10   10.11
  -8   2   1  139.95    5.97
   8   2   1  153.49    7.62
  -8  -2   2 5075.51   89.04
   8   2   2 4975.44   75.18
   8   2   2 5049.53   87.04
   8  -2   2 5006.32   82.23
  -8   2   2 5093.25   96.42
  -8   2   2 5150.10   89.29
   8  -2   2 4859.10   98.98
   8  -2   2 5087.76   86.66
  -8   2   2 4903.59   91.04
  -8   2   2 5047.73   79.78
   8  -2   2 4980.45   77.30
   8  -2   3  124.82    9.18
   8  -2   3  122.10   13.64
   8   2   3  115.79    9.02
  -8   2   3  121.52   10.48
  -8   2   3  113.96   11.13
   8  -2   3  119.14    7.87
  -8  -2   3  114.36   10.39
  -8  -2   3  108.42   10.69
  -8   2   3  125.82    8.54
  -8   2   3  132.76   12.73
  -8   2   4 2322.29   64.15
  -8  -2   4 2305.61   56.98
  -8   2   4 2349.59   57.16
  -8   2   4 2314.73   63.93
   8  -2   4 2443.54   70.06
  -8   2   4 2401.05   52.26
   8  -2   4 2329.55   54.62
   8  -2   4 2329.28   50.94
   8   2   4 2372.66   51.98
   8   2   5  106.92   10.10
   8  -2   5   98.71   14.85
   8   2   5   90.92   11.66
   8  -2   5  115.10   11.82
  -8  -2   5   96.40    4.14
  -8   2   5   83.00   10.54
  -8  -2   5  121.09   12.63
  -8   2   5  108.89   14.01
  -8   2   6  876.74   42.02
   8  -2   6  982.57   48.69
  -8  -2   6  855.32   20.73
  -8   2   6  862.41   36.24
   8   2   6  860.80   38.91
   8  -2   6  884.54   18.94
  -8  -2   6  873.12   37.19
   8   2   6  894.31   32.32
  -8  -2   7   25.41    8.38
   8   2   7   41.53    8.23
   8  -2   7   19.22    8.14
   8   2   7   23.79    8.50
   8  -2   7   36.07    6.88
  -8   2   7   12.66    5.32
  -8  -2   7   44.21    8.52
  -8   2   7   44.81   10.86
  -8   2   8  635.19   38.19
   8  -2   8  661.01   46.29
   8   2   8  550.29   36.60
   8  -2   8  616.50   28.65
  -8   2   8  559.18   32.93
  -8  -2   8  590.09   31.62
   8   2   8  653.98   31.17
  -8  -2   8  636.09   36.72
  -8  -2   9   14.91    8.87
   8  -2   9   19.74   12.64
   8   2   9    1.09    8.02
  -8   2   9   -1.93    7.34
  -8  -2   9   21.75    8.08
   8  -4  -8  252.88   24.53
  -8  -4  -8  233.47   28.02
   8   4  -8  242.57   21.41
   8   4  -7  112.37   13.77
   8  -4  -7  104.20   14.98
  -8  -4  -7   86.20   16.25
   8  -4  -6  685.75   34.53
  -8  -4  -6  609.97   38.89
   8   4  -6  617.12   30.97
   8   4  -5   82.76   11.35
   8  -4  -5   76.82   11.00
  -8  -4  -5   60.41   12.87
   8  -4  -5   62.79   10.94
   8   4  -4 1396.32   28.00
   8  -4  -4 1497.66   55.90
   8  -4  -4 1495.99   45.49
  -8  -4  -4 1526.42   57.98
   8   4  -4 1495.61   47.36
   8   4  -3  112.12    8.71
   8  -4  -3  123.57   11.66
   8   4  -3  121.96   13.36
  -8  -4  -3  108.95   15.08
  -8  -4  -3  131.40    6.50
   8  -4  -3  119.92   13.17
   8   4  -2 1630.08   55.41
  -8  -4  -2 1644.51   34.36
   8  -4  -2 1616.25   42.05
  -8   4  -2 1729.30   51.92
   8  -4  -2 1659.87   43.47
  -8   4  -2 1669.48   33.88
  -8   4  -2 1657.93   29.99
   8  -4  -2 1696.41   47.13
  -8   4  -1  326.09   13.13
  -8  -4  -1  318.29   17.40
   8  -4  -1  323.26   15.35
  -8   4  -1  324.17   19.14
  -8  -4  -1  320.26   13.64
   8  -4  -1  326.77   17.86
  -8   4  -1  323.10    6.99
  -8   4   0 2058.71   52.11
  -8   4   0 1875.30   41.54
  -8  -4   0 1900.69   43.00
   8  -4   0 1880.03   41.02
  -8  -4   0 1915.60   49.06
   8   4   0 1916.51   50.53
   8  -4   0 1961.10   48.29
  -8   4   1  169.91   11.39
  -8  -4   1  155.51   11.19
   8   4   1  180.34   13.62
   8  -4   1  185.61    9.33
  -8  -4   1  181.10   13.84
   8  -4   1  160.29   12.17
  -8   4   1  178.16    6.79
  -8   4   2 1754.43   35.45
   8  -4   2 1832.41   51.88
  -8  -4   2 1808.87   50.49
  -8  -4   2 1733.60   45.65
   8  -4   2 1799.13   33.76
   8   4   2 1772.78   47.47
  -8   4   2 1794.38   45.66
   8   4   3   99.68   10.56
   8  -4   3  142.72   14.51
  -8   4   3  111.23   10.96
   8  -4   3  121.76    4.86
  -8  -4   3  123.86   11.86
  -8   4   3  119.92   11.59
   8  -4   3  102.16    8.56
  -8   4   3  121.00    8.65
  -8   4   4 1606.76   48.43
  -8   4   4 1572.03   40.41
   8  -4   4 1521.30   46.08
   8  -4   4 1520.25   53.36
  -8  -4   4 1604.32   48.18
   8  -4   4 1564.84   41.79
  -8   4   4 1461.19   44.86
   8   4   4 1444.88   45.08
   8   4   5   75.89   10.49
   8  -4   5   83.72   13.37
  -8   4   5   89.22   10.75
  -8   4   5   97.78   12.65
  -8  -4   5   81.04   11.57
  -8   4   6  835.22   34.17
   8  -4   6  809.05   42.13
  -8  -4   6  703.08   35.53
  -8   4   6  740.70   35.81
   8   4   6  775.89   34.66
   8  -4   7   87.18   15.16
   8   4   7  119.50   14.64
  -8   4   7  115.34   12.97
  -8  -4   7  115.75   16.06
  -8   4   7   91.97   14.13
  -8  -4   8  365.84   29.39
  -8   4   8  288.18   25.23
   8   4   8  309.36   28.14
   8  -4   8  300.22   29.22
   8  -4   8  319.49   23.65
   8   4   8  299.40   24.32
   8   4   9   24.69    9.54
   8  -4   9   23.68   12.05
  -8  -4   9   20.67   11.43
   8  -6  -7   40.94   11.62
  -8  -6  -7   47.69   14.10
   8   6  -7   33.29    9.31
   8  -6  -6  418.32   28.80
  -8  -6  -6  379.64   35.68
   8   6  -6  409.19   27.17
   8  -6  -5  154.23   16.73
  -8  -6  -5  119.53   19.91
   8   6  -5  132.17   15.75
  -8   6  -5  155.86   11.18
   8  -6  -4  558.80   30.02
  -8  -6  -4  536.77   40.09
   8   6  -4  518.18   30.53
  -8  -6  -4  557.86   16.59
  -8   6  -4  534.06   19.34
   8   6  -3  138.32   16.73
  -8  -6  -3  124.80    8.69
   8  -6  -3  111.18   13.24
  -8   6  -3  124.15    7.83
   8   6  -3  118.81   12.58
  -8  -6  -2  716.71   24.10
   8   6  -2  763.66   42.44
   8  -6  -2  745.02   32.42
  -8   6  -2  763.74   27.39
  -8   6  -2  735.46   18.50
  -8  -6  -1  272.73   15.39
  -8   6  -1  270.15    9.24
  -8   6  -1  278.18   16.01
  -8   6   0 1103.28   35.61
   8   6   0 1139.66   42.95
  -8  -6   0 1173.61   36.28
  -8   6   0 1150.07   25.51
   8  -6   1  329.79   16.35
  -8  -6   1  332.10   19.72
  -8   6   1  319.14   19.12
   8   6   1  323.27   21.74
  -8   6   2  682.59   30.16
  -8  -6   2  706.91   30.50
   8  -6   2  672.79   22.50
   8   6   2  645.87   31.36
  -8   6   2  655.72   20.67
   8   6   3  109.50   13.02
   8  -6   3  104.33    7.67
  -8   6   3  101.74   12.04
  -8  -6   3  115.97   13.98
  -8   6   3   96.31    8.45
  -8   6   4  627.08   32.11
  -8  -6   4  598.86   32.11
   8   6   4  598.06   31.47
  -8   6   5  179.51   18.26
   8   6   5  151.00   16.86
  -8  -6   5  167.86   17.87
  -8   6   6  515.68   32.72
   8   6   6  457.60   30.22
  -8  -6   6  544.61   33.92
   8   6   7   74.97   13.89
  -8   6   7   60.95   12.81
  -8  -6   7   63.63   14.74
   8  -6   8   93.51   15.42
   8   6   8  132.69   18.49
   8   8  -6   73.91   12.73
   8  -8  -6   90.45   15.79
   8   8  -5   71.27   12.54
   8  -8  -5   84.38   15.35
  -8  -8  -5   95.04   19.90
   8  -8  -4  200.51   20.99
  -8  -8  -4  206.19   28.63
   8   8  -4  193.51   20.78
   8   8  -3  250.73   24.76
   8  -8  -3  235.52   21.81
  -8  -8  -3  207.44   13.87
  -8  -8  -2  443.78   22.08
   8  -8  -2  377.81   27.40
  -8   8  -2  426.54   25.75
   8   8  -2  380.72   32.89
  -8  -8  -1  159.05   13.92
  -8   8  -1  185.31   16.67
  -8  -8   0  264.21   19.30
   8   8   0  267.96   23.71
  -8   8   0  268.68   20.31
   8   8   1  192.59   19.90
  -8  -8   1  182.19   17.22
  -8   8   1  166.52   16.57
  -8  -8   2  455.37   28.16
   8   8   2  430.95   29.60
  -8   8   2  426.60   27.83
  -8   8   3  258.54   22.22
  -8  -8   3  258.23   22.37
   8   8   3  230.27   21.83
  -8   8   4  203.61   21.07
   8   8   4  195.21   20.79
  -8  -8   4  246.03   23.12
   8   8   5   58.73   12.67
  -8   8   5   87.86   15.46
  -8  -8   5   64.94   13.18
   8  10  -3   59.97   12.00
   8 -10  -3   57.06   12.84
   8 -10  -2   67.42   14.05
   8  10  -2   69.01   15.40
  -8 -10  -1  126.82   15.09
   8  10  -1  127.45   21.43
  -8  10   0  131.76   17.92
  -8 -10   0  137.70   16.15
   8  10   0  148.78   20.33
  -8 -10   1  130.40   16.79
  -8  10   1  146.60   18.96
  -8  10   2   96.48   15.91
  -9  -1  -9  277.27   28.99
   9   1  -8    7.45    5.65
   9  -1  -8   -1.45    6.76
  -9  -1  -8   12.61    8.76
   9  -1  -7  700.47   36.73
  -9  -1  -7  642.83   37.60
   9   1  -7  641.99   31.21
   9   1  -6   47.65    8.34
   9  -1  -6   48.89    8.32
  -9   1  -6   47.36    9.71
   9  -1  -6   36.42    8.49
  -9  -1  -6   46.85   10.07
  -9  -1  -6   36.09    5.55
  -9  -1  -5 1362.50   34.64
  -9   1  -5 1321.08   45.17
   9  -1  -5 1352.36   44.75
   9  -1  -5 1322.51   40.27
   9   1  -5 1350.13   41.46
  -9  -1  -5 1331.19   46.38
   9  -1  -5 1346.73   39.32
   9   1  -4   66.53    8.67
  -9   1  -4   73.16   10.17
  -9  -1  -4   61.68    5.92
  -9   1  -4   66.14    3.94
  -9   1  -4   72.64    9.13
   9  -1  -4   73.50    9.43
   9  -1  -4   61.38    8.26
  -9  -1  -4   65.12    8.96
   9   1  -4   73.53    8.27
   9  -1  -4   66.00    7.50
  -9  -1  -3 3940.82   69.54
  -9   1  -3 3945.10   85.16
  -9   1  -3 4158.69   76.61
   9  -1  -3 4153.13   77.39
   9   1  -3 4053.23   78.78
  -9  -1  -3 3991.30   79.82
   9   1  -3 4092.95   77.95
   9  -1  -3 4033.34   85.55
   9  -1  -3 4016.85   72.31
  -9  -1  -2  184.87    9.75
   9   1  -2  197.12   13.15
   9  -1  -2  185.89    9.39
   9   1  -2  195.20   12.12
   9  -1  -2  204.66   15.79
   9  -1  -2  205.90   10.71
  -9  -1  -2  201.91   12.65
  -9   1  -2  189.27   14.46
  -9   1  -2  181.42    6.29
  -9  -1  -2  185.35   10.01
   9  -1  -1 5701.02  106.14
   9   1  -1 5579.50   87.84
  -9   1  -1 5693.04  103.93
   9  -1  -1 5669.34   85.85
  -9   1  -1 5637.90   95.15
   9  -1  -1 5407.55   86.50
  -9  -1  -1 5523.05   93.33
   9   1  -1 5771.69   96.89
  -9  -1  -1 5677.08   96.91
   9  -1   0   51.71    7.01
  -9   1   0   46.81    6.15
   9   1   0   41.41    4.81
   9  -1   0   45.86    6.43
   9   1   0   39.71    5.56
  -9   1   0   31.86    6.01
  -9  -1   0   37.99    6.10
  -9   1   1 5744.60  110.75
   9  -1   1 5864.08  108.97
  -9  -1   1 6197.97  102.38
   9   1   1 6060.35  100.25
  -9   1   1 5931.51   93.33
   9   1   1 6040.60   99.50
  -9   1   1 6021.67   97.51
   9  -1   1 6152.25  100.86
  -9   1   2  173.39   14.72
   9  -1   2  166.87   14.17
   9   1   2  160.45   11.46
   9   1   2  170.99    9.78
   9  -1   2  153.92    7.35
  -9   1   2  160.11   10.38
  -9   1   2  162.47   11.32
  -9  -1   2  161.10   11.24
   9   1   2  160.88    9.23
  -9   1   2  162.90    9.18
   9  -1   2  178.67   10.28
  -9   1   2  172.00    9.22
  -9   1   3 4836.58  101.82
   9  -1   3 4862.99   82.34
   9  -1   3 4955.56  103.04
  -9  -1   3 4595.04   96.01
   9   1   3 4897.65   92.83
   9   1   3 4844.59   79.71
  -9   1   3 4692.33   92.83
  -9   1   3 4725.34   91.22
  -9  -1   3 4873.32   91.70
   9  -1   3 4831.96   82.34
  -9   1   3 4884.65   84.76
  -9  -1   3 4850.60   91.23
   9   1   3 4844.55   81.57
   9   1   4   97.87    6.09
  -9  -1   4  102.81    4.83
  -9   1   4   87.03   12.53
   9  -1   4   99.14    4.95
   9  -1   4  110.69   13.82
   9   1   4   92.59   10.87
   9  -1   4   81.78    8.30
  -9  -1   4   85.44   10.40
   9   1   4  101.68   10.14
  -9  -1   4   97.32   11.94
  -9   1   4  101.31   11.37
  -9   1   4   93.45   10.44
   9  -1   4  105.86    9.11
   9  -1   4   97.23    7.80
  -9   1   4   95.16    8.94
   9   1   4   95.97    7.82
   9   1   5 1777.77   32.23
   9  -1   5 1781.33   61.01
   9   1   5 1741.82   53.73
  -9   1   5 1722.65   58.09
  -9  -1   5 1752.21   35.87
  -9  -1   5 1725.70   51.36
   9  -1   5 1750.97   48.20
  -9   1   5 1627.33   49.44
   9   1   5 1647.14   28.89
   9  -1   5 1669.08   32.21
   9   1   5 1759.89   41.63
   9   1   6   42.79    6.71
  -9   1   6   31.89    9.38
   9   1   6   40.32    3.42
   9  -1   6   25.53   10.28
  -9  -1   6   44.85    5.97
  -9  -1   6   40.31    8.99
   9   1   6   33.36    8.40
   9  -1   6   37.91    4.42
   9   1   6   41.79    3.36
  -9   1   6   46.04    9.67
  -9  -1   6   24.57    7.30
  -9   1   7  798.08   44.91
  -9  -1   7  937.01   31.00
  -9   1   7  864.35   38.24
   9  -1   7  910.52   30.11
   9  -1   7  920.12   25.54
  -9  -1   7  819.52   37.07
  -9  -1   7  890.41   41.15
   9   1   7  886.09   43.82
   9   1   7  942.07   32.84
   9  -1   7  952.48   50.88
   9   1   8    1.51    3.80
   9  -1   8    8.19    7.22
   9   1   8   -6.34    9.17
  -9   1   8   11.07    6.75
  -9   1   8    0.67    7.19
  -9  -1   8   -3.25    6.04
  -9   1   8    8.94    7.68
  -9  -1   8    6.34    6.64
   9   1   9  369.12   33.62
   9  -1   9  342.69   35.86
  -9  -1   9  335.50   30.28
  -9  -1   9  304.02   24.35
  -9   1   9  337.14   26.54
   9  -1  10  -18.77   14.54
   9   1  10   -8.67    8.73
  -9   1  10   14.53    9.15
  -9  -1  10   -9.32    7.55
   9   3  -9  135.93   16.91
   9  -3  -9  174.82   21.60
  -9  -3  -9  173.63   24.94
   9   3  -8   28.92    8.29
   9  -3  -8    6.40    6.85
  -9  -3  -8   14.05   10.33
   9  -3  -7  539.40   32.48
   9   3  -7  447.03   26.75
  -9  -3  -7  455.76   34.48
   9   3  -6   56.89    9.78
   9  -3  -6   64.97   11.02
  -9  -3  -6   72.98   13.69
   9  -3  -5 1651.27   50.30
  -9  -3  -5 1599.72   58.37
   9  -3  -5 1511.63   52.94
   9   3  -5 1677.36   50.45
   9  -3  -4  150.72   16.39
   9  -3  -4  174.42   13.89
  -9  -3  -4  177.43   18.38
   9   3  -4  150.48   13.91
  -9  -3  -3 1619.93   42.55
  -9   3  -3 1752.12   57.21
   9  -3  -3 1613.20   53.95
   9   3  -3 1630.60   49.44
   9  -3  -3 1595.36   41.93
  -9  -3  -3 1653.20   32.26
  -9  -3  -3 1553.45   54.21
  -9  -3  -2    8.37    3.27
  -9   3  -2   10.44    4.75
   9   3  -2    3.77    5.14
  -9   3  -2   11.74    1.85
  -9  -3  -2    8.53    2.50
   9  -3  -2   13.10    4.14
   9  -3  -2   16.10    3.96
   9  -3  -2    8.40    3.98
   9  -3  -1 4285.09   84.57
  -9   3  -1 4217.18   68.96
   9  -3  -1 4338.42   76.88
   9  -3  -1 4316.55   74.70
  -9   3  -1 4360.40   87.71
  -9  -3  -1 4253.11   81.87
  -9  -3  -1 4440.79   73.35
  -9   3   0   19.43    4.68
   9  -3   0   27.99    5.72
  -9   3   0   19.62    3.44
  -9  -3   0   17.39    3.92
  -9  -3   0   25.39    5.41
   9  -3   0   21.40    3.40
   9  -3   1 4545.05   91.10
  -9   3   1 4688.22   85.97
  -9  -3   1 4451.32   81.06
  -9  -3   1 4646.56   90.52
   9   3   1 4469.97   84.89
   9  -3   1 4508.38   71.91
  -9   3   1 4477.62   79.78
  -9   3   1 4498.85   86.80
   9  -3   1 4492.53   83.48
  -9   3   1 4367.98   66.69
   9   3   2    4.48    3.50
   9  -3   2    0.97    2.75
  -9  -3   2   -0.12    3.71
   9  -3   2    5.36    6.31
  -9   3   2    1.50    4.00
  -9   3   2    1.13    3.09
  -9  -3   2    5.77    4.20
  -9   3   2    2.47    1.61
   9  -3   2    6.91    2.07
  -9  -3   3 1765.68   46.95
   9  -3   3 1747.12   54.35
   9   3   3 1735.92   44.58
  -9   3   3 1747.65   46.69
   9  -3   3 1678.84   42.20
  -9   3   3 1767.41   38.72
   9  -3   3 1694.99   36.99
  -9   3   3 1754.73   51.02
  -9  -3   4  134.21   12.56
   9  -3   4  123.98   15.40
   9  -3   4  134.14   11.59
  -9   3   4   99.00   11.14
   9  -3   4  114.92    9.40
  -9   3   4  120.69    9.87
  -9   3   4  128.43   14.57
   9   3   4  139.45   11.94
  -9  -3   5 2068.46   58.22
   9  -3   5 2011.01   67.69
  -9   3   5 1887.39   56.30
   9   3   5 1977.47   53.09
   9  -3   5 1959.02   50.64
  -9   3   5 2080.24   60.62
   9   3   6   82.44   11.10
   9  -3   6   68.06   13.00
  -9  -3   6   84.43   11.93
   9   3   6   90.74   13.49
  -9   3   6   90.54   12.77
  -9   3   6   71.97   10.94
  -9   3   7  586.54   33.35
   9  -3   7  636.66   42.32
   9   3   7  640.19   36.97
  -9  -3   7  641.51   35.39
  -9   3   7  645.42   35.20
   9   3   7  635.93   31.09
   9   3   8   10.96    6.88
   9  -3   8    7.84   10.98
   9   3   8   25.28    9.72
  -9   3   8    0.65    5.15
  -9  -3   8   13.98    6.89
   9  -3   8    8.31    5.73
  -9  -3   8    9.21    5.84
   9   3   9  229.13   21.02
  -9   3   9  223.27   23.11
   9  -3   9  230.05   27.75
   9   3   9  178.87   23.45
  -9  -3   9  203.75   19.75
  -9  -3   9  201.65   23.38
   9  -5  -8   41.85   12.01
  -9  -5  -8   26.59   13.27
   9   5  -8   26.56    8.23
   9  -5  -7  365.31   27.64
  -9  -5  -7  355.22   33.96
   9   5  -7  337.00   25.11
   9   5  -6   58.58   11.09
   9  -5  -6   47.17   10.57
  -9  -5  -6   66.23   16.32
   9  -5  -5  454.64   26.69
  -9  -5  -5  400.21   34.01
   9   5  -5  488.58   28.35
  -9  -5  -4  138.86    6.19
   9   5  -4  178.00   11.04
   9  -5  -4  143.64   14.38
  -9  -5  -4  122.92   18.09
   9   5  -4  160.97   16.29
  -9  -5  -3 1660.31   35.18
   9   5  -3 1592.25   56.93
   9  -5  -3 1607.71   47.86
   9   5  -3 1570.23   42.54
  -9   5  -2  154.56    9.75
   9   5  -2  183.05   19.96
  -9  -5  -2  169.26   10.14
   9  -5  -2  177.24   14.06
  -9   5  -2  176.96    6.91
   9  -5  -1 1402.61   38.68
  -9  -5  -1 1379.95   35.41
  -9   5  -1 1404.08   35.22
   9   5   0   38.85    7.56
  -9   5   0   44.70    6.38
   9  -5   0   52.07    6.51
  -9  -5   0   54.07    7.50
  -9   5   1 1361.83   38.85
   9  -5   1 1339.64   33.38
   9   5   1 1375.61   44.14
  -9  -5   1 1349.97   39.72
  -9   5   1 1345.40   25.88
   9  -5   2  195.36   10.01
  -9   5   2  179.39   14.11
  -9  -5   2  197.33   15.18
   9   5   2  187.29   15.76
  -9   5   2  198.86    9.68
  -9   5   3 1739.87   51.47
   9  -5   3 1778.94   33.59
  -9  -5   3 1882.56   53.47
   9   5   3 1771.72   52.27
  -9   5   3 1756.99   40.66
   9   5   4  134.66   14.00
  -9  -5   4  128.52   14.25
   9  -5   4  140.61   16.43
   9  -5   4  141.14   12.39
  -9   5   4  136.48   14.24
  -9   5   4  125.21   10.51
   9  -5   5  608.08   35.07
  -9  -5   5  603.70   31.82
  -9   5   5  535.63   30.28
   9   5   5  549.66   29.87
   9   5   6   43.58    9.79
   9  -5   6   51.97   12.86
  -9  -5   6   35.59   10.35
  -9   5   6   41.53   10.25
  -9  -5   7  532.98   34.65
  -9   5   7  513.72   33.59
   9  -5   7  491.26   35.67
   9   5   7  524.93   32.43
   9   5   8   54.72   12.27
   9  -5   8   54.81   14.14
  -9  -5   8   56.24   12.83
   9   5   8   40.36   12.84
  -9   5   8   26.90    9.48
   9   5   9  168.14   21.09
   9   7  -7  108.15   15.26
   9  -7  -7   89.29   15.62
   9  -7  -6   80.06   14.54
  -9  -7  -6   53.73   14.77
   9  -7  -5  340.20   25.93
  -9  -7  -5  343.68   35.72
   9   7  -5  352.06   26.69
   9  -7  -4   83.49   12.66
  -9  -7  -4   51.51   15.06
   9   7  -4   87.33   14.17
   9   7  -3  447.29   32.84
   9  -7  -3  480.61   28.38
  -9  -7  -3  468.42   19.35
   9  -7  -2  197.94   17.76
  -9   7  -2  209.61   15.81
  -9  -7  -2  205.64   13.69
  -9  -7  -1  605.90   25.78
  -9   7  -1  626.30   27.53
  -9  -7   0  264.19   18.05
  -9   7   0  259.69    9.79
   9   7   0  264.55   21.90
  -9   7   0  259.73   18.06
  -9  -7   1  733.72   32.09
  -9   7   1  690.37   31.44
   9   7   1  721.60   35.81
   9   7   2  147.75   16.20
  -9   7   2  165.41   16.22
  -9  -7   2  166.82   16.18
  -9   7   3  415.59   26.75
  -9  -7   3  428.22   27.41
   9   7   3  478.94   29.37
  -9   7   4  113.80   14.79
   9   7   4  163.41   17.69
  -9  -7   4  122.74   15.98
  -9   7   5  418.44   29.64
   9   7   5  390.87   28.51
  -9  -7   5  460.53   31.32
  -9  -7   6   72.06   12.95
  -9   7   6   83.82   15.12
   9   7   6   74.83   13.84
   9   9  -5   66.95   13.77
   9  -9  -4  103.21   15.84
   9   9  -4  108.45   17.33
   9  -9  -3  139.38   18.27
   9   9  -3  128.41   19.47
  -9  -9  -2  110.64   12.21
   9  -9  -2  108.10   16.04
   9   9  -2  110.20   18.19
  -9  -9  -1  229.11   18.45
   9   9  -1  209.09   27.74
  -9   9  -1  249.60   21.26
  -9  -9   0  194.21   18.22
   9   9   0  199.39   22.26
  -9   9   0  205.63   19.76
  -9  -9   1  233.69   20.93
   9   9   1  238.43   23.99
  -9   9   1  201.95   19.77
   9   9   2  131.19   18.30
  -9   9   2  116.18   16.04
  -9  -9   2  110.24   15.35
   9   9   3  175.56   21.48
  -9   9   3  173.10   19.88
  -9  -9   3  176.92   20.58
  -9   9   4   83.90   15.23
 -10   0  -9    0.88    6.04
 -10   0  -8  268.14   26.03
  10   0  -8  259.41   21.13
 -10   0  -7   -6.02    6.14
  10   0  -7    2.97    4.36
 -10   0  -6 1367.42   50.44
 -10   0  -6 1365.31   34.85
  10   0  -6 1362.13   44.13
  10   0  -5   -4.51    4.76
 -10   0  -5   -5.72    5.36
 -10   0  -5    2.54    2.15
  10   0  -4 2333.77   56.60
 -10   0  -4 2279.41   42.99
  10   0  -4 2387.10   54.11
 -10   0  -4 2276.09   56.77
  10   0  -3    0.91    3.13
  10   0  -3   -1.67    3.65
 -10   0  -3    1.14    3.37
 -10   0  -3    0.68    1.38
 -10   0  -3   -0.29    2.66
 -10   0  -2 2644.31   59.21
 -10   0  -2 2620.05   50.90
 -10   0  -2 2561.37   48.72
  10   0  -2 2577.37   60.86
  10   0  -2 2596.58   53.32
 -10   0  -2 2576.83   46.91
  10   0  -1   -8.34    5.03
 -10   0  -1    0.83    3.11
  10   0  -1    4.94    2.92
 -10   0  -1    1.67    2.60
 -10   0  -1   -2.18    4.09
 -10   0  -1   -0.38    1.58
  10   0  -1    2.43    3.49
 -10   0   0 7302.31  130.60
 -10   0   0 7573.87  122.95
  10   0   0 7332.03  123.49
  10   0   0 7679.22  130.59
  10   0   1   -0.73    3.41
 -10   0   1    4.50    5.05
 -10   0   1    3.23    2.89
  10   0   1    0.86    4.05
 -10   0   1    1.96    2.26
  10   0   2 2633.91   61.28
  10   0   2 2689.33   53.47
 -10   0   2 2710.86   63.26
 -10   0   2 2563.00   55.37
 -10   0   2 2682.22   54.66
 -10   0   2 2554.26   46.59
 -10   0   3    3.55    1.88
  10   0   3   -1.79    5.69
 -10   0   3    0.20    2.47
  10   0   3    0.84    2.45
 -10   0   3    1.70    4.59
  10   0   3   -0.41    1.95
 -10   0   3   -0.79    3.83
  10   0   3    1.00    2.17
  10   0   4 2505.56   46.69
  10   0   4 2535.04   67.20
 -10   0   4 2577.96   66.10
 -10   0   4 2546.75   66.45
  10   0   4 2531.47   56.73
 -10   0   4 2500.19   58.45
  10   0   4 2499.69   48.79
  10   0   5    1.18    2.79
  10   0   5   -8.97    7.93
  10   0   5   -0.16    1.85
 -10   0   5   -0.48    4.62
  10   0   5    1.33    3.15
 -10   0   5   -3.23    6.20
 -10   0   6 1807.32   60.28
  10   0   6 1799.76   63.02
  10   0   6 1750.09   39.39
  10   0   6 1857.81   41.32
  10   0   7   -0.18    2.30
  10   0   7    1.22    2.69
  10   0   7    7.68    7.01
 -10   0   7   -0.71    3.61
 -10   0   7   -3.07    6.29
 -10   0   7   -9.15    7.63
  10   0   8  332.50   31.05
 -10   0   8  353.71   30.52
 -10   0   8  333.07   24.84
  10   0   9   -0.23    9.49
 -10   0   9    6.05    7.15
 -10   0   9   -1.10    5.71
  10   0  10  197.25   29.40
 -10   0  10  192.03   21.07
  10  -2  -9   14.69    8.65
 -10  -2  -9   27.66   10.98
  10   2  -9   20.73    7.97
  10  -2  -8  423.50   30.77
 -10  -2  -8  381.37   32.61
  10   2  -8  406.72   26.99
  10   2  -7   -4.77    6.09
  10  -2  -7   -3.24    5.61
 -10  -2  -7    2.76    7.08
  10  -2  -6  752.07   35.07
 -10  -2  -6  698.31   37.94
  10   2  -6  730.85   32.61
  10   2  -5   33.45    7.97
 -10  -2  -5   21.48    5.10
  10  -2  -5   21.19    5.92
 -10  -2  -5   20.04    6.84
 -10  -2  -4 1920.85   45.87
  10  -2  -4 1878.62   45.26
  10  -2  -4 1964.81   50.86
 -10  -2  -4 2008.78   58.06
  10  -2  -4 1933.94   59.30
  10   2  -4 2004.60   53.07
 -10  -2  -3   84.66    7.93
  10   2  -3   92.68    9.04
 -10  -2  -3   95.76    5.19
 -10   2  -3   90.01   11.46
  10  -2  -3   91.68    8.59
  10  -2  -3   93.76   12.83
 -10  -2  -3   78.39   10.50
  10  -2  -3   85.67    7.44
  10   2  -3   94.57   10.66
 -10  -2  -2 4193.76   74.44
 -10   2  -2 4147.15   59.67
 -10  -2  -2 4100.28   76.43
  10  -2  -2 4202.96   73.37
  10  -2  -2 4006.13   91.21
  10   2  -2 4112.15   88.64
  10  -2  -2 4009.15   68.27
  10   2  -2 4189.08   79.03
  10  -2  -1  305.90   17.82
 -10   2  -1  294.07   18.11
  10   2  -1  270.76   10.13
 -10  -2  -1  278.73   12.93
 -10   2  -1  267.26    9.95
  10  -2  -1  280.84   10.49
  10   2  -1  298.69   14.71
 -10  -2  -1  276.10   15.03
  10  -2  -1  275.57    8.97
  10  -2   0 2966.58   63.50
  10   2   0 2840.58   52.30
 -10   2   0 2853.54   61.68
 -10   2   0 2879.90   52.53
 -10  -2   0 2867.96   63.32
  10  -2   0 2795.11   44.69
  10   2   0 2764.53   55.04
 -10  -2   0 2882.40   55.89
 -10   2   0 2790.96   60.71
  10  -2   0 2813.37   60.82
 -10   2   1  346.64   16.14
 -10   2   1  311.95   10.67
 -10   2   1  314.05   14.76
  10   2   1  332.26   13.15
  10  -2   1  309.93   19.18
 -10  -2   1  347.23   16.00
  10   2   1  334.34   16.13
 -10   2   1  331.67   18.98
  10   2   1  319.65   14.70
  10  -2   1  355.17   16.72
 -10   2   2 4389.98   78.84
  10  -2   2 4220.91   92.27
  10   2   2 4503.75   82.29
  10  -2   2 4344.60   70.56
 -10   2   2 4454.33   82.23
  10   2   2 4305.78   69.89
 -10   2   2 4149.46   81.16
 -10  -2   2 4435.05   82.68
  10   2   2 4285.50   79.48
 -10   2   2 4347.92   72.04
  10  -2   2 4378.77   79.90
  10  -2   2 4182.50   68.16
 -10   2   2 4295.70   90.72
  10  -2   3   87.86    8.21
 -10  -2   3   78.38    9.32
  10  -2   3   87.58    6.77
  10  -2   3   74.36   11.20
  10   2   3   85.50    9.96
  10  -2   3   85.99    7.28
 -10   2   3   97.64   10.79
 -10   2   3   81.44    9.58
 -10   2   3   83.19   11.35
  10   2   3   85.16    4.43
 -10   2   3   90.31    7.60
  10   2   3   82.51    8.16
 -10   2   4 2305.83   68.29
  10   2   4 2474.06   62.20
  10  -2   4 2287.71   51.11
 -10   2   4 2289.16   59.32
  10  -2   4 2413.66   54.69
 -10   2   4 2386.52   65.46
  10  -2   4 2559.02   74.05
 -10  -2   4 2355.76   59.99
  10  -2   4 2425.22   53.75
 -10   2   4 2340.30   53.05
  10   2   4 2383.65   53.23
 -10  -2   5    7.08    5.44
  10   2   5   12.54    4.78
  10  -2   5   14.10    8.68
  10   2   5    9.86    6.36
 -10   2   5   13.03    6.53
  10  -2   5    5.51    3.82
 -10   2   5    1.64    7.00
 -10   2   6  981.38   45.63
  10  -2   6  969.52   50.35
 -10   2   6  877.42   38.17
 -10  -2   6  937.51   40.06
  10   2   6  955.60   42.09
  10   2   6  929.31   33.59
  10   2   7   13.01    5.84
  10   2   7   -2.14    7.16
 -10  -2   7   10.23    6.56
 -10   2   7   -4.23    7.55
 -10  -2   7    1.46    5.33
 -10   2   7    4.20    7.21
  10  -2   7    6.67    8.32
 -10   2   8  648.64   40.12
  10   2   8  623.03   30.29
  10  -2   8  637.66   46.81
  10   2   8  617.83   39.41
 -10   2   8  564.92   33.85
 -10  -2   8  475.82   29.90
 -10  -2   8  591.40   36.59
 -10  -2   9    6.37    7.46
  10  -2   9   11.69    9.09
  10   2   9   12.17    8.77
 -10   2   9    6.23    5.74
 -10  -2   9    7.83    6.14
  10  -2  10  102.84   22.24
  10  -4  -8  217.49   22.60
 -10  -4  -8  219.81   27.97
  10   4  -8  218.88   20.69
  10   4  -7   82.04   12.21
  10  -4  -7   78.61   13.04
 -10  -4  -7   76.27   15.90
  10  -4  -6  483.39   28.67
 -10  -4  -6  425.28   33.52
  10   4  -6  514.87   29.18
  10  -4  -5   20.50    6.57
 -10  -4  -5   27.99   10.43
  10   4  -5   27.31    8.31
  10  -4  -4 1263.47   41.18
 -10  -4  -4 1147.20   52.47
  10   4  -4 1257.23   46.18
  10   4  -3   60.49    5.73
  10  -4  -3   70.85    8.98
 -10  -4  -3   68.57    5.34
 -10  -4  -3   52.68   11.89
  10  -4  -2 2142.05   57.87
  10  -4  -2 2184.21   50.44
 -10  -4  -2 2196.06   43.88
 -10   4  -2 2140.76   39.79
 -10   4  -1  348.80   13.72
 -10  -4  -1  345.46   15.12
  10  -4  -1  357.03   16.81
  10  -4  -1  338.50   16.18
  10  -4  -1  332.42   19.07
 -10   4   0 2663.90   53.97
  10  -4   0 2649.09   53.40
  10   4   0 2690.53   65.30
 -10  -4   0 2695.09   55.59
 -10   4   1  272.07   14.87
 -10  -4   1  249.18   14.65
  10  -4   1  263.85   11.62
  10   4   1  274.24   17.35
 -10   4   1  257.22    7.59
 -10   4   2 2501.00   58.35
  10  -4   2 2508.40   66.88
 -10  -4   2 2562.30   58.91
  10  -4   2 2547.67   44.12
 -10   4   2 2565.10   62.05
  10   4   2 2530.79   60.98
 -10   4   2 2409.90   45.01
  10   4   3   89.45   10.24
 -10   4   3   89.76   10.97
  10  -4   3   84.60    7.46
  10  -4   3  109.30   14.08
 -10   4   3   99.09   10.72
 -10  -4   3  102.72   11.17
 -10   4   3  101.39    7.87
  10  -4   4 1649.35   57.96
 -10   4   4 1579.42   40.97
 -10  -4   4 1639.89   50.09
 -10   4   4 1523.21   48.94
  10  -4   4 1549.39   45.59
 -10   4   4 1628.25   50.01
  10  -4   4 1568.16   41.10
  10   4   4 1628.02   48.11
  10   4   5   26.35    7.45
  10  -4   5   24.74    8.79
 -10   4   5   18.67    7.34
 -10   4   5   16.10    6.50
 -10  -4   5   38.50    8.94
  10  -4   5   29.48    6.04
 -10   4   6  629.02   33.96
 -10   4   6  719.28   34.90
  10  -4   6  647.13   40.05
  10   4   6  705.82   33.33
 -10  -4   6  723.28   36.72
  10   4   7   84.41   13.44
  10  -4   7   56.86   13.80
 -10  -4   7   70.34   13.72
 -10   4   7   64.95   11.64
  10   4   7   76.99   14.24
 -10   4   7   56.37   11.93
  10  -4   8  259.79   28.51
  10   4   8  282.76   27.76
 -10   4   8  265.58   25.08
 -10  -4   8  283.73   26.90
 -10  -4   8  204.08   20.48
  10   4   8  327.47   25.16
  10   4   9   13.05    8.22
  10  -4   9   15.01   10.50
 -10  -4   9   28.28   10.85
  10   6  -7   43.66   10.57
  10  -6  -7   56.45   12.52
 -10  -6  -7   45.12   14.98
  10  -6  -6  336.72   26.17
 -10  -6  -6  283.30   31.93
  10   6  -6  349.74   26.72
  10  -6  -5  152.48   16.41
 -10  -6  -5  128.86   21.86
  10   6  -5  153.38   17.78
  10   6  -4  476.70   31.04
  10  -6  -4  469.07   27.16
 -10  -6  -4  489.51   39.30
 -10  -6  -4  456.27   14.97
 -10  -6  -3  116.25    8.71
  10   6  -3  112.81   11.80
  10  -6  -3  126.42   13.62
  10   6  -3  132.44   17.73
 -10   6  -2  779.91   27.01
  10   6  -2  704.64   43.77
 -10  -6  -2  752.51   25.35
  10  -6  -2  746.64   31.98
 -10  -6  -1  104.21    9.87
 -10   6  -1  120.01   10.28
 -10   6   0 1477.31   42.52
  10   6   0 1528.89   51.65
 -10  -6   0 1470.03   42.52
 -10   6   1  149.34   13.52
  10  -6   1  157.13   11.19
 -10  -6   1  158.96   14.01
  10   6   1  155.07   15.60
 -10   6   1  152.24    6.68
 -10   6   2  866.86   34.39
  10  -6   2  826.69   25.31
 -10  -6   2  865.94   35.41
  10   6   2  861.49   37.47
 -10   6   2  851.10   22.60
  10   6   3   47.78    9.91
 -10  -6   3   50.44   10.02
 -10   6   3   44.73    8.24
 -10   6   3   46.16    5.73
 -10   6   4  630.87   32.70
 -10  -6   4  616.80   33.10
  10   6   4  604.53   32.17
 -10   6   5  153.05   17.39
 -10  -6   5  152.04   17.70
  10   6   5  142.01   16.59
  10  -6   6  436.51   31.77
 -10   6   6  484.65   32.13
 -10  -6   6  508.68   33.80
  10   6   6  450.03   30.61
  10   6   7   62.11   13.17
  10  -6   7   39.96   12.82
 -10   6   7   60.85   13.38
 -10  -6   7   60.74   12.90
  10   6   8  113.86   17.48
  10  -6   8  113.61   18.40
  10   8  -6   82.89   15.32
  10  -8  -6  114.17   16.80
  10  -8  -5   74.32   13.55
 -10  -8  -5   37.79   14.07
  10   8  -5   76.52   14.34
  10  -8  -4  177.05   19.36
 -10  -8  -4  222.32   31.43
  10   8  -4  174.90   20.79
  10  -8  -3  207.07   19.82
  10   8  -3  179.52   23.21
  10   8  -2  345.19   33.62
  10  -8  -2  339.44   25.02
 -10  -8  -2  367.65   20.19
 -10   8  -2  366.28   23.77
 -10   8  -1   87.13   11.57
 -10  -8  -1   94.68   11.13
 -10  -8   0  208.08   17.48
  10   8   0  206.43   21.53
 -10   8   0  244.81   19.30
  10   8   1   83.46   14.42
 -10   8   1   78.63   11.98
 -10  -8   1   64.33   10.85
 -10   8   2  373.12   26.26
  10   8   2  386.96   28.27
 -10  -8   2  423.78   27.83
 -10   8   3  199.01   20.31
  10   8   3  177.97   19.82
 -10  -8   3  200.78   20.32
 -10   8   4  209.88   21.59
 -10  -8   4  244.63   23.78
  10   8   4  232.42   23.02
  10   8   5   72.53   14.54
 -10   8   5   59.03   13.41
 -10  -8   5   90.09   16.29
  10 -10  -3   60.08   13.15
  10  10  -3   71.68   16.47
  10 -10  -2   51.05   12.65
  10  10  -2   47.65   14.26
  10  10  -1  127.25   22.90
  10 -10  -1  131.67   18.01
 -10 -10   0   91.69   13.95
 -10 -10   1  114.53   15.83
 -10  10   1  108.03   16.64
 -10  10   2   89.98   15.63
  11   1  -9  246.66   22.73
 -11  -1  -9  220.23   25.99
  11   1  -8    3.01    4.95
 -11  -1  -8    8.34    6.67
  11  -1  -7  612.27   33.97
 -11  -1  -7  552.13   34.62
  11   1  -7  607.03   31.42
  11  -1  -7  569.39   29.26
  11   1  -6   32.30    7.46
  11  -1  -6   32.90    6.97
  11  -1  -6   40.37    8.98
 -11  -1  -6   24.76    8.05
 -11  -1  -6   25.86    4.98
 -11  -1  -5 1220.25   32.75
 -11   1  -5 1249.49   43.15
  11  -1  -5 1344.20   44.04
 -11  -1  -5 1234.67   44.87
  11   1  -5 1219.56   40.49
  11  -1  -5 1209.91   37.89
 -11  -1  -4  122.98    8.84
 -11   1  -4  129.75   11.62
  11  -1  -4  134.90   11.85
 -11   1  -4  113.21    5.03
 -11  -1  -4  126.23   12.45
  11  -1  -4  117.27   12.78
  11   1  -4  144.59   12.78
  11  -1  -4  124.32   10.51
 -11  -1  -3 2759.16   53.40
 -11   1  -3 2688.38   68.58
  11   1  -3 2888.04   63.16
 -11   1  -3 2874.84   57.25
  11  -1  -3 2844.22   59.21
 -11   1  -3 2656.95   42.70
 -11  -1  -3 2707.68   61.35
  11  -1  -3 2633.30   69.52
  11  -1  -3 2709.51   55.39
  11   1  -3 2770.24   62.50
  11  -1  -2   39.97    5.19
 -11   1  -2   26.96    3.27
 -11  -1  -2   34.11    4.66
 -11   1  -2   39.48    7.09
 -11  -1  -2   33.46    5.74
  11   1  -2   42.21    6.35
  11  -1  -2   35.73    4.82
 -11  -1  -2   39.81    6.22
  11  -1  -2   51.17    9.50
  11   1  -2   44.09    7.49
  11  -1  -1 1970.67   46.85
  11  -1  -1 2182.49   58.29
 -11  -1  -1 1999.89   50.08
  11   1  -1 2134.57   43.56
 -11   1  -1 2165.11   54.58
 -11  -1  -1 2051.30   48.10
  11   1  -1 2182.57   50.95
  11  -1  -1 2037.67   41.51
 -11   1  -1 2157.04   50.18
  11  -1   0   36.36    7.35
  11  -1   0   32.67    6.52
 -11   1   0   36.50    6.11
  11   1   0   33.52    5.37
 -11  -1   0   32.07    4.67
 -11  -1   0   33.43    5.97
 -11   1   0   29.99    6.46
  11   1   0   29.07    5.42
  11  -1   1 2173.60   49.87
 -11   1   1 2130.50   57.20
 -11   1   1 2211.78   46.97
  11   1   1 2138.41   48.49
 -11  -1   1 2115.95   41.74
 -11  -1   1 2085.72   50.61
  11  -1   1 2191.33   55.50
 -11   1   1 2081.33   40.14
  11   1   1 2097.32   48.72
 -11  -1   2   36.15    6.39
 -11   1   2   30.97    4.49
  11  -1   2   40.73    8.48
  11   1   2   33.64    6.38
 -11  -1   2   36.71    3.40
  11  -1   2   44.97    6.10
 -11   1   2   34.96    5.15
  11  -1   2   31.50    3.25
  11   1   2   38.32    5.74
  11   1   2   31.33    4.89
 -11   1   2   32.60    4.57
 -11   1   2   30.22    7.16
 -11   1   3 3076.46   57.96
 -11   1   3 3182.55   79.43
 -11   1   3 3082.20   62.77
  11  -1   3 3203.59   79.53
  11   1   3 3192.17   70.84
  11   1   3 3161.72   60.89
 -11  -1   3 3181.79   69.62
 -11  -1   3 3084.95   72.61
 -11   1   3 3054.98   68.59
 -11  -1   3 3107.49   70.06
  11  -1   3 3068.59   57.72
 -11   1   3 3102.75   69.98
  11   1   3 3094.02   59.62
  11  -1   3 3159.45   62.07
 -11   1   4  172.71   17.58
  11  -1   4  161.07   17.51
  11   1   4  194.57   10.47
  11   1   4  172.87   15.23
  11  -1   4  168.02   11.88
 -11   1   4  169.20   14.16
 -11   1   4  178.42   15.64
 -11  -1   4  160.60   14.16
  11  -1   4  169.26   11.68
 -11   1   4  179.97   12.71
  11  -1   4  188.91   11.74
  11   1   4  170.94   10.78
  11   1   5 1522.07   32.39
 -11   1   5 1550.67   56.76
 -11  -1   5 1507.67   26.43
  11   1   5 1473.38   50.75
 -11   1   5 1407.17   47.29
 -11  -1   5 1527.72   49.79
  11  -1   5 1511.96   43.72
  11  -1   5 1500.96   58.17
  11  -1   5 1481.95   28.51
  11   1   5 1492.44   37.76
 -11  -1   5 1326.73   24.09
  11  -1   5 1426.28   37.32
  11  -1   6   27.91    3.50
  11   1   6   21.86    3.24
 -11   1   6   23.95    9.70
  11  -1   6   29.63    5.39
 -11  -1   6   30.01    7.97
 -11  -1   6   27.99    3.63
  11  -1   6   22.72    7.84
  11   1   6   11.23    6.46
  11   1   6   22.69    2.29
 -11   1   6   20.41    7.01
 -11  -1   6   20.02    6.32
  11   1   6   25.29    6.05
 -11   1   7  676.95   41.41
  11  -1   7  770.81   47.54
  11   1   7  744.59   41.62
 -11   1   7  767.22   37.30
 -11  -1   7  734.30   39.41
 -11  -1   7  695.65   35.90
  11   1   7  775.24   29.15
 -11   1   8   12.68    7.45
  11  -1   8    6.98    9.42
  11   1   8    3.14    9.16
 -11   1   8   18.57    7.42
 -11  -1   8   -2.05    6.33
 -11  -1   8    3.33    7.79
  11   1   9  277.61   30.08
 -11  -1   9  277.37   28.30
  11  -1   9  265.64   32.37
 -11   1   9  234.00   23.44
 -11  -1   9  240.02   22.77
  11  -1  10   -2.31   12.20
 -11  -1  10   -5.55    6.39
 -11  -3  -9   94.24   19.03
  11   3  -8   22.71    7.84
  11  -3  -8   11.96    6.33
 -11  -3  -8    5.23    7.53
  11  -3  -7  400.85   27.95
 -11  -3  -7  359.40   31.00
  11   3  -7  337.06   24.54
  11   3  -6   54.71   10.60
  11  -3  -6   44.76    9.21
 -11  -3  -6   28.38    8.00
  11  -3  -5 1115.24   40.54
 -11  -3  -5 1152.44   49.47
  11   3  -5 1268.14   45.04
  11  -3  -4   50.38    8.04
 -11  -3  -4   52.08   10.88
  11   3  -4   41.65    8.09
 -11  -3  -3 1158.90   28.73
 -11  -3  -3 1087.89   34.43
  11  -3  -3 1086.46   44.97
  11  -3  -3 1073.10   32.93
  11   3  -3 1155.70   43.34
 -11   3  -2  122.56    5.28
  11  -3  -2  150.45   14.53
 -11   3  -2  134.88   14.48
  11   3  -2  123.51    5.91
  11   3  -2  131.41   10.80
 -11  -3  -2  123.55    8.38
  11  -3  -2  130.68    9.46
  11   3  -2  133.66   15.42
 -11  -3  -2  120.24   10.58
 -11   3  -1 3161.41   72.77
 -11   3  -1 2985.45   53.26
 -11  -3  -1 3121.44   67.59
  11  -3  -1 3119.82   56.28
  11  -3  -1 3101.15   70.24
 -11  -3  -1 3115.73   59.80
  11   3  -1 2979.51   62.50
 -11   3   0  303.73   17.67
 -11  -3   0  281.60   14.64
 -11   3   0  312.88   13.77
  11   3   0  307.57   14.65
 -11  -3   0  323.43   18.88
  11  -3   0  303.99   17.51
  11  -3   1 3320.74   76.82
 -11   3   1 3442.20   70.84
 -11  -3   1 3313.85   75.85
 -11   3   1 3267.52   64.07
  11   3   1 3117.47   59.30
  11   3   1 3329.11   70.25
 -11   3   1 3121.21   51.08
 -11   3   1 3388.80   73.04
  11  -3   1 3262.85   68.99
 -11  -3   1 3158.02   65.48
 -11   3   2  246.77   17.74
  11  -3   2  234.92   18.79
 -11   3   2  214.15   14.34
 -11   3   2  210.84    9.63
 -11   3   2  213.87   14.27
 -11  -3   2  213.93   17.52
  11   3   2  194.56   13.54
  11  -3   2  231.20   14.68
  11  -3   2  203.32    7.86
 -11  -3   2  196.11   13.72
  11  -3   3 1138.35   44.95
  11   3   3 1141.66   36.21
 -11   3   3 1192.84   38.28
  11  -3   3 1142.68   31.65
 -11   3   3 1160.59   30.07
  11  -3   3 1105.03   27.70
 -11   3   3 1235.43   43.40
 -11  -3   3 1182.41   38.25
  11  -3   4   66.00    7.21
  11   3   4   51.35    7.92
  11  -3   4   56.18   11.11
 -11  -3   4   61.21    9.19
 -11   3   4   52.56    9.01
  11  -3   4   53.02    7.13
 -11   3   4   40.74   10.25
 -11   3   4   64.36    7.54
 -11  -3   5 1422.95   48.73
  11  -3   5 1486.76   59.10
  11  -3   5 1335.00   40.25
 -11   3   5 1418.95   48.67
  11   3   5 1420.79   50.35
 -11   3   5 1392.23   53.21
  11   3   5 1426.03   43.96
 -11  -3   6   82.59   12.84
  11   3   6   57.50    9.45
  11  -3   6   53.53   12.46
  11   3   6   70.85   12.68
 -11   3   6   54.03   12.18
 -11   3   6   59.63   10.75
  11  -3   7  440.35   36.72
  11   3   7  481.41   32.96
 -11   3   7  444.88   29.42
 -11  -3   7  443.90   30.61
 -11   3   7  453.25   32.27
  11   3   7  435.56   25.96
  11   3   8    5.24    5.60
  11  -3   8    1.90    9.40
  11   3   8    1.56    9.74
 -11   3   8    8.14    7.00
 -11   3   8   11.98    7.36
 -11  -3   8    7.58    6.17
 -11  -3   8    4.78    5.52
  11  -3   9  163.49   25.74
 -11  -3   9  185.59   23.54
  11   3   9  195.45   24.44
 -11   3   9  163.23   20.81
 -11  -3   9  153.82   18.50
  11   5  -8   45.53   11.83
  11  -5  -8   40.17   11.73
 -11  -5  -8   44.67   14.34
  11  -5  -7  257.80   23.03
 -11  -5  -7  212.38   27.16
  11   5  -7  258.77   22.84
  11   5  -6   53.00   11.19
  11  -5  -6   40.10    9.62
 -11  -5  -6   24.74    9.18
  11  -5  -5  275.07   20.76
 -11  -5  -5  271.23   28.59
  11   5  -5  324.31   24.83
 -11  -5  -4  127.76    6.44
  11  -5  -4  149.40   14.17
 -11  -5  -4  110.25   17.79
  11   5  -4  152.32   17.92
  11   5  -3 1139.91   33.72
  11   5  -3 1147.88   50.78
  11  -5  -3 1257.54   40.39
 -11  -5  -3 1248.15   30.32
  11  -5  -2  204.05   14.45
 -11   5  -2  223.00   11.57
  11   5  -2  182.88   21.12
 -11  -5  -2  230.53   12.74
 -11  -5  -1 1404.71   37.50
 -11   5  -1 1469.47   36.22
  11  -5  -1 1429.97   40.63
 -11   5   0   92.20    8.71
 -11  -5   0   93.24    9.38
  11  -5   0   95.60    8.81
 -11   5   1 1420.83   40.72
  11  -5   1 1430.64   35.08
 -11  -5   1 1427.45   41.49
  11   5   1 1495.74   47.61
 -11   5   1 1393.72   23.88
 -11   5   2  279.05   17.95
 -11  -5   2  271.81   18.14
  11  -5   2  258.39   11.51
  11   5   2  238.80   18.06
 -11   5   2  253.78   10.55
 -11   5   3 1335.05   45.03
 -11  -5   3 1384.82   45.90
  11   5   3 1342.24   45.91
 -11   5   3 1372.39   33.73
  11  -5   4  135.35   17.01
 -11  -5   4  161.38   15.95
 -11   5   4  140.27   14.78
  11  -5   4  145.32   11.88
  11   5   4  155.03   15.56
 -11   5   4  146.92   11.26
  11  -5   5  349.54   28.35
 -11  -5   5  317.29   23.74
 -11   5   5  327.17   24.19
 -11   5   5  303.86   21.83
  11   5   5  303.99   22.52
  11   5   6   49.88   10.30
 -11   5   6   46.11   10.02
  11  -5   6   31.15   11.46
 -11   5   6   71.40   12.67
 -11  -5   6   53.31   11.59
  11  -5   7  340.52   31.67
 -11   5   7  304.91   26.72
  11   5   7  302.43   24.87
 -11  -5   7  337.25   28.13
  11   5   8   44.27   11.26
 -11  -5   8   62.33   14.21
  11  -5   8   58.49   14.69
  11   5   9  130.01   18.82
  11  -7  -7   86.68   15.38
  11   7  -6   99.29   15.60
  11  -7  -6   94.54   14.38
 -11  -7  -6   87.58   20.34
  11  -7  -5  230.72   21.28
 -11  -7  -5  236.56   30.89
  11   7  -5  252.94   24.41
  11   7  -4   90.39   15.24
  11  -7  -4   90.32   13.08
 -11  -7  -4  124.50   23.34
 -11  -7  -3  379.35   17.66
  11  -7  -3  310.82   22.66
  11   7  -3  345.17   30.51
 -11  -7  -2  213.63   13.95
  11  -7  -2  212.43   17.86
 -11   7  -2  211.01   15.38
 -11  -7  -1  540.48   24.62
 -11   7  -1  589.52   26.54
 -11   7   0  200.76   15.88
  11   7   0  185.73   19.09
 -11  -7   0  169.24   14.57
 -11   7   1  624.73   29.98
  11   7   1  620.20   34.40
 -11  -7   1  659.35   31.12
 -11   7   2  159.56   15.92
  11   7   2  135.07   16.40
 -11  -7   2  172.38   16.78
 -11   7   3  375.22   25.51
 -11  -7   3  371.68   25.57
  11   7   3  333.03   25.50
 -11  -7   4  146.66   17.40
  11   7   4  112.10   15.68
 -11   7   4  130.39   16.57
 -11   7   5  312.57   25.96
 -11  -7   5  335.59   27.47
  11   7   5  294.25   25.44
  11   7   6   93.75   14.96
 -11   7   6   58.17   12.84
 -11  -7   6   92.75   15.87
  11  -9  -4  127.72   17.55
  11   9  -4   82.94   16.43
  11  -9  -3   85.17   13.96
  11   9  -3  136.96   21.92
  11  -9  -2   78.76   13.61
  11   9  -2   79.42   17.57
  11   9  -1  144.89   24.64
  11  -9  -1  181.97   19.61
 -11  -9  -1  178.68   16.59
 -11   9   0  194.45   19.36
 -11  -9   0  188.04   18.33
  11   9   1  143.14   19.83
 -11  -9   1  163.35   18.03
 -11   9   1  152.20   18.00
 -11   9   2  104.61   15.75
 -11  -9   2   92.59   14.16
  11   9   2  117.97   18.12
 -11  -9   3  118.78   16.85
 -11   9   3  118.56   17.06
 -12   0  -8  211.25   22.89
  12   0  -8  244.77   20.99
  12   0  -7    2.03    5.19
 -12   0  -7   -2.25    5.93
 -12   0  -6  808.93   37.84
 -12   0  -6  786.17   24.47
  12   0  -6  841.77   34.18
  12   0  -5    1.85    4.12
 -12   0  -5    0.75    1.73
 -12   0  -5   -6.77    5.62
  12   0  -4 1241.07   37.51
 -12   0  -4 1171.00   27.48
 -12   0  -4 1247.15   38.64
  12   0  -3   -0.42    2.74
 -12   0  -3   -0.74    1.80
 -12   0  -3    6.25    4.18
 -12   0  -3    1.29    2.93
  12   0  -3    3.06    3.74
 -12   0  -2 1908.66   51.27
 -12   0  -2 1879.78   38.89
 -12   0  -2 1907.43   45.33
  12   0  -2 1953.10   54.08
  12   0  -2 2013.36   46.94
 -12   0  -2 1894.11   40.63
  12   0  -1   -2.02    4.64
  12   0  -1   -2.88    3.36
 -12   0  -1    1.18    3.33
 -12   0  -1   -3.97    4.64
 -12   0  -1    1.61    1.69
  12   0  -1   -2.15    4.21
 -12   0   0 5766.36  102.64
  12   0   0 5984.64  111.44
 -12   0   0 5721.20  110.76
  12   0   0 5727.14  103.95
 -12   0   1   -5.20    6.13
  12   0   1    0.95    3.47
  12   0   1    3.01    5.39
 -12   0   1   -3.30    3.39
 -12   0   1   -1.70    2.23
  12   0   2 2048.75   48.74
 -12   0   2 2019.82   57.29
 -12   0   2 2047.81   42.35
  12   0   2 2123.53   55.50
 -12   0   2 1964.02   47.21
 -12   0   3    0.47    1.65
  12   0   3    7.02    6.06
 -12   0   3   -1.34    5.35
 -12   0   3    2.99    3.58
  12   0   3   -1.87    2.69
  12   0   3   -2.75    3.42
 -12   0   3   -1.19    3.47
 -12   0   4 1350.06   29.71
 -12   0   4 1305.29   47.76
  12   0   4 1375.51   48.92
 -12   0   4 1436.42   47.27
  12   0   4 1357.89   37.92
  12   0   4 1364.92   31.54
  12   0   4 1361.97   34.99
  12   0   5   -1.29    6.28
 -12   0   5   -4.35    6.54
  12   0   5   -5.50    2.74
  12   0   5   -0.76    3.53
 -12   0   5    2.21    5.76
  12   0   5   -1.37    2.62
  12   0   6 1009.13   47.77
 -12   0   6  995.80   45.21
 -12   0   6  938.49   40.84
  12   0   6  954.77   27.39
  12   0   6  938.66   28.00
  12   0   7    1.22    2.85
  12   0   7   -0.78    6.40
 -12   0   7    0.12    6.33
 -12   0   7    4.43    5.74
  12   0   8  236.18   27.22
 -12   0   8  185.82   23.67
 -12   0   8  186.79   20.17
 -12   0   9    8.18    8.47
  12   0   9    2.44    8.93
 -12   0   9    5.45    7.19
 -12  -2  -9   11.76    8.69
  12  -2  -8  371.99   28.63
 -12  -2  -8  372.79   31.94
  12   2  -8  325.50   25.13
  12   2  -7    1.36    6.18
  12  -2  -7    6.59    6.09
 -12  -2  -7    6.84    5.59
  12  -2  -6  551.42   29.85
 -12  -2  -6  505.88   32.04
  12   2  -6  507.41   28.10
  12   2  -5  103.37   12.68
  12  -2  -5   88.41    9.73
 -12  -2  -5   75.70    8.56
  12  -2  -5   75.16    9.97
 -12  -2  -5   81.54   12.49
 -12  -2  -4 1058.43   32.20
  12  -2  -4 1039.67   35.09
 -12  -2  -4 1046.78   40.99
  12   2  -4 1081.75   39.45
  12  -2  -4 1027.10   31.68
 -12  -2  -3  132.96   10.42
  12   2  -3  112.78   12.65
  12  -2  -3  159.89   16.64
  12  -2  -3  142.69   10.82
 -12  -2  -3  135.61    8.69
 -12  -2  -3  164.50   15.14
  12  -2  -3  134.72    9.51
 -12  -2  -2 2512.06   55.31
  12   2  -2 2602.17   43.67
  12  -2  -2 2538.31   69.61
 -12   2  -2 2677.66   68.87
 -12   2  -2 2462.32   40.78
  12  -2  -2 2520.21   49.67
  12   2  -2 2535.49   58.05
  12   2  -2 2396.40   66.31
  12  -2  -2 2367.24   46.55
 -12  -2  -2 2434.86   55.17
  12  -2  -1   61.24    9.21
  12   2  -1   57.80    7.19
  12  -2  -1   57.64    4.40
 -12  -2  -1   53.87    7.52
 -12   2  -1   62.27    8.14
  12   2  -1   53.83    5.30
 -12   2  -1   64.04    9.31
  12  -2  -1   57.56    4.61
 -12   2  -1   60.31    5.12
 -12  -2  -1   48.48    6.73
  12  -2   0 1862.28   48.72
  12  -2   0 1917.29   50.74
 -12  -2   0 1836.07   50.28
  12   2   0 1730.89   42.73
  12  -2   0 1741.21   31.40
 -12  -2   0 1707.35   42.97
  12  -2   0 1755.63   28.32
 -12   2   0 1815.30   39.77
  12   2   0 1729.98   39.22
 -12   2   0 1837.69   49.94
 -12   2   0 1767.21   47.26
 -12   2   1   95.59    9.09
  12   2   1   97.13    8.65
  12   2   1   88.49    7.86
  12  -2   1   87.22   11.26
 -12  -2   1   88.81    8.98
 -12   2   1  101.64   11.69
 -12   2   1   81.72    8.19
  12  -2   1   94.87    9.43
 -12   2   2 2759.63   57.74
  12   2   2 2541.76   50.19
 -12   2   2 2575.36   50.06
  12   2   2 2558.35   58.60
  12  -2   2 2549.07   44.23
 -12   2   2 2675.07   59.75
 -12   2   2 2351.54   67.94
 -12   2   2 2546.77   56.67
 -12  -2   2 2575.63   59.75
  12  -2   2 2579.58   68.97
  12   2   2 2623.52   57.24
  12  -2   2 2690.17   58.44
 -12   2   3   93.66    8.95
  12   2   3  131.25   12.36
  12   2   3  110.05    6.56
  12  -2   3  110.40   14.20
  12  -2   3  108.45    7.73
 -12   2   3  127.98   11.94
 -12  -2   3  125.62   12.11
 -12   2   3  121.95   14.05
 -12   2   3  102.80   11.26
  12   2   3  104.52    9.39
 -12   2   3  116.73    9.07
  12  -2   3  115.11   10.09
  12  -2   3  103.60    7.62
 -12   2   4 1289.73   49.32
  12  -2   4 1256.69   51.07
  12  -2   4 1226.49   36.08
  12   2   4 1238.88   42.62
 -12   2   4 1222.01   41.52
  12  -2   4 1174.48   33.19
 -12   2   4 1233.77   44.76
 -12  -2   4 1151.89   40.87
  12   2   4 1100.71   20.36
 -12   2   4 1175.93   34.82
  12   2   4 1147.22   34.49
  12  -2   4 1119.20   32.33
  12   2   5   63.80    8.50
  12  -2   5   70.30    8.41
  12  -2   5   69.56   13.57
  12   2   5   48.85    9.47
 -12  -2   5   76.94   11.64
 -12   2   5   77.61   11.72
  12  -2   5   67.62    8.73
 -12   2   5   62.00   12.40
 -12   2   6  587.53   37.25
  12  -2   6  618.47   41.16
  12   2   6  546.71   32.65
 -12   2   6  600.08   31.97
 -12  -2   6  598.29   32.59
  12   2   6  548.08   25.43
 -12   2   7   23.37   11.17
  12   2   7   26.28    6.24
 -12  -2   7    8.70    5.57
  12  -2   7   31.46   12.47
  12   2   7   17.00    7.30
 -12   2   7    8.52    6.79
 -12  -2   7   11.56    6.99
 -12   2   8  465.58   36.02
  12  -2   8  463.00   41.50
  12   2   8  488.59   36.33
 -12   2   8  426.11   30.48
 -12  -2   8  426.08   32.71
 -12  -2   8  411.53   29.46
  12   2   8  480.14   26.38
  12  -2   9    1.73   10.01
  12   2   9    2.95    8.30
 -12   2   9    7.58    6.52
 -12  -2   9    5.47    6.47
 -12  -2   9  -14.67   11.98
  12  -4  -8  203.07   21.82
 -12  -4  -8  203.51   26.69
  12   4  -8  212.70   21.68
  12   4  -7   65.69   11.71
  12  -4  -7   78.19   12.69
 -12  -4  -7   43.05   12.56
  12  -4  -6  423.56   26.70
 -12  -4  -6  401.97   33.04
  12   4  -6  450.80   28.72
  12   4  -5   76.78   12.73
  12  -4  -5   53.92    9.25
 -12  -4  -5   83.05   15.23
  12  -4  -4  890.77   33.51
 -12  -4  -4  812.45   44.61
  12   4  -4  945.57   41.79
  12   4  -3  181.05    6.08
 -12  -4  -3  185.57   10.37
  12  -4  -3  174.57   13.39
 -12  -4  -3  149.61   19.43
  12  -4  -2  949.00   29.45
 -12  -4  -2  966.69   27.44
 -12   4  -2  938.56   21.88
 -12   4  -1  363.77   14.47
  12  -4  -1  402.05   18.47
  12  -4  -1  370.94   16.12
 -12  -4  -1  370.26   17.29
 -12   4   0 1082.11   30.38
 -12  -4   0 1060.36   32.40
 -12  -4   1  285.47   16.62
 -12   4   1  281.51   15.70
  12   4   1  276.25   18.68
  12  -4   2 1071.56   42.42
 -12  -4   2 1042.63   35.00
 -12   4   2 1012.80   34.30
 -12   4   2  994.34   38.01
  12   4   2  938.56   35.16
 -12   4   2  951.14   23.06
  12  -4   3  197.26   19.68
 -12   4   3  201.25   15.90
  12  -4   3  196.37   12.71
 -12  -4   3  214.14   16.08
  12  -4   3  188.63   10.33
 -12   4   3  196.20   17.10
  12   4   3  205.15   16.29
 -12   4   3  189.73   10.85
 -12  -4   4  906.66   37.45
  12  -4   4  935.16   44.56
 -12   4   4  929.16   37.80
  12  -4   4  908.54   32.22
  12  -4   4  899.25   28.61
 -12   4   4 1006.36   40.42
 -12   4   4  922.34   29.68
  12   4   4  948.99   36.04
  12   4   5  100.89   12.13
  12  -4   5   87.88    9.86
  12  -4   5   75.79   14.68
 -12   4   5  106.78   14.34
 -12  -4   5   83.62   11.99
 -12   4   5   91.09   12.80
  12  -4   6  503.53   36.83
  12   4   6  588.71   35.45
 -12   4   6  541.78   32.22
 -12  -4   6  542.22   32.71
 -12   4   6  560.08   32.93
  12   4   6  531.79   29.80
 -12  -4   7   76.26   13.78
  12   4   7   67.00   11.43
  12  -4   7   50.48   12.14
 -12   4   7   68.34   12.46
  12   4   7   72.42   15.10
 -12   4   7   46.52   11.78
  12  -4   8  244.57   29.67
  12   4   8  227.36   26.14
 -12   4   8  231.98   24.22
 -12  -4   8  300.15   28.44
  12   4   8  266.15   23.21
  12  -4   9   -4.33   11.64
 -12  -4   9   21.94    8.02
  12   6  -7   51.37   12.45
  12  -6  -7   20.12    7.57
 -12  -6  -7   43.14   14.92
  12  -6  -6  289.92   23.97
 -12  -6  -6  249.79   30.52
  12   6  -6  307.00   27.05
  12  -6  -5  139.67   15.63
 -12  -6  -5  140.01   23.08
  12   6  -5  117.13   16.65
  12  -6  -4  383.15   23.76
 -12  -6  -4  439.27   38.87
  12   6  -4  347.25   28.70
  12  -6  -3  149.72   14.20
 -12  -6  -3  151.73   10.74
  12   6  -3  142.16   19.84
  12  -6  -2  478.02   24.19
 -12  -6  -2  502.78   20.96
 -12   6  -2  485.88   20.45
 -12  -6  -1  372.83   19.12
  12  -6  -1  363.97   20.59
 -12   6  -1  352.00   18.03
 -12   6   0  752.61   28.77
 -12  -6   0  703.84   28.53
 -12   6   1  393.91   21.81
 -12  -6   1  416.97   22.84
  12  -6   1  397.85   18.59
  12   6   1  440.25   26.91
 -12   6   2  401.73   23.58
 -12  -6   2  433.49   25.01
  12  -6   2  417.12   17.00
  12   6   2  442.15   27.07
  12   6   3  143.44   15.82
 -12   6   3  163.35   15.84
 -12  -6   3  154.08   15.71
 -12  -6   4  526.63   30.69
 -12   6   4  490.16   29.60
  12   6   4  462.43   29.25
  12   6   5  195.52   19.82
 -12   6   5  186.50   19.70
 -12  -6   5  165.69   18.63
  12  -6   6  335.50   30.00
 -12  -6   6  392.16   30.62
 -12   6   6  383.64   29.72
  12   6   6  414.71   29.55
  12   6   7   37.77   10.49
  12  -6   7   51.76   14.10
 -12  -6   7   57.80   13.52
 -12   6   7   60.44   13.48
  12  -6   8  122.59   20.11
  12  -8  -6   75.08   13.86
  12  -8  -5   55.61   11.55
  12   8  -5   38.28   11.61
  12  -8  -4  144.61   17.01
 -12  -8  -4  162.10   28.75
  12   8  -4  133.25   19.87
  12  -8  -3  188.97   18.39
  12   8  -3  202.07   25.89
 -12  -8  -2  335.97   19.79
  12  -8  -2  322.69   23.59
  12   8  -2  303.32   33.42
 -12  -8  -1  159.24   14.46
  12  -8  -1  159.88   16.63
 -12   8  -1  180.30   16.22
 -12  -8   0  207.45   17.60
 -12   8   0  198.16   17.71
 -12   8   1  181.92   17.97
 -12  -8   1  184.28   17.73
  12   8   1  150.18   18.93
 -12   8   2  330.16   24.95
 -12  -8   2  343.97   25.45
  12   8   2  356.18   28.23
 -12   8   3  248.77   23.06
  12   8   3  251.76   24.14
 -12  -8   3  261.82   23.45
 -12   8   4  227.15   22.94
  12   8   4  183.92   21.48
 -12  -8   4  255.42   24.09
 -12   8   5   98.25   16.70
  12 -10  -2   57.37   12.32
  12  10  -2   36.73   14.83
  12 -10  -1  105.41   15.29
  12  10  -1  155.62   26.72
 -12 -10   0  116.39   15.11
 -12 -10   1  135.19   17.40
 -12  10   1  135.17   17.86
 -12  10   2  101.25   16.80
 -13  -1  -9  214.01   25.11
  13   1  -9  190.40   20.43
  13   1  -8   11.30    6.69
 -13  -1  -8   11.61    8.63
 -13  -1  -7  373.92   28.42
  13   1  -7  397.68   25.94
  13  -1  -7  431.43   25.63
  13   1  -6    8.73    4.33
  13  -1  -6   14.84    5.21
 -13  -1  -6   22.21    4.73
 -13  -1  -6   17.85    7.22
 -13  -1  -5  518.43   20.33
 -13   1  -5  589.03   28.12
  13  -1  -5  577.86   28.15
 -13  -1  -5  567.87   29.06
 -13   1  -5  545.62   14.04
  13   1  -5  572.55   27.84
  13  -1  -5  523.51   24.66
  13   1  -4   56.43    8.99
 -13   1  -4   55.09    3.67
  13  -1  -4   51.76    7.08
 -13  -1  -4   48.71    5.95
 -13   1  -4   63.27    8.15
  13  -1  -4   42.14    7.34
 -13  -1  -4   46.74    7.90
 -13   1  -3 1108.45   23.31
 -13  -1  -3 1164.42   31.54
  13  -1  -3 1167.50   33.86
 -13  -1  -3 1138.82   35.84
  13  -1  -3 1144.14   44.33
 -13  -1  -3 1190.85   30.02
  13   1  -3 1224.65   39.67
  13  -1  -3 1133.80   32.44
  13   1  -2  220.91   10.11
 -13   1  -2  214.97   17.10
  13  -1  -2  227.93   18.74
 -13  -1  -2  197.60   13.11
 -13   1  -2  227.61   14.27
 -13   1  -2  207.53   10.77
  13   1  -2  240.01   17.26
  13  -1  -2  211.96   12.02
 -13  -1  -2  226.16   13.19
 -13  -1  -2  208.54   14.27
  13   1  -2  246.40   16.45
  13  -1  -1 1615.90   43.64
 -13  -1  -1 1690.21   47.00
 -13   1  -1 1778.07   49.88
  13  -1  -1 1761.20   53.61
  13  -1  -1 1663.62   38.77
  13   1  -1 1720.06   40.52
  13   1  -1 1682.91   47.16
 -13  -1  -1 1653.53   44.70
 -13   1  -1 1641.94   46.65
  13  -1   0   30.03    6.75
  13  -1   0   41.10    7.34
 -13  -1   0   28.07    6.27
 -13   1   0   31.42    6.07
  13   1   0   20.07    4.72
 -13  -1   0   38.71    5.57
 -13   1   0   28.41    7.91
  13   1   0   40.58    6.68
 -13   1   1 1872.74   55.99
  13  -1   1 1899.14   49.12
  13  -1   1 1848.00   52.42
 -13   1   1 1854.63   45.21
  13   1   1 1791.08   46.10
 -13  -1   1 1797.97   40.04
 -13  -1   1 1802.29   49.18
 -13   1   1 1755.64   36.03
  13   1   1 1871.89   48.02
 -13   1   2  197.57   17.47
 -13   1   2  183.10   11.30
  13  -1   2  174.91   16.34
  13   1   2  183.74   13.85
 -13  -1   2  186.71    8.99
 -13  -1   2  184.62   14.52
  13   1   2  171.42   12.79
 -13   1   2  204.51   12.29
  13  -1   2  187.76   13.04
 -13   1   3 1383.30   34.70
 -13   1   3 1521.48   52.54
  13  -1   3 1388.87   38.09
  13  -1   3 1499.77   51.83
  13   1   3 1407.17   44.87
 -13  -1   3 1363.60   24.73
  13   1   3 1446.51   38.59
 -13  -1   3 1395.14   44.91
 -13  -1   3 1338.16   43.85
 -13   1   3 1418.78   41.94
 -13   1   3 1345.20   43.68
  13  -1   3 1336.68   31.43
  13   1   3 1357.07   35.75
 -13   1   3 1383.53   37.88
 -13   1   4   79.77    7.56
 -13   1   4   76.84   13.03
  13   1   4   84.11    7.99
  13  -1   4   72.84   12.59
  13   1   4   53.88    9.40
  13  -1   4   78.07    7.99
 -13   1   4   93.33   11.61
  13  -1   4   66.00    7.18
 -13   1   4   76.16   10.39
 -13  -1   4   83.86   10.92
  13   1   4   69.03    7.43
 -13   1   5  566.38   34.48
  13  -1   5  626.01   37.58
  13   1   5  566.82   31.71
  13   1   5  612.32   20.60
 -13  -1   5  552.41   30.61
 -13   1   5  596.26   31.00
  13  -1   5  556.51   24.77
  13   1   5  549.08   21.82
  13  -1   5  588.44   23.44
  13   1   6   19.60    4.51
 -13   1   6   10.09    6.15
  13  -1   6   15.00    9.07
  13   1   6    1.13    7.65
  13  -1   6   19.88    4.81
  13   1   6   18.22    2.34
 -13   1   6   11.12    6.44
 -13  -1   6    0.22    7.06
 -13  -1   6   10.20    6.29
 -13   1   7  431.11   33.43
  13  -1   7  466.51   37.47
  13   1   7  451.53   33.07
 -13  -1   7  397.34   30.08
 -13   1   7  406.65   28.31
 -13  -1   7  418.89   28.76
  13   1   7  441.49   21.67
 -13   1   8   -8.36    9.57
  13  -1   8   -6.93   11.11
  13   1   8   -9.65   11.02
 -13  -1   8    0.86    6.60
 -13   1   8   11.45    7.46
 -13  -1   8   -6.55    8.09
  13  -1   9  206.99   29.79
  13   1   9  194.75   26.33
 -13  -1   9  200.20   21.82
 -13  -1   9  194.79   25.74
 -13   1   9  161.81   19.60
 -13   1   9  193.27   24.52
 -13  -3  -9  134.76   22.20
  13   3  -8   19.92    7.40
  13  -3  -8    7.53    6.92
  13  -3  -7  263.21   22.82
 -13  -3  -7  282.59   27.88
  13   3  -7  272.80   22.95
  13   3  -6   88.71   13.50
  13  -3  -6   76.69   11.72
 -13  -3  -6   70.66   14.26
  13  -3  -5  790.35   33.78
 -13  -3  -5  787.61   40.77
  13   3  -5  813.89   37.58
  13  -3  -4  167.17   13.51
 -13  -3  -4  169.64   18.31
  13   3  -4  157.64   16.70
 -13  -3  -3  694.02   24.06
  13  -3  -3  645.94   24.50
 -13  -3  -3  619.81   34.62
  13   3  -3  647.47   34.41
  13   3  -2   61.88    4.78
 -13   3  -2   58.66    4.12
 -13  -3  -2   59.27    6.76
  13  -3  -2   67.46    6.73
  13   3  -2   53.79   11.29
  13   3  -1 1146.56   28.37
  13   3  -1 1210.52   35.71
 -13   3  -1 1168.88   27.86
 -13  -3  -1 1200.77   33.56
  13  -3  -1 1156.94   27.16
 -13  -3  -1 1226.41   39.65
 -13  -3   0   71.58    9.69
 -13   3   0   95.16   11.55
  13   3   0   88.71    7.86
  13   3   0   76.00    7.80
 -13   3   0   94.55   10.30
 -13   3   0   72.24    7.17
  13  -3   0   83.58    5.27
 -13  -3   0   76.01    8.58
  13  -3   1 1196.57   44.01
 -13   3   1 1205.47   38.28
  13   3   1 1102.50   33.30
  13   3   1 1149.53   31.31
 -13   3   1 1177.82   34.34
 -13  -3   1 1216.67   36.47
 -13   3   1 1250.17   42.26
 -13  -3   2   51.10    8.10
  13   3   2   48.54    7.84
 -13   3   2   63.40    8.38
  13  -3   2   42.19    9.47
 -13   3   2   54.99    9.82
  13   3   2   53.62    7.79
  13  -3   2   56.66    5.19
 -13   3   2   49.46    7.77
  13   3   2   49.14    5.36
  13  -3   2   51.22    3.86
 -13   3   2   50.05    5.16
 -13   3   3  599.17   25.26
  13  -3   3  569.07   32.65
  13   3   3  589.86   27.36
 -13   3   3  606.82   27.52
  13  -3   3  556.12   19.64
 -13  -3   3  588.82   27.22
  13   3   3  581.71   25.55
 -13   3   3  570.62   20.29
  13  -3   3  544.45   17.80
 -13   3   3  614.03   32.16
  13   3   4  150.71   15.33
  13  -3   4  150.37   18.22
 -13   3   4  146.48   14.85
  13  -3   4  148.80   11.03
 -13   3   4  157.89   17.28
 -13  -3   4  134.70   13.90
 -13   3   4  178.45   12.42
  13   3   4  158.27   13.77
  13  -3   4  137.68   10.12
  13  -3   5  989.37   49.25
  13   3   5  965.45   41.74
 -13   3   5  898.02   39.18
  13  -3   5  905.40   32.94
 -13  -3   5  880.71   39.25
  13   3   5  941.01   35.53
  13  -3   5  906.95   31.89
 -13   3   5  939.16   44.11
  13   3   6  101.81   12.17
  13  -3   6  122.77   18.46
  13   3   6  140.30   17.38
 -13   3   6  118.66   16.96
 -13   3   6  110.55   13.98
 -13  -3   6  104.98   14.60
  13   3   7  318.45   28.01
 -13   3   7  305.81   25.77
 -13   3   7  310.10   27.86
  13  -3   7  320.08   32.23
 -13  -3   7  291.11   25.76
  13   3   7  304.66   22.15
  13   3   8   18.28    7.17
  13  -3   8   11.04    9.87
 -13  -3   8   24.87   10.76
  13   3   8   13.66    7.45
 -13   3   8    7.38    6.22
 -13   3   8   -2.23    7.74
 -13  -3   8    0.34    8.27
 -13  -3   9  114.02   20.58
  13  -3   9  129.06   24.37
 -13  -3   9  115.94   17.08
  13  -5  -8   54.30   12.55
 -13  -5  -8   32.63   12.99
  13  -5  -7  233.92   22.01
 -13  -5  -7  199.49   26.41
  13   5  -7  283.71   25.52
  13  -5  -6   50.47    9.78
 -13  -5  -6   38.07   12.32
  13  -5  -5  269.31   20.31
 -13  -5  -5  264.36   28.29
  13   5  -5  283.77   25.01
 -13  -5  -4  173.27    8.70
  13  -5  -4  164.92   14.56
 -13  -5  -4  149.87   21.87
  13   5  -4  167.93   19.31
  13   5  -3  780.40   25.35
 -13  -5  -3  854.82   25.79
  13  -5  -3  808.70   31.00
  13   5  -3  813.33   45.12
  13  -5  -2  237.33   15.31
 -13  -5  -2  257.86   14.35
 -13   5  -2  255.43   12.32
  13   5  -2  227.99   25.03
 -13   5  -1  534.65   20.25
  13  -5  -1  530.74   21.97
 -13  -5  -1  541.83   22.32
 -13  -5   0  186.16   13.65
 -13   5   0  184.07   12.61
  13  -5   0  180.12   12.40
 -13  -5   1  387.87   21.17
 -13   5   1  423.98   21.31
  13   5   1  425.53   25.52
 -13  -5   2  312.70   19.88
 -13   5   2  309.49   19.29
  13   5   2  274.23   20.52
 -13   5   2  294.38   10.99
  13  -5   3  821.56   40.79
 -13  -5   3  864.96   36.19
 -13   5   3  850.49   35.93
  13   5   3  789.80   35.22
 -13   5   3  860.57   24.76
 -13  -5   4  193.83   17.91
  13  -5   4  190.59   20.49
 -13   5   4  182.81   17.36
 -13   5   4  179.87   17.24
  13   5   4  165.76   16.56
 -13   5   5  273.05   22.64
 -13   5   5  283.81   22.76
  13  -5   5  325.97   28.80
  13   5   5  310.88   23.22
 -13  -5   5  264.17   22.34
  13   5   6   77.61   12.76
 -13   5   6   72.84   12.59
  13  -5   6  107.65   18.31
 -13  -5   6   98.38   14.75
 -13   5   6   80.38   13.74
  13   5   7  279.63   28.00
 -13   5   7  279.02   26.26
  13  -5   7  232.69   26.76
 -13   5   7  246.15   22.70
 -13  -5   7  318.21   28.57
  13   5   7  250.80   23.52
  13   5   8   56.53   12.64
  13  -5   8   51.09   14.70
  13  -7  -6   60.06   11.88
 -13  -7  -6   58.25   16.71
  13  -7  -5  224.31   20.32
 -13  -7  -5  213.23   30.42
  13   7  -5  239.66   25.73
  13  -7  -4  129.06   15.05
 -13  -7  -4  101.92   20.87
  13   7  -4   90.77   16.41
  13  -7  -3  270.87   20.22
  13   7  -3  196.82   25.57
  13  -7  -2  241.59   18.44
 -13   7  -2  210.08   15.27
  13   7  -2  197.46   26.39
 -13  -7  -2  259.86   16.27
 -13  -7  -1  305.88   18.95
  13  -7  -1  324.83   20.86
 -13   7  -1  335.06   19.72
 -13   7   0  372.38   21.96
 -13  -7   0  347.18   21.36
 -13  -7   1  343.97   22.67
 -13   7   1  358.57   22.63
  13   7   1  410.36   28.59
 -13   7   2  238.32   19.86
 -13  -7   2  247.92   20.29
  13   7   2  237.29   22.03
 -13   7   3  226.09   20.40
  13   7   3  223.15   21.25
 -13  -7   3  244.75   21.86
  13   7   4  153.28   17.87
 -13  -7   4  173.95   19.19
 -13   7   4  178.96   19.13
 -13   7   5  252.92   24.12
 -13  -7   5  226.61   22.96
  13   7   5  259.32   24.29
  13   7   6   87.28   15.33
  13  -9  -4   99.78   15.02
  13   9  -4   62.52   14.55
  13  -9  -3   78.00   12.51
  13   9  -3   98.29   20.73
  13  -9  -2  136.30   16.32
  13   9  -2  101.80   20.49
 -13  -9  -1  155.77   15.37
  13  -9  -1  139.55   16.56
  13   9  -1  126.83   24.51
 -13  -9   0  235.57   20.28
 -13   9   0  249.78   21.71
 -13   9   1  132.87   16.65
  13   9   1  151.38   20.71
 -13  -9   1  134.62   16.51
 -13   9   2  151.38   18.21
 -13  -9   2  160.49   18.57
  13   9   2  183.56   21.94
 -13   9   3  118.48   18.01
 -13  -9   3   92.89   15.18
 -14   0  -8  232.64   23.67
  14   0  -8  230.92   21.39
  14   0  -7    0.41    4.31
 -14   0  -7   -6.21    7.03
 -14   0  -6  682.18   34.13
 -14   0  -6  682.10   22.36
  14   0  -6  669.60   31.35
 -14   0  -5   -0.59    2.03
 -14   0  -5   -2.01    4.92
  14   0  -5   -5.27    5.18
 -14   0  -4  956.95   32.53
  14   0  -4  892.78   32.83
 -14   0  -4  878.48   23.78
 -14   0  -3   -2.12    2.42
 -14   0  -3   -1.22    3.10
  14   0  -3    0.64    3.85
 -14   0  -2  517.30   25.57
 -14   0  -2  499.23   16.38
  14   0  -2  525.19   27.57
  14   0  -2  517.26   22.99
 -14   0  -2  490.06   19.71
 -14   0  -2  523.76   23.70
  14   0  -1   -2.77    4.44
  14   0  -1   -2.75    3.79
 -14   0  -1    6.94    4.67
 -14   0  -1   -1.65    4.28
 -14   0  -1   -0.33    1.62
  14   0  -1    0.17    4.29
 -14   0   0 1168.16   41.46
  14   0   0 1155.57   36.80
 -14   0   0 1120.16   35.30
  14   0   0 1199.39   41.06
 -14   0   1   -2.55    5.05
  14   0   1   -0.27    4.16
 -14   0   1    0.86    2.83
  14   0   1    2.96    3.76
 -14   0   1   -1.08    2.01
  14   0   2  330.24   18.65
 -14   0   2  309.96   14.88
  14   0   2  321.55   21.14
 -14   0   2  298.16   21.76
 -14   0   2  320.74   16.54
 -14   0   3    0.98    2.12
  14   0   3   -3.44    6.13
 -14   0   3    2.84    4.81
 -14   0   3   -1.74    3.70
  14   0   3   -1.78    3.53
  14   0   4  737.17   26.69
 -14   0   4  736.82   20.76
  14   0   4  807.62   38.49
 -14   0   4  725.57   37.01
 -14   0   4  777.29   34.27
  14   0   4  734.23   25.99
 -14   0   5   -0.97    1.90
  14   0   5   -3.54    7.51
 -14   0   5  -11.26    6.66
 -14   0   5    4.78    6.68
  14   0   5    2.84    3.56
  14   0   5   -7.64    4.58
  14   0   5   -3.93    3.49
  14   0   6  770.45   43.01
 -14   0   6  698.62   40.60
 -14   0   6  743.53   37.45
  14   0   6  723.41   23.55
  14   0   7   -0.76    6.69
 -14   0   7    4.46    7.54
 -14   0   7    0.75    6.42
 -14   0   8  159.66   23.88
  14   0   8  173.77   24.49
 -14   0   8  182.55   20.72
 -14   0   9  -11.53   10.08
  14   0   9   10.52   12.52
 -14   0   9    8.53    6.85
 -14  -2  -9   12.41    8.87
  14  -2  -8  260.96   24.44
 -14  -2  -8  298.38   28.70
  14   2  -8  240.96   22.76
  14   2  -7   16.33    6.58
  14  -2  -7   12.90    5.93
 -14  -2  -7   -0.98    6.22
  14  -2  -6  416.96   25.95
 -14  -2  -6  408.74   29.00
  14   2  -6  445.94   27.63
  14  -2  -6  404.80   23.14
  14   2  -5   49.17    9.27
  14  -2  -5   51.26    8.09
  14  -2  -5   48.83    8.71
 -14  -2  -5   40.24    9.82
 -14  -2  -4  661.46   25.61
  14  -2  -4  672.18   27.48
 -14  -2  -4  656.43   32.00
  14   2  -4  733.42   33.83
  14  -2  -4  639.48   24.98
 -14  -2  -3  125.68   10.90
  14  -2  -3  121.49   10.28
 -14  -2  -3  120.73   12.72
 -14  -2  -3  107.30    9.33
  14  -2  -3  107.69    8.82
  14   2  -3  125.83   14.37
 -14  -2  -2 1143.85   36.55
  14   2  -2 1230.26   27.66
  14  -2  -2 1145.87   29.44
 -14   2  -2 1135.52   25.10
  14   2  -2 1117.46   44.41
  14  -2  -2 1111.96   28.43
 -14  -2  -2 1113.94   35.79
  14  -2  -1  278.10   20.01
 -14   2  -1  293.95   19.95
  14   2  -1  282.68   13.45
 -14  -2  -1  270.26   16.49
  14   2  -1  288.42   17.29
  14  -2  -1  278.76   10.45
 -14   2  -1  274.92   12.84
 -14   2  -1  266.73   17.95
 -14  -2  -1  283.41   18.18
  14  -2  -1  293.37   11.46
  14  -2   0  421.55   23.00
  14  -2   0  452.78   24.48
 -14   2   0  435.75   22.60
  14   2   0  392.89   17.40
  14   2   0  405.94   20.13
 -14  -2   0  399.18   20.41
 -14   2   0  386.28   17.67
 -14  -2   0  417.96   23.87
  14  -2   0  416.85   13.68
 -14   2   0  417.20   23.80
  14   2   1  317.92   16.77
  14  -2   1  333.51   21.95
 -14   2   1  330.82   18.23
  14   2   1  338.95   17.72
 -14  -2   1  358.71   19.54
 -14   2   1  340.29   18.09
 -14   2   1  364.36   23.42
  14  -2   1  321.65   18.87
 -14   2   2  992.07   42.45
 -14   2   2 1030.80   32.53
  14  -2   2 1143.70   43.18
  14   2   2 1070.82   34.99
 -14   2   2 1026.11   35.28
 -14  -2   2 1010.06   35.68
  14  -2   2  870.57   18.46
 -14   2   2 1000.51   30.85
  14  -2   2 1037.16   34.24
  14   2   2  995.63   29.48
 -14   2   3  147.86   11.61
  14   2   3  144.63   13.45
  14  -2   3  138.78   16.66
  14  -2   3  146.55    8.34
 -14   2   3  142.96   12.93
 -14  -2   3  141.67   13.69
 -14   2   3  144.89   16.91
 -14   2   3  131.17   13.18
  14   2   3  133.74   11.44
 -14   2   3  142.41   10.61
  14  -2   3  161.09   12.77
  14  -2   3  137.42    9.18
  14   2   3  137.79    9.13
 -14   2   4  660.32   25.10
  14  -2   4  708.06   38.65
  14   2   4  605.41   30.26
  14   2   4  596.03   16.87
 -14   2   4  679.44   37.72
 -14   2   4  641.94   30.43
  14  -2   4  609.93   22.12
 -14   2   4  642.64   31.54
 -14  -2   4  629.97   31.05
  14   2   4  612.37   25.33
 -14   2   4  669.73   26.04
  14  -2   4  630.38   26.59
  14  -2   4  588.01   22.86
  14   2   5   48.17    7.58
  14  -2   5   54.65   13.77
 -14  -2   5   36.25    8.24
  14   2   5   56.57   11.13
 -14   2   5   59.06   11.20
  14  -2   5   53.05    7.47
 -14   2   5   46.49   11.13
 -14   2   6  367.09   30.78
  14  -2   6  391.80   33.48
  14   2   6  383.98   28.35
 -14   2   6  347.21   25.41
 -14  -2   6  355.79   27.00
  14   2   6  381.14   21.12
 -14  -2   7   14.58    7.34
  14   2   7   22.74    6.81
  14  -2   7   36.98   14.81
  14   2   7   21.55    9.06
 -14   2   7   27.95    9.22
 -14   2   7   29.28   10.07
 -14  -2   7   16.81    6.27
 -14   2   8  298.63   29.75
  14  -2   8  369.74   37.66
  14   2   8  299.19   29.56
 -14   2   8  309.14   26.69
 -14  -2   8  278.87   28.05
 -14  -2   8  264.35   24.88
  14  -2   9    5.75   10.96
 -14  -2   9    9.70    7.53
 -14  -2   9    5.96   10.30
  14   4  -8  138.54   18.54
  14  -4  -8  141.56   18.30
 -14  -4  -8  169.60   24.36
  14   4  -7   45.22   10.80
  14  -4  -7   51.27   11.08
 -14  -4  -7   64.42   14.84
  14  -4  -6  263.07   21.00
 -14  -4  -6  233.87   25.26
  14   4  -6  301.05   25.35
  14  -4  -5   74.76   10.62
 -14  -4  -5   88.69   15.55
  14   4  -5   69.24   12.96
  14  -4  -4  552.27   25.59
 -14  -4  -4  480.60   34.72
  14   4  -4  559.52   34.04
 -14  -4  -3  248.90   14.01
  14  -4  -3  258.59   15.61
 -14  -4  -3  224.80   23.70
  14   4  -3  256.19   24.38
 -14   4  -2  596.48   16.76
  14   4  -2  591.60   17.53
 -14  -4  -2  586.33   22.82
  14  -4  -2  586.23   21.88
  14   4  -2  546.75   36.87
 -14   4  -1  429.66   16.46
  14  -4  -1  427.43   16.69
 -14  -4  -1  463.71   20.57
 -14   4   0  825.30   26.89
  14  -4   0  837.55   23.08
 -14  -4   0  793.02   29.40
 -14   4   1  358.74   18.67
 -14   4   1  361.69   23.45
 -14  -4   1  358.13   19.91
  14  -4   2  698.96   36.01
 -14   4   2  665.49   28.37
  14   4   2  656.88   30.11
 -14   4   2  633.76   32.45
 -14   4   2  640.96   18.43
 -14  -4   2  668.99   29.02
  14  -4   3  332.88   26.09
 -14   4   3  303.60   20.45
  14  -4   3  286.76   14.94
  14   4   3  289.36   19.92
  14  -4   3  307.24   12.45
 -14   4   3  296.13   23.70
 -14   4   3  306.87   14.16
 -14  -4   3  300.46   20.52
  14  -4   4  466.47   32.43
 -14   4   4  478.87   27.72
  14  -4   4  503.21   22.34
 -14  -4   4  499.30   28.21
  14   4   4  485.47   26.37
  14  -4   4  509.40   20.37
 -14   4   4  477.40   20.94
 -14   4   4  562.42   32.29
  14   4   5  123.82   14.05
 -14  -4   5  123.27   15.39
  14  -4   5  145.35   20.40
 -14   4   5  131.52   17.09
  14   4   5  136.22   16.40
 -14   4   5  119.74   14.84
  14  -4   6  271.78   28.26
  14   4   6  280.95   25.71
 -14   4   6  275.52   23.91
 -14  -4   6  287.33   24.96
  14   4   6  292.78   22.18
 -14   4   6  317.52   26.63
  14   4   7   57.06   11.27
  14  -4   7   46.67   13.87
 -14   4   7   65.28   12.67
  14   4   7   90.56   16.86
 -14   4   7   60.09   12.44
 -14  -4   7   79.57   14.96
  14   4   8  176.65   18.91
  14  -4   8  155.97   25.07
  14   4   8  141.06   22.02
 -14  -4   8  178.75   23.11
 -14   4   8  173.88   21.46
  14  -4   9   -9.12   11.71
 -14  -4   9   -3.12    8.10
  14  -6  -7   40.05   10.44
 -14  -6  -7   13.76   10.13
  14  -6  -6  198.97   19.46
 -14  -6  -6  160.73   25.07
  14   6  -6  216.99   24.02
  14  -6  -5  133.96   15.35
 -14  -6  -5  151.44   24.74
  14   6  -5  200.50   23.04
  14   6  -4  229.35   25.14
  14  -6  -4  203.38   17.11
 -14  -6  -4  232.07   28.95
  14  -6  -3  169.34   14.69
 -14  -6  -3  172.37   12.01
  14   6  -3  138.79   20.42
  14  -6  -2  306.58   18.62
 -14  -6  -2  353.88   18.62
 -14   6  -2  349.58   16.83
 -14   6  -1  362.39   18.42
  14  -6  -1  307.82   17.90
 -14  -6  -1  318.55   18.44
 -14  -6   0  537.06   25.49
 -14   6   0  575.26   25.54
 -14   6   1  377.16   21.70
 -14  -6   1  403.12   22.92
  14   6   1  360.68   25.60
 -14   6   2  296.77   20.49
 -14  -6   2  302.83   21.17
  14   6   2  269.30   22.04
 -14  -6   3  159.32   16.81
 -14   6   3  167.80   16.73
  14   6   3  159.15   17.19
 -14  -6   4  236.26   21.78
 -14   6   4  263.33   22.23
  14   6   4  239.11   21.33
 -14   6   5  209.94   21.21
  14  -6   5  155.07   20.56
  14   6   5  171.50   19.06
 -14  -6   5  199.69   20.85
  14  -6   6  204.12   24.71
 -14   6   6  253.54   24.34
  14   6   6  195.44   21.17
 -14  -6   6  246.31   24.83
  14   6   7   70.52   14.09
  14  -6   7   76.86   16.90
  14  -8  -6   65.19   13.42
  14  -8  -5   50.22   10.94
  14   8  -5   61.21   15.82
  14  -8  -4  114.99   15.01
 -14  -8  -4  138.30   26.65
  14   8  -4  102.75   18.54
  14  -8  -3  199.26   19.01
  14   8  -3  147.39   22.80
  14  -8  -2  182.43   17.16
 -14  -8  -2  220.66   16.38
  14   8  -2  144.77   24.47
 -14  -8  -1  177.31   15.71
  14  -8  -1  169.02   16.30
 -14   8  -1  190.96   16.82
 -14   8   0  121.25   13.97
 -14  -8   0  105.60   13.02
 -14  -8   1  173.15   17.82
 -14   8   1  164.55   17.07
  14   8   1  182.39   20.84
 -14   8   2  201.66   19.95
 -14  -8   2  183.86   19.59
  14   8   2  195.27   21.97
 -14   8   3  223.31   22.00
 -14  -8   3  255.33   23.77
  14   8   3  250.76   24.51
  14   8   4  108.46   16.86
 -14   8   4  116.12   17.31
 -14  -8   4  133.97   18.33
 -14 -10   0   56.62   11.22
 -14 -10   1  105.62   15.28
 -14  10   2   37.57   11.14
 -15  -1  -9  144.87   20.87
  15   1  -8   10.79    7.98
 -15  -1  -8    0.36    6.30
 -15  -1  -7  382.94   28.28
  15   1  -7  329.83   24.47
  15  -1  -7  357.61   24.32
  15   1  -6   15.86    6.92
  15  -1  -6   17.24    5.81
 -15  -1  -6   14.05    3.74
 -15  -1  -6   13.82    6.17
 -15  -1  -5  595.10   22.45
 -15  -1  -5  648.68   30.78
  15   1  -5  684.75   31.90
  15  -1  -5  615.14   27.47
  15  -1  -4   36.79    6.86
 -15   1  -4   42.99    3.60
 -15  -1  -4   40.06    5.84
 -15  -1  -4   55.16    8.59
  15   1  -4   45.30    8.47
 -15  -1  -3 1249.26   37.70
 -15  -1  -3 1311.21   36.49
  15   1  -3 1311.21   44.14
  15  -1  -3 1248.98   36.31
 -15   1  -3 1199.12   27.46
 -15  -1  -3 1252.01   35.26
  15   1  -2   82.11    7.53
  15   1  -2   88.83   11.83
 -15  -1  -2   90.47   10.55
 -15  -1  -2   81.47    8.42
 -15   1  -2  101.10   10.74
 -15   1  -2   77.34    7.85
 -15  -1  -2   99.28    9.57
  15  -1  -2   78.32    8.09
 -15  -1  -1  891.15   34.06
  15  -1  -1  895.58   32.63
  15   1  -1  909.16   29.16
 -15   1  -1  920.57   35.67
  15  -1  -1  898.54   38.48
 -15  -1  -1  864.96   33.01
  15   1  -1  844.39   34.07
  15  -1  -1  860.80   27.94
 -15   1  -1  838.26   34.51
  15  -1   0  160.91   14.41
 -15  -1   0  164.48   14.62
  15   1   0  156.85   12.55
 -15   1   0  171.21   14.00
  15  -1   0  171.30   15.46
 -15  -1   0  166.85   12.02
  15   1   0  171.67   14.66
 -15   1   0  149.96   15.74
  15  -1   1  673.15   29.47
  15  -1   1  665.20   31.08
 -15   1   1  675.41   26.57
  15   1   1  692.96   28.15
 -15  -1   1  666.86   23.36
 -15  -1   1  681.10   30.15
 -15   1   1  662.84   18.85
  15   1   1  691.73   29.06
 -15   1   1  731.23   34.57
  15   1   2   80.88    9.28
 -15   1   2   89.24    8.73
 -15  -1   2   77.57    6.92
  15  -1   2   96.77   12.74
  15   1   2   79.40   10.03
 -15   1   2   84.81    8.08
 -15  -1   2   86.58   11.36
  15  -1   2   73.72    9.05
 -15   1   2   76.98   12.39
 -15   1   3 1178.36   48.42
 -15   1   3 1080.02   31.56
  15  -1   3 1218.18   47.87
  15   1   3 1185.31   42.63
 -15  -1   3 1130.41   24.34
 -15  -1   3 1129.90   42.85
  15   1   3 1139.39   36.09
 -15  -1   3 1165.54   40.63
 -15   1   3 1187.83   37.80
  15  -1   3 1095.34   26.90
 -15   1   3 1098.99   35.83
  15  -1   3 1171.26   36.91
 -15   1   4   46.12   11.32
 -15   1   4   71.44    7.41
  15  -1   4   75.04   12.97
  15   1   4   57.79   10.92
  15  -1   4   69.68    8.32
  15   1   4   77.92    8.54
 -15   1   4   71.02   10.60
 -15   1   4   52.29    9.76
  15  -1   4   62.40    6.85
 -15  -1   4   84.48   12.64
  15   1   4   57.13    7.21
 -15   1   5  609.28   22.83
 -15   1   5  634.25   37.83
  15  -1   5  610.77   38.48
  15   1   5  552.91   33.17
  15   1   5  670.13   23.57
  15   1   5  605.26   23.69
 -15  -1   5  607.57   34.14
 -15   1   5  554.49   31.55
  15  -1   5  594.78   25.05
  15  -1   5  570.10   24.69
  15   1   6    6.69    3.71
 -15   1   6   10.51    9.48
  15  -1   6    0.29    9.10
  15   1   6    9.15    6.38
 -15  -1   6    4.89    6.53
 -15   1   6    4.37    5.96
 -15   1   7  402.09   34.32
  15  -1   7  405.86   35.52
  15   1   7  406.00   32.78
 -15  -1   7  407.89   32.08
 -15   1   7  340.22   27.14
 -15  -1   7  346.58   27.98
  15   1   7  358.64   19.51
 -15   1   8   -3.36   11.54
  15  -1   8   -1.47    9.91
  15   1   8   17.63   11.57
 -15  -1   8   10.78    9.64
 -15   1   8   20.68   10.56
 -15  -1   8    6.25    6.54
  15  -1   9  178.62   27.80
  15   1   9  182.84   25.92
 -15  -1   9  182.23   26.67
 -15   1   9  169.71   21.95
 -15  -1   9  180.19   21.57
 -15   1   9  151.72   24.36
 -15  -3  -9  115.91   20.27
  15   3  -8   12.80    7.16
  15  -3  -8    5.19    5.57
 -15  -3  -8   14.83   10.64
  15  -3  -7  242.68   21.81
 -15  -3  -7  252.54   26.43
  15   3  -7  243.79   22.48
  15   3  -6   23.35    8.44
  15  -3  -6   28.76    7.26
 -15  -3  -6   27.42    9.66
  15  -3  -5  579.61   28.59
 -15  -3  -5  605.46   36.35
  15   3  -5  656.96   35.31
  15  -3  -4   44.14    6.99
 -15  -3  -4   37.36    9.59
  15   3  -4   33.95   10.19
  15   3  -3  386.18   27.99
  15  -3  -3  390.98   18.38
 -15  -3  -3  404.00   27.61
  15  -3  -3  356.30   16.05
 -15  -3  -3  430.05   20.38
  15   3  -2  165.70    8.93
 -15  -3  -2  161.28   12.67
 -15   3  -2  169.16    7.88
  15  -3  -2  164.29   10.14
  15  -3  -2  155.96    8.65
  15   3  -2  171.21   19.23
  15   3  -1 1092.16   29.13
 -15  -3  -1 1134.03   35.19
 -15   3  -1 1110.38   28.17
  15  -3  -1 1059.05   25.26
  15  -3  -1 1051.45   21.93
  15   3   0  615.14   22.70
 -15   3   0  625.98   22.74
  15  -3   0  601.81   14.00
 -15  -3   0  608.26   25.81
 -15   3   0  627.26   30.03
  15   3   0  641.15   25.46
  15  -3   1 1247.50   47.19
  15   3   1 1123.61   35.14
 -15   3   1 1187.79   36.40
  15  -3   1 1147.02   20.36
 -15  -3   1 1164.66   38.34
 -15   3   1 1248.62   45.95
  15   3   1 1132.69   33.64
  15  -3   2  204.75   19.39
  15   3   2  202.72   15.23
 -15   3   2  207.23   15.55
  15  -3   2  217.47    8.42
 -15  -3   2  212.69   16.05
 -15   3   2  186.93   19.12
  15  -3   2  214.12    8.17
  15   3   2  220.63   12.37
  15  -3   3  358.37   26.90
  15   3   3  363.89   22.24
 -15   3   3  353.54   22.31
  15  -3   3  372.23   14.61
  15   3   3  339.17   13.83
 -15  -3   3  363.26   22.70
  15   3   3  364.24   20.96
 -15   3   3  353.24   16.41
  15  -3   3  346.31   13.98
 -15   3   3  370.64   26.52
  15   3   4   32.03    6.29
  15  -3   4   43.15    6.04
  15  -3   4   48.17   11.45
  15   3   4   43.83    8.61
 -15   3   4   53.80   10.98
 -15   3   4   49.47    9.31
  15  -3   4   43.68    6.07
 -15  -3   4   47.82    9.69
 -15   3   4   41.32    6.43
  15  -3   5  668.74   41.55
  15   3   5  701.34   36.32
 -15   3   5  634.84   33.95
  15  -3   5  660.12   26.42
 -15  -3   5  687.08   35.84
  15   3   5  674.48   30.53
  15  -3   5  650.92   26.79
 -15   3   5  682.24   39.52
  15   3   6   40.17    8.81
  15  -3   6   25.92   11.06
  15   3   6   38.15   10.51
 -15  -3   6   42.13   10.19
 -15   3   6   40.23   11.45
 -15   3   6   25.06    7.62
  15  -3   7  277.50   30.89
  15   3   7  282.92   26.88
 -15   3   7  274.88   24.87
 -15  -3   7  320.72   28.07
  15   3   7  289.71   21.72
 -15   3   7  226.60   25.60
 -15  -3   8   -3.38    8.69
  15  -3   8    7.35    9.55
  15   3   8   -2.29   10.20
 -15   3   8    5.29    8.26
 -15   3   8    3.40    6.82
 -15  -3   8    2.71    8.27
  15  -3   9  105.00   22.57
 -15  -3   9  108.82   17.88
  15  -5  -8   28.98    9.61
  15  -5  -7  183.24   19.79
 -15  -5  -7  193.50   26.21
  15   5  -7  236.82   24.84
  15   5  -6   48.39   12.58
  15  -5  -6   51.56   10.07
 -15  -5  -6   57.21   16.07
  15  -5  -5  158.28   15.59
 -15  -5  -5  157.45   22.81
  15   5  -5  154.34   19.30
  15  -5  -4  149.89   13.83
 -15  -5  -4  129.89   19.31
  15   5  -4  128.40   18.19
  15   5  -3  472.55   17.60
  15   5  -3  538.86   14.54
 -15  -5  -3  555.97   22.02
  15  -5  -3  523.94   23.84
  15   5  -3  499.02   36.46
  15  -5  -2  233.88   14.76
 -15  -5  -2  262.17   15.53
  15   5  -2  257.01   27.37
 -15   5  -2  250.17   12.22
 -15   5  -1  585.44   21.73
  15  -5  -1  547.88   21.32
 -15  -5  -1  599.92   25.22
 -15   5   0  140.78   11.39
  15  -5   0  174.05   11.05
 -15  -5   0  155.72   13.10
 -15   5   1  577.04   25.70
 -15  -5   1  554.46   26.73
 -15   5   2  266.89   18.94
  15   5   2  288.10   21.34
 -15   5   2  258.82   10.32
 -15  -5   2  275.92   19.30
  15  -5   3  676.81   38.59
 -15   5   3  641.15   31.68
  15  -5   3  611.01   24.21
 -15   5   3  717.68   35.82
  15   5   3  632.32   32.58
 -15  -5   3  695.73   33.09
 -15   5   4  135.30   17.12
  15  -5   4  179.61   20.69
 -15   5   4  161.88   17.40
  15   5   4  162.75   16.54
 -15  -5   4  153.91   17.14
  15   5   5  166.89   17.68
  15  -5   5  207.96   24.50
  15   5   5  193.44   20.55
 -15   5   5  176.67   19.25
 -15   5   5  183.09   20.59
 -15  -5   5  190.63   19.97
  15   5   6   51.97   11.22
 -15  -5   6   66.74   13.97
 -15   5   6   56.16   11.96
  15  -5   6   43.50   13.97
  15   5   6   36.56   12.23
 -15   5   6   50.99   11.27
  15  -5   7  221.32   27.95
 -15   5   7  245.33   25.24
  15   5   7  249.81   26.95
 -15   5   7  248.83   23.92
  15   5   7  207.53   21.99
 -15  -5   7  220.74   24.27
  15   5   8   19.82    7.36
  15  -5   8   43.48   12.82
  15  -7  -6   72.92   13.28
  15   7  -5  148.24   21.81
  15  -7  -5  163.53   17.25
 -15  -7  -5  194.06   28.82
  15   7  -4   82.97   16.91
  15  -7  -4  101.48   12.82
  15  -7  -3  178.63   16.42
  15   7  -3  164.71   24.66
  15  -7  -2  174.09   15.50
 -15  -7  -2  204.47   15.04
  15  -7  -1  266.12   18.25
 -15  -7  -1  271.84   18.59
 -15   7  -1  264.30   17.64
 -15   7   0  175.41   15.56
 -15  -7   0  171.41   15.38
 -15   7   1  295.29   21.17
 -15  -7   1  308.99   21.81
  15   7   2  164.60   19.26
 -15   7   2  149.71   16.28
 -15  -7   2  159.47   16.92
 -15  -7   3  202.16   20.77
 -15   7   3  187.18   18.91
  15   7   3  197.11   20.80
  15   7   4  140.40   18.10
 -15  -7   4  172.99   19.90
 -15   7   4  176.20   19.23
  15   7   5  192.48   21.93
 -15   7   5  204.65   22.68
 -15  -7   5  222.30   24.02
  15   7   6  105.55   16.89
  15   9  -2   81.89   20.39
 -15  -9  -1  114.36   14.08
  15   9  -1  139.87   26.62
 -15  -9   0  138.96   16.09
 -15   9   1  112.49   15.54
 -15  -9   1   96.10   13.96
 -15   9   2   95.33   15.45
 -15  -9   2  103.29   16.06
 -15   9   3   59.34   13.52
 -16   0  -8  161.95   19.45
  16   0  -8  175.91   19.40
  16   0  -7   -9.34    6.39
 -16   0  -7   -0.92    5.78
 -16   0  -6  633.81   32.23
  16   0  -6  573.23   30.35
  16   0  -5   -4.60    5.24
 -16   0  -5   -3.73    2.31
 -16   0  -5    4.03    3.79
 -16   0  -4  744.53   22.90
 -16   0  -4  833.29   29.85
  16   0  -4  825.25   32.87
 -16   0  -3    0.61    2.17
 -16   0  -3   -0.79    2.52
  16   0  -3    0.41    3.76
 -16   0  -2  775.66   21.01
  16   0  -2  806.72   31.14
 -16   0  -2  732.52   27.47
 -16   0  -2  719.80   30.86
  16   0  -1    4.82    4.41
  16   0  -1    2.03    3.93
 -16   0  -1   -4.30    4.91
 -16   0  -1   -4.00    5.85
 -16   0  -1    1.77    1.72
  16   0  -1   -3.70    4.45
 -16   0   0 2361.96   66.24
  16   0   0 2420.16   60.51
 -16   0   0 2363.90   58.58
  16   0   0 2550.49   67.19
  16   0   1    0.43    4.49
 -16   0   1   -0.61    2.85
  16   0   1   -3.27    4.12
 -16   0   1    0.21    2.06
 -16   0   1    4.42    6.16
 -16   0   2  917.89   39.82
  16   0   2  936.21   38.63
 -16   0   2  916.97   29.48
  16   0   2  970.82   36.07
 -16   0   2  924.66   30.06
  16   0   3   -0.70    3.65
 -16   0   3   -3.92    6.94
 -16   0   3    0.33    2.37
  16   0   3   -1.36    5.91
 -16   0   3   -3.11    4.17
  16   0   4  828.60   31.22
 -16   0   4  858.42   24.56
  16   0   4  886.77   41.89
 -16   0   4  848.98   42.15
 -16   0   5   -2.70    2.53
  16   0   5    8.87    8.08
 -16   0   5   -3.43    7.95
 -16   0   5  -10.83    9.68
  16   0   5   -1.83    2.81
  16   0   6  731.54   43.42
 -16   0   6  741.20   42.51
 -16   0   6  693.89   38.21
 -16   0   7   -9.24   10.57
  16   0   7  -22.01    9.63
 -16   0   7   -1.88    7.43
 -16   0   8  164.26   25.51
  16   0   8  173.56   24.85
 -16   0   8  139.56   19.40
 -16   0   9   -2.94    9.89
 -16   0   9   -1.10    7.13
 -16  -2  -9   -6.88    8.58
 -16  -2  -8  215.35   23.73
  16   2  -8  233.66   23.05
  16   2  -7    5.28    6.01
 -16  -2  -7   -4.76    7.21
  16  -2  -6  330.03   23.22
 -16  -2  -6  336.28   25.98
  16   2  -6  394.67   27.41
  16  -2  -6  333.64   21.42
  16   2  -5   37.25    8.98
  16  -2  -5   59.07    8.96
  16  -2  -5   31.64    7.31
 -16  -2  -5   52.66   10.01
  16  -2  -4  723.37   28.60
 -16  -2  -4  669.34   32.55
  16   2  -4  697.10   34.95
  16  -2  -4  648.77   25.93
  16  -2  -3   36.79    5.69
 -16  -2  -3   34.27    6.52
 -16  -2  -3   43.36    6.95
 -16   2  -3   46.40    3.45
  16  -2  -3   41.89    6.32
 -16  -2  -3   44.01    8.71
 -16   2  -3   42.06    3.40
  16   2  -3   36.47    9.44
 -16  -2  -2 1449.23   43.50
  16   2  -2 1425.41   33.24
  16  -2  -2 1304.38   32.55
 -16   2  -2 1305.21   30.77
 -16  -2  -2 1334.07   45.24
  16   2  -2 1308.58   50.27
  16  -2  -2 1292.03   32.84
 -16  -2  -2 1283.45   42.07
 -16  -2  -1    5.49    4.40
 -16  -2  -1    7.86    4.65
 -16   2  -1   11.02    5.73
  16   2  -1    8.22    3.49
 -16   2  -1   10.09    2.98
  16  -2  -1   13.21    3.17
  16  -2   0  838.48   35.85
  16   2   0  771.21   30.57
 -16   2   0  777.02   32.39
  16   2   0  738.13   26.93
 -16  -2   0  730.68   30.42
 -16   2   0  734.14   27.03
  16  -2   0  738.99   21.79
 -16   2   0  718.92   34.71
  16  -2   1   26.86    7.58
 -16   2   1   34.45    7.28
  16   2   1   32.38    6.18
 -16   2   1   37.57    9.98
  16   2   1   36.70    6.42
 -16   2   1   30.33    5.60
 -16  -2   1   16.64    5.86
  16  -2   2 1336.91   50.10
 -16   2   2 1419.65   41.37
  16   2   2 1368.85   43.07
 -16  -2   2 1344.38   45.26
 -16   2   2 1327.31   43.55
 -16   2   2 1366.22   37.43
  16   2   2 1357.86   38.97
 -16   2   2 1390.05   52.11
 -16  -2   3   31.09    7.89
 -16   2   3   35.62    6.45
  16  -2   3   40.17    9.59
  16   2   3   34.84    7.96
  16   2   3   48.55    6.30
 -16   2   3   54.03   11.55
 -16   2   3   42.66    8.67
  16  -2   3   38.79    4.22
 -16   2   3   45.75    7.76
 -16   2   3   35.82    6.13
  16   2   4  787.10   23.32
 -16   2   4  796.82   29.53
  16  -2   4  824.83   43.22
  16   2   4  777.86   36.16
 -16   2   4  765.40   36.17
 -16  -2   4  799.69   37.30
  16  -2   4  757.36   24.26
  16   2   4  779.88   29.97
  16  -2   4  726.74   26.55
 -16  -2   5   25.21    8.13
 -16   2   5   30.11    5.70
  16  -2   5   42.09   12.92
  16   2   5   32.63    8.78
 -16   2   5   37.29    9.19
  16  -2   5   43.40    6.58
 -16   2   5   55.98   12.68
  16   2   5   42.93    7.66
 -16   2   6  369.86   32.27
  16  -2   6  378.53   33.33
  16   2   6  349.18   28.13
 -16   2   6  358.84   27.26
 -16  -2   6  406.62   30.01
  16   2   6  360.22   21.09
  16   2   7   12.69    5.25
  16  -2   7   25.82   12.70
  16   2   7    2.63    9.93
 -16   2   7   11.54    8.08
 -16   2   7   10.07    7.82
 -16  -2   7    7.67    6.96
 -16   2   8  306.85   30.42
  16  -2   8  326.40   36.15
  16   2   8  289.65   29.55
 -16  -2   8  289.01   29.96
 -16   2   8  265.70   25.79
 -16  -2   8  216.53   24.38
 -16  -2   9    6.72    8.99
 -16  -2   9    7.49    6.26
  16  -4  -8   89.50   15.05
 -16  -4  -8  129.94   21.56
  16   4  -7   65.41   12.80
  16  -4  -7   51.13   11.74
 -16  -4  -7   48.07   12.28
  16  -4  -6  221.38   19.47
 -16  -4  -6  262.59   27.10
  16   4  -6  242.48   24.07
  16  -4  -5   46.50    8.69
 -16  -4  -5   39.78   11.93
  16   4  -5   42.75   10.68
  16  -4  -4  543.62   25.14
 -16  -4  -4  568.10   37.43
  16   4  -4  580.08   36.46
 -16  -4  -4  504.36   16.99
 -16  -4  -3  103.57    9.98
  16  -4  -3   80.80    8.58
 -16  -4  -3   96.21   16.41
  16   4  -3   79.91   15.35
 -16   4  -2  659.44   18.65
  16   4  -2  644.39   19.72
 -16  -4  -2  644.30   26.11
  16  -4  -2  645.41   22.64
  16   4  -2  620.16   39.71
  16   4  -1  127.47    9.56
 -16   4  -1  135.59    9.56
 -16  -4  -1  132.23   12.14
  16  -4  -1  122.46    8.08
  16   4   0  687.91   25.48
 -16   4   0  701.42   25.58
  16  -4   0  730.91   19.32
 -16  -4   0  708.34   29.38
 -16   4   1   99.54   13.84
  16   4   1   93.36   10.16
 -16   4   1   90.48    9.88
 -16  -4   1   86.18   10.93
  16  -4   2  638.95   35.94
  16   4   2  593.63   27.75
 -16   4   2  684.83   29.84
  16  -4   2  653.23   19.16
 -16  -4   2  618.26   29.72
 -16   4   2  669.73   35.28
  16  -4   3  108.39   16.77
 -16   4   3  121.34   16.51
  16   4   3  110.92   13.31
  16  -4   3  109.90    8.36
 -16   4   3  121.85   13.75
 -16   4   3  113.46    8.96
  16  -4   3  121.32    7.15
  16   4   3  108.21   12.64
 -16  -4   3  130.43   14.16
  16  -4   4  573.50   37.47
  16   4   4  541.96   30.95
 -16   4   4  564.16   31.26
  16  -4   4  570.61   22.47
 -16  -4   4  532.00   30.49
  16   4   4  569.41   29.62
 -16   4   4  569.22   23.60
 -16   4   4  569.42   34.89
  16   4   5   45.13    9.44
  16  -4   5   46.59   13.45
 -16   4   5   52.45   11.80
  16   4   5   52.55   11.88
 -16   4   5   51.93   10.39
 -16  -4   5   51.03   11.29
  16  -4   6  270.18   28.95
  16   4   6  256.59   24.95
 -16   4   6  290.54   25.47
 -16  -4   6  308.00   26.88
  16   4   6  259.76   21.34
 -16   4   6  274.87   27.46
  16   4   7   55.23   11.38
  16  -4   7   52.59   14.03
  16   4   7   47.76   12.66
 -16   4   7   41.23   11.85
 -16  -4   7   43.40   11.46
 -16   4   7   58.35   12.90
  16   4   8  130.96   17.02
  16  -4   8  135.65   23.86
  16  -6  -7   33.22    9.29
  16  -6  -6  175.14   18.04
 -16  -6  -6  191.42   27.65
  16   6  -6  170.24   22.68
  16  -6  -5   73.21   11.63
 -16  -6  -5  109.67   20.85
  16   6  -5  113.30   19.56
  16  -6  -4  217.21   17.28
 -16  -6  -4  241.23   29.60
  16   6  -4  199.76   24.49
 -16  -6  -3   90.82    9.43
  16  -6  -3   71.00    9.56
  16   6  -3   85.74   17.27
  16  -6  -2  316.73   18.56
 -16  -6  -2  342.25   19.59
  16   6  -2  340.64   34.20
 -16   6  -2  334.70   16.53
 -16   6  -1  222.17   14.65
  16  -6  -1  210.13   14.15
 -16  -6  -1  211.26   16.16
 -16   6   0  504.25   24.42
  16  -6   0  521.75   22.12
 -16  -6   0  479.63   25.19
 -16   6   1  220.81   16.99
 -16  -6   1  242.26   18.79
 -16   6   2  281.78   20.86
  16   6   2  301.47   24.10
 -16  -6   2  285.27   21.72
 -16  -6   3   77.85   12.20
 -16   6   3   70.04   11.90
  16   6   3   74.20   12.48
 -16   6   4  219.27   21.22
  16   6   4  182.68   19.57
 -16  -6   4  236.06   22.02
  16   6   5  108.05   16.37
  16  -6   5  124.68   19.17
 -16  -6   5   99.84   16.06
 -16   6   5   99.42   15.86
 -16   6   6  204.35   23.24
  16  -6   6  228.92   27.52
  16   6   6  225.65   25.35
 -16  -6   6  220.89   24.48
  16   6   6  225.92   23.53
  16   6   7   44.89   11.95
  16  -6   7   10.44    9.32
  16  -8  -5   26.32    8.10
  16  -8  -4   79.56   12.34
  16   8  -4   53.13   15.55
  16  -8  -3  131.82   14.98
  16   8  -3   93.56   20.06
  16  -8  -2  171.87   16.09
  16   8  -2  158.41   26.47
  16  -8  -1  118.17   13.40
 -16  -8  -1  135.46   13.91
 -16   8   0   94.55   12.35
 -16  -8   0  126.46   14.62
 -16   8   1  138.64   15.79
 -16  -8   1  127.90   15.44
 -16  -8   2  184.24   19.58
 -16   8   2  179.42   19.34
  16   8   2  191.99   22.04
 -16   8   3  168.18   19.58
 -16  -8   3  162.74   19.02
  16   8   3  132.50   18.68
 -16   8   4  129.01   18.12
 -17  -1  -9   95.96   16.53
  17   1  -8   -5.06    6.78
  17  -1  -8    2.97    5.25
 -17  -1  -8    4.87    6.02
 -17  -1  -7  312.56   25.28
  17   1  -7  255.72   22.70
  17  -1  -7  276.70   22.04
  17   1  -6   10.05    5.34
  17  -1  -6    9.43    5.67
 -17  -1  -6   13.72    6.70
 -17  -1  -5  417.05   19.54
 -17   1  -5  431.21   12.25
 -17  -1  -5  470.73   25.82
  17   1  -5  481.46   28.47
  17  -1  -5  421.73   23.65
  17  -1  -4    8.62    4.63
 -17  -1  -4   14.09    3.81
 -17   1  -4   10.60    2.51
 -17  -1  -4   13.12    5.57
  17   1  -4   14.71    6.53
 -17  -1  -3 1188.18   35.89
 -17  -1  -3 1176.39   38.15
  17   1  -3 1140.36   43.41
  17  -1  -3 1125.79   36.16
 -17   1  -3 1139.68   29.50
 -17  -1  -3 1147.94   35.83
  17   1  -2  124.03    9.97
 -17  -1  -2  115.53   11.73
 -17  -1  -2  113.81    9.85
  17   1  -2  116.37   13.88
 -17   1  -2  118.45   10.67
 -17   1  -2  134.48   13.64
  17  -1  -2  118.29   10.63
 -17  -1  -2  137.80   13.78
 -17  -1  -1 2034.06   58.50
  17  -1  -1 2003.05   55.67
  17   1  -1 2150.15   51.54
  17  -1  -1 1947.35   49.08
 -17  -1  -1 1971.31   57.65
 -17   1  -1 2038.33   60.12
 -17  -1   0    9.80    5.44
  17  -1   0   22.56    7.20
  17   1   0    7.62    4.37
 -17   1   0   13.28    4.86
 -17  -1   0   11.12    3.78
 -17   1   0    9.54    6.43
  17   1   0   13.65    5.00
  17  -1   1 2222.57   62.41
  17  -1   1 2179.12   61.56
 -17   1   1 2130.18   55.74
  17   1   1 2110.12   57.57
 -17  -1   1 1998.07   60.66
 -17  -1   1 2107.19   50.25
 -17   1   1 2130.62   41.01
  17   1   1 2236.01   59.80
 -17   1   1 2182.96   66.90
 -17   1   2  118.49   11.15
 -17  -1   2  108.81    8.82
  17  -1   2  101.34   14.01
  17   1   2  115.13   13.42
 -17  -1   2  115.90   10.92
 -17  -1   2   90.23   13.24
  17   1   2  128.63   12.76
 -17   1   2  116.94    9.45
 -17   1   2  126.46   15.69
  17  -1   2  102.65   11.72
  17  -1   3 1365.30   43.77
 -17   1   3 1415.22   55.27
 -17   1   3 1328.41   38.23
  17  -1   3 1442.12   54.22
  17   1   3 1351.06   48.85
 -17  -1   3 1378.17   30.63
 -17  -1   3 1353.77   50.43
  17   1   3 1477.81   44.03
 -17  -1   3 1314.94   44.37
 -17   1   3 1399.97   42.11
 -17   1   4   14.99    4.05
  17  -1   4   31.75   10.39
  17   1   4    7.03    6.27
 -17  -1   4   11.60    5.67
 -17   1   4    5.27    5.54
  17  -1   4   11.19    4.81
  17   1   4   21.63    5.50
 -17   1   4   13.51    7.96
 -17   1   5  485.61   34.06
 -17   1   5  453.99   19.77
  17  -1   5  537.35   36.97
  17   1   5  515.00   33.03
 -17  -1   5  513.55   32.78
 -17   1   5  474.63   30.27
  17  -1   5  475.05   21.74
  17  -1   5  468.48   24.03
 -17   1   6   -8.77    9.11
  17  -1   6    7.23    8.31
  17   1   6   14.88    9.30
 -17  -1   6    7.13    7.09
 -17   1   6    6.99    6.45
  17   1   6   11.13    4.96
 -17   1   7  264.09   29.25
  17  -1   7  374.18   34.99
  17   1   7  326.69   30.47
 -17  -1   7  309.96   30.32
 -17   1   7  311.43   27.29
 -17  -1   7  255.18   25.51
  17  -1   8    7.55   10.65
  17   1   8   20.37   11.50
 -17  -1   8    4.61    6.98
 -17   1   8   -3.54    7.63
 -17  -1   8   -7.93    8.33
 -17   1   8   10.21    9.82
 -17  -1   9  125.36   24.03
 -17   1   9  161.02   25.52
  17  -3  -8   -8.72    6.07
 -17  -3  -8    0.92    7.48
  17  -3  -7  200.72   19.89
 -17  -3  -7  178.20   21.72
  17   3  -7  205.71   22.25
  17   3  -6   43.70   11.08
  17  -3  -6   22.92    6.70
 -17  -3  -6   20.23    8.22
  17  -3  -5  633.13   29.88
 -17  -3  -5  669.91   37.36
  17   3  -5  646.37   37.46
  17  -3  -4  119.02   11.65
 -17  -3  -4   97.97   14.17
 -17  -3  -4  109.10    8.13
  17  -3  -4  104.44   10.31
  17   3  -4  106.52   15.04
  17  -3  -3  584.21   23.22
 -17  -3  -3  609.35   34.00
  17   3  -3  572.61   35.72
  17  -3  -3  572.74   21.42
  17  -3  -2   51.88    5.61
 -17  -3  -2   53.37    8.21
  17   3  -2   56.63    6.02
 -17   3  -2   58.50    5.29
  17  -3  -2   54.17    6.07
  17   3  -2   30.80   10.41
  17   3  -1 1103.78   31.69
 -17  -3  -1 1027.82   36.76
 -17   3  -1 1099.16   30.17
  17  -3  -1 1071.17   24.44
  17  -3  -1 1075.76   23.51
 -17   3   0   18.82    7.95
  17   3   0   22.55    5.05
 -17   3   0   25.99    5.22
 -17  -3   0   25.41    6.01
  17  -3   1 1137.62   47.08
  17   3   1 1086.44   36.06
 -17   3   1 1120.58   37.04
 -17  -3   1 1092.30   39.51
  17   3   1 1074.10   35.45
 -17   3   1 1116.29   45.52
  17  -3   2   22.91    2.95
  17  -3   2   24.26    8.30
 -17  -3   2   17.99    6.26
  17   3   2   36.40    7.84
 -17   3   2   28.85    8.71
  17   3   2   29.57    5.52
 -17   3   2   22.11    5.58
  17  -3   3  597.99   35.66
  17   3   3  527.89   19.89
  17   3   3  604.68   29.80
 -17   3   3  591.69   29.95
  17  -3   3  563.78   16.26
 -17  -3   3  587.50   30.27
 -17   3   3  554.51   22.54
  17  -3   3  565.81   18.60
 -17   3   3  615.92   36.26
  17  -3   4   77.07   15.23
 -17  -3   4  106.72   14.18
  17   3   4   71.12   11.26
  17  -3   4   92.07    7.84
 -17   3   4   79.42   13.87
 -17   3   4   85.78   13.02
  17  -3   4   79.71    8.08
  17   3   4   78.32   10.50
  17  -3   5  724.41   44.52
  17   3   5  745.26   38.97
 -17   3   5  713.73   37.60
 -17  -3   5  699.31   37.67
  17   3   5  723.54   32.53
 -17   3   5  707.50   43.71
  17   3   6   40.20    8.66
 -17  -3   6   39.71   10.65
  17  -3   6   43.39   14.31
  17   3   6   24.51    9.53
 -17   3   6   40.37   12.56
 -17   3   6   38.09   10.31
  17  -3   7  301.30   32.92
  17   3   7  244.44   26.06
 -17   3   7  264.48   25.61
 -17  -3   7  244.35   25.52
  17   3   7  240.97   20.06
 -17   3   7  272.41   28.44
  17  -3   8   -4.93   11.08
 -17   3   8    9.50   10.18
 -17  -3   8   -8.75   11.24
 -17  -3   8    3.56    7.87
  17  -5  -7  177.95   19.51
 -17  -5  -7  219.92   27.55
  17  -5  -6   37.22    9.55
 -17  -5  -6   16.26    9.67
  17   5  -6   46.56   13.08
  17  -5  -5  207.31   17.67
 -17  -5  -5  242.52   28.04
  17   5  -5  244.55   26.51
  17  -5  -4   80.02   10.37
 -17  -5  -4   75.07   16.02
  17   5  -4   54.89   11.94
 -17  -5  -3  584.76   25.04
  17  -5  -3  609.51   25.64
 -17  -5  -3  655.07   43.56
 -17   5  -2  106.85    8.06
  17   5  -2  133.17    9.07
 -17  -5  -2  110.97   11.08
  17  -5  -2  124.74   10.34
  17   5  -2  137.21   20.41
  17   5  -1  369.64   17.70
  17  -5  -1  357.56   16.11
 -17  -5  -1  399.50   21.89
  17   5   0   85.35    9.27
 -17   5   0   88.56    9.47
  17  -5   0   88.93    7.24
 -17  -5   0   82.00   10.59
 -17   5   1  305.41   19.40
 -17  -5   1  291.84   20.31
 -17  -5   2  133.48   14.18
 -17   5   2  133.85   13.96
  17  -5   3  595.78   37.54
  17   5   3  637.57   32.57
 -17   5   3  613.77   31.86
 -17  -5   3  604.18   32.34
 -17   5   3  590.80   35.88
  17   5   3  598.33   32.77
 -17  -5   4   75.26   12.91
 -17   5   4   77.52   14.25
  17  -5   4   69.49   14.70
  17   5   4   76.13   12.38
 -17   5   4   65.35   11.91
  17   5   4   63.79   11.46
  17  -5   5  232.94   26.73
  17   5   5  276.10   24.99
 -17   5   5  275.60   24.31
 -17  -5   5  233.57   22.94
 -17   5   5  232.34   24.24
  17   5   5  211.10   20.40
  17   5   6   17.84    6.49
 -17   5   6   33.95   10.28
  17  -5   6   32.31   12.24
  17   5   6   23.11    8.61
 -17   5   6   21.73    9.22
 -17  -5   6   35.32   11.11
 -17   5   7  205.92   23.67
  17  -5   7  226.59   29.16
  17   5   7  203.28   21.95
  17   5   8   24.58   10.28
  17  -7  -6   51.94   11.21
  17  -7  -5  188.54   18.56
 -17  -7  -5  209.61   30.33
  17   7  -5  171.98   25.85
  17  -7  -4   64.46   10.47
 -17  -7  -4   82.79   20.18
  17  -7  -3  158.37   14.39
  17   7  -3  113.83   20.92
 -17  -7  -2  100.49   11.57
  17  -7  -2  105.12   11.40
  17  -7  -1  191.20   14.64
 -17  -7  -1  220.04   17.57
 -17   7  -1  205.99   15.84
 -17   7   0  178.22   15.71
  17  -7   0  176.93   13.86
 -17  -7   0  166.39   15.91
 -17   7   1  254.70   20.16
 -17  -7   1  232.67   19.69
 -17  -7   2  132.75   16.01
 -17   7   2  109.32   14.11
 -17   7   3  160.14   18.33
 -17  -7   3  195.67   20.63
  17   7   3  158.35   19.54
 -17  -7   4   74.36   13.74
  17   7   4   74.28   14.81
  17   7   5  185.38   21.96
 -17   7   5  167.98   20.60
 -17  -9   0  142.00   16.68
 -17   9   1  118.51   16.61
 -17  -9   1  110.06   15.43
 -17   9   2   51.96   12.08
 -17  -9   2  101.03   15.87
 -17   9   3   80.33   14.75
  18   0  -8  148.82   18.45
 -18   0  -8  151.75   18.30
  18   0  -7   -1.83    5.60
 -18   0  -7    0.32    5.55
 -18   0  -6  622.33   31.12
  18   0  -6  555.30   31.08
  18   0  -5    8.49    6.47
 -18   0  -5   -0.10    2.36
 -18   0  -5    3.66    4.64
 -18   0  -4  997.97   29.46
 -18   0  -4 1113.83   34.35
  18   0  -4 1051.49   39.73
 -18   0  -3    2.73    4.60
 -18   0  -3    7.72    3.32
 -18   0  -3   -0.80    2.59
  18   0  -3    1.20    4.34
 -18   0  -2 1335.63   28.87
  18   0  -2 1278.77   42.72
 -18   0  -2 1220.75   40.04
 -18   0  -2 1212.44   44.52
  18   0  -1    3.77    5.08
 -18   0  -1   -3.06    3.56
 -18   0  -1   -2.03    5.30
 -18   0  -1   -0.65    1.50
  18   0  -1    2.50    4.69
 -18   0   0 2501.97   69.59
  18   0   0 2498.93   63.32
 -18   0   0 2532.53   61.98
  18   0   1   -2.08    5.59
 -18   0   1   -8.37    4.87
  18   0   1   -2.44    4.17
 -18   0   1    1.54    2.44
 -18   0   1   -2.15    5.99
 -18   0   2 1423.94   53.03
  18   0   2 1487.07   51.50
 -18   0   2 1386.52   39.49
  18   0   2 1471.40   48.35
 -18   0   2 1395.78   38.70
 -18   0   3   -7.44    8.75
  18   0   3   -0.82    4.19
  18   0   3   -6.70    6.24
 -18   0   3    4.84    3.48
 -18   0   3   -1.04    3.77
  18   0   4 1177.76   41.13
 -18   0   4 1229.93   32.72
 -18   0   4 1178.72   51.25
  18   0   4 1291.01   53.72
  18   0   5   -0.29    3.81
 -18   0   5    4.49    6.35
  18   0   5   -2.02    8.48
  18   0   6  850.49   48.37
 -18   0   6  708.38   44.47
 -18   0   6  792.58   42.84
 -18   0   7  -11.79    9.96
  18   0   7  -14.20    9.34
 -18   0   7   -9.50    7.05
 -18   0   8  159.63   25.13
  18   0   8  167.14   25.57
 -18   0   8  151.80   20.62
 -18   0   9    1.12    9.00
 -18  -2  -9   -7.20    9.49
  18   2  -8  206.05   22.34
 -18  -2  -8  160.42   20.07
  18   2  -7   -6.74    7.11
 -18  -2  -7   -2.90    5.72
 -18  -2  -6  371.87   26.73
  18   2  -6  394.56   28.94
  18  -2  -6  319.93   21.88
  18   2  -5    9.41    7.13
  18  -2  -5   13.14    5.47
 -18  -2  -5   19.73    6.97
 -18  -2  -4  813.91   35.27
  18   2  -4  770.81   39.27
  18  -2  -4  778.68   29.48
  18  -2  -3   10.13    4.12
 -18   2  -3    5.18    2.38
 -18  -2  -3    6.43    4.02
 -18   2  -3    3.86    2.06
 -18  -2  -3    5.51    4.93
  18   2  -3    7.95    7.56
 -18  -2  -2 1736.77   52.04
  18   2  -2 1799.96   41.32
 -18  -2  -2 1709.76   51.87
  18   2  -2 1714.20   59.98
  18  -2  -2 1586.25   39.92
 -18  -2  -1   37.11    7.73
 -18   2  -1   41.46    9.15
  18   2  -1   32.79    5.73
  18  -2  -1   36.63    5.27
  18  -2   0 1526.49   51.96
  18   2   0 1401.05   41.81
 -18  -2   0 1327.79   45.99
 -18   2   0 1382.60   41.57
  18  -2   0 1379.98   34.63
 -18   2   0 1443.37   52.54
  18  -2   1   82.59   12.65
  18   2   1   73.57    9.73
  18   2   1   59.01    8.87
 -18   2   1   64.53   12.25
 -18  -2   1   64.57   10.14
 -18   2   1   57.65    8.77
  18  -2   2 1851.53   61.37
 -18   2   2 1773.57   50.52
  18   2   2 1746.30   53.06
 -18  -2   2 1741.75   56.15
 -18   2   2 1714.05   53.58
 -18   2   2 1808.12   43.81
  18   2   2 1773.96   48.98
 -18   2   2 1739.35   63.83
 -18   2   3    2.65    3.58
  18  -2   3   12.87    8.09
  18   2   3    2.92    3.27
  18   2   3   -1.55    6.28
 -18   2   3    7.61    7.31
 -18   2   3    2.28    5.37
 -18   2   3   -2.05    3.38
 -18  -2   3   10.78    7.34
 -18   2   4  939.94   33.72
  18  -2   4 1118.28   51.92
  18   2   4  958.92   42.74
 -18  -2   4  976.99   43.67
 -18   2   4  976.38   43.11
  18  -2   4  970.38   26.68
  18  -2   4  922.89   31.04
  18   2   4  955.62   29.87
 -18   2   4 1144.79   52.16
  18  -2   5   11.76    8.09
  18   2   5    5.99    6.65
 -18   2   5   12.97    8.34
 -18   2   5   15.50    8.36
 -18  -2   5   13.40    7.98
  18   2   5    7.79    5.18
 -18   2   6  509.26   37.90
  18  -2   6  549.24   40.96
  18   2   6  485.61   34.71
 -18  -2   6  468.70   34.00
 -18   2   6  428.50   31.32
  18   2   6  430.45   23.92
  18  -2   7   -8.66    9.51
  18   2   7   -3.59    8.31
 -18   2   7  -10.10    8.34
 -18  -2   7   22.30   10.62
 -18   2   7   13.86   10.08
  18   2   8  271.87   30.04
  18  -2   8  307.48   35.12
 -18  -2   8  257.77   29.62
 -18   2   8  304.66   28.98
 -18  -2   8  262.26   27.99
 -18   2   8  330.52   33.20
  18  -4  -8   98.12   15.43
 -18  -4  -8  104.29   18.82
  18   4  -7   57.61   13.14
  18  -4  -7   23.40    7.15
 -18  -4  -7   49.22   12.73
  18  -4  -6  252.63   20.95
 -18  -4  -6  249.40   26.17
  18   4  -6  259.01   26.04
  18  -4  -5   14.00    5.99
 -18  -4  -5   21.82    9.22
  18   4  -5   21.45    9.56
  18  -4  -4  520.95   24.97
 -18  -4  -4  551.21   36.40
  18   4  -4  472.47   34.74
 -18  -4  -4  468.53   19.57
  18  -4  -3   39.28    6.73
 -18  -4  -3   30.01   10.06
 -18  -4  -3   34.09    6.73
  18   4  -3   22.28    8.37
  18   4  -2  837.69   25.02
 -18   4  -2  853.32   23.36
 -18  -4  -2  856.25   33.06
  18  -4  -2  853.86   26.12
  18   4  -2  930.77   49.66
  18   4  -1   59.43    7.13
  18  -4  -1   58.11    5.39
 -18   4  -1   71.51    7.57
 -18  -4  -1   67.75    9.50
  18   4   0 1227.73   37.20
 -18   4   0 1263.49   37.63
 -18  -4   0 1217.91   42.59
  18  -4   0 1234.81   24.66
 -18   4   1   30.46    8.70
 -18  -4   1   23.35    6.69
  18   4   1   22.85    6.30
  18  -4   1   26.80    2.27
 -18   4   1   22.98    5.89
  18  -4   2 1017.64   47.23
  18   4   2  951.16   36.49
 -18   4   2  993.69   38.24
 -18  -4   2  976.59   39.14
 -18   4   2 1017.67   46.36
  18  -4   3   45.53   11.60
 -18   4   3   45.52   10.84
  18   4   3   18.97    6.14
 -18  -4   3   49.66    9.89
 -18   4   3   38.41    9.21
  18  -4   3   36.01    4.27
 -18   4   3   29.31    5.17
  18  -4   4  642.41   41.08
  18   4   4  628.18   34.41
 -18   4   4  639.19   34.87
 -18  -4   4  652.41   35.32
  18   4   4  611.44   32.22
 -18   4   4  646.02   39.92
  18  -4   5   26.41   11.74
  18   4   5   18.53    8.60
 -18   4   5   26.33   10.89
 -18  -4   5   12.29    7.71
 -18   4   5   28.56    8.99
  18   4   5   17.60    6.54
  18  -4   6  349.42   33.85
  18   4   6  305.69   28.00
 -18   4   6  337.28   28.53
 -18  -4   6  322.46   28.11
  18   4   6  331.24   25.16
 -18   4   6  319.16   30.29
  18   4   7   41.58   10.41
  18  -4   7   26.43   13.08
 -18  -4   7   16.96    9.15
  18   4   7   36.97   11.92
 -18   4   7   27.87   11.92
 -18   4   7   37.97   11.45
  18  -6  -7   32.08   10.07
  18  -6  -6  159.63   17.23
 -18  -6  -6  118.07   23.28
  18  -6  -5   58.68   10.61
 -18  -6  -5   53.50   15.00
  18   6  -5   40.59   11.95
  18  -6  -4  245.53   18.35
 -18  -6  -4  244.85   29.41
  18   6  -4  175.37   23.80
  18  -6  -3   51.14    7.65
  18   6  -3   15.34    7.80
  18   6  -2  367.78   16.74
 -18  -6  -2  394.44   22.50
  18  -6  -2  363.49   18.83
 -18   6  -1   41.84    7.10
  18   6  -1   40.46    7.11
 -18  -6  -1   49.88    8.79
  18  -6  -1   53.84    7.06
 -18   6   0  568.30   26.63
  18  -6   0  596.14   22.08
 -18  -6   0  563.58   29.32
 -18  -6   1   46.75    9.23
 -18   6   1   48.23    8.46
  18  -6   1   58.08    6.58
 -18   6   2  388.58   25.31
 -18  -6   2  418.45   27.06
 -18  -6   3   20.46    8.51
 -18   6   3   36.39    9.11
  18   6   3   20.76    8.06
  18   6   4  304.55   25.63
 -18   6   4  314.35   25.66
 -18  -6   4  285.29   24.86
  18   6   4  237.69   23.33
 -18  -6   5   66.89   14.29
  18  -6   5   50.24   13.88
  18   6   5   90.61   16.62
 -18   6   5   70.04   14.51
  18   6   5   37.76   11.12
  18   6   6  179.88   22.00
  18  -6   6  149.62   22.90
  18   6   7    1.13    8.24
  18   8  -3   68.42   18.95
  18   8  -2  167.64   28.13
 -18  -8  -1   58.81   10.57
 -18  -8   0  107.80   14.20
 -18  -8   1   46.75   10.45
 -18   8   1   74.42   12.59
 -18   8   2  191.35   20.34
 -18  -8   2  206.44   20.92
 -18  -8   3   74.94   14.31
 -18   8   3   80.42   14.69
 -18   8   4  121.19   18.67
  19   1  -8    4.71    6.33
  19  -1  -8   19.50    8.33
 -19  -1  -8    0.45    5.15
 -19  -1  -7  238.99   21.62
  19   1  -7  210.98   21.26
  19  -1  -7  243.69   21.33
  19   1  -6   -0.82    5.40
  19  -1  -6    9.34    4.97
 -19  -1  -6   13.12    6.27
 -19  -1  -5  549.19   24.36
 -19  -1  -5  644.24   29.93
  19   1  -5  615.40   33.68
  19  -1  -5  604.58   29.55
  19  -1  -4   18.16    6.21
 -19  -1  -4   18.97    4.95
 -19   1  -4   23.33    3.87
 -19  -1  -4   26.32    6.09
  19   1  -4   20.83    7.38
 -19  -1  -3 1340.37   37.73
 -19  -1  -3 1187.57   42.06
  19   1  -3 1305.01   48.22
  19  -1  -3 1316.79   40.76
 -19   1  -3 1214.10   34.47
 -19  -1  -3 1230.23   40.52
 -19  -1  -2   34.99    7.72
 -19   1  -2   26.83    8.54
  19   1  -2   31.24    5.98
 -19  -1  -2   33.84    8.09
 -19  -1  -2   27.80    5.26
  19   1  -2   28.32    8.75
 -19   1  -2   29.84    6.04
  19  -1  -2   25.21    5.96
 -19  -1  -1 1278.13   46.20
  19  -1  -1 1306.23   44.82
  19   1  -1 1329.41   40.90
  19   1  -1 1393.03   49.72
 -19  -1  -1 1241.12   46.17
  19  -1  -1 1244.64   38.83
 -19   1  -1 1269.33   48.73
  19  -1   0   17.87    6.96
  19   1   0    8.90    4.50
 -19  -1   0    8.25    3.86
 -19   1   0    8.61    6.46
 -19  -1   0   17.73    7.67
  19  -1   1 1326.62   48.19
  19   1   1 1257.98   44.29
 -19   1   1 1306.69   42.70
 -19  -1   1 1242.90   37.69
 -19   1   1 1258.49   27.66
  19   1   1 1280.09   45.46
 -19   1   1 1371.14   52.00
  19   1   2   22.92    6.70
  19  -1   2   20.85    7.67
 -19  -1   2   28.03    8.32
 -19   1   2   28.33    5.74
  19   1   2   12.32    5.93
 -19  -1   2   26.44    4.64
 -19  -1   2   19.67    5.48
 -19   1   2   21.59    3.82
 -19   1   2   22.96    9.23
 -19   1   3 1470.51   57.80
  19  -1   3 1559.25   58.18
 -19   1   3 1336.40   41.02
  19   1   3 1509.66   53.91
 -19  -1   3 1407.97   33.69
 -19  -1   3 1308.64   53.22
 -19  -1   3 1463.15   46.51
  19   1   3 1546.98   47.53
 -19   1   3 1447.01   43.15
  19   1   4   44.08    7.55
 -19   1   4   38.62    6.47
  19  -1   4   46.86   11.47
  19   1   4   57.32   12.10
 -19  -1   4   32.60    9.40
 -19   1   4   24.85    7.59
 -19   1   4   35.42    9.39
 -19   1   5  755.03   44.18
  19  -1   5  790.11   45.84
  19   1   5  791.63   42.95
 -19  -1   5  774.16   42.62
 -19   1   5  739.89   39.70
  19  -1   6    1.21    7.70
  19   1   6   21.17   11.24
 -19  -1   6    9.06    7.81
 -19   1   6    1.75    6.85
 -19   1   6   -0.26    7.69
 -19   1   7  331.83   32.80
  19  -1   7  390.17   36.46
  19   1   7  358.48   32.82
 -19  -1   7  337.03   31.99
 -19   1   7  341.95   29.76
 -19  -1   7  300.56   29.27
  19  -1   8   22.50   12.38
  19   1   8   13.55    9.77
 -19  -1   8   -2.59    9.41
 -19   1   8   14.41    8.62
 -19  -1   8   -4.86    8.61
 -19   1   8    3.69    7.33
 -19   1   9   99.78   20.83
 -19  -3  -8    2.27    7.53
  19   3  -7  171.71   21.11
 -19  -3  -7  164.05   20.11
  19   3  -6   22.46    9.09
  19  -3  -6   11.11    5.78
 -19  -3  -6    4.10    6.32
  19  -3  -5  513.20   26.78
 -19  -3  -5  525.01   32.34
  19   3  -5  523.88   35.24
  19  -3  -4    9.47    4.79
 -19  -3  -4    7.48    3.62
  19  -3  -4    8.84    4.31
 -19  -3  -4    8.20    6.47
  19   3  -4    8.15    7.83
 -19   3  -3  635.69   14.37
  19  -3  -3  650.49   24.66
 -19  -3  -3  719.64   35.93
  19   3  -3  600.46   37.65
  19  -3  -3  619.84   23.20
 -19  -3  -3  708.11   30.40
  19  -3  -2   36.93    4.97
  19   3  -2   33.21    5.25
  19  -3  -2   32.43    4.52
 -19   3  -2   29.52    4.36
  19   3  -2   37.28   10.42
 -19  -3  -2   40.50    8.36
  19   3  -1 1383.95   39.02
 -19  -3  -1 1336.77   45.70
 -19   3  -1 1365.10   37.02
  19  -3  -1 1347.17   29.31
  19   3   0  144.34   12.13
 -19   3   0  157.18   18.12
  19  -3   0  135.31   16.28
 -19  -3   0  152.99   15.17
 -19   3   0  149.19   12.46
  19  -3   0  123.36    5.87
  19  -3   1 1528.46   55.10
  19   3   1 1402.02   42.45
 -19  -3   1 1429.79   47.38
 -19   3   1 1411.90   43.29
 -19   3   1 1403.05   53.85
  19  -3   2   59.69   12.78
  19   3   2   70.15    8.81
  19   3   2   66.17   10.29
 -19   3   2   46.34   11.07
 -19   3   2   65.00   10.72
  19  -3   2   69.14    5.10
 -19  -3   2   62.19   10.60
  19  -3   3  767.59   41.74
  19   3   3  690.00   33.43
 -19   3   3  691.88   34.75
 -19  -3   3  768.40   36.99
  19   3   3  682.04   25.54
  19  -3   3  684.63   21.54
 -19   3   3  783.36   42.94
 -19  -3   4    3.63    6.40
  19  -3   4    6.95    7.52
  19   3   4    1.26    5.72
 -19   3   4   -4.03    8.55
 -19   3   4    8.84    6.16
  19  -3   5  692.96   44.11
  19   3   5  631.38   37.21
 -19   3   5  670.87   37.91
 -19  -3   5  642.22   37.71
  19   3   5  595.04   30.50
 -19   3   5  754.47   44.98
  19  -3   6    5.82    8.53
  19   3   6    9.08    7.70
 -19   3   6   -8.34    8.55
 -19   3   6   22.96   10.29
  19   3   6   -0.97    5.53
 -19  -3   6    0.96    8.42
  19  -3   7  255.01   31.23
  19   3   7  177.06   23.37
 -19  -3   7  227.43   25.78
 -19   3   7  230.80   24.89
  19   3   7  240.34   20.31
 -19   3   7  224.82   27.92
 -19   3   8  -12.27   11.94
 -19  -3   8   -9.04   12.20
  19  -5  -7  132.90   17.02
 -19  -5  -7  139.65   22.43
  19  -5  -6    1.75    5.46
 -19  -5  -6   32.64   12.56
  19   5  -6   17.30    9.73
  19  -5  -5  153.22   15.09
 -19  -5  -5  149.34   21.27
  19   5  -5  119.05   18.81
  19  -5  -4   50.15    8.16
 -19  -5  -4   38.69   12.63
  19   5  -4   32.87   10.24
 -19  -5  -3  530.15   25.02
  19  -5  -3  501.18   22.71
 -19  -5  -3  615.00   41.56
  19   5  -3  538.45   40.25
  19   5  -2   67.36    6.91
 -19   5  -2   60.82    6.73
 -19  -5  -2   70.41   10.04
  19  -5  -2   63.40    7.24
  19   5  -2   59.67   16.15
 -19   5  -1  670.20   25.37
  19   5  -1  669.57   25.28
 -19  -5  -1  697.71   31.85
  19  -5  -1  641.59   21.02
 -19  -5   0   30.89    7.75
  19   5   0   25.52    5.95
 -19   5   0   32.56    6.43
  19  -5   0   27.88    3.77
  19   5   1  663.39   29.91
 -19   5   1  727.60   31.43
  19  -5   1  697.79   18.26
 -19  -5   1  729.92   34.07
  19   5   2   67.19   10.61
 -19   5   2   45.21    8.72
 -19  -5   2   51.39    9.91
  19  -5   3  663.01   40.99
  19   5   3  610.95   33.03
 -19   5   3  645.69   34.49
 -19  -5   3  629.77   34.36
 -19   5   3  663.47   39.04
 -19   5   4   29.56   10.71
  19  -5   4   40.14   13.02
  19   5   4   41.34    9.71
 -19   5   4   28.98    8.03
 -19  -5   4   52.78   11.66
  19   5   4   34.20   10.05
  19   5   5  249.50   24.32
 -19   5   5  204.72   23.63
  19  -5   5  212.69   26.05
 -19   5   5  203.97   21.99
 -19  -5   5  192.14   21.89
  19   5   5  175.36   19.55
  19  -5   6   30.78   13.83
 -19   5   6   28.87   10.24
  19   5   6   28.86   10.96
 -19  -5   6    5.80    9.15
 -19   5   6    8.40    7.33
  19   5   6   12.30    8.94
 -19   5   7  177.04   23.74
  19   5   7  169.14   20.37
 -19  -7  -5  173.89   26.85
 -19  -7  -4   50.59   15.92
  19   7  -4   12.52   10.56
  19   7  -3   97.18   20.70
  19   7  -2  127.70   23.69
 -19  -7  -1  234.91   18.67
 -19   7   0   57.30    9.66
 -19  -7   0   40.19    8.73
 -19   7   1  262.10   20.77
 -19  -7   1  280.72   22.39
 -19  -7   2   56.39   11.39
 -19   7   2   41.17    9.65
 -19   7   3  180.29   19.58
 -19  -7   3  194.02   20.96
 -19  -7   4   54.34   12.50
  19   7   4   51.49   12.48
 -19   7   4   53.06   12.22
  19   7   4   48.56   12.18
 -19  -9   0   71.81   12.46
 -19  -9   1   60.78   12.31
 -19   9   2   36.03   10.97
  20   0  -8  115.77   17.00
  20   0  -7    0.86    5.79
 -20   0  -7   -0.61    4.76
 -20   0  -6  395.22   23.78
  20   0  -6  361.48   25.83
  20   0  -5    2.65    5.45
 -20   0  -5   -2.26    4.22
 -20   0  -4  595.97   23.60
  20   0  -4  613.04   31.26
 -20   0  -3    5.00    5.39
 -20   0  -3    1.35    3.09
 -20   0  -3    0.13    2.14
  20   0  -3   -2.09    4.74
 -20   0  -2  939.25   21.77
  20   0  -2  922.57   37.05
 -20   0  -2  880.41   35.20
 -20   0  -2  917.64   40.31
  20   0  -1    0.90    4.26
 -20   0  -1   -5.48    6.81
 -20   0  -1   -0.76    1.39
 -20   0  -1    6.13    5.40
  20   0  -1   -3.50    5.33
  20   0   0 2277.26   62.42
 -20   0   0 2295.63   60.75
 -20   0   0 2235.23   40.79
 -20   0   0 2359.43   69.45
  20   0   1   -3.64    5.25
 -20   0   1    6.87    4.27
 -20   0   1    0.14    2.20
 -20   0   1   -5.57    6.04
 -20   0   2 1022.91   45.64
  20   0   2 1003.44   43.51
 -20   0   2 1015.30   33.94
 -20   0   2 1017.69   31.87
 -20   0   3   -7.49    8.42
  20   0   3   -9.62    9.93
 -20   0   3    1.16    2.68
  20   0   3   -9.79    5.97
 -20   0   3    0.05    3.50
 -20   0   4  693.30   41.28
  20   0   4  711.67   40.55
 -20   0   4  726.78   24.79
  20   0   4  726.04   33.28
 -20   0   5    0.76    7.28
  20   0   5   -3.42    7.88
 -20   0   6  520.31   38.86
  20   0   6  512.23   38.85
 -20   0   6  443.19   33.43
 -20   0   7    0.33    8.90
  20   0   7   -8.50    9.25
 -20   0   7  -17.70   11.34
 -20   0   8  118.03   22.29
 -20   0   8   96.13   18.72
 -20  -2  -8  140.29   18.68
  20   2  -7  -10.35    9.89
  20  -2  -7    7.88    6.59
 -20  -2  -7    0.94    5.29
 -20  -2  -6  274.85   22.42
  20   2  -6  279.40   25.37
  20  -2  -6  222.82   18.63
  20  -2  -5   13.06    5.96
 -20  -2  -5   11.51    5.54
  20   2  -5   20.29    8.94
 -20  -2  -4  537.63   27.41
  20   2  -4  498.59   32.32
  20  -2  -4  491.35   24.09
  20  -2  -3   37.48    6.43
 -20   2  -3   31.30    4.89
 -20  -2  -3   21.70    6.81
 -20  -2  -3   37.01    7.85
 -20   2  -3   24.21    4.05
  20   2  -3   40.95   10.12
  20   2  -2 1132.04   33.43
 -20  -2  -2 1128.55   39.91
  20   2  -2 1110.18   48.77
  20  -2  -2 1086.85   32.80
 -20  -2  -2 1216.51   43.82
 -20   2  -1   18.22    8.86
  20   2  -1    7.15    4.36
 -20  -2  -1    3.19    5.25
  20  -2  -1    4.94    3.13
  20  -2   0  925.71   41.44
 -20  -2   0  813.05   37.06
  20   2   0  877.66   34.15
 -20   2   0  868.83   33.22
  20  -2   0  916.46   28.07
 -20   2   0  909.05   42.76
  20  -2   1   18.06    8.56
  20   2   1    8.55    5.57
 -20  -2   1   20.53    7.81
 -20   2   1   17.17   10.00
 -20   2   1    9.73    4.76
  20  -2   2 1213.64   49.94
  20   2   2 1146.79   44.01
 -20  -2   2 1153.02   46.92
 -20   2   2 1157.03   43.81
 -20   2   2 1181.06   32.71
  20   2   2 1098.72   39.78
 -20   2   2 1195.72   52.26
  20  -2   3   32.26    9.44
  20   2   3   18.00    5.04
  20   2   3   11.85    5.26
 -20  -2   3   40.32   10.12
 -20   2   3   23.23    9.29
 -20   2   3    9.05    5.69
 -20   2   3   22.08    5.41
  20  -2   4  718.22   41.94
  20   2   4  654.66   36.03
 -20  -2   4  656.95   37.64
 -20   2   4  624.26   35.37
  20  -2   4  597.13   25.23
 -20   2   4  751.60   43.02
  20  -2   5    8.75    8.25
  20   2   5   24.05    9.78
 -20  -2   5   11.87    8.66
 -20   2   5   11.42    7.60
 -20   2   5    5.70    8.82
 -20   2   6  309.18   30.13
  20  -2   6  355.94   33.49
  20   2   6  322.09   29.44
 -20  -2   6  269.49   26.87
 -20   2   6  295.69   26.78
  20  -2   7    3.54   10.80
  20   2   7   -7.68   11.29
 -20  -2   7   -3.16    7.61
 -20   2   7    5.76    7.29
 -20   2   7    8.49    9.33
 -20  -2   8  213.28   28.23
 -20   2   8  196.87   26.70
  20  -4  -8   93.89   15.54
 -20  -4  -8   90.55   17.24
  20  -4  -7   23.19    8.78
 -20  -4  -7   38.29   13.07
  20  -4  -6  185.52   17.80
 -20  -4  -6  183.15   22.25
  20   4  -6  195.53   24.35
  20  -4  -5   14.34    5.98
 -20  -4  -5   22.44    9.20
  20   4  -5   19.36    9.89
  20  -4  -4  439.36   22.78
 -20  -4  -4  393.69   30.69
  20   4  -4  386.74   32.16
  20  -4  -3   49.63    6.92
 -20  -4  -3   56.38   11.57
 -20  -4  -3   57.53    9.00
  20   4  -3   53.92   12.75
 -20  -4  -2  495.19   26.06
  20   4  -2  489.99   19.59
 -20   4  -2  507.89   18.14
  20  -4  -2  496.35   18.85
  20   4  -2  542.35   38.28
  20   4  -1   76.42    8.31
  20  -4  -1   64.50    5.29
 -20  -4  -1   67.89   10.15
 -20   4  -1   82.39    8.61
  20   4   0  546.74   25.22
 -20   4   0  554.34   25.12
 -20  -4   0  587.22   30.53
 -20  -4   1   50.91    9.42
 -20   4   1   55.17   11.42
  20  -4   1   54.17   12.09
  20   4   1   48.96    8.58
 -20   4   1   55.43    8.97
  20  -4   2  559.27   36.23
  20   4   2  559.09   28.87
 -20   4   2  559.67   29.61
 -20  -4   2  543.31   30.75
 -20   4   2  552.50   35.79
 -20  -4   3   54.33   11.10
  20  -4   3   67.25   14.83
 -20   4   3   57.48   12.40
  20   4   3   47.89   10.03
 -20   4   3   59.58   10.58
  20  -4   4  501.81   37.45
  20   4   4  430.60   29.33
 -20   4   4  455.82   30.65
 -20  -4   4  479.87   31.56
 -20   4   4  477.84   35.78
 -20  -4   5   22.69    9.98
  20  -4   5    5.95    9.28
  20   4   5   14.51    8.64
 -20   4   5    2.91    7.56
 -20   4   5    4.98    7.44
  20   4   5   14.44    6.54
  20  -4   6  288.04   31.26
  20   4   6  271.57   27.19
 -20   4   6  196.43   25.89
 -20  -4   6  221.31   25.04
 -20   4   6  230.67   24.46
  20   4   6  226.09   21.35
  20  -4   7   27.14   14.37
 -20   4   7   -0.04   10.25
  20   4   7   10.40    5.95
 -20  -6  -6  104.94   20.34
 -20  -6  -5   48.57   13.83
  20   6  -5   29.98   11.71
  20  -6  -4  149.95   14.15
 -20  -6  -4  161.72   23.90
  20   6  -4  113.30   19.36
 -20  -6  -3   66.94   15.67
  20   6  -3   51.31   13.41
 -20  -6  -2  272.34   20.02
  20   6  -2  330.41   33.67
 -20  -6  -1   84.60   11.41
 -20   6  -1   99.36   10.56
  20   6  -1  105.87   10.38
  20   6   0  364.78   21.40
 -20  -6   0  327.78   22.99
  20   6   1  108.10   12.90
 -20   6   1  125.73   14.03
 -20  -6   1  131.66   15.36
  20   6   2  245.64   20.47
 -20   6   2  247.26   20.96
 -20  -6   2  227.85   20.91
  20   6   3   60.89   11.89
 -20   6   3   34.81    8.90
 -20  -6   3   33.28   10.07
  20   6   4  213.10   22.08
 -20   6   4  221.03   22.68
 -20  -6   4  230.63   23.07
  20   6   4  162.44   19.82
  20  -6   5   42.73   14.80
  20   6   5   61.15   14.25
 -20   6   5   78.26   14.98
 -20  -6   5   68.47   14.19
  20   6   5   58.08   12.24
  20   6   6  146.53   20.10
 -20  -8  -3  100.28   21.04
 -20  -8   0  117.36   15.71
 -20   8   1   46.85   10.53
 -20  -8   1   59.81   12.11
 -20  -8   2  153.31   19.29
 -20   8   2  130.64   17.72
 -20   8   3   90.18   15.70
  21  -1  -8   25.64    9.34
  21   1  -7  171.43   20.35
  21  -1  -7  161.41   18.42
  21   1  -6    6.97    7.60
  21  -1  -6    4.99    5.61
 -21  -1  -6    9.08    4.92
 -21  -1  -5  288.85   19.34
  21   1  -5  290.94   24.34
  21  -1  -5  269.60   20.43
  21  -1  -4    9.73    5.19
 -21  -1  -4    3.04    3.83
 -21  -1  -4    6.00    4.22
  21   1  -4    1.11    5.62
 -21  -1  -3  688.84   25.05
  21   1  -3  665.24   34.82
 -21  -1  -3  647.18   32.08
  21  -1  -3  689.65   29.85
 -21   1  -3  604.12   25.47
 -21   1  -2   11.28    5.19
  21   1  -2   15.59    5.14
 -21  -1  -2   17.36    5.87
 -21  -1  -2   18.01    4.08
  21   1  -2   17.72    7.50
  21  -1  -2   15.17    4.97
 -21   1  -2   20.30    6.18
  21  -1  -1  956.91   39.85
  21   1  -1  997.68   35.57
  21  -1  -1  902.67   33.77
  21   1  -1  984.91   42.85
 -21   1  -1  958.45   44.01
 -21  -1  -1  982.07   41.07
  21  -1   0    7.96    5.70
  21   1   0    3.05    4.63
 -21  -1   0   -0.68    3.99
 -21   1   0    5.19    7.33
 -21  -1   0   -5.14    6.13
  21  -1   0    8.02    4.33
  21  -1   1 1080.85   44.12
 -21  -1   1  953.08   43.07
  21   1   1 1008.08   40.83
 -21  -1   1 1010.77   35.18
 -21   1   1 1015.07   22.80
 -21   1   1 1064.19   47.46
 -21  -1   2    3.61    6.12
  21  -1   2    4.81    5.62
  21   1   2   15.67    8.19
 -21   1   2   18.28    5.63
 -21  -1   2   12.04    4.23
 -21  -1   2   11.45    4.31
 -21   1   2   12.40    3.36
 -21   1   2   29.28   10.50
 -21   1   3  870.87   44.98
  21  -1   3  907.89   44.86
 -21   1   3  803.82   31.94
  21   1   3  828.81   41.03
 -21  -1   3  749.64   41.44
 -21  -1   3  842.55   34.24
  21   1   3  818.18   35.19
 -21   1   3  855.28   31.77
  21  -1   4    5.29    6.10
  21   1   4   15.81    8.04
 -21  -1   4    1.79    7.24
 -21   1   4   -0.79    7.65
 -21   1   4   10.67    7.54
 -21   1   5  411.04   32.82
  21  -1   5  401.25   33.46
  21   1   5  350.85   29.47
 -21  -1   5  340.99   30.71
 -21   1   5  355.54   28.99
  21  -1   6    0.86    7.07
  21   1   6   -0.04    7.63
 -21  -1   6   19.41   11.78
 -21   1   6   -0.10    9.43
 -21   1   6   10.85    9.58
 -21   1   7  254.63   28.93
  21  -1   7  246.84   29.88
  21   1   7  281.05   30.40
 -21  -1   7  207.01   27.76
 -21   1   7  217.49   25.38
 -21  -1   7  200.53   24.77
 -21  -1   8   -1.65    8.49
 -21   1   8   18.64   11.21
  21   3  -7  134.67   20.01
 -21  -3  -7  119.14   17.28
  21   3  -6   10.83    7.74
 -21  -3  -6   28.80    9.21
 -21  -3  -5  358.33   25.97
  21   3  -5  358.94   30.52
  21  -3  -5  348.70   21.52
  21  -3  -4   45.59    7.35
 -21  -3  -4   38.67    7.13
 -21  -3  -4   53.37   11.11
  21   3  -4   46.45   11.43
 -21   3  -3  373.41   12.17
 -21  -3  -3  410.64   26.64
  21   3  -3  396.04   31.33
  21  -3  -3  362.15   17.81
 -21  -3  -3  435.30   24.91
  21  -3  -2    7.67    3.05
  21   3  -2   12.17    3.32
 -21   3  -2   12.72    3.32
 -21  -3  -2    0.50    4.89
  21   3  -2   19.67    8.45
 -21  -3  -1  675.72   32.88
  21   3  -1  729.24   28.50
 -21   3  -1  724.63   27.06
 -21   3  -1  681.44   37.24
  21  -3  -1  656.64   19.85
  21  -3   0    6.82    2.08
 -21   3   0   13.37    6.93
  21  -3   0    0.36    5.79
  21   3   0    5.12    4.04
 -21  -3   0   16.50    7.30
 -21   3   0   10.32    4.79
  21  -3   1  816.15   41.78
  21   3   1  701.14   31.89
 -21  -3   1  695.48   35.64
 -21   3   1  688.54   32.27
  21  -3   1  760.23   19.60
 -21   3   1  752.82   41.90
  21  -3   2    9.22    2.62
  21  -3   2    5.09    6.44
  21   3   2   -2.32    5.57
 -21   3   2   -0.38    7.51
 -21   3   2    0.57    5.60
 -21  -3   2    6.86    6.02
  21  -3   3  424.81   31.65
  21   3   3  347.40   25.03
 -21  -3   3  381.17   27.80
 -21   3   3  371.04   26.43
 -21   3   3  411.98   32.81
  21  -3   4   58.19   13.72
  21   3   4   48.47   10.88
 -21   3   4   27.59   10.61
 -21   3   4   31.23    9.17
 -21  -3   4   50.30   10.44
  21  -3   5  510.40   38.65
  21   3   5  440.61   31.95
 -21  -3   5  401.95   31.66
 -21   3   5  424.92   31.52
 -21   3   5  465.21   37.17
  21  -3   6   34.36   12.32
  21   3   6   25.56   10.20
 -21   3   6   36.70   12.54
 -21   3   6   33.25   12.02
 -21  -3   6   13.97    7.24
  21  -3   7  180.67   27.29
  21   3   7  193.01   25.59
 -21   3   7  184.34   25.89
 -21   3   7  168.99   22.33
 -21  -3   7  168.97   23.91
 -21   3   8    0.32    9.59
 -21  -5  -7  106.16   19.04
  21  -5  -6   22.50    7.88
 -21  -5  -6   21.70   10.08
  21  -5  -5  147.27   14.73
 -21  -5  -5  107.27   17.73
  21   5  -5  112.00   19.44
  21  -5  -4   49.30    8.07
 -21  -5  -4   53.11   13.25
  21   5  -4   43.59   14.27
  21  -5  -3  380.56   19.60
 -21  -5  -3  463.71   35.13
  21   5  -3  409.07   35.59
 -21  -5  -2   62.49   10.07
  21  -5  -2   67.38    7.15
  21   5  -2   84.37   17.48
  21   5  -1  325.42   18.01
 -21   5  -1  293.70   17.08
 -21  -5  -1  310.33   22.50
  21   5   0   34.35    6.97
 -21   5   0   42.70    7.48
 -21  -5   0   33.63    7.88
  21   5   1  295.85   20.10
 -21   5   1  257.22   19.66
 -21  -5   1  268.22   21.77
 -21   5   2   92.69   15.87
 -21  -5   2   66.58   11.85
  21   5   2   79.98   11.69
 -21   5   2   82.55   12.38
  21  -5   3  470.02   35.57
  21   5   3  364.13   26.13
 -21   5   3  413.31   28.20
 -21  -5   3  429.29   29.25
 -21   5   3  380.08   31.50
 -21   5   4   49.64   12.89
  21  -5   4   49.87   15.23
 -21  -5   4   42.60   11.03
  21   5   4   48.27   10.83
 -21   5   4   53.30   11.60
  21  -5   5  173.32   24.59
 -21   5   5  173.40   22.88
 -21  -5   5  150.60   19.44
  21   5   5  148.77   19.92
 -21   5   5  160.81   20.28
  21   5   5  172.65   19.89
  21  -5   6   26.28   14.51
 -21   5   6   28.77   11.47
  21   5   6   -6.18    7.29
 -21   5   7   86.69   17.74
  21   5   7  107.81   16.88
 -21  -7  -4   39.97   15.64
 -21  -7  -3  151.09   23.85
  21   7  -3  113.49   23.52
  21   7  -2   70.68   18.37
 -21  -7  -1  165.59   17.24
 -21  -7   0   90.67   13.36
  21   7   0  111.24   12.97
 -21   7   1  181.33   18.07
  21   7   1  190.07   17.88
 -21  -7   1  176.25   18.55
  21   7   2   70.88   12.74
 -21   7   2   87.00   13.88
 -21  -7   2   87.99   14.47
  21   7   3  115.72   16.41
 -21   7   3  117.94   16.90
 -21  -7   3  127.42   17.95
  21   7   4   47.59   12.24
 -21   7   4   55.45   13.09
  22   0  -7   -1.47    6.89
  22   0  -6  198.63   20.22
  22   0  -5   -5.34    6.01
 -22   0  -5    0.79    3.10
 -22   0  -4  397.55   17.94
  22   0  -4  355.82   24.66
 -22   0  -3   -1.67    4.82
 -22   0  -3   -3.60    6.61
 -22   0  -3    1.24    1.81
  22   0  -3    3.07    4.37
 -22   0  -2  374.43   10.82
  22   0  -2  367.10   23.96
 -22   0  -2  334.29   22.39
 -22   0  -2  372.95   26.46
  22   0  -1   -6.29    6.09
 -22   0  -1   -3.97    5.68
  22   0  -1    8.45    6.98
  22   0   0  743.57   34.01
 -22   0   0  719.15   17.46
 -22   0   0  741.17   37.94
  22   0   1  -10.08    7.04
 -22   0   1    1.24    3.58
 -22   0   1   -1.14    1.98
 -22   0   1   -2.22    6.21
 -22   0   2  340.22   26.88
  22   0   2  368.68   26.71
 -22   0   2  311.68   18.78
 -22   0   2  339.78   17.29
  22   0   3   -2.06    7.08
 -22   0   3    1.34    2.76
 -22   0   3   -3.52    3.80
 -22   0   3   -8.64    9.66
 -22   0   4  334.59   28.58
  22   0   4  315.02   28.21
 -22   0   5    6.05    7.16
  22   0   5   -4.97    8.24
 -22   0   6  211.89   25.48
  22   0   6  211.50   25.84
 -22   0   6  227.82   24.59
 -22   0   7   -9.80    9.68
  22   0   7   -6.90   10.79
 -22   0   7   -9.31    9.55
 -22   0   8   73.69   18.54
  22   2  -7  -10.41    9.07
  22  -2  -7   26.75    9.06
  22   2  -6  156.34   20.34
 -22  -2  -6  164.11   17.13
  22  -2  -6  149.91   15.98
  22  -2  -5    8.56    4.64
 -22  -2  -5   26.34    7.32
  22   2  -5   26.03    9.90
 -22  -2  -4  260.75   18.54
 -22  -2  -4  265.11   18.79
  22   2  -4  296.55   26.22
  22  -2  -4  247.63   17.35
  22  -2  -3   17.33    5.25
 -22  -2  -3   23.93    7.43
 -22  -2  -3   26.53    5.44
 -22   2  -3   19.90    4.30
  22   2  -3   17.39    9.23
  22   2  -2  580.49   23.88
 -22  -2  -2  536.93   25.54
 -22   2  -2  555.67   25.96
  22   2  -2  560.88   34.39
  22  -2  -2  492.80   22.04
 -22  -2  -2  536.35   29.43
 -22   2  -1   65.43   11.47
  22   2  -1   78.86    9.49
 -22  -2  -1   61.18   11.02
  22  -2  -1   62.07    7.57
  22  -2   0  364.69   26.66
 -22  -2   0  322.34   23.84
  22   2   0  338.65   21.64
 -22   2   0  332.04   20.86
  22  -2   0  339.02   17.00
 -22   2   0  325.53   27.08
 -22  -2   1   56.93   11.47
  22  -2   1  100.71   14.72
  22   2   1   72.85   11.50
 -22   2   1   95.11   15.51
 -22   2   1   63.80   10.29
  22  -2   2  496.69   32.20
  22   2   2  544.75   30.86
 -22  -2   2  504.48   31.76
 -22   2   2  428.11   27.27
 -22   2   2  467.12   32.90
  22  -2   3   38.04   10.66
  22   2   3   27.61    9.55
 -22  -2   3   31.31    9.69
 -22   2   3   14.08    8.19
 -22   2   3    8.72    6.15
  22  -2   4  326.81   29.22
  22   2   4  336.54   27.58
 -22  -2   4  308.54   26.75
 -22   2   4  317.83   25.98
 -22   2   4  274.08   27.04
  22  -2   5   10.34    9.00
  22   2   5   20.06   10.49
 -22  -2   5   12.23    9.00
 -22   2   5   15.56   10.53
 -22   2   5   17.64    8.44
  22  -2   6  168.07   23.80
  22   2   6  167.56   22.85
 -22  -2   6  175.07   23.13
 -22   2   6  178.07   21.90
 -22   2   6  143.52   21.78
  22  -2   7   13.09   11.47
  22   2   7   19.65   10.79
 -22  -2   7    8.55    8.87
 -22   2   7    1.72    9.19
 -22   2   7   15.85    9.70
 -22   2   8  108.51   21.06
 -22  -4  -7   40.91   11.59
  22   4  -6  135.51   21.33
  22  -4  -6  125.27   14.80
 -22  -4  -6   95.84   16.26
  22  -4  -5   21.54    6.26
 -22  -4  -5   19.43    8.94
  22   4  -5    8.34    7.87
  22  -4  -4  249.00   16.88
 -22  -4  -4  220.20   22.13
  22   4  -4  220.88   25.50
  22  -4  -3   74.09    8.22
 -22  -4  -3   79.27   11.04
 -22  -4  -3   76.97   14.06
  22   4  -3   78.18   16.75
 -22  -4  -2  258.87   19.57
  22   4  -2  267.65   14.97
 -22   4  -2  258.27   13.55
  22  -4  -2  227.66   11.99
  22   4  -2  280.85   28.25
  22   4  -1  122.79   11.66
 -22   4  -1  108.71   10.15
 -22  -4  -1   98.12   12.84
  22   4   0  340.14   20.64
 -22  -4   0  319.19   23.72
 -22   4   0  311.97   19.68
 -22   4   1   99.55   16.56
  22   4   1   88.27   11.41
 -22   4   1   75.63   11.08
 -22  -4   1  117.12   15.17
  22  -4   2  273.44   26.40
  22   4   2  282.46   21.45
 -22   4   2  301.14   22.63
 -22  -4   2  255.75   22.22
 -22   4   2  302.05   27.14
  22  -4   3  108.55   18.12
 -22   4   3   90.89   16.99
  22   4   3   84.55   13.30
 -22   4   3   90.67   13.53
 -22  -4   3   56.98   11.47
  22  -4   4  270.02   27.91
  22   4   4  245.51   22.80
 -22   4   4  231.69   23.19
 -22  -4   4  241.57   24.12
 -22   4   4  254.28   27.02
  22  -4   5   40.29   12.65
  22   4   5   22.23    9.33
 -22   4   5   22.54    9.97
 -22   4   5    3.17    7.81
 -22  -4   5   36.85   10.38
  22  -4   6  158.52   23.94
  22   4   6  138.92   20.46
 -22   4   6  152.33   23.40
 -22   4   6  143.32   20.40
 -22  -4   6  130.88   20.52
 -22   4   7   11.98    9.81
 -22  -6  -6   86.86   19.26
 -22  -6  -5   79.74   16.43
 -22  -6  -4  141.65   22.13
  22   6  -4  116.15   20.66
 -22  -6  -3   74.96   16.30
  22   6  -3   58.80   17.90
 -22  -6  -2  130.83   14.84
  22   6  -2  127.91   22.91
 -22  -6  -1  104.89   14.03
 -22   6   0  161.01   15.20
  22   6   0  170.62   15.04
 -22  -6   0  157.29   17.09
 -22  -6   1   84.00   13.11
  22   6   1   88.38   11.97
 -22  -6   2  124.83   16.33
  22   6   2  111.91   14.23
 -22   6   2  137.81   16.68
  22   6   3   47.33   10.32
 -22  -6   3   45.65   11.25
 -22   6   3   57.73   11.31
  22   6   4   98.99   16.28
 -22  -6   4  141.30   19.23
 -22   6   4  108.22   16.57
  22   6   5   59.66   13.94
 -22   6   5   63.61   14.00
 -22  -8   0   47.61   10.72
 -22  -8   1   72.16   12.91
  22   8   2  103.99   16.02
 -22   8   2   88.78   15.03
 -22  -8   2   83.75   14.87
  22   8   3  108.57   16.89
 -22   8   3   79.92   16.10
  23   1  -7  144.04   19.13
  23  -1  -7  140.34   17.67
  23   1  -6   -4.64    7.35
  23  -1  -6    2.87    5.51
  23   1  -5  194.30   20.69
  23  -1  -5  191.84   18.15
  23  -1  -4    9.11    5.60
 -23  -1  -4   16.77    5.16
  23   1  -4   14.60    7.12
 -23  -1  -3  284.81   15.08
 -23  -1  -3  271.78   21.91
  23   1  -3  286.51   23.34
  23  -1  -3  320.22   20.69
 -23   1  -3  228.34   16.58
  23   1  -2   26.50    6.08
 -23   1  -2   26.52    8.19
 -23  -1  -2   30.28    8.56
 -23  -1  -2   18.77    4.01
  23   1  -2   23.66    8.40
  23  -1  -2   17.41    5.78
 -23   1  -2   31.61    7.22
  23  -1  -1  204.12   18.21
  23   1  -1  207.18   16.87
 -23  -1  -1  218.91   12.74
  23   1  -1  247.52   21.35
  23  -1  -1  200.44   15.91
 -23   1  -1  208.98   21.24
 -23  -1  -1  229.19   20.48
  23  -1   0    1.71    6.02
  23   1   0    5.51    4.78
 -23   1   0   11.32    8.24
 -23  -1   0    6.96    5.73
  23  -1   0    1.76    4.60
 -23  -1   1  164.59   18.76
  23  -1   1  178.09   18.60
  23   1   1  193.42   18.44
 -23  -1   1  175.18   14.65
 -23  -1   1  192.00   12.72
 -23   1   1  182.21    6.91
 -23   1   1  181.48   20.72
 -23  -1   2    7.22    7.09
  23  -1   2   22.56    8.64
  23   1   2   28.67    9.36
 -23  -1   2   26.49    5.88
 -23  -1   2   25.96    6.09
 -23   1   2   30.87   11.05
 -23   1   2   16.99    3.96
 -23   1   3  323.16   27.54
  23  -1   3  278.49   25.76
 -23  -1   3  230.98   23.19
  23   1   3  242.73   23.17
 -23  -1   4   18.60    9.42
  23  -1   4   30.18   10.08
  23   1   4   29.36    9.83
 -23   1   4   16.50    7.68
 -23   1   4   25.59   11.17
 -23  -1   5  186.37   22.92
  23  -1   5  250.65   26.99
  23   1   5  215.37   24.41
 -23   1   5  154.42   20.78
 -23   1   5  197.77   24.19
 -23  -1   6  -10.17    9.53
  23  -1   6    5.21    8.49
  23   1   6   -8.39    9.77
 -23   1   6   -9.07    8.29
 -23   1   6    6.30    9.43
 -23  -1   7  122.93   21.86
  23  -1   7  154.41   24.99
  23   1   7  130.47   22.39
 -23   1   7  115.98   19.61
 -23  -1   7  128.07   20.47
 -23   1   7  146.09   23.64
  23   3  -6   -6.52    8.66
 -23  -3  -6   13.29    7.70
 -23  -3  -5  173.88   17.87
  23  -3  -5  179.56   15.56
  23   3  -5  166.27   21.89
  23  -3  -4   28.78    6.33
 -23  -3  -4   24.49    7.07
  23   3  -4   14.73    8.29
 -23  -3  -3  170.54   16.78
  23  -3  -3  142.01   11.47
 -23  -3  -3  171.08   16.65
  23   3  -3  161.68   20.92
  23  -3  -2   41.47    5.62
  23   3  -2   52.02    7.06
 -23   3  -2   57.85    7.22
 -23  -3  -2   63.97   10.41
 -23  -3  -2   61.16   10.21
  23   3  -2   67.42   13.27
 -23  -3  -1  286.19   21.84
  23   3  -1  265.91   17.91
 -23   3  -1  263.48   17.10
 -23   3  -1  230.49   23.17
  23  -3  -1  258.50   12.43
 -23   3   0  108.13   15.94
 -23  -3   0  108.39   14.37
  23   3   0  111.90   12.58
 -23   3   0  136.40   13.38
  23  -3   0  117.92    7.33
  23  -3   1  260.47   24.03
  23   3   1  268.29   20.77
 -23  -3   1  285.03   23.77
 -23   3   1  292.91   21.40
  23  -3   1  278.08   11.74
 -23   3   1  269.27   26.10
  23  -3   2   53.85   11.97
  23   3   2   58.61   10.82
 -23   3   2   71.90   14.54
 -23  -3   2   54.77   11.45
 -23   3   2   63.71   11.81
  23  -3   3  153.06   20.12
  23   3   3  132.79   16.28
 -23   3   3  145.73   20.38
 -23  -3   3  151.94   19.76
 -23   3   3  148.34   17.72
  23  -3   4   21.38   10.18
  23   3   4   23.27    8.41
 -23   3   4   42.31   13.05
 -23  -3   4   26.01   10.03
 -23   3   4   16.60    8.40
  23  -3   5  190.82   24.39
 -23  -3   5  219.03   25.34
  23   3   5  179.75   22.16
 -23   3   5  210.58   23.47
 -23   3   5  191.60   26.46
  23  -3   6   26.64   11.01
  23   3   6    4.43    6.55
 -23   3   6    3.82    8.08
 -23  -3   6   15.14    9.65
 -23   3   6   28.56   10.60
 -23   3   7  103.40   19.94
 -23  -5  -6   29.16    9.87
 -23  -5  -5   46.66   11.78
  23   5  -5   65.85   17.08
 -23  -5  -4   68.44   14.75
  23   5  -4   51.83   15.03
 -23  -5  -3  192.79   22.47
  23   5  -3  213.21   26.50
 -23  -5  -2   76.26   11.17
  23   5  -2   87.89   17.79
  23   5  -1  196.19   15.08
 -23   5  -1  222.44   15.45
 -23  -5  -1  197.19   19.01
  23   5   0   72.45   10.16
 -23   5   0   79.64   10.34
 -23  -5   0   77.77   12.83
  23   5   1  181.81   16.56
 -23   5   1  171.26   16.70
 -23  -5   1  176.09   19.07
 -23   5   2  111.42   18.36
  23   5   2   92.44   13.08
 -23   5   2   90.06   12.93
 -23  -5   2   84.14   14.16
  23  -5   3  218.67   25.43
 -23  -5   3  156.82   19.02
 -23   5   3  187.17   23.73
  23   5   3  166.76   18.82
 -23   5   3  178.93   19.81
 -23  -5   4   59.84   13.23
 -23   5   4   33.93   11.91
  23  -5   4   57.84   14.01
  23   5   4   45.73   11.07
 -23   5   4   64.97   13.41
 -23  -5   5   36.26   11.08
  23  -5   5   71.06   17.30
 -23   5   5   59.60   15.60
  23   5   5   37.89   12.36
 -23   5   5   88.80   15.67
 -23   5   6   43.46   14.97
 -23  -7  -4   45.61   15.03
 -23  -7  -3   91.77   18.87
  23   7  -2  100.08   20.84
 -23  -7  -1  100.69   14.51
 -23  -7   0   57.56   11.83
 -23  -7   1  118.28   16.84
  23   7   1  123.26   14.91
 -23   7   1  103.80   14.27
 -23  -7   2   84.52   14.85
  23   7   2   70.25   12.83
 -23   7   2   63.72   12.95
  23   7   3   29.32    9.96
 -23  -7   3   63.57   13.48
 -23   7   3   48.50   12.08
  24   0  -7   -3.71    5.13
  24   0  -6  123.19   16.81
  24   0  -5   -5.83    7.34
  24   0  -4  248.29   21.32
 -24   0  -3   -2.56    5.69
  24   0  -3    8.98    4.78
  24   0  -2  202.03   18.41
 -24   0  -2  207.59   20.64
  24   0  -1   -3.82    5.16
 -24   0  -1   -2.25    6.17
  24   0  -1   -1.61    6.15
 -24   0   0  333.16    9.28
 -24   0   0  326.22    9.63
 -24   0   0  360.57   26.89
  24   0   1    2.77    5.13
 -24   0   1    1.42    6.85
 -24   0   2  179.16   14.74
  24   0   2  167.02   18.55
  24   0   3    8.21    6.66
 -24   0   3   -0.90    6.69
 -24   0   4  216.03   24.53
  24   0   4  226.79   24.31
 -24   0   5   18.03    9.29
  24   0   5   12.20   10.28
 -24   0   6  190.38   25.15
  24   0   6  197.55   25.82
 -24   0   6  211.84   25.07
 -24   0   7  -13.95    8.96
  24  -2  -7   -6.14    6.53
  24   2  -6  116.58   18.04
  24  -2  -6  121.82   14.78
  24  -2  -5   -1.65    4.85
  24   2  -5   13.19    8.59
 -24  -2  -4  171.54   14.44
 -24  -2  -4  155.57   15.74
  24  -2  -4  176.96   15.33
  24   2  -4  183.06   21.45
  24  -2  -3   12.18    4.78
 -24  -2  -3   17.59    6.98
 -24  -2  -3   18.74    6.02
 -24   2  -3   13.36    3.89
  24   2  -3   13.95    8.28
  24   2  -2  308.76   18.17
 -24  -2  -2  305.06   18.36
  24   2  -2  302.14   25.55
  24  -2  -2  265.78   16.47
 -24  -2  -2  313.89   23.40
  24   2  -1   44.81    8.35
 -24  -2  -1   46.81    9.88
  24   2  -1   41.63   10.19
  24  -2  -1   27.68    5.86
  24  -2   0  202.83   20.11
  24   2   0  174.51   16.25
 -24   2   0  174.33   19.83
 -24   2   0  168.17   15.97
  24  -2   0  190.89   13.49
 -24  -2   0  161.19   17.62
 -24  -2   1   34.04    9.78
  24  -2   1   33.27   10.01
  24   2   1   29.11    8.18
 -24   2   1   45.47   11.15
 -24   2   1   36.07    8.50
  24  -2   1   38.22    6.72
  24  -2   2  257.81   24.37
  24   2   2  254.24   22.22
 -24  -2   2  245.13   23.31
 -24   2   2  247.90   21.59
 -24   2   2  273.37   26.20
  24  -2   3   12.36    8.72
  24   2   3   24.70    9.05
 -24  -2   3   14.46    7.53
 -24   2   3   18.72   10.21
 -24   2   3    1.54    6.56
  24  -2   4  195.63   23.28
  24   2   4  167.29   20.26
 -24  -2   4  178.24   22.15
 -24   2   4  162.10   23.05
 -24   2   4  159.90   19.40
  24  -2   5   -0.55    8.45
  24   2   5  -11.87    9.23
 -24  -2   5   14.19    8.36
 -24   2   5    2.60    7.80
 -24   2   5    6.25    5.84
  24  -2   6  124.47   21.58
  24   2   6  131.77   20.30
 -24  -2   6  121.34   20.47
 -24   2   6  164.05   24.35
 -24   2   6   79.81   15.39
 -24   2   7   20.60   12.76
 -24  -4  -5   25.94    9.46
  24   4  -5    9.28    7.73
 -24  -4  -4  170.64   18.53
  24   4  -4  173.60   23.61
 -24  -4  -3   72.95   11.32
 -24  -4  -3   58.56   11.83
  24   4  -3   54.37   14.74
 -24  -4  -2  145.21   15.67
  24   4  -2  161.74   21.21
 -24  -4  -1   61.62   11.23
  24   4  -1   78.59   10.09
 -24   4  -1   75.48    9.57
  24   4   0  213.11   17.50
 -24   4   0  200.29   16.47
 -24  -4   0  168.76   18.63
 -24   4   1   78.04   15.54
  24   4   1   66.61   10.65
 -24  -4   1   63.08   12.43
 -24   4   1   57.38   10.23
  24  -4   2  186.92   22.44
 -24   4   2  149.44   21.11
 -24  -4   2  174.74   20.70
  24   4   2  139.67   16.02
 -24   4   2  144.57   16.73
  24  -4   3   57.21   13.50
 -24   4   3   55.74   14.70
  24   4   3   67.49   12.45
 -24   4   3   57.79   11.20
 -24  -4   3   61.63   13.42
  24  -4   4  137.08   22.21
 -24   4   4   97.71   18.71
  24   4   4  145.32   19.01
 -24   4   4  139.49   18.28
 -24  -4   4  129.36   18.53
  24  -4   5   22.59   10.48
  24   4   5   16.58    8.97
 -24   4   5   20.99   13.17
 -24   4   5   24.04   10.64
 -24  -4   5   26.33   10.65
 -24   4   6   87.51   19.13
 -24  -6  -5   31.93   11.89
 -24  -6  -4   66.24   14.60
 -24  -6  -3   53.83   13.79
  24   6  -3   51.48   16.21
  24   6  -2  107.71   20.36
 -24  -6  -1   82.76   13.68
  24   6   0  104.92   12.65
 -24  -6   0  139.50   17.59
  24   6   1   87.06   12.31
 -24   6   1   85.09   12.58
 -24  -6   1  107.87   15.52
 -24  -6   2  110.20   17.09
  24   6   2  100.28   14.34
 -24   6   2  108.50   15.49
 -24  -6   3   27.59    9.97
  24   6   3   31.49   10.30
 -24   6   3   37.54   10.16
  24   6   4   74.45   14.88
 -24   6   4  104.98   17.45
 -24  -8   1   31.18   10.21
  25   1  -7   78.04   15.42
  25  -1  -7   77.47   13.78
  25   1  -6  -13.11    9.59
  25  -1  -6    3.02    5.42
  25   1  -5  122.55   17.88
  25  -1  -5  139.76   16.01
  25  -1  -4   -3.82    5.71
  25   1  -4    4.49    6.30
 -25  -1  -3  254.38   22.67
  25   1  -3  229.39   21.77
  25  -1  -3  253.72   19.21
 -25   1  -2    9.19    6.75
  25   1  -2    3.14    3.81
 -25  -1  -2   16.01    7.43
  25   1  -2   11.88    6.38
  25  -1  -2    5.19    4.17
  25  -1  -1  351.86   24.68
  25   1  -1  328.41   21.33
 -25  -1  -1  319.36   14.36
  25   1  -1  314.42   24.97
  25  -1  -1  332.99   20.75
 -25   1  -1  283.15   25.34
 -25  -1  -1  330.77   25.07
  25  -1   0   -4.74    6.95
  25   1   0   -8.32    6.07
 -25   1   0   -2.88    8.07
 -25  -1   0   -3.27    6.29
  25  -1   0   -3.58    5.39
 -25  -1   1  325.76   26.08
  25  -1   1  314.87   24.95
  25   1   1  325.03   24.68
 -25   1   1  338.21   27.72
 -25  -1   2   12.23    7.46
  25  -1   2   19.13    8.27
  25   1   2    0.43    6.47
 -25   1   2    5.37    6.90
 -25  -1   3  291.83   26.63
  25  -1   3  261.91   25.54
  25   1   3  282.58   26.21
 -25   1   3  255.77   26.50
 -25  -1   4   -6.52    8.96
  25  -1   4   11.62    7.69
  25   1   4   20.97    9.71
 -25   1   4    4.69    8.79
 -25   1   4    6.56    7.34
 -25  -1   5  129.88   19.57
  25  -1   5  142.73   21.73
  25   1   5  139.59   21.27
 -25   1   5  148.83   20.43
 -25   1   5  156.19   22.45
 -25  -1   6  -11.05   11.02
  25  -1   6    7.27   11.02
  25   1   6  -13.74   11.07
 -25   1   6    6.42    8.35
 -25   1   6    9.47    8.81
  25   3  -6    4.93    8.50
  25  -3  -5  152.86   14.86
  25   3  -5  156.57   21.91
  25  -3  -4   16.44    5.09
 -25  -3  -4   30.04    7.36
 -25  -3  -3  174.32   16.08
  25  -3  -3  127.61   11.19
 -25  -3  -3  168.92   16.92
  25   3  -3  186.92   22.46
  25  -3  -2   12.74    3.87
 -25   3  -2    8.93    3.89
 -25  -3  -2   10.05    6.22
 -25  -3  -2   18.46    6.18
  25   3  -2    9.32    7.08
 -25  -3  -1  202.59   19.91
  25   3  -1  214.72   16.49
 -25   3  -1  186.16   15.08
 -25   3  -1  210.03   23.63
  25   3  -1  243.95   24.53
 -25  -3   0   25.38    8.86
 -25   3   0   18.64    9.59
  25   3   0   24.55    6.97
 -25   3   0   44.14    8.76
  25  -3   1  220.27   22.94
  25   3   1  197.62   18.97
 -25  -3   1  214.56   21.97
 -25   3   1  190.24   18.05
 -25   3   1  218.62   24.40
  25  -3   2   17.78    8.83
  25   3   2   11.84    6.89
 -25   3   2   10.73    7.93
 -25  -3   2   -5.13    8.84
 -25   3   2    2.80    5.54
  25  -3   3  124.42   18.80
  25   3   3  154.87   18.90
 -25   3   3  136.25   19.42
 -25  -3   3  141.43   19.13
 -25   3   3  110.62   16.01
  25  -3   4   25.91   10.57
  25   3   4   17.90    8.27
 -25   3   4   15.61   10.46
 -25  -3   4   21.59   10.42
 -25   3   4   11.27    6.87
  25  -3   5  205.36   26.11
  25   3   5  184.57   23.01
 -25   3   5  149.32   23.78
 -25  -3   5  132.44   20.89
 -25   3   5  171.33   21.98
 -25   3   6   16.20    9.18
 -25  -5  -5   59.56   13.08
 -25  -5  -4   36.12   10.62
  25   5  -4    9.73    9.05
 -25  -5  -3  153.87   19.46
  25   5  -3  127.19   20.69
 -25  -5  -2   55.48   10.30
  25   5  -2   41.28   11.88
 -25  -5  -1   95.15   14.23
  25   5   0   19.14    6.30
 -25  -5   0   25.89    8.13
 -25   5   0   33.78    7.79
  25   5   1   61.72   11.04
 -25   5   1   90.29   12.89
 -25  -5   1  100.81   16.05
 -25   5   2   37.06   13.40
  25   5   2   56.06   11.45
 -25   5   2   55.77   11.66
 -25  -5   2   66.50   14.08
 -25   5   3  139.35   22.18
  25  -5   3  160.77   22.58
  25   5   3  153.86   18.71
 -25   5   3  131.14   17.66
 -25  -5   3  143.70   19.64
 -25   5   4   28.17   12.01
  25  -5   4   24.60   12.32
  25   5   4   38.47   11.63
 -25   5   4   29.35    9.84
 -25  -5   4   37.30   12.47
 -25   5   5   71.76   17.36
 -25  -7  -3   75.40   17.21
 -25  -7   0   39.15   10.20
 -25  -7   1   48.44   11.58
 -25  -7   2   40.66   11.52
  25   7   2   57.97   12.13
 -25   7   2   66.95   13.55
  25   7   3   43.99   11.71
 -25   7   3   61.87   13.72
  26   0  -7  -17.60    9.25
  26   0  -6  135.27   18.49
  26   0  -5  -14.83    9.02
  26   0  -4  167.59   18.21
 -26   0  -3   -4.89    7.12
  26   0  -3   -4.04    5.75
  26   0  -2  283.28   21.76
 -26   0  -2  231.46   22.44
  26   0  -1    1.09    6.27
 -26   0  -1    2.47    6.46
  26   0  -1   -0.84    4.80
  26   0   0  571.89   31.66
  26   0   0  520.41   29.73
 -26   0   0  548.60   34.18
  26   0   1   -1.71    6.20
 -26   0   1    1.48    6.53
 -26   0   2  314.42   27.62
  26   0   2  280.54   24.66
  26   0   3   -7.94    9.41
 -26   0   3   11.70    8.26
 -26   0   4  254.68   26.79
  26   0   4  202.34   24.58
  26   0   5    2.29    7.09
 -26   0   5   -8.76    8.34
 -26   0   5   13.99   10.41
  26   0   6  210.21   26.97
 -26   0   6  146.82   21.87
 -26   0   6  153.12   23.52
  26  -2  -7    1.61    5.57
  26   2  -6   66.96   13.96
  26  -2  -6   90.41   13.20
  26  -2  -5    1.13    4.65
  26   2  -5   22.40   10.30
  26  -2  -4  149.62   14.65
  26   2  -4  170.89   21.38
  26  -2  -3    3.79    3.55
 -26  -2  -3    0.81    5.96
  26   2  -3    8.76    8.87
  26   2  -2  345.93   20.35
 -26   2  -2  342.00   19.99
 -26   2  -2  262.61   25.18
  26   2  -2  329.92   27.19
  26  -2  -2  293.74   18.11
 -26  -2  -2  370.68   26.22
 -26   2  -1   -8.61    8.20
  26   2  -1   -5.42    4.94
 -26  -2  -1   -2.97    6.35
 -26   2  -1    4.04    4.73
  26   2  -1   -1.46    6.45
  26  -2  -1    7.14    3.88
 -26  -2   0  274.09   23.57
  26  -2   0  296.52   25.14
  26   2   0  256.11   20.64
 -26   2   0  261.44   20.33
  26  -2   0  277.01   16.68
 -26   2   0  243.35   25.29
 -26  -2   1    4.00    6.32
  26  -2   1    9.55    7.14
  26   2   1    4.60    5.72
 -26   2   1    0.88    8.01
 -26   2   1   -4.92    6.47
  26  -2   1  -10.80    5.46
  26  -2   2  378.08   29.81
 -26  -2   2  317.54   27.78
  26   2   2  309.75   25.92
 -26   2   2  335.59   25.77
 -26   2   2  343.22   31.05
 -26  -2   3    0.92    6.41
  26  -2   3    7.67    8.20
  26   2   3   -3.45    8.09
 -26   2   3   20.66   10.60
 -26   2   3    7.74    7.32
  26  -2   4  206.23   24.24
 -26  -2   4  182.45   22.89
  26   2   4  155.97   20.57
 -26   2   4  205.46   23.72
 -26   2   4  223.56   25.13
  26  -2   5    7.06   10.54
 -26  -2   5   -2.87    8.17
  26   2   5   15.28    9.07
 -26   2   5   11.86    9.61
 -26   2   5   22.46   10.77
 -26   2   6  103.70   19.82
  26   4  -5   11.13   10.54
  26   4  -4  126.94   20.41
 -26  -4  -3   11.26    6.59
  26   4  -3   11.38    7.43
 -26  -4  -2  176.60   17.78
 -26  -4  -2  171.81   18.27
  26   4  -2  207.00   24.62
 -26  -4  -1   13.53    7.02
 -26   4  -1   12.14    5.26
  26   4  -1   23.88   12.19
  26   4   0  167.42   16.30
 -26  -4   0  185.00   20.63
 -26   4   0  198.83   17.52
 -26   4   1   -4.58    9.57
  26   4   1    5.11    6.58
 -26  -4   1    1.65    7.16
 -26   4   1    2.86    5.01
  26  -4   2  185.63   22.83
 -26   4   2  181.87   23.22
  26   4   2  164.85   18.50
 -26   4   2  180.68   19.57
 -26  -4   2  178.49   21.25
  26  -4   3   25.21   11.03
  26   4   3   24.88    9.19
 -26  -4   3   20.29   10.01
 -26   4   3    9.00    5.94
  26  -4   4  193.29   24.85
 -26   4   4  164.84   23.83
  26   4   4  116.66   17.34
 -26  -4   4  129.01   19.86
 -26   4   4  140.85   19.69
 -26   4   5   -2.48    9.00
  26   4   5    1.67    7.07
 -26   4   5    3.05    9.07
 -26  -6  -4   63.21   14.57
 -26  -6  -3   23.96   10.18
  26   6  -2   71.34   17.55
 -26  -6  -1   21.60    8.41
  26   6  -1   55.26   15.87
 -26  -6   0   95.28   16.00
  26   6   1   24.71    7.97
 -26   6   1   27.45    8.38
 -26  -6   1   44.69   12.25
  26   6   2   74.61   13.43
 -26   6   2   57.96   12.84
 -26  -6   2   82.18   15.33
  26   6   3   -1.33    6.72
 -26   6   3   20.12    9.69
 -26  -6   3   -3.86    9.14
  27  -1  -7   67.38   13.08
  27   1  -6   11.14    8.56
  27  -1  -6   -1.02    5.00
  27   1  -5  123.27   17.24
  27  -1  -5  161.96   17.43
  27  -1  -4    0.74    5.55
  27   1  -4    2.53    6.26
 -27  -1  -3  333.71   26.47
  27   1  -3  296.79   25.00
  27  -1  -3  280.67   20.83
 -27   1  -2  -18.68    9.57
  27   1  -2    7.23    4.38
 -27  -1  -2   -7.96    7.84
  27   1  -2    9.12    6.92
  27  -1  -2   14.00    6.34
  27  -1  -1  350.91   25.54
  27   1  -1  353.93   23.30
  27   1  -1  386.37   27.15
  27  -1  -1  352.01   22.47
 -27   1  -1  342.33   29.08
 -27  -1  -1  323.50   26.39
  27  -1   0   13.64    8.04
  27   1   0   -1.96    5.60
 -27   1   0   -2.05    7.45
 -27  -1   0   11.26    8.47
  27  -1   0   -3.83    5.29
 -27  -1   1  330.98   27.74
  27  -1   1  378.79   28.41
  27   1   1  321.83   25.22
 -27   1   1  366.96   30.69
  27  -1   2   16.28    7.79
  27   1   2    5.81    6.65
 -27   1   2   14.38    9.13
 -27  -1   2    6.35    7.34
 -27  -1   3  312.44   28.40
  27  -1   3  339.81   29.67
  27   1   3  332.68   29.18
 -27   1   3  293.09   29.07
 -27  -1   4   -5.76    9.24
  27  -1   4  -14.65   11.00
  27   1   4   -3.42    7.72
 -27   1   4    1.27    8.47
 -27   1   4   10.97    7.61
 -27  -1   5  175.29   24.62
  27  -1   5  196.75   25.27
  27   1   5  143.81   21.66
 -27   1   5  196.34   23.40
 -27   1   5  177.19   23.96
  27   3  -5  138.14   20.68
  27   3  -4   13.26    8.84
 -27  -3  -3  204.57   19.40
  27   3  -3  205.37   23.88
 -27  -3  -2    5.15    5.04
  27   3  -2   -0.42    7.11
 -27  -3  -1  293.69   24.11
  27   3  -1  320.14   20.90
 -27   3  -1  297.65   19.88
  27   3  -1  342.49   29.57
 -27  -3   0   25.93    8.54
 -27   3   0   29.16   11.47
  27   3   0   28.63    8.19
 -27   3   0   42.22    9.56
  27  -3   1  321.31   27.90
 -27  -3   1  313.73   27.25
  27   3   1  296.62   24.29
 -27   3   1  294.61   23.62
 -27   3   1  384.40   32.71
  27  -3   2   -9.55    8.14
 -27  -3   2   -7.53    9.21
  27   3   2   20.56    8.94
 -27   3   2    1.13    9.30
 -27   3   2    8.56    7.00
  27   3   3  204.60   22.56
  27  -3   3  220.71   25.28
 -27  -3   3  176.55   22.39
 -27   3   3  227.80   26.50
 -27   3   3  169.07   20.01
  27  -3   4    0.04    9.01
  27   3   4   -4.32    6.00
 -27  -3   4   -6.11    9.12
 -27   3   4   18.52   11.76
 -27   3   4  -15.76    9.02
  27   3   5  144.88   21.61
 -27   3   5  147.42   24.56
 -27   3   5  124.36   19.67
  27   5  -3  131.99   21.66
  27   5  -2    1.38    9.53
 -27  -5  -1  130.07   17.10
  27   5  -1  190.01   24.94
 -27  -5   0   10.77    7.57
  27   5   1  170.20   17.88
 -27  -5   1  151.07   20.44
 -27   5   1  125.80   15.27
 -27   5   2    2.88    8.97
 -27  -5   2    7.32    8.54
 -27   5   2   -0.14    6.57
 -27   5   3  129.82   21.48
  27  -5   3  176.76   23.65
  27   5   3  137.39   18.01
 -27   5   3  137.62   19.07
 -27  -5   3  160.74   21.13
  27   5   4    7.21    8.14
 -27   5   4   -1.48    7.52
 -27  -7   0   20.54    8.99
 -27  -7   1  103.65   17.20
  28   0  -6  107.81   16.43
  28   0  -5   -8.57    7.62
  28   0  -4  249.82   22.28
 -28   0  -3   -4.88    8.06
  28   0  -3    4.26    6.43
  28   0  -2  305.45   23.17
 -28   0  -2  248.46   24.36
  28   0  -1    1.77    5.68
 -28   0  -1   -4.24    6.68
  28   0  -1  -13.06    8.20
  28   0   0  418.64   28.17
  28   0   0  465.65   28.19
 -28   0   0  408.14   31.43
  28   0   1    3.03    6.00
 -28   0   1    9.31    8.22
 -28   0   2  306.18   27.93
  28   0   2  312.47   26.96
  28   0   3   -3.00    7.12
 -28   0   3  -17.32   11.91
 -28   0   4  316.52   30.58
  28   0   4  301.58   29.66
  28   0   5    0.68    8.38
 -28   0   5   26.55   12.31
 -28   0   5    2.38    8.71
  28   2  -5    9.20    8.05
  28  -2  -4  143.68   14.56
  28   2  -4  199.59   22.66
  28  -2  -3    1.53    3.81
 -28  -2  -3    2.37    6.47
  28   2  -3    8.82    8.47
  28   2  -2  349.20   28.41
  28  -2  -2  295.45   18.78
 -28  -2  -2  311.90   24.81
 -28   2  -1    5.24    7.29
  28   2  -1   11.18    6.56
 -28  -2  -1   11.77    7.82
 -28   2  -1   13.86    6.25
  28   2  -1    7.52    7.60
  28  -2  -1   -2.71    3.37
 -28  -2   0  283.54   25.01
  28  -2   0  275.63   24.70
  28   2   0  297.42   22.55
 -28   2   0  300.18   22.89
 -28   2   0  273.36   26.99
  28  -2   1    4.60    7.76
  28   2   1   -1.40    6.91
 -28   2   1   12.80    6.82
 -28   2   1   19.17    7.89
 -28  -2   1   19.58    9.21
  28  -2   2  365.67   30.50
 -28  -2   2  306.23   29.02
  28   2   2  361.83   28.54
 -28   2   2  308.05   26.02
 -28   2   2  373.18   32.24
 -28  -2   3    8.12    6.75
  28  -2   3    5.42    8.29
  28   2   3   10.95    9.29
 -28   2   3    1.68    6.83
 -28   2   3   -6.17    7.34
 -28  -2   4  228.44   26.12
  28  -2   4  202.45   25.61
  28   2   4  217.58   25.23
 -28   2   4  236.72   24.77
 -28   2   4  227.71   27.54
  28  -2   5   -6.43    8.32
 -28   2   5   -6.13    7.97
 -28   2   5    3.31    7.24
  28   4  -4  149.21   21.93
  28   4  -3   16.10   11.11
 -28  -4  -2  184.96   19.04
  28   4  -2  201.54   24.31
  28   4  -1    1.56    7.25
 -28  -4  -1    7.32    6.50
 -28  -4   0  246.45   24.28
  28   4   0  264.60   21.27
 -28   4   0  234.34   19.55
 -28   4   1    4.76    8.15
 -28  -4   1    1.37    6.89
  28   4   1    5.97    5.29
 -28   4   1   10.10    6.54
  28   4   2  220.97   22.43
  28  -4   2  229.23   26.05
 -28   4   2  217.74   26.36
 -28  -4   2  181.82   22.80
 -28   4   2  182.32   19.97
  28  -4   3    8.36    9.26
 -28   4   3   18.27    9.17
  28   4   3   14.11    9.45
 -28  -4   3   16.83    9.16
 -28   4   3   -2.64    7.62
  28   4   4  131.89   20.06
 -28   4   4  144.04   20.03
 -28  -6   0   95.74   16.32
 -28  -6   1   25.81   10.75
  28   6   2   70.24   13.31
 -28   6   2   74.04   13.43
 -28  -6   2   87.69   16.50
  28   6   3  -17.33    9.50
 -28   6   3    3.45    7.96
  29   1  -6   -5.84    5.91
  29  -1  -6    0.06    5.38
  29   1  -5   77.99   15.48
  29  -1  -5   71.04   12.31
  29  -1  -4   -2.03    5.11
  29   1  -4    3.95    7.91
 -29  -1  -3  232.01   23.04
  29   1  -3  222.99   21.77
  29  -1  -3  187.57   17.30
 -29   1  -2    5.90    7.01
 -29  -1  -2    4.26    5.88
  29   1  -2    7.00    7.02
  29  -1  -2   -3.27    5.88
  29  -1  -1  297.46   24.17
  29   1  -1  361.18   24.14
  29   1  -1  323.71   25.36
  29  -1  -1  318.84   21.22
 -29   1  -1  291.72   27.03
 -29  -1  -1  280.01   25.24
  29  -1   0   -6.69    7.94
  29   1   0    5.23    6.22
 -29   1   0    0.30    6.46
 -29  -1   0   -0.21    7.96
  29   1   0   -1.45    6.19
  29  -1   0    1.62    4.66
 -29  -1   1  337.17   28.56
  29  -1   1  336.53   27.21
  29   1   1  300.39   25.17
  29  -1   1  364.35   23.13
 -29   1   1  322.63   28.72
  29  -1   2    2.02    6.89
  29   1   2    1.32    7.01
 -29   1   2   11.01    9.96
 -29  -1   2   22.43   10.01
 -29  -1   3  243.95   26.74
  29  -1   3  264.32   27.25
  29   1   3  247.36   25.95
 -29   1   3  256.39   25.22
 -29   1   3  246.97   26.22
  29  -1   4  -13.47    9.20
  29   1   4  -16.91   11.15
 -29   1   4   12.72   10.59
 -29   1   4   11.56    9.29
 -29  -1   4   15.24    9.81
  29   1   5  144.89   23.34
  29   3  -4    1.92    6.22
  29   3  -3  150.47   20.98
 -29  -3  -2   -2.53    5.76
  29   3  -2    5.57    7.55
 -29  -3  -1  199.95   20.95
 -29   3  -1  214.46   25.11
  29   3  -1  237.97   24.69
 -29   3   0    9.39    8.77
  29   3   0    5.54    5.76
 -29   3   0   23.73    8.16
 -29  -3   0   14.40    8.15
 -29  -3   1  209.11   23.75
  29   3   1  243.22   22.52
  29  -3   1  204.83   23.07
 -29   3   1  230.05   21.59
 -29   3   1  239.20   26.89
 -29  -3   2    4.27    6.65
  29  -3   2    4.36    8.80
  29   3   2  -21.89    9.59
 -29   3   2   -6.50    9.06
 -29   3   2    4.13    7.32
 -29  -3   3  115.79   19.38
  29  -3   3  147.62   21.28
  29   3   3  114.85   18.27
 -29   3   3  140.75   21.06
 -29   3   3  143.84   19.04
  29  -3   4   10.28   10.29
  29   3   4    2.42    8.68
 -29   3   4   -0.70   10.24
 -29   3   4   -7.79    8.75
 -29  -5  -1   82.30   14.21
  29   5  -1  117.06   19.56
 -29  -5   0    3.82    6.93
 -29  -5   1   88.08   16.05
 -29   5   1   83.58   13.20
 -29  -5   2    3.16    7.36
 -29   5   2   -7.22    7.77
  29   5   3  101.00   16.76
 -29   5   3  117.53   18.61
  30   0  -6   57.51   12.25
  30   0  -5   12.76    7.04
  30   0  -4   75.84   13.45
 -30   0  -3  -17.60   10.46
  30   0  -3    9.25    5.72
 -30   0  -2  122.04   18.10
  30   0  -2  127.83   15.52
  30   0  -1    2.63    5.28
 -30   0  -1   -9.93    9.61
  30   0  -1  -11.34    7.49
  30   0   0  285.48   24.62
  30   0   0  278.98   22.10
 -30   0   0  314.36   28.00
  30   0   1   -3.37    6.35
 -30   0   1   -0.20    6.81
  30   0   2  192.08   21.92
 -30   0   2  167.34   21.17
  30   0   3    6.59    7.99
 -30   0   3    5.63    9.03
  30   0   4  132.53   21.18
 -30   0   4  123.55   19.97
  30   2  -5   -4.52    8.25
  30   2  -4  115.06   17.86
  30   2  -3   17.51    9.26
 -30  -2  -2  181.23   19.46
  30   2  -2  185.23   20.90
 -30   2  -1    2.97    6.25
 -30  -2  -1   -2.71    6.73
 -30   2  -1    6.15    5.26
  30   2  -1   -7.98    8.17
  30   2   0  150.40   16.92
  30  -2   0  140.47   18.12
 -30   2   0  155.06   20.98
 -30   2   0  174.73   17.87
 -30  -2   0  158.86   20.03
  30  -2   1   12.99    8.97
  30   2   1    4.69    6.74
 -30   2   1  -17.33   10.81
 -30   2   1   -0.40    5.43
 -30  -2   1   -1.63    6.23
  30  -2   2  186.64   22.18
  30   2   2  171.91   20.67
 -30   2   2  178.70   22.58
 -30   2   2  221.67   23.32
 -30  -2   2  162.82   21.64
 -30  -2   3   -6.71    6.94
  30  -2   3   12.88    9.66
  30   2   3    4.05    7.72
 -30   2   3   23.40   12.19
 -30   2   3   -1.04    7.14
  30  -2   4  104.85   19.54
  30   2   4  120.43   20.47
 -30   2   4  128.82   19.59
  30   4  -3    4.49    9.12
  30   4  -2   98.63   16.88
 -30  -4  -1   18.39    9.12
  30   4  -1   10.85    9.01
 -30  -4   0   99.51   17.17
 -30  -4   1  -15.10   10.07
 -30   4   1   -1.01    8.19
  30   4   1    7.78    6.06
 -30   4   1   -2.25    5.40
  30  -4   2  112.08   18.73
 -30  -4   2   91.14   17.11
  30   4   2  108.12   16.88
 -30   4   2  106.93   16.87
  30   4   3   -8.05    9.20
 -30   4   3    9.83    8.19
 -30  -6   0   66.87   15.01
 -30  -6   1   -5.91    8.03
  31   1  -5   60.61   13.63
  31   1  -4   -1.18    6.33
 -31  -1  -3  103.68   16.53
  31   1  -3  104.61   15.31
 -31   1  -2   -8.47    8.66
 -31  -1  -2   -7.82    8.17
  31   1  -2    2.29    6.04
  31  -1  -2    0.67    4.23
  31   1  -1  119.49   14.65
 -31   1  -1  140.65   20.03
 -31  -1  -1   96.87   15.57
  31   1  -1  108.49   15.42
  31  -1   0  -13.63    9.72
  31   1   0  -14.25    7.09
 -31   1   0    9.01    8.57
 -31  -1   0   -7.39    8.84
  31   1   0    6.01    6.18
  31  -1   1  131.15   18.37
  31   1   1  106.24   15.60
 -31   1   1  123.98   18.89
 -31  -1   1  100.00   17.51
  31  -1   2    6.67    8.95
  31   1   2   25.32   11.27
 -31   1   2   -0.26    7.12
 -31  -1   2    6.09    7.26
  31  -1   3  113.92   18.75
  31   1   3  138.31   20.64
 -31   1   3   86.48   17.29
 -31   1   3  131.67   19.33
 -31  -1   3   90.00   17.83
  31  -1   4   18.81   11.14
  31   1   4   12.73   10.20
 -31   1   4   12.22   10.01
  31   3  -3   87.89   16.46
 -31  -3  -2   13.67    7.93
  31   3  -2    4.99    6.95
 -31  -3  -1   94.96   15.20
  31   3  -1  127.12   18.93
 -31   3   0    7.53    7.47
 -31   3   0    2.21    5.28
 -31  -3   0    0.56    6.91
  31  -3   1  112.82   18.16
 -31   3   1  114.60   19.81
  31   3   1  113.79   16.09
 -31   3   1  116.55   16.44
 -31  -3   1  115.21   17.66
 -31  -3   2   12.01    9.68
  31  -3   2   21.15   10.06
  31   3   2   14.06    8.39
 -31   3   2    3.25    9.14
 -31   3   2    2.44    7.04
  31   3   3   70.37   15.31
 -31   3   3   60.70   13.26
 -31  -5   0    4.11    7.10
 -31  -5   1   41.92   12.90
 -31   5   2   21.62   10.27
  31   5   3   66.65   14.28
  32   0  -5   -3.87    7.41
  32   0  -4   53.91   11.78
 -32   0  -3   -4.93    6.94
  32   0  -3   -2.35    5.08
 -32   0  -2   43.40   12.16
  32   0  -2   57.61   10.85
  32   0  -1   -7.46    7.69
 -32   0  -1   -8.09    8.57
  32   0  -1    7.00    6.67
  32   0   0   53.54   11.60
 -32   0   0   46.03   12.01
  32   0   0   56.14   11.05
  32   0   1   -1.86    7.72
 -32   0   1   11.20    8.56
  32   0   1   -1.00    5.23
  32   0   2   39.51   11.92
 -32   0   2   24.30   10.10
  32   0   3    6.30    6.93
  32   2  -4   40.05   12.25
  32   2  -3   13.54    8.99
 -32  -2  -2   62.41   12.93
  32   2  -2   74.03   14.06
 -32  -2  -1    0.67    7.01
  32   2  -1    4.30    7.37
  32  -2   0   33.70   11.11
 -32   2   0   32.14   11.05
 -32  -2   0   43.67   11.77
 -32   2   0   47.50   10.25
  32   2   0   47.02   12.63
  32  -2   1   -2.10    6.96
  32   2   1   17.39    7.42
 -32   2   1  -12.35   10.27
 -32   2   1   11.49    6.77
 -32  -2   1   22.45    9.75
  32  -2   2   47.08   14.00
  32   2   2   54.41   13.38
 -32   2   2   59.86   15.17
 -32   2   2   48.03   12.03
 -32  -2   2   63.88   14.62
  32  -2   3    5.64    7.25
  32   2   3   17.07    9.37
 -32   2   3   16.32    9.36
 -32  -4  -1    9.84    7.25
  32   4  -1   12.87    8.66
 -32  -4   0   45.90   12.78
 -32  -4   1   21.06   10.45
  32   4   2   33.07   11.06
 -32   4   2   39.97   10.94
  32   4   3   30.22   10.66
 -32   4   3   -8.07    9.16
  33   1  -4    7.07    6.59
  33   1  -3   18.83    7.67
 -33   1  -2   -0.48    7.67
 -33  -1  -2    5.85    6.58
  33   1  -2    0.31    5.78
 -33   1  -1   39.34   12.06
 -33  -1  -1   49.26   13.49
  33   1  -1   46.15   11.54
  33  -1   0    2.31    7.49
  33   1   0   -4.03    6.88
 -33   1   0    6.55    6.66
 -33  -1   0   -9.14    8.02
  33   1   0   -9.40    7.49
  33  -1   1   41.90   12.66
  33   1   1   47.82   12.11
 -33   1   1   48.08   13.10
 -33  -1   1   28.92   11.15
  33  -1   2    0.11    7.24
  33   1   2   -8.86    8.47
 -33  -1   2   -3.85    8.04
 -33   1   2  -17.54   10.07
  33  -1   3   54.19   13.26
  33   1   3   17.00   10.47
 -33   1   3   45.93   13.51
  33   3  -2   23.24    8.99
 -33  -3  -1   36.21   11.43
  33   3  -1   26.60   11.00
 -33  -3   0   21.55    9.13
  33   3   0   29.18   10.92
  33  -3   1   51.91   13.83
 -33   3   1   43.74   11.39
 -33  -3   1   58.20   13.83
  33   3   2   -3.07    7.82
 -33   3   2   -4.10    8.36
  33   3   3   40.68   12.82
 -34   0  -2   32.73   11.53
 -34   0  -1    1.08    7.39
  34   0   0   74.95   14.50
 -34   0   0   75.21   14.86
  34   0   1    4.68    6.01
 -34   0   1   11.15    8.76
  34   0   2   54.85   13.44
  34   2  -3   -0.75    5.67
  34   2  -2   59.88   13.71
 -34   2  -1   17.36   10.08
 -34  -2  -1   -1.33    6.36
  34   2  -1   -4.58    7.69
 -34  -2   0   50.87   14.29
  34   2   0   21.06    8.23
  34  -2   1    2.43    7.31
  34   2   1   -8.38    8.43
 -34  -2   1   -6.49    9.34
 -34   2   1    6.49    6.59
  34   2   2   48.34   12.67
 -34   2   2   50.37   12.63
 -34  -4   0   16.23    9.91
  35   1  -3   28.55    9.89
 -35   1  -2  -13.41   10.71
 -35  -1  -2    0.67    6.06
  35   1  -2    4.22    5.41
 -35   1  -1   27.26   10.15
 -35  -1  -1   51.44   12.96
  35   1  -1   39.63   10.28
  35  -1   0  -17.53   10.00
 -35  -1   0   -1.35    7.90
  35   1   0    1.43    5.64
  35  -1   1   36.52   11.23
  35   1   1   69.26   14.02
  35   1   2    5.86    9.02
 -35   1   2   -3.33    7.65
 -35  -3  -1   20.62    9.53
 -36   0  -2   15.49    7.20
  36   0   1   -8.39    7.88
 -36  -2  -1    0.83    6.83
  36   2  -1   -1.98    6.78
  36   2   0   51.35   12.66
  36   2   1   15.85    9.60
   0   0   0    0.00    0.00


TITL 3ClPr2PbCl4_auto in Cmc2(1)
REM Cmc2(1) (#36, found as Ccm2(1) in ba-c setting)
CELL 0.71073  26.724600   8.018602   7.812370  90.0000  90.0000  90.0000
ZERR    8.00   0.001137   0.000285   0.000257   0.0000   0.0000   0.0000
LATT -7
SYMM -x,-y, z+1/2
SYMM  x,-y, z+1/2
SYMM -x, y, z
SFAC C N Cl Pb
UNIT 48.00 16.00 48.00 8.00
REM  CrysAlisPro recorded range (K): Min=295.0; max=295.0; aver:295.0
TEMP 22
TREF
HKLF 4
END
_computing_structure_solution     'SHELXT 2014/5 (Sheldrick, 2014)'
;
_shelx_hkl_checksum              17515
_olex2_submission_special_instructions 'No special instructions were received'
_oxdiff_exptl_absorpt_empirical_details 
;
Empirical correction (ABSPACK) includes:
- Absorption correction using spherical harmonics
- Frame scaling
;
_oxdiff_exptl_absorpt_empirical_full_max 1.962
_oxdiff_exptl_absorpt_empirical_full_min 0.629
