# Supplementary material for: Multi-Noncentrosymmetric Polar Order in 2D Hybrid Lead Chloride with Broadband Emission and High-Temperature Second-Harmonic Generation Switching
Source: ACS Appl Mater Interfaces. 2024 Oct 24;16(44):60564–75. doi: 10.1021/acsami.4c14244 (PMC11551948; doi:10.1021/acsami.4c14244)
Supplement: Supplementary file 4 — am4c14244_si_004.cif [file am4c14244_si_004.cif]

####################################################################### 
# 
# This file contains crystal structure data downloaded from the 
# Cambridge Structural Database (CSD) hosted by the Cambridge 
# Crystallographic Data Centre (CCDC).
# 
# Full information about CCDC data access policies and citation 
# guidelines are available at http://www.ccdc.cam.ac.uk/access/V1 
# 
# Audit and citation data items may have been added by the CCDC. 
# Please retain this information to preserve the provenance of 
# this file and to allow appropriate attribution of the data. 
# 
#######################################################################

data_3ClPr2PbCl4_190K
_database_code_depnum_ccdc_archive 'CCDC 2336097'
loop_
_audit_author_name
_audit_author_address
'Dawid Drozdowski'
;Institute of Low Temperature and Structure Research Polish Academy of Sciences
Poland
;
_audit_update_record             
;
2024-03-01 deposited with the CCDC.	2024-03-01 downloaded from the CCDC.
;
_audit_creation_date             2024-03-01
_audit_creation_method           
;
Olex2 1.5
(compiled 2022.04.07 svn.rca3783a0 for OlexSys, GUI svn.r6498)
;
_shelx_SHELXL_version_number     2018/3
_audit_contact_author_address    ?
_audit_contact_author_email      ?
_audit_contact_author_phone      ?
_publ_contact_author_id_orcid    ?
_publ_section_references         
;
Dolomanov, O.V., Bourhis, L.J., Gildea, R.J, Howard, J.A.K. & Puschmann, H.
 (2009), J. Appl. Cryst. 42, 339-341.

Sheldrick, G.M. (2015). Acta Cryst. A71, 3-8.

Sheldrick, G.M. (2015). Acta Cryst. C71, 3-8.
;
_chemical_name_common            ?
_chemical_name_systematic        ?
_chemical_formula_moiety         'Cl4 Pb, 2(C3 H9 Cl N)'
_chemical_formula_sum            'C6 H18 Cl6 N2 Pb'
_chemical_formula_weight         538.11
_chemical_absolute_configuration ?
_chemical_melting_point          ?
_chemical_oxdiff_formula         'Pb Cl6 C6 N2'
loop_
_atom_type_symbol
_atom_type_description
_atom_type_scat_dispersion_real
_atom_type_scat_dispersion_imag
_atom_type_scat_source
C C 0.0033 0.0016 'International Tables Vol C Tables 4.2.6.8 and 6.1.1.4'
H H 0.0000 0.0000 'International Tables Vol C Tables 4.2.6.8 and 6.1.1.4'
Cl Cl 0.1484 0.1585 'International Tables Vol C Tables 4.2.6.8 and 6.1.1.4'
N N 0.0061 0.0033 'International Tables Vol C Tables 4.2.6.8 and 6.1.1.4'
Pb Pb -3.3944 10.1111 'International Tables Vol C Tables 4.2.6.8 and 6.1.1.4'

_shelx_space_group_comment       
;
The symmetry employed for this shelxl refinement is uniquely defined
by the following loop, which should always be used as a source of
symmetry information in preference to the above space-group names.
They are only intended as comments.
;
_space_group_crystal_system      orthorhombic
_space_group_IT_number           33
_space_group_name_H-M_alt        'P n a 21'
_space_group_name_Hall           'P 2c -2n'
loop_
_space_group_symop_operation_xyz
'x, y, z'
'-x, -y, z+1/2'
'x+1/2, -y+1/2, z'
'-x+1/2, y+1/2, z+1/2'

_cell_length_a                   16.222(5)
_cell_length_b                   26.432(7)
_cell_length_c                   7.639(3)
_cell_angle_alpha                90
_cell_angle_beta                 90
_cell_angle_gamma                90
_cell_volume                     3275.4(19)
_cell_formula_units_Z            8
_cell_measurement_reflns_used    19506
_cell_measurement_temperature    190.00(10)
_cell_measurement_theta_max      29.1620
_cell_measurement_theta_min      3.7100
_shelx_estimated_absorpt_T_max   0.603
_shelx_estimated_absorpt_T_min   0.107
_exptl_absorpt_coefficient_mu    11.257
_exptl_absorpt_correction_T_max  1.00000
_exptl_absorpt_correction_T_min  0.35162
_exptl_absorpt_correction_type   multi-scan
_exptl_absorpt_process_details   
;
CrysAlisPro 1.171.42.93a (Rigaku Oxford Diffraction, 2023)
Empirical absorption correction using spherical harmonics,
implemented in SCALE3 ABSPACK scaling algorithm.
;
_exptl_absorpt_special_details   ?
_exptl_crystal_colour            colourless
_exptl_crystal_colour_primary    colourless
_exptl_crystal_density_diffrn    2.182
_exptl_crystal_density_meas      ?
_exptl_crystal_density_method    ?
_exptl_crystal_description       plate
_exptl_crystal_F_000             2016
_exptl_crystal_size_max          0.36
_exptl_crystal_size_mid          0.15
_exptl_crystal_size_min          0.05
_exptl_transmission_factor_max   ?
_exptl_transmission_factor_min   ?
_diffrn_reflns_av_R_equivalents  0.0342
_diffrn_reflns_av_unetI/netI     0.0187
_diffrn_reflns_Laue_measured_fraction_full 0.999
_diffrn_reflns_Laue_measured_fraction_max 0.999
_diffrn_reflns_limit_h_max       20
_diffrn_reflns_limit_h_min       -20
_diffrn_reflns_limit_k_max       33
_diffrn_reflns_limit_k_min       -33
_diffrn_reflns_limit_l_max       9
_diffrn_reflns_limit_l_min       -9
_diffrn_reflns_number            64942
_diffrn_reflns_point_group_measured_fraction_full 0.999
_diffrn_reflns_point_group_measured_fraction_max 0.999
_diffrn_reflns_theta_full        25.242
_diffrn_reflns_theta_max         26.372
_diffrn_reflns_theta_min         2.511
_diffrn_ambient_environment      N~2~
_diffrn_ambient_temperature      190.00(10)
_diffrn_detector                 'CCD plate'
_diffrn_detector_area_resol_mean 10.6249
_diffrn_detector_type            Atlas
_diffrn_measured_fraction_theta_full 0.999
_diffrn_measured_fraction_theta_max 0.999
_diffrn_measurement_details      
;
List of Runs (angles in degrees, time in seconds):

  # Type    Start    End  Width  t~exp~   \w     \q     \k     \f   Frames
#--------------------------------------------------------------------------
  1  \w    -20.00  56.00   1.00   12.00    --   13.31 -99.00-180.00   76
  2  \w    -19.00  91.00   1.00   12.00    --   13.31  57.00-150.00  110
  3  \w    -18.00  93.00   1.00   12.00    --   13.31  37.00  60.00  111
  4  \w    -19.00  91.00   1.00   12.00    --   13.31  57.00 -30.00  110
  5  \w    -39.00  22.00   1.00   12.00    --  -14.40 -77.00 -30.00   61
  6  \w     39.00 106.00   1.00   12.00    --   13.31 178.00  60.00   67
  7  \w    -65.00  46.00   1.00   12.00    --   13.31 -57.00 -90.00  111
  8  \w    -20.00  56.00   1.00   12.00    --   13.31 -99.00  60.00   76
  9  \w    -50.00  39.00   1.00   12.00    --  -14.40  77.00  60.00   89
 10  \w    -20.00  29.00   1.00   12.00    --  -14.40 -99.00  30.00   49
;
_diffrn_measurement_device       'four-circle diffractometer'
_diffrn_measurement_device_type  'Xcalibur, Atlas'
_diffrn_measurement_method       '\w scans'
_diffrn_orient_matrix_type       
'CrysAlisPro convention (1999,Acta A55,543-557)'
_diffrn_orient_matrix_UB_11      0.0303910000
_diffrn_orient_matrix_UB_12      0.0191038000
_diffrn_orient_matrix_UB_13      -0.0094002000
_diffrn_orient_matrix_UB_21      0.0308003000
_diffrn_orient_matrix_UB_22      -0.0188511000
_diffrn_orient_matrix_UB_23      -0.0095915000
_diffrn_orient_matrix_UB_31      -0.0063186000
_diffrn_orient_matrix_UB_32      0.0000243000
_diffrn_orient_matrix_UB_33      -0.0918535000
_diffrn_radiation_monochromator  graphite
_diffrn_radiation_probe          x-ray
_diffrn_radiation_type           'Mo K\a'
_diffrn_radiation_wavelength     0.71073
_diffrn_source                   'fine-focus sealed X-ray tube'
_diffrn_source_type              'Enhance (Mo) X-ray Source'
_reflns_Friedel_coverage         0.854
_reflns_Friedel_fraction_full    0.999
_reflns_Friedel_fraction_max     0.999
_reflns_number_gt                5505
_reflns_number_total             6698
_reflns_special_details          
;
 Reflections were merged by SHELXL according to the crystal
 class for the calculation of statistics and refinement.
 
 _reflns_Friedel_fraction is defined as the number of unique
 Friedel pairs measured divided by the number that would be
 possible theoretically, ignoring centric projections and
 systematic absences.
;
_reflns_threshold_expression     'I > 2\s(I)'
_computing_cell_refinement       'CrysAlisPro 1.171.42.93a (Rigaku OD, 2023)'
_computing_data_collection       'CrysAlisPro 1.171.42.93a (Rigaku OD, 2023)'
_computing_data_reduction        'CrysAlisPro 1.171.42.93a (Rigaku OD, 2023)'
_computing_molecular_graphics    'Olex2 1.5 (Dolomanov et al., 2009)'
_computing_publication_material  'Olex2 1.5 (Dolomanov et al., 2009)'
_computing_structure_refinement  'SHELXL 2018/3 (Sheldrick, 2015)'
_computing_structure_solution    'SHELXT 2014/5 (Sheldrick, 2014)'
_refine_diff_density_max         1.325
_refine_diff_density_min         -1.206
_refine_diff_density_rms         0.129
_refine_ls_abs_structure_details 
;
 Flack x determined using 2099 quotients [(I+)-(I-)]/[(I+)+(I-)]
 (Parsons, Flack and Wagner, Acta Cryst. B69 (2013) 249-259).
;
_refine_ls_abs_structure_Flack   -0.023(3)
_refine_ls_extinction_coef       .
_refine_ls_extinction_method     none
_refine_ls_goodness_of_fit_ref   1.000
_refine_ls_hydrogen_treatment    constr
_refine_ls_matrix_type           full
_refine_ls_number_parameters     275
_refine_ls_number_reflns         6698
_refine_ls_number_restraints     19
_refine_ls_R_factor_all          0.0403
_refine_ls_R_factor_gt           0.0298
_refine_ls_restrained_S_all      1.000
_refine_ls_shift/su_max          0.001
_refine_ls_shift/su_mean         0.000
_refine_ls_structure_factor_coef Fsqd
_refine_ls_weighting_details     
'w=1/[\s^2^(Fo^2^)+(0.1000P)^2^] where P=(Fo^2^+2Fc^2^)/3'
_refine_ls_weighting_scheme      calc
_refine_ls_wR_factor_gt          0.1227
_refine_ls_wR_factor_ref         0.1354
_refine_special_details          ?
_olex2_refinement_description    
;
1. Fixed Uiso
 At 1.2 times of:
  All C(H,H) groups, All N(H,H,H) groups
2. Uiso/Uaniso restraints and constraints
N9 \\sim C10 \\sim C11 \\sim C12: within 2A with sigma of 0.02 and sigma for
terminal atoms of 0.04 within 2A
3.a Secondary CH2 refined with riding coordinates:
 C14(H14A,H14B), C15(H15A,H15B), C6(H6A,H6B), C11(H11A,H11B), C3(H3A,H3B),
 C16(H16A,H16B), C10(H10A,H10B), C2(H2A,H2B), C7(H7A,H7B), C12(H12A,H12B),
 C4(H4A,H4B), C8(H8A,H8B)
3.b Idealised Me refined as rotating group:
 N9(H9A,H9B,H9C), N5(H5A,H5B,H5C), N13(H13A,H13B,H13C), N1(H1A,H1B,H1C)
;
_atom_sites_solution_hydrogens   geom
_atom_sites_solution_primary     dual
_atom_sites_solution_secondary   ?
loop_
_atom_site_label
_atom_site_type_symbol
_atom_site_fract_x
_atom_site_fract_y
_atom_site_fract_z
_atom_site_U_iso_or_equiv
_atom_site_adp_type
_atom_site_occupancy
_atom_site_site_symmetry_order
_atom_site_calc_flag
_atom_site_refinement_flags_posn
_atom_site_refinement_flags_adp
_atom_site_refinement_flags_occupancy
_atom_site_disorder_assembly
_atom_site_disorder_group
Pb1 Pb 0.49234(2) 0.25636(2) 0.44485(7) 0.02002(16) Uani 1 1 d . . . . .
Pb2 Pb 0.25956(3) 0.25390(2) -0.05577(7) 0.01984(17) Uani 1 1 d . . . . .
Cl6 Cl 0.1050(3) 0.24778(11) 0.1402(5) 0.0271(7) Uani 1 1 d . . . . .
Cl5 Cl 0.3315(2) 0.26017(13) 0.2784(5) 0.0353(8) Uani 1 1 d . . . . .
Cl1 Cl 0.6472(3) 0.24914(11) 0.6389(5) 0.0281(7) Uani 1 1 d . . . . .
Cl7 Cl 0.23182(19) 0.35818(11) -0.0368(7) 0.0344(8) Uani 1 1 d . . . . .
Cl4 Cl 0.49868(16) 0.14765(14) 0.4643(7) 0.0325(9) Uani 1 1 d . . . . .
Cl2 Cl 0.4203(3) 0.26142(15) 0.7812(5) 0.0430(9) Uani 1 1 d . . . . .
Cl3 Cl 0.52158(18) 0.36175(11) 0.4647(6) 0.0303(7) Uani 1 1 d . . . . .
Cl8 Cl 0.25257(18) 0.14371(12) -0.0342(7) 0.0347(8) Uani 1 1 d . . . . .
Cl12 Cl 0.3036(3) -0.01774(14) 0.5405(6) 0.0521(10) Uani 1 1 d . . . . .
Cl10 Cl 0.2989(3) 0.50338(15) 0.5065(6) 0.0557(11) Uani 1 1 d . . . . .
Cl11 Cl 0.4513(3) -0.01460(16) 1.0194(6) 0.0606(11) Uani 1 1 d . . . . .
Cl9 Cl 0.4466(3) 0.50610(16) 1.0149(6) 0.0661(13) Uani 1 1 d . . . . .
N9 N 0.5402(7) 0.1635(4) 0.8683(13) 0.038(3) Uani 1 1 d . U . . .
H9A H 0.530224 0.155152 0.754680 0.046 Uiso 1 1 calc R U . . .
H9B H 0.592666 0.154459 0.896997 0.046 Uiso 1 1 calc R U . . .
H9C H 0.533938 0.197410 0.882744 0.046 Uiso 1 1 calc R U . . .
N5 N 0.1904(7) 0.3489(4) 0.3772(14) 0.036(3) Uani 1 1 d . . . . .
H5A H 0.200760 0.354789 0.261896 0.044 Uiso 1 1 calc R U . . .
H5B H 0.135886 0.342092 0.392023 0.044 Uiso 1 1 calc R U . . .
H5C H 0.220834 0.322043 0.414167 0.044 Uiso 1 1 calc R U . . .
N13 N 0.2119(7) 0.1620(4) 0.3695(13) 0.032(2) Uani 1 1 d . . . . .
H13A H 0.218775 0.153132 0.255330 0.038 Uiso 1 1 calc R U . . .
H13B H 0.221246 0.195782 0.381961 0.038 Uiso 1 1 calc R U . . .
H13C H 0.159501 0.154721 0.403547 0.038 Uiso 1 1 calc R U . . .
C14 C 0.2715(8) 0.1332(5) 0.4806(16) 0.040(3) Uani 1 1 d . . . . .
H14A H 0.328577 0.142078 0.446728 0.048 Uiso 1 1 calc R U . . .
H14B H 0.263688 0.142529 0.604977 0.048 Uiso 1 1 calc R U . . .
C15 C 0.2589(7) 0.0785(4) 0.459(2) 0.040(3) Uani 1 1 d . . . . .
H15A H 0.269134 0.069044 0.335715 0.048 Uiso 1 1 calc R U . . .
H15B H 0.200985 0.069991 0.487416 0.048 Uiso 1 1 calc R U . . .
C6 C 0.2131(6) 0.3947(5) 0.4816(16) 0.039(3) Uani 1 1 d . . . . .
H6A H 0.191933 0.425422 0.422594 0.046 Uiso 1 1 calc R U . . .
H6B H 0.187439 0.392661 0.598982 0.046 Uiso 1 1 calc R U . . .
N1 N 0.5625(7) 0.3496(4) 0.8727(13) 0.041(3) Uani 1 1 d . . . . .
H1A H 0.547621 0.353468 0.758627 0.049 Uiso 1 1 calc R U . . .
H1B H 0.536958 0.321954 0.918121 0.049 Uiso 1 1 calc R U . . .
H1C H 0.618120 0.345555 0.879787 0.049 Uiso 1 1 calc R U . . .
C11 C 0.4902(8) 0.0817(5) 0.952(3) 0.064(4) Uani 1 1 d . U . . .
H11A H 0.548385 0.072078 0.971930 0.077 Uiso 1 1 calc R U . . .
H11B H 0.476681 0.074567 0.827848 0.077 Uiso 1 1 calc R U . . .
C3 C 0.4507(9) 0.3983(7) 0.9992(17) 0.059(4) Uani 1 1 d . . . . .
H3A H 0.433217 0.367518 1.062878 0.070 Uiso 1 1 calc R U . . .
H3B H 0.424196 0.398056 0.882445 0.070 Uiso 1 1 calc R U . . .
C16 C 0.3161(11) 0.0485(5) 0.577(2) 0.044(4) Uani 1 1 d . . . . .
H16A H 0.303747 0.056386 0.701174 0.052 Uiso 1 1 calc R U . . .
H16B H 0.373925 0.058252 0.553609 0.052 Uiso 1 1 calc R U . . .
C10 C 0.4797(10) 0.1356(7) 0.986(2) 0.065(5) Uani 1 1 d . U . . .
H10A H 0.491458 0.143076 1.110896 0.078 Uiso 1 1 calc R U . . .
H10B H 0.422482 0.146124 0.960135 0.078 Uiso 1 1 calc R U . . .
C2 C 0.5361(9) 0.3985(7) 0.980(2) 0.062(5) Uani 1 1 d . . . . .
H2A H 0.562760 0.398230 1.096823 0.075 Uiso 1 1 calc R U . . .
H2B H 0.553788 0.429395 0.917462 0.075 Uiso 1 1 calc R U . . .
C7 C 0.3028(7) 0.3981(6) 0.4995(18) 0.047(4) Uani 1 1 d . . . . .
H7A H 0.328141 0.399419 0.381673 0.057 Uiso 1 1 calc R U . . .
H7B H 0.323511 0.367426 0.559379 0.057 Uiso 1 1 calc R U . . .
C12 C 0.4342(12) 0.0504(6) 1.071(2) 0.062(5) Uani 1 1 d . U . . .
H12A H 0.375715 0.059351 1.050758 0.075 Uiso 1 1 calc R U . . .
H12B H 0.447580 0.056909 1.195326 0.075 Uiso 1 1 calc R U . . .
C4 C 0.4237(11) 0.4452(5) 1.100(2) 0.051(4) Uani 1 1 d . . . . .
H4A H 0.448406 0.443112 1.218510 0.061 Uiso 1 1 calc R U . . .
H4B H 0.363141 0.443165 1.115472 0.061 Uiso 1 1 calc R U . . .
C8 C 0.3289(11) 0.4452(5) 0.6040(19) 0.045(4) Uani 1 1 d . . . . .
H8A H 0.389573 0.444912 0.617231 0.054 Uiso 1 1 calc R U . . .
H8B H 0.304499 0.443121 0.722567 0.054 Uiso 1 1 calc R U . . .

loop_
_atom_site_aniso_label
_atom_site_aniso_U_11
_atom_site_aniso_U_22
_atom_site_aniso_U_33
_atom_site_aniso_U_23
_atom_site_aniso_U_13
_atom_site_aniso_U_12
Pb1 0.0152(2) 0.0253(2) 0.0195(3) -0.0026(7) -0.0035(4) -0.00047(12)
Pb2 0.0162(2) 0.0237(2) 0.0196(3) 0.0000(5) -0.0057(4) 0.00002(12)
Cl6 0.0235(19) 0.0407(17) 0.0169(14) 0.0009(11) -0.0015(13) 0.0006(11)
Cl5 0.0289(18) 0.046(2) 0.0309(17) 0.0034(14) -0.0142(14) -0.0024(14)
Cl1 0.0221(19) 0.0353(16) 0.0269(16) 0.0023(10) -0.0078(14) 0.0005(11)
Cl7 0.0373(14) 0.0218(12) 0.044(2) 0.0046(16) -0.005(2) -0.0048(11)
Cl4 0.0308(14) 0.0309(15) 0.036(2) -0.0065(19) -0.0052(15) -0.0054(10)
Cl2 0.0305(19) 0.067(3) 0.0313(18) -0.0037(16) 0.0035(14) -0.0020(17)
Cl3 0.0308(13) 0.0247(13) 0.0355(19) -0.0012(15) -0.0077(19) 0.0039(11)
Cl8 0.0412(16) 0.0278(14) 0.035(2) -0.0040(17) -0.0090(15) 0.0044(11)
Cl12 0.050(2) 0.0325(18) 0.074(3) 0.0043(18) 0.0007(19) 0.0063(17)
Cl10 0.052(2) 0.041(2) 0.073(3) 0.0110(18) -0.0068(18) -0.0112(17)
Cl11 0.056(3) 0.039(2) 0.086(3) 0.0050(19) -0.006(2) -0.0071(19)
Cl9 0.046(2) 0.055(3) 0.097(3) 0.030(2) 0.006(2) 0.0077(19)
N9 0.041(7) 0.047(7) 0.027(5) 0.003(5) -0.006(5) -0.021(5)
N5 0.038(6) 0.035(6) 0.036(5) -0.004(4) -0.006(5) -0.005(5)
N13 0.038(6) 0.024(5) 0.033(5) 0.003(4) -0.002(4) 0.002(4)
C14 0.050(7) 0.029(7) 0.040(8) 0.003(5) -0.007(6) -0.007(6)
C15 0.045(7) 0.032(6) 0.041(7) 0.004(8) -0.002(7) -0.003(5)
C6 0.034(7) 0.045(8) 0.036(8) -0.001(5) -0.002(5) 0.002(6)
N1 0.043(7) 0.051(7) 0.028(5) -0.005(5) -0.010(5) 0.021(6)
C11 0.075(9) 0.034(7) 0.083(10) 0.028(11) -0.018(10) -0.001(6)
C3 0.064(10) 0.073(13) 0.039(8) -0.002(7) -0.009(7) 0.018(9)
C16 0.045(9) 0.025(7) 0.061(9) 0.001(7) -0.008(7) 0.001(6)
C10 0.090(11) 0.041(9) 0.065(11) -0.005(7) -0.007(8) 0.001(8)
C2 0.070(10) 0.061(11) 0.057(11) -0.001(8) -0.018(8) -0.007(9)
C7 0.037(7) 0.050(9) 0.054(8) 0.001(6) -0.005(6) -0.012(7)
C12 0.059(10) 0.038(8) 0.091(11) 0.008(8) -0.006(9) -0.007(7)
C4 0.047(9) 0.045(9) 0.060(9) 0.004(7) 0.003(7) 0.019(7)
C8 0.045(9) 0.046(9) 0.044(7) -0.002(7) -0.011(6) -0.005(7)

_geom_special_details            
;
 All esds (except the esd in the dihedral angle between two l.s. planes)
 are estimated using the full covariance matrix.  The cell esds are taken
 into account individually in the estimation of esds in distances, angles
 and torsion angles; correlations between esds in cell parameters are only
 used when they are defined by crystal symmetry.  An approximate (isotropic)
 treatment of cell esds is used for estimating esds involving l.s. planes.
;
loop_
_geom_bond_atom_site_label_1
_geom_bond_atom_site_label_2
_geom_bond_distance
_geom_bond_site_symmetry_2
_geom_bond_publ_flag
Pb1 Cl6 2.961(4) 3 ?
Pb1 Cl5 2.904(4) . ?
Pb1 Cl1 2.924(4) . ?
Pb1 Cl4 2.879(4) . ?
Pb1 Cl2 2.826(4) . ?
Pb1 Cl3 2.830(3) . ?
Pb2 Cl6 2.924(4) . ?
Pb2 Cl5 2.812(4) . ?
Pb2 Cl1 2.961(4) 3_454 ?
Pb2 Cl7 2.797(3) . ?
Pb2 Cl2 2.897(4) 1_554 ?
Pb2 Cl8 2.919(3) . ?
Cl12 C16 1.784(13) . ?
Cl10 C8 1.777(15) . ?
Cl11 C12 1.783(16) . ?
Cl9 C4 1.776(15) . ?
N9 H9A 0.9100 . ?
N9 H9B 0.9100 . ?
N9 H9C 0.9100 . ?
N9 C10 1.523(18) . ?
N5 H5A 0.9100 . ?
N5 H5B 0.9100 . ?
N5 H5C 0.9100 . ?
N5 C6 1.495(15) . ?
N13 H13A 0.9100 . ?
N13 H13B 0.9100 . ?
N13 H13C 0.9100 . ?
N13 C14 1.495(15) . ?
C14 H14A 0.9900 . ?
C14 H14B 0.9900 . ?
C14 C15 1.468(17) . ?
C15 H15A 0.9900 . ?
C15 H15B 0.9900 . ?
C15 C16 1.517(19) . ?
C6 H6A 0.9900 . ?
C6 H6B 0.9900 . ?
C6 C7 1.465(16) . ?
N1 H1A 0.9100 . ?
N1 H1B 0.9100 . ?
N1 H1C 0.9100 . ?
N1 C2 1.589(18) . ?
C11 H11A 0.9900 . ?
C11 H11B 0.9900 . ?
C11 C10 1.46(2) . ?
C11 C12 1.53(2) . ?
C3 H3A 0.9900 . ?
C3 H3B 0.9900 . ?
C3 C2 1.39(2) . ?
C3 C4 1.52(2) . ?
C16 H16A 0.9900 . ?
C16 H16B 0.9900 . ?
C10 H10A 0.9900 . ?
C10 H10B 0.9900 . ?
C2 H2A 0.9900 . ?
C2 H2B 0.9900 . ?
C7 H7A 0.9900 . ?
C7 H7B 0.9900 . ?
C7 C8 1.537(18) . ?
C12 H12A 0.9900 . ?
C12 H12B 0.9900 . ?
C4 H4A 0.9900 . ?
C4 H4B 0.9900 . ?
C8 H8A 0.9900 . ?
C8 H8B 0.9900 . ?

loop_
_geom_angle_atom_site_label_1
_geom_angle_atom_site_label_2
_geom_angle_atom_site_label_3
_geom_angle
_geom_angle_site_symmetry_1
_geom_angle_site_symmetry_3
_geom_angle_publ_flag
Cl5 Pb1 Cl6 102.22(13) . 3 ?
Cl5 Pb1 Cl1 175.12(13) . . ?
Cl1 Pb1 Cl6 82.27(8) . 3 ?
Cl4 Pb1 Cl6 88.95(11) . 3 ?
Cl4 Pb1 Cl5 95.12(10) . . ?
Cl4 Pb1 Cl1 82.99(9) . . ?
Cl2 Pb1 Cl6 166.31(12) . 3 ?
Cl2 Pb1 Cl5 91.43(8) . . ?
Cl2 Pb1 Cl1 84.11(13) . . ?
Cl2 Pb1 Cl4 90.86(13) . . ?
Cl2 Pb1 Cl3 88.51(12) . . ?
Cl3 Pb1 Cl6 88.57(10) . 3 ?
Cl3 Pb1 Cl5 98.04(9) . . ?
Cl3 Pb1 Cl1 83.86(8) . . ?
Cl3 Pb1 Cl4 166.83(11) . . ?
Cl6 Pb2 Cl1 82.78(8) . 3_454 ?
Cl5 Pb2 Cl6 83.93(12) . . ?
Cl5 Pb2 Cl1 166.46(13) . 3_454 ?
Cl5 Pb2 Cl2 90.73(8) . 1_554 ?
Cl5 Pb2 Cl8 91.36(12) . . ?
Cl7 Pb2 Cl6 83.69(9) . . ?
Cl7 Pb2 Cl5 87.80(13) . . ?
Cl7 Pb2 Cl1 88.19(11) . 3_454 ?
Cl7 Pb2 Cl2 95.71(11) . 1_554 ?
Cl7 Pb2 Cl8 166.93(13) . . ?
Cl2 Pb2 Cl6 174.64(13) 1_554 . ?
Cl2 Pb2 Cl1 102.54(13) 1_554 3_454 ?
Cl2 Pb2 Cl8 97.34(11) 1_554 . ?
Cl8 Pb2 Cl6 83.26(10) . . ?
Cl8 Pb2 Cl1 89.63(10) . 3_454 ?
Pb2 Cl6 Pb1 158.99(16) . 3_455 ?
Pb2 Cl5 Pb1 140.20(16) . . ?
Pb1 Cl1 Pb2 158.45(17) . 3_556 ?
Pb1 Cl2 Pb2 139.47(15) . 1_556 ?
H9A N9 H9B 109.5 . . ?
H9A N9 H9C 109.5 . . ?
H9B N9 H9C 109.5 . . ?
C10 N9 H9A 109.5 . . ?
C10 N9 H9B 109.5 . . ?
C10 N9 H9C 109.5 . . ?
H5A N5 H5B 109.5 . . ?
H5A N5 H5C 109.5 . . ?
H5B N5 H5C 109.5 . . ?
C6 N5 H5A 109.5 . . ?
C6 N5 H5B 109.5 . . ?
C6 N5 H5C 109.5 . . ?
H13A N13 H13B 109.5 . . ?
H13A N13 H13C 109.5 . . ?
H13B N13 H13C 109.5 . . ?
C14 N13 H13A 109.5 . . ?
C14 N13 H13B 109.5 . . ?
C14 N13 H13C 109.5 . . ?
N13 C14 H14A 109.6 . . ?
N13 C14 H14B 109.6 . . ?
H14A C14 H14B 108.1 . . ?
C15 C14 N13 110.4(10) . . ?
C15 C14 H14A 109.6 . . ?
C15 C14 H14B 109.6 . . ?
C14 C15 H15A 109.4 . . ?
C14 C15 H15B 109.4 . . ?
C14 C15 C16 111.3(12) . . ?
H15A C15 H15B 108.0 . . ?
C16 C15 H15A 109.4 . . ?
C16 C15 H15B 109.4 . . ?
N5 C6 H6A 109.6 . . ?
N5 C6 H6B 109.6 . . ?
H6A C6 H6B 108.2 . . ?
C7 C6 N5 110.1(11) . . ?
C7 C6 H6A 109.6 . . ?
C7 C6 H6B 109.6 . . ?
H1A N1 H1B 109.5 . . ?
H1A N1 H1C 109.5 . . ?
H1B N1 H1C 109.5 . . ?
C2 N1 H1A 109.5 . . ?
C2 N1 H1B 109.5 . . ?
C2 N1 H1C 109.5 . . ?
H11A C11 H11B 108.1 . . ?
C10 C11 H11A 109.5 . . ?
C10 C11 H11B 109.5 . . ?
C10 C11 C12 110.6(17) . . ?
C12 C11 H11A 109.5 . . ?
C12 C11 H11B 109.5 . . ?
H3A C3 H3B 108.2 . . ?
C2 C3 H3A 109.7 . . ?
C2 C3 H3B 109.7 . . ?
C2 C3 C4 109.6(14) . . ?
C4 C3 H3A 109.7 . . ?
C4 C3 H3B 109.7 . . ?
Cl12 C16 H16A 109.5 . . ?
Cl12 C16 H16B 109.5 . . ?
C15 C16 Cl12 110.5(10) . . ?
C15 C16 H16A 109.5 . . ?
C15 C16 H16B 109.5 . . ?
H16A C16 H16B 108.1 . . ?
N9 C10 H10A 110.4 . . ?
N9 C10 H10B 110.4 . . ?
C11 C10 N9 106.9(14) . . ?
C11 C10 H10A 110.4 . . ?
C11 C10 H10B 110.4 . . ?
H10A C10 H10B 108.6 . . ?
N1 C2 H2A 110.0 . . ?
N1 C2 H2B 110.0 . . ?
C3 C2 N1 108.6(12) . . ?
C3 C2 H2A 110.0 . . ?
C3 C2 H2B 110.0 . . ?
H2A C2 H2B 108.3 . . ?
C6 C7 H7A 109.3 . . ?
C6 C7 H7B 109.3 . . ?
C6 C7 C8 111.8(12) . . ?
H7A C7 H7B 107.9 . . ?
C8 C7 H7A 109.3 . . ?
C8 C7 H7B 109.3 . . ?
Cl11 C12 H12A 110.2 . . ?
Cl11 C12 H12B 110.2 . . ?
C11 C12 Cl11 107.3(12) . . ?
C11 C12 H12A 110.2 . . ?
C11 C12 H12B 110.2 . . ?
H12A C12 H12B 108.5 . . ?
Cl9 C4 H4A 107.5 . . ?
Cl9 C4 H4B 107.5 . . ?
C3 C4 Cl9 119.4(12) . . ?
C3 C4 H4A 107.5 . . ?
C3 C4 H4B 107.5 . . ?
H4A C4 H4B 107.0 . . ?
Cl10 C8 H8A 108.7 . . ?
Cl10 C8 H8B 108.7 . . ?
C7 C8 Cl10 114.1(10) . . ?
C7 C8 H8A 108.7 . . ?
C7 C8 H8B 108.7 . . ?
H8A C8 H8B 107.6 . . ?

loop_
_geom_hbond_atom_site_label_D
_geom_hbond_atom_site_label_H
_geom_hbond_atom_site_label_A
_geom_hbond_distance_DH
_geom_hbond_distance_HA
_geom_hbond_distance_DA
_geom_hbond_angle_DHA
_geom_hbond_site_symmetry_A
_geom_hbond_publ_flag
N9 H9A Cl4 0.91 2.28 3.186(11) 170.7 . yes
N9 H9B Cl7 0.91 2.34 3.242(12) 172.8 3_556 yes
N9 H9C Cl6 0.91 2.70 3.305(11) 124.7 3_556 yes
N9 H9C Cl2 0.91 2.62 3.306(12) 132.8 . yes
N5 H5A Cl7 0.91 2.34 3.243(12) 172.2 . yes
N5 H5B Cl4 0.91 2.31 3.182(12) 160.6 3_455 yes
N5 H5C Cl5 0.91 2.64 3.363(12) 136.9 . yes
N5 H5C Cl1 0.91 2.81 3.348(11) 118.8 3_455 yes
N13 H13A Cl8 0.91 2.29 3.190(11) 169.1 . yes
N13 H13B Cl5 0.91 2.59 3.313(11) 136.6 . yes
N13 H13B Cl1 0.91 2.72 3.294(11) 121.8 3_455 yes
N13 H13C Cl3 0.91 2.33 3.234(11) 174.7 3_455 yes
N1 H1A Cl3 0.91 2.30 3.203(11) 175.1 . yes
N1 H1B Cl6 0.91 2.74 3.359(11) 126.4 3_556 yes
N1 H1B Cl2 0.91 2.69 3.354(12) 130.6 . yes
N1 H1C Cl8 0.91 2.30 3.169(11) 160.7 3_556 yes

loop_
_geom_torsion_atom_site_label_1
_geom_torsion_atom_site_label_2
_geom_torsion_atom_site_label_3
_geom_torsion_atom_site_label_4
_geom_torsion
_geom_torsion_site_symmetry_1
_geom_torsion_site_symmetry_2
_geom_torsion_site_symmetry_3
_geom_torsion_site_symmetry_4
_geom_torsion_publ_flag
N5 C6 C7 C8 179.2(11) . . . . ?
N13 C14 C15 C16 -177.4(11) . . . . ?
C14 C15 C16 Cl12 -176.9(11) . . . . ?
C6 C7 C8 Cl10 -61.1(15) . . . . ?
C10 C11 C12 Cl11 -179.9(13) . . . . ?
C2 C3 C4 Cl9 59.7(17) . . . . ?
C12 C11 C10 N9 177.5(13) . . . . ?
C4 C3 C2 N1 -179.3(11) . . . . ?

_shelx_res_file                  
;
TITL 3clpr2pbcl4_1_190_00_f.res in Pna2(1)
    3clpr2pbcl4_1_190_00.res
    created by SHELXL-2018/3 at 08:42:28 on 01-Mar-2024
REM Old TITL 3ClPr2PbCl4_1_190_00 in Pna2(1)
REM SHELXT solution in Pna2(1)
REM R1 0.077, Rweak 0.001, Alpha 0.072, Orientation as input
REM Flack x = -0.013 ( 0.004 ) from Parsons' quotients
REM Formula found by SHELXT: C14 N3 Cl12 Pb2
CELL 0.71073 16.2215 26.432 7.6392 90 90 90
ZERR 8 0.005 0.007 0.003 0 0 0
LATT -1
SYMM -X,-Y,0.5+Z
SYMM 0.5+X,0.5-Y,+Z
SYMM 0.5-X,0.5+Y,0.5+Z
SFAC C H Cl N Pb
UNIT 48 144 48 16 8
EQIV $1 -0.5+X,0.5-Y,+Z
EQIV $2 0.5+X,0.5-Y,1+Z
SIMU 0.02 0.04 2 N9 C10 C11 C12

L.S. 10
PLAN  22
SIZE 0.05 0.15 0.36
TEMP -83
HTAB N9 Cl4
HTAB N9 Cl7_$2
HTAB N9 Cl6_$2
HTAB N9 Cl2
HTAB N5 Cl7
HTAB N5 Cl4_$1
HTAB N5 Cl5
HTAB N5 Cl1_$1
HTAB N13 Cl8
HTAB N13 Cl5
HTAB N13 Cl1_$1
HTAB N13 Cl3_$1
HTAB N1 Cl3
HTAB N1 Cl6_$2
HTAB N1 Cl2
HTAB N1 Cl8_$2
CONF
LIST 4
MORE -1
BOND $H
htab
fmap 2
acta
SHEL 10 0.8
OMIT 2 10 7
OMIT 4 9 8
OMIT 4 1 8
REM <olex2.extras>
REM <HklSrc "%.\\3ClPr2PbCl4_1_190_00.hkl">
REM </olex2.extras>

WGHT    0.100000
FVAR       0.10693
PB1   5    0.492341    0.256362    0.444852    11.00000    0.01524    0.02531 =
         0.01951   -0.00264   -0.00351   -0.00047
PB2   5    0.259565    0.253896   -0.055772    11.00000    0.01619    0.02375 =
         0.01959   -0.00003   -0.00570    0.00002
CL6   3    0.105026    0.247779    0.140220    11.00000    0.02355    0.04069 =
         0.01693    0.00092   -0.00151    0.00056
CL5   3    0.331491    0.260174    0.278377    11.00000    0.02885    0.04601 =
         0.03094    0.00341   -0.01421   -0.00236
CL1   3    0.647243    0.249143    0.638908    11.00000    0.02207    0.03529 =
         0.02694    0.00230   -0.00783    0.00049
CL7   3    0.231819    0.358180   -0.036833    11.00000    0.03731    0.02178 =
         0.04419    0.00455   -0.00528   -0.00481
CL4   3    0.498676    0.147648    0.464339    11.00000    0.03075    0.03089 =
         0.03582   -0.00655   -0.00516   -0.00536
CL2   3    0.420307    0.261420    0.781177    11.00000    0.03052    0.06702 =
         0.03135   -0.00375    0.00349   -0.00198
CL3   3    0.521578    0.361749    0.464682    11.00000    0.03081    0.02471 =
         0.03547   -0.00116   -0.00775    0.00392
CL8   3    0.252573    0.143705   -0.034165    11.00000    0.04120    0.02783 =
         0.03500   -0.00400   -0.00899    0.00436
CL12  3    0.303602   -0.017737    0.540471    11.00000    0.04951    0.03255 =
         0.07437    0.00434    0.00065    0.00635
CL10  3    0.298851    0.503376    0.506503    11.00000    0.05233    0.04128 =
         0.07348    0.01101   -0.00682   -0.01122
CL11  3    0.451322   -0.014604    1.019401    11.00000    0.05632    0.03943 =
         0.08618    0.00502   -0.00643   -0.00710
CL9   3    0.446628    0.506101    1.014944    11.00000    0.04627    0.05511 =
         0.09692    0.03029    0.00577    0.00766
N9    4    0.540227    0.163454    0.868320    11.00000    0.04056    0.04702 =
         0.02718    0.00299   -0.00566   -0.02118
AFIX 137
H9A   2    0.530224    0.155152    0.754680    11.00000   -1.20000
H9B   2    0.592666    0.154459    0.896997    11.00000   -1.20000
H9C   2    0.533938    0.197410    0.882744    11.00000   -1.20000
AFIX   0

N5    4    0.190422    0.348929    0.377210    11.00000    0.03808    0.03459 =
         0.03619   -0.00355   -0.00604   -0.00465
AFIX 137
H5A   2    0.200760    0.354789    0.261896    11.00000   -1.20000
H5B   2    0.135886    0.342092    0.392023    11.00000   -1.20000
H5C   2    0.220834    0.322043    0.414167    11.00000   -1.20000
AFIX   0

N13   4    0.211924    0.162024    0.369487    11.00000    0.03803    0.02429 =
         0.03349    0.00261   -0.00241    0.00229
AFIX 137
H13A  2    0.218775    0.153132    0.255330    11.00000   -1.20000
H13B  2    0.221246    0.195782    0.381961    11.00000   -1.20000
H13C  2    0.159501    0.154721    0.403547    11.00000   -1.20000
AFIX   0
C14   1    0.271482    0.133171    0.480588    11.00000    0.05010    0.02909 =
         0.04001    0.00274   -0.00747   -0.00706
AFIX  23
H14A  2    0.328577    0.142078    0.446728    11.00000   -1.20000
H14B  2    0.263688    0.142529    0.604977    11.00000   -1.20000
AFIX   0
C15   1    0.258910    0.078514    0.459205    11.00000    0.04538    0.03208 =
         0.04144    0.00423   -0.00194   -0.00278
AFIX  23
H15A  2    0.269134    0.069044    0.335715    11.00000   -1.20000
H15B  2    0.200985    0.069991    0.487416    11.00000   -1.20000
AFIX   0

C6    1    0.213068    0.394697    0.481579    11.00000    0.03448    0.04467 =
         0.03637   -0.00080   -0.00237    0.00218
AFIX  23
H6A   2    0.191933    0.425422    0.422594    11.00000   -1.20000
H6B   2    0.187439    0.392661    0.598982    11.00000   -1.20000
AFIX   0

N1    4    0.562520    0.349648    0.872708    11.00000    0.04277    0.05085 =
         0.02803   -0.00502   -0.01050    0.02079
AFIX 137
H1A   2    0.547621    0.353468    0.758627    11.00000   -1.20000
H1B   2    0.536958    0.321954    0.918121    11.00000   -1.20000
H1C   2    0.618120    0.345555    0.879787    11.00000   -1.20000
AFIX   0

C11   1    0.490180    0.081719    0.951786    11.00000    0.07527    0.03408 =
         0.08298    0.02785   -0.01841   -0.00052
AFIX  23
H11A  2    0.548385    0.072078    0.971930    11.00000   -1.20000
H11B  2    0.476681    0.074567    0.827848    11.00000   -1.20000
AFIX   0

C3    1    0.450664    0.398334    0.999214    11.00000    0.06403    0.07306 =
         0.03875   -0.00226   -0.00941    0.01753
AFIX  23
H3A   2    0.433217    0.367518    1.062878    11.00000   -1.20000
H3B   2    0.424196    0.398056    0.882445    11.00000   -1.20000
AFIX   0

C16   1    0.316066    0.048485    0.577226    11.00000    0.04453    0.02531 =
         0.06081    0.00126   -0.00818    0.00121
AFIX  23
H16A  2    0.303747    0.056386    0.701174    11.00000   -1.20000
H16B  2    0.373925    0.058252    0.553609    11.00000   -1.20000
AFIX   0

C10   1    0.479713    0.135563    0.986409    11.00000    0.08968    0.04109 =
         0.06456   -0.00497   -0.00718    0.00146
AFIX  23
H10A  2    0.491458    0.143076    1.110896    11.00000   -1.20000
H10B  2    0.422482    0.146124    0.960135    11.00000   -1.20000
AFIX   0

C2    1    0.536079    0.398489    0.980272    11.00000    0.06974    0.06068 =
         0.05687   -0.00124   -0.01769   -0.00670
AFIX  23
H2A   2    0.562760    0.398230    1.096823    11.00000   -1.20000
H2B   2    0.553788    0.429395    0.917462    11.00000   -1.20000
AFIX   0

C7    1    0.302808    0.398115    0.499489    11.00000    0.03749    0.05003 =
         0.05391    0.00111   -0.00477   -0.01205
AFIX  23
H7A   2    0.328141    0.399419    0.381673    11.00000   -1.20000
H7B   2    0.323511    0.367426    0.559379    11.00000   -1.20000
AFIX   0

C12   1    0.434193    0.050358    1.070935    11.00000    0.05909    0.03763 =
         0.09062    0.00821   -0.00552   -0.00702
AFIX  23
H12A  2    0.375715    0.059351    1.050758    11.00000   -1.20000
H12B  2    0.447580    0.056909    1.195326    11.00000   -1.20000
AFIX   0

C4    1    0.423659    0.445200    1.100268    11.00000    0.04726    0.04494 =
         0.05958    0.00361    0.00325    0.01941
AFIX  23
H4A   2    0.448406    0.443112    1.218510    11.00000   -1.20000
H4B   2    0.363141    0.443165    1.115472    11.00000   -1.20000
AFIX   0

C8    1    0.328865    0.445166    0.603960    11.00000    0.04455    0.04600 =
         0.04424   -0.00248   -0.01135   -0.00525
AFIX  23
H8A   2    0.389573    0.444912    0.617231    11.00000   -1.20000
H8B   2    0.304499    0.443121    0.722567    11.00000   -1.20000
AFIX   0
HKLF 4


REM  3clpr2pbcl4_1_190_00_f.res in Pna2(1)
REM wR2 = 0.1354, GooF = S = 1.000, Restrained GooF = 1.000 for all data
REM R1 = 0.0298 for 5505 Fo > 4sig(Fo) and 0.0403 for all 6698 data
REM 275 parameters refined using 19 restraints

END

WGHT      0.0308      7.7135

REM Instructions for potential hydrogen bonds
HTAB N9 Cl4
HTAB N9 Cl7_$2
HTAB N9 Cl6_$2
HTAB N9 Cl2
HTAB N5 Cl7
HTAB N5 Cl4_$1
HTAB N5 Cl5
HTAB N5 Cl1_$1
HTAB N13 Cl8
HTAB N13 Cl5
HTAB N13 Cl1_$1
HTAB N13 Cl3_$1
HTAB C14 Cl4
EQIV $3 x, y, z+1
HTAB C14 Cl8_$3
EQIV $7 -x+1/2, y-1/2, z-1/2
HTAB C15 Cl9_$7
EQIV $8 -x+1/2, y+1/2, z-1/2
HTAB C6 Cl11_$8
HTAB N1 Cl3
HTAB N1 Cl6_$2
HTAB N1 Cl2
HTAB N1 Cl8_$2
EQIV $9 -x+1, -y, z+1/2
HTAB C11 Cl12_$9
HTAB C10 Cl4_$3
HTAB C10 Cl8_$3
EQIV $10 -x+1/2, y+1/2, z+1/2
HTAB C4 Cl12_$10

REM Highest difference peak  1.325,  deepest hole -1.206,  1-sigma level  0.129
Q1    1   0.4971  0.4243  0.9450  11.00000  0.05    1.33
Q2    1   0.2572  0.2284 -0.0566  11.00000  0.05    1.04
Q3    1   0.5586  0.2512  0.4206  11.00000  0.05    0.98
Q4    1   0.4906  0.2327  0.4443  11.00000  0.05    0.94
Q5    1   0.4855  0.3661  0.9535  11.00000  0.05    0.91
Q6    1   0.3222  0.2537 -0.0839  11.00000  0.05    0.85
Q7    1   0.2556  0.4256  0.4477  11.00000  0.05    0.60
Q8    1   0.4207  0.2326  0.7932  11.00000  0.05    0.58
Q9    1   0.4384  0.2604  0.4903  11.00000  0.05    0.55
Q10   1   0.4819  0.1401  0.9427  11.00000  0.05    0.54
Q11   1   0.3005  0.5297  0.5492  11.00000  0.05    0.54
Q12   1   0.4220  0.2655  0.0930  11.00000  0.05    0.54
Q13   1   0.4331  0.0096  0.9498  11.00000  0.05    0.54
Q14   1   0.3318  0.2336  0.2747  11.00000  0.05    0.54
Q15   1   0.4463  0.5286  1.0799  11.00000  0.05    0.52
Q16   1   0.4555  0.3008  0.4416  11.00000  0.05    0.51
Q17   1   0.5062  0.2575  0.3077  11.00000  0.05    0.49
Q18   1   0.5181  0.1090  0.9863  11.00000  0.05    0.46
Q19   1   0.2697  0.2497 -0.1903  11.00000  0.05    0.46
Q20   1   0.1954  0.2510  0.0004  11.00000  0.05    0.46
Q21   1   0.2134  0.2519 -0.1559  11.00000  0.05    0.45
Q22   1   0.4961  0.1907  0.4375  11.00000  0.05    0.45
;
_shelx_res_checksum              65248
_shelx_hkl_file                  
;
   0   0  -9   -6.07    5.31
   0   0  -9   -2.82    5.11
   0   0  -8  419.04   20.52
   0   0  -8  408.18   23.79
   0   0  -7   -0.05    3.22
   0   0  -7   -3.28    4.69
   0   0  -6 1997.30   36.22
   0   0  -6 2021.87   42.54
   0   0  -5   -0.24    1.79
   0   0  -5   -1.18    3.25
   0   0  -5    2.96    2.24
   0   0  -5    1.89    2.27
   0   0  -4 2946.86   31.91
   0   0  -4 2928.03   39.79
   0   0  -4 2915.80   34.08
   0   0  -4 2932.37   31.00
   0   0  -4 2954.10   32.87
   0   0  -3    0.76    1.44
   0   0  -3    1.06    1.05
   0   0  -3    3.87    2.30
   0   0  -3    1.72    1.64
   0   0  -3    0.24    1.48
   0   0  -3    2.00    1.61
   0   0  -2 9204.93   39.16
   0   0  -2 8884.17   40.67
   0   0  -2 8560.12   37.15
   0   0  -2 9016.19   40.16
   0   0  -1    2.86    0.51
   0   0  -1    4.85    0.81
   0   0  -1    4.12    1.00
   0   0  -1    7.52    0.89
   0   0   2 9670.26   34.42
   0   0   2 9769.70   33.31
   0   0   2 9999.00   40.94
   0   0   2 9860.61   44.81
   0   0   2 9878.74   42.17
   0   0   2 9837.91   42.26
   0   0   3    0.29    0.94
   0   0   3   -0.25    1.07
   0   0   3    0.41    1.12
   0   0   3    2.90    1.48
   0   0   3    3.63    1.89
   0   0   3    1.42    1.56
   0   0   3    0.80    1.32
   0   0   3    0.11    1.23
   0   0   3   -0.02    1.57
   0   0   4 3365.41   26.96
   0   0   4 3276.36   29.60
   0   0   4 3259.36   40.99
   0   0   4 3383.51   34.25
   0   0   4 3482.55   37.82
   0   0   4 3349.63   40.80
   0   0   4 3444.18   35.57
   0   0   4 3269.43   34.58
   0   0   4 3375.16   37.16
   0   0   4 3301.05   35.21
   0   0   5    0.03    1.61
   0   0   5    0.81    1.17
   0   0   5   -0.01    1.80
   0   0   5   -0.77    2.70
   0   0   5    1.56    1.60
   0   0   5    2.64    2.71
   0   0   5    1.60    1.96
   0   0   5    0.82    1.81
   0   0   6 2347.13   27.36
   0   0   6 2328.22   32.78
   0   0   6 2367.16   40.65
   0   0   6 2392.27   39.80
   0   0   6 2364.75   36.81
   0   0   6 2374.95   41.17
   0   0   7   -1.76    1.41
   0   0   7   -2.55    2.51
   0   0   7   -1.20    2.28
   0   0   7    2.03    2.98
   0   0   7    0.46    2.55
   0   0   8  469.97   18.63
   0   0   8  477.20   20.34
   0   0   8  497.85   21.88
   0   0   8  488.08   20.38
   0   0   9   -0.45    3.03
   0   0   9    0.15    3.48
   0   0  10  437.91   23.00
   0   1  -9   -6.75    5.42
   0  -1  -9   -5.54    4.71
   0   1  -9    4.05    4.82
   0  -1  -9   -2.85    4.36
   0   1  -8    7.53    4.67
   0  -1  -8   11.25    5.50
   0   1  -8   15.91    7.67
   0  -1  -8   -2.17    3.63
   0  -1  -7    1.44    3.33
   0  -1  -7   -2.29    3.65
   0   1  -7  -10.68    4.80
   0   1  -7   -3.86    4.37
   0  -1  -6    8.34    4.11
   0   1  -6   30.72    7.74
   0  -1  -6   30.84    8.00
   0  -1  -6   10.61    4.76
   0   1  -6   21.77    5.95
   0   1  -6   21.63    4.89
   0  -1  -5    0.86    1.69
   0   1  -5    1.78    2.27
   0  -1  -5   -0.34    2.20
   0   1  -5    0.27    2.83
   0  -1  -5   -2.24    3.44
   0   1  -5    1.22    1.73
   0   1  -5   -1.13    1.94
   0  -1  -4    2.85    1.95
   0  -1  -4    2.65    1.64
   0   1  -4    0.87    1.80
   0  -1  -4   10.92    3.22
   0   1  -4    1.45    2.49
   0  -1  -4   12.62    4.31
   0   1  -4    9.96    3.33
   0  -1  -4    4.50    2.50
   0   1  -4    2.40    2.44
   0   1  -4    4.12    2.48
   0   1  -3    2.19    1.03
   0  -1  -3   -0.28    1.53
   0   1  -3    1.32    1.53
   0  -1  -3    1.30    0.91
   0  -1  -3    0.56    1.59
   0  -1  -3    0.42    1.85
   0   1  -3    0.70    1.69
   0   1  -3   -0.31    2.34
   0   1  -3    2.63    1.62
   0  -1  -3    2.28    1.69
   0   1  -3    1.04    1.36
   0   1  -2    2.92    1.12
   0  -1  -2    1.73    0.84
   0  -1  -2    0.18    1.23
   0   1  -2    0.34    1.26
   0   1  -2   -0.41    1.04
   0  -1  -2    4.62    2.35
   0   1  -2    2.55    1.94
   0   1  -2    1.34    1.63
   0  -1  -2    1.80    1.38
   0   1  -2    3.12    1.55
   0  -1  -2    1.71    1.40
   0   1  -2    2.19    1.51
   0  -1  -2    3.33    1.31
   0   1  -1    1.33    0.55
   0   1  -1    0.15    0.59
   0  -1  -1    1.37    0.62
   0   1  -1    0.89    0.69
   0  -1  -1    1.62    0.83
   0   1  -1    1.01    0.67
   0   1  -1    1.75    0.79
   0   1  -1    0.78    0.58
   0   1   2    2.28    0.82
   0  -1   2    2.02    1.18
   0   1   2    1.06    0.81
   0   1   2    0.88    1.05
   0  -1   2    2.12    1.09
   0  -1   2    0.50    1.08
   0  -1   2    4.92    1.66
   0   1   2    1.84    1.11
   0  -1   2    0.69    1.33
   0  -1   2    2.93    1.19
   0   1   2    2.54    1.78
   0  -1   2    1.71    1.11
   0   1   2    0.32    0.98
   0  -1   2    0.48    1.20
   0  -1   2    1.84    1.53
   0   1   2    1.95    1.12
   0   1   3    1.62    1.19
   0   1   3    2.53    1.06
   0  -1   3    1.12    1.21
   0   1   3    3.35    1.46
   0  -1   3   -0.40    1.11
   0  -1   3    1.36    1.13
   0   1   3    1.63    1.79
   0   1   3    0.61    1.87
   0  -1   3    0.94    1.02
   0  -1   3    2.53    1.97
   0   1   3    3.09    1.56
   0  -1   3    2.31    1.90
   0   1   3    0.29    1.22
   0   1   3    1.06    1.28
   0  -1   3    2.06    1.33
   0  -1   3    0.82    1.47
   0  -1   3    1.47    1.59
   0   1   4    3.47    1.61
   0  -1   4    7.87    2.45
   0   1   4    2.56    1.77
   0  -1   4    6.05    2.63
   0   1   4    0.85    1.56
   0   1   4   12.22    4.60
   0  -1   4    3.66    3.50
   0  -1   4    4.09    1.73
   0   1   4    5.36    2.99
   0  -1   4    6.55    3.15
   0   1   4    5.81    2.43
   0  -1   4    2.67    2.41
   0  -1   4    0.64    1.80
   0   1   4    5.39    3.14
   0  -1   4    5.42    2.61
   0   1   4    4.82    2.22
   0   1   4    2.76    2.13
   0  -1   4    6.84    2.72
   0  -1   4    0.41    1.63
   0   1   5   -1.43    1.31
   0   1   5    2.24    1.45
   0  -1   5    1.65    1.71
   0  -1   5    2.15    1.46
   0  -1   5    2.11    2.14
   0   1   5    1.44    1.66
   0   1   5    0.99    2.78
   0  -1   5    1.36    2.02
   0  -1   5   -1.40    2.59
   0  -1   5    0.15    1.48
   0   1   5   -0.05    1.39
   0   1   5   -1.54    2.81
   0  -1   5    1.78    1.79
   0   1   5   -1.49    2.46
   0  -1   5   -0.67    2.00
   0   1   5    0.81    2.26
   0  -1   6   14.66    3.37
   0  -1   6   11.88    4.27
   0   1   6    6.44    2.58
   0   1   6   12.05    4.08
   0   1   6   20.52    6.14
   0  -1   6   15.41    4.93
   0  -1   6   25.97    6.10
   0   1   6   13.49    5.06
   0   1   6   13.04    4.59
   0  -1   6    9.07    4.63
   0   1   6   14.94    5.36
   0  -1   6   18.01    5.42
   0  -1   7   -1.15    2.64
   0   1   7   -1.14    2.27
   0   1   7   -1.94    1.37
   0  -1   7   -2.44    2.15
   0  -1   7   -1.02    3.21
   0   1   7   -5.34    4.17
   0   1   7    0.27    2.60
   0  -1   7    0.79    2.60
   0   1   7   -5.49    3.51
   0  -1   7    1.22    2.86
   0  -1   8    3.99    2.62
   0   1   8    0.71    2.84
   0  -1   8    1.85    3.32
   0   1   8    9.08    4.62
   0  -1   8    2.30    3.00
   0   1   8   10.49    5.58
   0  -1   8   13.45    5.43
   0  -1   8    8.05    4.27
   0   1   8    4.05    3.93
   0   1   9   -2.92    3.27
   0   1   9    3.79    4.29
   0  -1   9   -5.87    4.29
   0  -1   9    4.09    3.32
   0   1   9    1.75    3.75
   0  -1  10    9.69    5.64
   0   1  10   14.29    5.77
   0  -2  -9    0.80    3.83
   0   2  -9   -0.97    5.97
   0   2  -8  520.33   27.03
   0  -2  -8  547.85   27.65
   0   2  -8  521.32   23.31
   0  -2  -8  484.18   21.62
   0  -2  -7   -0.89    2.51
   0   2  -7   -0.69    3.79
   0   2  -7    1.96    2.81
   0  -2  -7   -2.90    3.62
   0  -2  -7   -2.92    2.93
   0   2  -7    0.98    3.08
   0  -2  -6 2078.51   33.94
   0   2  -6 2121.40   38.34
   0  -2  -6 2183.53   44.43
   0   2  -6 2096.47   43.53
   0  -2  -6 2091.32   36.34
   0   2  -6 2203.17   36.10
   0  -2  -5    1.92    2.14
   0  -2  -5   -2.12    2.97
   0  -2  -5   -2.72    2.40
   0   2  -5   -2.21    3.06
   0   2  -5   -0.26    2.61
   0   2  -5    0.73    1.70
   0   2  -5    4.30    2.57
   0  -2  -4 3011.18   25.78
   0  -2  -4 3026.93   32.40
   0   2  -4 3070.79   40.54
   0  -2  -4 3053.94   33.69
   0   2  -4 3074.10   36.26
   0  -2  -4 2966.87   40.79
   0   2  -4 3077.47   33.94
   0   2  -4 2965.15   33.54
   0   2  -3   -1.51    1.14
   0  -2  -3    1.34    0.92
   0  -2  -3   -1.15    1.34
   0  -2  -3   -0.53    2.38
   0  -2  -3   -1.98    1.43
   0   2  -3    0.15    1.94
   0   2  -3   -2.04    2.11
   0   2  -3    1.29    1.62
   0   2  -3    3.62    1.67
   0   2  -2 2777.95   21.60
   0  -2  -2 2842.77   14.98
   0  -2  -2 2920.42   22.45
   0  -2  -2 2860.35   21.84
   0   2  -2 2853.90   23.96
   0  -2  -2 2906.45   28.11
   0   2  -2 2800.05   25.03
   0   2  -2 2789.63   26.05
   0   2  -2 2825.17   23.57
   0   2  -2 2834.12   25.05
   0   2  -2 2826.48   23.06
   0   2  -1    2.15    0.88
   0  -2  -1    0.83    0.79
   0   2  -1    0.95    0.74
   0  -2  -1    0.01    0.54
   0  -2  -1    0.39    0.73
   0   2  -1    0.48    0.81
   0   2  -1    1.80    0.80
   0   2  -1    1.09    0.91
   0   2  -1    0.51    0.70
   0  -2   1    0.58    0.96
   0  -2   1   -0.98    1.18
   0  -2   1    0.41    0.92
   0   2   1    1.86    1.14
   0  -2   1    1.99    1.03
   0   2   2 1989.92   12.10
   0  -2   2 1908.64   18.67
   0   2   2 1997.80   18.70
   0  -2   2 1919.26   18.33
   0  -2   2 1855.60   18.56
   0   2   2 1911.13   17.62
   0  -2   2 1907.63   20.31
   0   2   2 1916.12   22.92
   0  -2   2 1880.69   20.49
   0  -2   2 1919.61   19.54
   0  -2   2 1919.62   21.85
   0   2   2 1964.04   18.89
   0   2   2 1907.63   16.10
   0  -2   2 1972.21   19.57
   0  -2   2 1983.73   19.50
   0   2   3    2.15    1.13
   0   2   3    1.84    0.91
   0  -2   3    1.87    1.60
   0  -2   3    0.26    1.70
   0  -2   3    2.29    1.52
   0   2   3    1.91    1.35
   0  -2   3    0.84    1.24
   0  -2   3    0.16    1.53
   0   2   3    1.11    1.10
   0  -2   3    0.59    1.73
   0  -2   3   -0.18    1.09
   0   2   3    0.85    1.37
   0  -2   3    2.81    1.23
   0   2   3    0.82    1.06
   0   2   3    1.61    1.20
   0  -2   3   -1.90    1.91
   0  -2   3    0.75    1.66
   0  -2   4 2681.54   29.73
   0   2   4 2730.76   21.52
   0  -2   4 2618.05   27.08
   0   2   4 2719.59   24.45
   0   2   4 2782.03   31.63
   0   2   4 2610.73   40.18
   0  -2   4 2631.85   31.24
   0  -2   4 2734.67   33.07
   0   2   4 2769.72   30.93
   0   2   4 2730.88   34.45
   0  -2   4 2762.78   33.43
   0  -2   4 2722.43   33.28
   0   2   4 2693.67   38.03
   0  -2   4 2731.66   35.91
   0   2   4 2652.24   30.84
   0  -2   4 2742.73   31.97
   0  -2   4 2752.28   35.76
   0  -2   4 2784.94   32.84
   0   2   4 2806.26   32.16
   0  -2   5    1.97    1.76
   0   2   5   -1.34    1.25
   0  -2   5    0.23    1.64
   0   2   5   -1.27    1.29
   0   2   5    2.09    1.65
   0  -2   5    1.45    1.49
   0   2   5   -2.22    3.45
   0  -2   5    0.30    1.83
   0  -2   5   -2.25    2.69
   0   2   5   -1.89    2.64
   0   2   5    0.05    1.38
   0   2   5    1.04    1.85
   0   2   5    2.34    2.06
   0  -2   5    1.03    2.17
   0  -2   5    0.88    2.14
   0   2   6 2238.15   29.86
   0   2   6 2298.69   24.69
   0  -2   6 2310.72   29.58
   0  -2   6 2303.30   35.00
   0  -2   6 2395.07   36.85
   0   2   6 2317.82   43.70
   0  -2   6 2320.08   38.93
   0   2   6 2343.57   39.81
   0   2   6 2282.10   36.10
   0  -2   6 2281.61   36.94
   0   2   6 2321.00   38.92
   0  -2   7   -0.08    2.24
   0   2   7   -0.36    2.02
   0  -2   7    3.64    2.10
   0   2   7    0.46    1.25
   0   2   7   -3.76    4.14
   0  -2   7   -3.78    2.85
   0  -2   7   -3.84    3.68
   0   2   7    0.23    2.58
   0   2   7    2.35    2.82
   0  -2   7    2.30    3.01
   0  -2   8  472.80   14.97
   0  -2   8  468.72   19.89
   0  -2   8  494.21   18.70
   0   2   8  479.34   21.97
   0   2   8  466.61   21.43
   0  -2   8  492.98   21.58
   0  -2   8  455.83   19.81
   0   2   8  441.31   19.43
   0   2   9    0.31    2.93
   0  -2   9  -10.61    5.81
   0   2   9   -5.38    3.79
   0  -2   9    2.21    3.72
   0   2   9   -0.22    3.22
   0   2  10  429.95   22.62
   0  -2  10  424.63   22.72
   0  -3 -10   13.45    6.39
   0  -3  -9    1.05    3.66
   0   3  -9    2.09    4.47
   0  -3  -8   16.55    6.97
   0   3  -8    5.82    5.11
   0  -3  -8   11.74    5.12
   0   3  -8    9.39    6.18
   0  -3  -7    3.77    2.98
   0  -3  -7    1.33    3.20
   0   3  -7    1.15    3.42
   0   3  -7   -3.89    4.07
   0  -3  -7   -0.81    2.99
   0   3  -7    0.79    2.33
   0  -3  -6    3.26    2.86
   0  -3  -6   21.80    6.65
   0   3  -6   13.14    4.95
   0  -3  -6    9.90    4.37
   0   3  -6   23.19    7.31
   0   3  -6    9.89    4.02
   0   3  -6    4.61    3.44
   0  -3  -5   -0.34    1.86
   0  -3  -5   -2.19    3.07
   0   3  -5    0.01    2.58
   0  -3  -5   -0.01    1.99
   0   3  -5   -4.50    3.45
   0   3  -5   -0.71    1.96
   0   3  -5    0.80    2.26
   0   3  -4    2.04    1.71
   0  -3  -4   -3.98    2.27
   0  -3  -4    0.99    1.04
   0   3  -4    4.09    2.86
   0  -3  -4   -2.27    2.49
   0  -3  -4    0.14    1.96
   0   3  -4    1.47    3.01
   0   3  -4    8.30    3.14
   0   3  -4    5.28    2.17
   0   3  -3    1.84    1.36
   0  -3  -3    1.57    0.76
   0  -3  -3    0.86    1.28
   0   3  -3    2.62    1.74
   0   3  -3    0.66    1.37
   0  -3  -3    2.68    2.55
   0   3  -3    1.58    1.94
   0  -3  -3    1.04    1.40
   0   3  -3    3.32    1.41
   0   3  -3    1.83    1.55
   0   3  -3    4.40    2.12
   0   3  -2    0.89    1.23
   0  -3  -2    0.73    0.51
   0  -3  -2    1.39    1.24
   0  -3  -2    2.71    1.70
   0  -3  -2    1.31    1.11
   0   3  -2    1.25    1.17
   0   3  -2    0.92    1.57
   0   3  -2   -0.65    1.73
   0   3  -2    2.09    1.23
   0   3  -2    0.49    1.25
   0   3  -2    0.98    1.63
   0   3  -1   -0.66    1.00
   0  -3  -1    1.88    1.01
   0   3  -1    0.74    0.86
   0  -3  -1    1.66    1.13
   0   3  -1    0.22    0.67
   0  -3  -1   -0.16    0.59
   0   3  -1    0.46    0.79
   0   3  -1    1.29    0.94
   0   3  -1   -0.80    1.29
   0  -3   1    0.33    1.30
   0   3   1   -0.45    0.51
   0  -3   1    0.93    0.98
   0   3   1    1.12    0.88
   0  -3   1   -0.18    1.00
   0  -3   1    0.34    0.85
   0   3   1    0.76    1.13
   0   3   1   -0.18    0.61
   0  -3   1    1.93    1.38
   0  -3   1    0.42    0.74
   0   3   2    1.05    0.65
   0  -3   2    1.01    1.58
   0  -3   2   -1.82    1.72
   0   3   2    0.43    1.13
   0  -3   2    0.88    1.38
   0  -3   2    1.35    1.38
   0  -3   2    1.35    1.59
   0   3   2   -0.07    1.57
   0   3   2    0.48    0.98
   0   3   2    0.40    0.89
   0  -3   2    1.47    1.31
   0  -3   2    1.54    1.56
   0  -3   2    1.05    1.77
   0   3   3    0.76    0.73
   0  -3   3    1.18    1.62
   0  -3   3    0.32    1.03
   0  -3   3    0.59    1.40
   0  -3   3    1.39    1.67
   0   3   3    2.22    1.36
   0   3   3   -0.45    1.83
   0   3   3    1.35    1.25
   0  -3   3    0.28    1.69
   0  -3   3    1.05    1.68
   0  -3   3    2.23    1.60
   0  -3   3    2.33    1.68
   0  -3   3   -0.61    1.59
   0   3   3    0.78    0.97
   0  -3   3    0.98    1.46
   0   3   3    2.37    1.33
   0   3   4    0.88    1.23
   0  -3   4    2.70    2.33
   0   3   4   -0.09    0.87
   0  -3   4    0.80    1.83
   0   3   4   -0.57    2.10
   0  -3   4    0.32    1.31
   0   3   4    8.33    3.91
   0  -3   4    3.84    1.99
   0   3   4    2.12    1.80
   0   3   4    5.34    2.75
   0  -3   4    3.77    2.56
   0  -3   4    3.18    1.89
   0  -3   4    2.40    2.41
   0   3   4    1.19    1.49
   0  -3   4    3.21    2.15
   0   3   4    0.65    1.67
   0  -3   4    4.74    3.05
   0  -3   4    0.70    2.13
   0   3   5   -0.93    1.49
   0   3   5    1.22    1.19
   0  -3   5    0.22    1.78
   0  -3   5    0.52    1.94
   0  -3   5   -0.58    1.66
   0   3   5   -4.60    3.73
   0   3   5    1.11    1.53
   0  -3   5   -0.82    1.70
   0  -3   5   -3.61    2.62
   0   3   5   -3.42    2.06
   0  -3   5    1.15    2.31
   0   3   5   -4.30    3.50
   0  -3   5    1.49    2.56
   0  -3   5    0.47    2.21
   0   3   5   -1.79    1.91
   0   3   6    3.39    1.92
   0   3   6   10.24    3.18
   0  -3   6    4.86    2.65
   0  -3   6    8.36    3.74
   0   3   6   13.44    5.94
   0  -3   6   11.97    3.85
   0  -3   6   11.00    4.81
   0   3   6   15.21    5.13
   0   3   6    7.40    3.96
   0  -3   6    6.46    3.66
   0   3   6    0.10    2.72
   0   3   7   -0.49    1.86
   0  -3   7   -2.20    3.35
   0   3   7   -1.87    1.57
   0  -3   7   -1.29    1.79
   0   3   7   -2.98    3.68
   0  -3   7   -1.84    2.48
   0   3   7   -0.67    3.23
   0  -3   7   -4.45    3.51
   0  -3   7   -2.68    3.06
   0   3   7   -1.49    2.39
   0   3   7   -2.97    3.21
   0  -3   8    7.73    3.38
   0  -3   8    6.58    4.34
   0   3   8   16.81    6.03
   0  -3   8    4.99    3.12
   0   3   8    6.37    4.57
   0  -3   8    2.03    4.05
   0   3   8    1.86    3.36
   0  -3   8    3.77    3.88
   0   3   9    4.89    4.10
   0   3   9    1.00    3.85
   0  -3   9   -0.63    2.78
   0  -3   9   -7.19    4.42
   0   3   9   -1.30    4.05
   0   3  10    5.17    4.88
   0  -3  10    5.78    5.43
   0  -4 -10  414.83   24.50
   0   4  -9    0.94    5.01
   0  -4  -9    1.50    3.85
   0  -4  -8  617.66   22.51
   0   4  -8  562.28   28.19
   0  -4  -8  578.72   23.48
   0  -4  -8  640.43   29.62
   0   4  -8  589.81   22.96
   0  -4  -7    1.55    2.50
   0   4  -7   -4.91    4.34
   0   4  -7   -2.84    4.00
   0  -4  -7   -0.01    2.44
   0  -4  -7   -9.34    5.41
   0   4  -7    1.69    2.65
   0  -4  -6 1096.86   24.78
   0  -4  -6 1122.55   26.01
   0   4  -6 1108.67   31.78
   0   4  -6 1086.22   28.39
   0   4  -6 1102.52   26.16
   0  -4  -6 1110.44   31.98
   0   4  -6 1130.19   26.53
   0   4  -5   -0.42    1.47
   0  -4  -5   -0.86    1.52
   0  -4  -5    2.55    2.24
   0  -4  -5   -2.27    2.53
   0  -4  -5   -2.86    3.40
   0   4  -5   -1.27    2.83
   0   4  -5   -2.94    2.88
   0   4  -5   -1.31    2.35
   0   4  -5   -1.25    2.59
   0  -4  -4  730.70   11.07
   0   4  -4  756.61   15.97
   0  -4  -4  737.76   16.41
   0  -4  -4  744.37   16.22
   0  -4  -4  747.34   20.67
   0   4  -4  726.27   18.62
   0   4  -4  746.20   19.99
   0   4  -4  727.80   18.24
   0   4  -4  737.09   17.47
   0  -4  -3    0.63    0.66
   0   4  -3    1.91    1.34
   0  -4  -3    0.79    1.54
   0   4  -3   -0.07    1.83
   0  -4  -3   -0.63    2.16
   0  -4  -3    1.62    1.44
   0   4  -3    1.45    1.93
   0   4  -3    2.84    1.58
   0   4  -3   -0.43    1.84
   0   4  -3    2.21    1.40
   0   4  -3    1.69    1.61
   0  -4  -2  458.44    5.96
   0   4  -2  465.76   10.68
   0  -4  -2  474.67    9.88
   0   4  -2  469.78   10.21
   0   4  -2  473.28   10.54
   0  -4  -2  474.14    8.89
   0   4  -2  474.89   11.37
   0  -4  -2  473.83   12.05
   0   4  -2  484.36   10.73
   0   4  -2  472.91   12.11
   0   4  -2  457.52   10.29
   0   4  -1    3.52    1.42
   0   4  -1    3.62    1.61
   0  -4  -1    1.48    0.90
   0  -4  -1    3.25    1.21
   0  -4  -1    3.33    0.95
   0   4  -1    3.69    1.17
   0  -4  -1    1.34    1.20
   0   4  -1    3.54    1.03
   0   4  -1    4.64    1.60
   0   4  -1    3.57    1.21
   0  -4   0 3871.92   29.98
   0  -4   0 4200.61   27.78
   0   4   1    2.73    1.01
   0  -4   1    2.39    1.17
   0  -4   1    4.77    1.70
   0  -4   1    3.94    0.94
   0   4   1    1.95    1.15
   0  -4   1    1.86    1.20
   0  -4   1    3.51    1.57
   0   4   1    5.04    0.85
   0  -4   2  815.92   14.90
   0   4   2  828.78    8.14
   0   4   2  815.48   12.97
   0  -4   2  780.14   14.53
   0  -4   2  842.88   13.45
   0  -4   2  791.02   14.72
   0   4   2  823.20   11.54
   0  -4   2  792.72   13.01
   0   4   2  832.74   16.21
   0  -4   2  821.69   13.81
   0  -4   2  822.95   16.15
   0  -4   2  793.26   13.88
   0   4   3    1.26    0.72
   0  -4   3   -0.86    1.62
   0  -4   3    0.64    0.99
   0   4   3   10.08    2.25
   0  -4   3   -0.02    1.18
   0  -4   3    2.08    1.80
   0  -4   3    1.96    1.59
   0  -4   3   -0.38    1.57
   0   4   3    1.71    1.22
   0   4   3   -2.79    2.47
   0  -4   3    1.03    1.41
   0   4   3    3.08    1.45
   0  -4   3    3.70    1.88
   0   4   3    1.88    0.87
   0  -4   3    3.07    1.83
   0  -4   3    5.83    2.43
   0   4   4  765.93   10.38
   0  -4   4  747.02   16.19
   0  -4   4  773.80   17.90
   0   4   4  771.50   12.31
   0  -4   4  813.98   15.09
   0   4   4  739.54   23.12
   0  -4   4  798.54   17.52
   0   4   4  770.88   17.04
   0  -4   4  770.51   17.90
   0  -4   4  781.69   18.74
   0   4   4  812.06   21.75
   0   4   4  765.26   16.01
   0  -4   4  788.83   18.86
   0  -4   4  783.83   17.88
   0   4   4  772.98   17.28
   0   4   4  743.21   15.17
   0  -4   4  776.07   18.24
   0  -4   4  789.69   20.82
   0  -4   5    0.26    1.98
   0   4   5    1.63    0.89
   0   4   5    0.72    1.14
   0   4   5   -1.72    1.70
   0   4   5   -5.79    4.01
   0  -4   5   -1.79    2.12
   0  -4   5    1.71    1.47
   0   4   5   -0.94    2.34
   0   4   5    1.50    1.59
   0  -4   5   -0.18    2.51
   0  -4   5   -0.72    1.70
   0  -4   5    0.39    2.04
   0  -4   5   -3.99    3.05
   0   4   5   -1.39    1.71
   0  -4   6 1091.93   22.08
   0  -4   6 1059.31   25.84
   0   4   6 1071.87   19.39
   0   4   6 1126.83   15.60
   0   4   6 1090.09   32.38
   0  -4   6 1123.63   22.22
   0  -4   6 1092.80   26.70
   0   4   6 1115.99   28.01
   0   4   6 1067.15   25.43
   0  -4   6 1108.25   26.00
   0   4   7   -0.08    1.57
   0   4   7    1.02    1.19
   0  -4   7   -0.56    2.05
   0  -4   7   -3.68    4.02
   0   4   7   -2.84    4.31
   0  -4   7    1.35    1.86
   0   4   7   -4.62    4.11
   0  -4   7   -1.10    3.25
   0  -4   7    0.50    2.64
   0   4   7   -2.09    2.96
   0   4   7    1.37    2.57
   0  -4   8  353.53   13.93
   0  -4   8  358.69   18.46
   0   4   8  349.00   20.40
   0  -4   8  373.13   18.88
   0   4   8  373.48   19.51
   0  -4   8  356.88   17.83
   0   4   8  339.62   17.11
   0   4   9   -2.90    3.95
   0   4   9   -2.52    3.48
   0  -4   9   -5.07    4.26
   0   4   9    2.98    3.33
   0  -4   9    2.34    3.63
   0   4  10  318.37   19.52
   0  -4  10  346.75   20.85
   0  -5 -10   17.74    7.15
   0   5  -9   -3.27    4.63
   0  -5  -9    3.33    3.76
   0  -5  -8   12.40    5.09
   0  -5  -8    9.48    5.05
   0   5  -8   16.48    7.12
   0   5  -8    0.35    3.52
   0  -5  -7   -3.72    3.43
   0  -5  -7    1.54    2.98
   0  -5  -7    1.81    3.90
   0   5  -7   -2.83    4.44
   0   5  -7   -5.48    4.81
   0   5  -7   -3.23    3.23
   0  -5  -6    5.60    3.24
   0   5  -6    5.16    4.58
   0  -5  -6    9.35    4.17
   0   5  -6    4.66    4.13
   0  -5  -6   10.37    5.33
   0   5  -6    6.93    4.16
   0   5  -6   14.34    4.83
   0   5  -5    2.21    1.85
   0  -5  -5   -1.26    2.14
   0  -5  -5    0.32    1.03
   0   5  -5    0.98    2.60
   0   5  -5   -4.10    3.99
   0  -5  -5   -0.26    1.81
   0  -5  -5   -1.90    3.32
   0   5  -5    1.97    2.54
   0   5  -5    2.41    2.33
   0   5  -4    1.35    1.61
   0  -5  -4    2.17    2.14
   0  -5  -4    2.28    1.04
   0  -5  -4    0.19    1.90
   0  -5  -4   -1.76    2.37
   0   5  -4    0.90    2.48
   0   5  -4    3.88    2.88
   0   5  -4   -0.23    1.70
   0   5  -4    1.73    1.88
   0   5  -4    0.18    2.17
   0   5  -4    3.19    2.89
   0  -5  -3    0.39    0.73
   0   5  -3    1.08    1.41
   0  -5  -3    0.57    1.62
   0   5  -3    0.69    1.41
   0   5  -3   -2.97    2.57
   0   5  -3    1.61    1.87
   0  -5  -3   -2.63    2.36
   0  -5  -3    0.52    1.27
   0   5  -3    1.49    1.73
   0   5  -3    1.90    1.90
   0   5  -3   -0.42    1.32
   0  -5  -2    1.33    0.69
   0   5  -2    3.52    1.87
   0  -5  -2    0.65    1.31
   0  -5  -2    0.19    1.00
   0  -5  -2    1.64    2.00
   0   5  -2   -1.38    1.60
   0   5  -2    0.41    0.92
   0   5  -2    1.48    1.28
   0   5  -2    1.45    1.48
   0   5  -2    0.40    1.83
   0   5  -1    1.73    1.93
   0   5  -1    1.97    1.61
   0  -5  -1    1.22    1.04
   0  -5  -1    2.36    1.51
   0   5  -1    1.65    1.26
   0   5  -1    1.39    0.90
   0   5  -1    3.43    1.99
   0   5  -1    0.98    2.03
   0   5   0    7.04    2.21
   0  -5   0    7.46    2.26
   0   5   0   10.47    2.51
   0   5   1    0.74    1.05
   0  -5   1   -0.27    2.15
   0  -5   1    2.25    1.58
   0   5   1   -0.54    1.27
   0  -5   1    1.07    1.52
   0   5   1    1.26    0.76
   0  -5   2    2.01    1.99
   0   5   2    0.79    0.91
   0  -5   2    1.19    1.72
   0   5   2    1.40    1.27
   0  -5   2   -1.44    2.05
   0   5   2    0.19    0.87
   0  -5   2    0.99    1.41
   0  -5   2    0.29    1.09
   0  -5   2    1.70    1.54
   0   5   2    1.82    2.01
   0  -5   2    1.41    1.47
   0  -5   2    3.84    2.05
   0  -5   3   -0.84    1.79
   0   5   3    1.48    0.70
   0  -5   3   -0.66    1.83
   0  -5   3    1.99    0.88
   0   5   3    0.61    1.32
   0  -5   3    1.94    1.56
   0   5   3    3.08    1.88
   0  -5   3    0.61    1.66
   0   5   3    1.33    1.19
   0  -5   3   -0.36    1.56
   0   5   3    0.86    1.01
   0  -5   3    0.15    1.25
   0  -5   3    0.14    1.63
   0  -5   3   -0.26    1.57
   0   5   4   -0.77    0.84
   0  -5   4    3.56    2.46
   0  -5   4    1.15    1.47
   0  -5   4   -0.87    1.19
   0  -5   4    1.32    2.80
   0   5   4    0.65    2.80
   0   5   4    2.81    2.14
   0   5   4    1.62    2.90
   0  -5   4    1.92    1.88
   0   5   4    1.10    1.52
   0  -5   4    0.18    1.56
   0  -5   4   -0.54    1.44
   0  -5   4    2.11    2.42
   0  -5   4   -1.84    1.84
   0   5   4    0.12    1.35
   0   5   4    0.93    1.33
   0  -5   4    0.18    1.91
   0   5   5   -0.21    0.90
   0  -5   5    1.10    2.31
   0   5   5    0.69    1.20
   0   5   5   -5.36    4.96
   0  -5   5    2.53    1.49
   0  -5   5   -0.72    1.97
   0   5   5    0.40    1.37
   0  -5   5    2.76    2.61
   0  -5   5   -0.45    1.86
   0   5   5    0.85    1.68
   0  -5   5    2.74    2.43
   0   5   5    1.96    1.59
   0  -5   5   -0.91    2.27
   0   5   6    2.19    1.95
   0  -5   6    5.19    4.34
   0   5   6    1.23    1.25
   0   5   6   11.33    6.09
   0  -5   6    6.54    2.98
   0  -5   6    6.94    3.28
   0  -5   6    7.56    3.60
   0   5   6    8.03    4.57
   0   5   6    3.03    2.80
   0  -5   6    7.68    3.87
   0   5   7    0.24    1.02
   0   5   7    0.48    1.74
   0  -5   7   -1.04    2.56
   0  -5   7   -5.58    4.20
   0   5   7   -1.70    4.74
   0  -5   7   -1.93    2.17
   0  -5   7    0.20    2.24
   0   5   7    2.34    3.06
   0   5   7   -7.13    2.89
   0   5   7    1.99    2.70
   0  -5   7   -1.70    3.40
   0  -5   8    4.05    2.62
   0  -5   8    3.81    4.37
   0   5   8   12.57    6.28
   0  -5   8   10.83    4.84
   0   5   8    6.26    5.65
   0   5   8   -0.12    2.72
   0  -5   8    2.54    4.22
   0   5   9   -1.87    3.56
   0  -5   9   -4.84    4.94
   0   5   9   -7.82    5.34
   0   5   9    3.24    3.71
   0  -5   9    3.84    4.02
   0   5  10    3.71    4.71
   0  -6 -10  321.33   21.19
   0  -6  -9   -0.03    3.43
   0  -6  -9   -8.59    4.87
   0   6  -9  -15.86    7.95
   0   6  -9  -10.41    4.64
   0  -6  -8  520.77   21.06
   0  -6  -8  518.85   21.95
   0   6  -8  478.04   26.09
   0   6  -8  538.47   22.35
   0  -6  -7    2.38    2.75
   0   6  -7    3.19    3.78
   0  -6  -7    1.35    2.68
   0  -6  -7   -0.97    3.19
   0   6  -7   -1.32    3.14
   0   6  -7   -1.82    3.30
   0   6  -6 1851.87   30.71
   0  -6  -6 1771.14   32.10
   0   6  -6 1846.35   38.02
   0  -6  -6 1739.42   40.38
   0  -6  -6 1851.53   33.05
   0   6  -6 1798.34   40.46
   0   6  -6 1783.78   35.46
   0   6  -6 1840.59   34.55
   0   6  -5    2.54    2.18
   0  -6  -5   -0.52    1.92
   0  -6  -5    1.73    1.02
   0   6  -5    0.36    2.90
   0  -6  -5   -3.62    3.59
   0   6  -5    0.30    2.45
   0  -6  -5    0.63    2.01
   0   6  -5   -1.15    2.42
   0   6  -5    0.29    2.17
   0   6  -4 1781.04   26.90
   0  -6  -4 1761.13   15.57
   0  -6  -4 1800.13   26.56
   0   6  -4 1784.12   30.71
   0  -6  -4 1728.12   32.24
   0   6  -4 1787.90   30.68
   0  -6  -4 1762.14   24.93
   0   6  -4 1828.69   28.56
   0   6  -4 1838.86   28.11
   0   6  -4 1756.54   27.91
   0   6  -4 1802.95   30.74
   0  -6  -3    0.21    0.61
   0   6  -3   -0.14    1.64
   0  -6  -3    0.90    1.45
   0  -6  -3    2.39    1.69
   0  -6  -3   -3.04    2.59
   0   6  -3    1.89    1.61
   0   6  -3    0.17    1.62
   0   6  -3    3.66    2.18
   0   6  -3   -0.32    1.28
   0   6  -3    1.08    2.18
   0  -6  -2  629.90    8.47
   0   6  -2  631.08   14.92
   0  -6  -2  635.73   12.75
   0  -6  -2  640.34   10.81
   0  -6  -2  641.38   14.49
   0   6  -2  617.97   12.54
   0   6  -2  639.43   12.39
   0   6  -2  634.46   13.59
   0   6  -2  607.17   13.28
   0   6  -2  661.24   16.01
   0  -6  -1    1.28    1.46
   0   6  -1    4.13    2.41
   0   6  -1    2.80    0.91
   0   6  -1    4.82    1.46
   0   6  -1    4.92    2.10
   0  -6  -1    3.26    1.11
   0   6   0 2455.68   24.36
   0   6   0 2378.86   28.63
   0   6   0 2460.08   25.92
   0  -6   0 2426.13   25.71
   0  -6   1    5.25    2.76
   0   6   1    1.93    1.53
   0  -6   1    3.35    2.04
   0   6   1    0.58    1.33
   0   6   1    0.35    0.98
   0  -6   1    1.40    1.77
   0  -6   2  392.13   12.25
   0   6   2  393.59    8.09
   0  -6   2  401.86   12.49
   0   6   2  403.68   10.25
   0  -6   2  408.92    9.25
   0  -6   2  405.05   11.63
   0  -6   2  392.82   10.15
   0   6   2  396.86    8.61
   0   6   2  396.75   11.95
   0  -6   2  409.77   11.06
   0  -6   2  412.86   11.04
   0  -6   2  396.93   12.83
   0  -6   3   -0.16    2.05
   0  -6   3    1.06    2.09
   0  -6   3   -0.72    2.07
   0   6   3    0.77    1.46
   0  -6   3    2.04    0.67
   0   6   3    0.11    1.79
   0   6   3    0.59    1.10
   0  -6   3    0.80    1.14
   0  -6   3    1.93    1.60
   0  -6   3   -0.29    1.60
   0  -6   3   -0.36    1.59
   0  -6   3    1.63    2.17
   0  -6   4 1552.59   25.70
   0   6   4 1571.23   14.35
   0  -6   4 1531.04   27.78
   0  -6   4 1583.50   25.72
   0   6   4 1564.94   35.12
   0  -6   4 1549.81   15.99
   0   6   4 1580.63   25.15
   0  -6   4 1577.98   28.09
   0  -6   4 1586.38   26.31
   0   6   4 1509.51   22.36
   0  -6   4 1540.21   25.70
   0   6   4 1642.43   32.05
   0  -6   4 1588.52   26.52
   0   6   4 1590.36   25.53
   0  -6   4 1619.13   27.14
   0   6   4 1478.04   19.79
   0  -6   4 1590.62   31.51
   0  -6   5   -0.76    2.49
   0   6   5    0.33    1.09
   0   6   5    1.22    0.99
   0  -6   5    4.64    2.57
   0  -6   5    2.55    1.43
   0   6   5   -3.97    4.57
   0   6   5    0.12    1.38
   0  -6   5   -0.18    1.86
   0  -6   5    0.55    2.19
   0  -6   5   -1.37    2.33
   0   6   5    1.04    1.59
   0   6   6 1879.77   24.13
   0   6   6 1915.72   18.53
   0  -6   6 1834.70   31.25
   0  -6   6 1841.72   36.67
   0  -6   6 1926.09   24.73
   0   6   6 1791.39   43.55
   0   6   6 1941.92   37.65
   0  -6   6 1918.14   35.47
   0  -6   6 1923.75   35.24
   0   6   6 1828.43   31.49
   0  -6   7    0.90    3.11
   0   6   7    4.46    2.35
   0   6   7    1.32    1.10
   0  -6   7   -3.60    2.79
   0  -6   7   -0.71    1.92
   0   6   7   -3.07    4.89
   0  -6   7   -1.16    3.50
   0   6   7   -5.30    3.89
   0  -6   7    1.62    2.87
   0   6   7   -1.04    2.03
   0  -6   8  420.25   16.25
   0  -6   8  415.65   21.11
   0   6   8  428.09   23.84
   0   6   8  414.33   20.85
   0  -6   8  435.87   20.48
   0  -6   8  418.92   19.55
   0   6   8  389.78   18.56
   0   6   9    2.27    4.46
   0  -6   9   -0.75    4.14
   0   6   9   -1.39    4.15
   0  -6   9   -2.40    4.15
   0   6   9   -2.80    2.83
   0   6  10  290.01   18.88
   0  -7 -10    4.36    5.43
   0  -7  -9    3.35    3.91
   0   7  -9   -5.92    6.99
   0  -7  -9   -0.73    4.25
   0   7  -9    6.38    3.75
   0  -7  -8    3.45    3.88
   0   7  -8   12.74    6.96
   0  -7  -8    9.22    4.75
   0   7  -8    9.76    5.20
   0  -7  -7    1.41    2.42
   0  -7  -7    1.48    2.74
   0   7  -7   -0.36    4.32
   0   7  -7    0.85    2.81
   0   7  -7   -1.37    3.21
   0  -7  -6   10.51    4.42
   0  -7  -6    9.44    4.59
   0  -7  -6   11.49    6.42
   0   7  -6   15.52    6.27
   0   7  -6   12.94    5.03
   0   7  -6   10.59    5.04
   0   7  -5    0.23    2.02
   0  -7  -5    0.64    2.03
   0  -7  -5    1.37    0.96
   0   7  -5    1.55    2.90
   0  -7  -5   -0.45    1.97
   0  -7  -5   -3.19    2.95
   0   7  -5    5.01    2.89
   0   7  -5   -0.57    2.34
   0   7  -4    3.30    2.27
   0  -7  -4    0.01    0.82
   0  -7  -4   -0.40    1.75
   0   7  -4    1.31    1.64
   0   7  -4    4.85    3.69
   0  -7  -4    4.36    3.50
   0  -7  -4    2.18    2.27
   0   7  -4    6.42    2.79
   0   7  -4    3.29    2.60
   0   7  -4    6.59    4.00
   0   7  -3    4.93    2.49
   0  -7  -3    2.50    0.82
   0  -7  -3    1.90    1.61
   0   7  -3    3.95    1.88
   0   7  -3    2.92    1.87
   0  -7  -3    0.09    1.39
   0  -7  -3    0.21    2.64
   0   7  -3    1.73    2.34
   0   7  -3    2.26    1.64
   0   7  -3    1.43    1.94
   0   7  -2   -1.12    1.75
   0  -7  -2    0.07    0.85
   0  -7  -2   -0.35    1.59
   0  -7  -2   -0.15    1.04
   0   7  -2   -0.32    1.02
   0   7  -2    1.33    1.43
   0   7  -2   -0.60    1.51
   0   7  -2    0.39    2.15
   0   7  -2    0.92    1.66
   0   7  -1    1.03    1.71
   0   7  -1   -1.38    2.42
   0  -7  -1    1.36    1.73
   0   7  -1    1.60    0.99
   0   7  -1    2.06    1.21
   0  -7  -1   -0.14    0.98
   0   7  -1    0.89    2.19
   0   7   0   -0.42    3.10
   0  -7   0    4.43    4.20
   0   7   0    9.53    3.89
   0  -7   0    3.38    3.17
   0  -7   1    2.48    2.25
   0   7   1    3.21    2.04
   0  -7   1    1.28    2.75
   0   7   1   -0.41    1.68
   0  -7   1   -2.20    2.26
   0   7   1    0.64    1.13
   0  -7   2    4.14    2.23
   0   7   2    1.17    1.19
   0  -7   2    0.77    2.34
   0   7   2    1.21    2.75
   0  -7   2   -1.06    1.58
   0  -7   2    0.89    1.27
   0   7   2    0.51    0.87
   0  -7   2    2.76    2.08
   0  -7   3    3.44    2.31
   0   7   3    0.99    0.80
   0  -7   3    3.11    2.21
   0  -7   3    2.00    2.09
   0   7   3    2.07    1.66
   0   7   3   -1.00    3.43
   0  -7   3    1.49    1.36
   0  -7   3    1.59    1.43
   0   7   3    5.20    2.67
   0   7   3    2.97    1.35
   0  -7   3    3.80    1.67
   0  -7   3    1.83    1.64
   0  -7   3    0.82    1.95
   0  -7   4    3.24    3.02
   0  -7   4    6.87    3.19
   0  -7   4    0.83    0.85
   0   7   4    6.94    5.09
   0  -7   4    4.93    3.09
   0   7   4    2.51    1.88
   0  -7   4    1.84    2.22
   0  -7   4    7.07    2.85
   0  -7   4    4.05    2.04
   0   7   4    4.43    3.01
   0  -7   4    1.39    2.19
   0   7   4    3.06    1.82
   0   7   4    3.25    1.69
   0  -7   4    4.39    2.58
   0  -7   4    6.10    3.48
   0   7   4    3.90    2.17
   0  -7   5    2.05    2.36
   0   7   5    2.26    1.14
   0  -7   5   -0.40    1.98
   0   7   5   -5.34    4.76
   0  -7   5   -0.30    1.07
   0   7   5    0.11    1.41
   0  -7   5    0.39    2.14
   0  -7   5    1.28    2.11
   0   7   5   -1.37    1.28
   0  -7   5   -0.54    2.43
   0  -7   6   14.22    5.10
   0   7   6    1.38    2.01
   0   7   6    2.29    1.40
   0   7   6   13.91    6.55
   0  -7   6    9.38    3.91
   0  -7   6    4.25    2.02
   0  -7   6   16.90    5.17
   0   7   6    8.02    3.83
   0  -7   6    9.83    5.12
   0   7   7    1.43    1.71
   0  -7   7   -1.10    2.86
   0  -7   7   -0.65    1.40
   0  -7   7   -0.91    2.18
   0   7   7    1.10    4.27
   0  -7   7   -1.69    3.14
   0   7   7   -5.52    4.00
   0  -7   7   -2.82    2.92
   0  -7   8   -7.18    4.45
   0  -7   8    4.12    3.77
   0   7   8    3.45    4.90
   0   7   8   10.33    4.94
   0  -7   8    6.23    4.89
   0  -7   8    4.69    4.35
   0   7   8    0.75    3.51
   0  -7   9    0.86    3.25
   0   7   9    1.50    4.31
   0  -7   9    0.65    3.99
   0   7   9   -4.47    3.36
   0   7   9    3.56    4.08
   0   7  10    9.71    6.10
   0  -8 -10  293.61   20.23
   0  -8  -9    0.76    3.40
   0  -8  -9   -4.00    3.93
   0   8  -9   -4.41    5.54
   0   8  -9    3.89    4.43
   0  -8  -8  356.59   17.61
   0   8  -8  350.52   22.40
   0  -8  -8  359.32   18.23
   0   8  -8  361.54   18.53
   0  -8  -7   -3.27    2.65
   0   8  -7    0.92    3.81
   0  -8  -7   -0.49    2.68
   0   8  -7    1.92    2.92
   0   8  -7   -1.15    3.10
   0  -8  -6 1370.36   28.89
   0  -8  -6 1361.74   36.20
   0   8  -6 1321.96   34.62
   0  -8  -6 1391.59   28.43
   0   8  -6 1355.04   32.97
   0   8  -6 1359.74   30.67
   0   8  -5   -1.01    1.85
   0  -8  -5    0.95    0.91
   0  -8  -5    2.81    2.46
   0  -8  -5   -1.14    2.07
   0   8  -5   -3.61    3.10
   0  -8  -5   -1.26    3.39
   0   8  -5   -0.84    2.54
   0   8  -5   -1.58    2.88
   0   8  -4 2151.80   33.02
   0  -8  -4 2153.13   17.14
   0  -8  -4 2263.61   31.05
   0  -8  -4 2164.80   27.72
   0   8  -4 2289.08   32.69
   0   8  -4 2112.44   33.58
   0  -8  -4 2232.31   37.40
   0   8  -4 2198.83   36.98
   0   8  -4 2203.72   32.57
   0   8  -4 2164.66   32.45
   0  -8  -3    0.87    0.78
   0   8  -3    1.21    1.70
   0  -8  -3    4.03    2.36
   0   8  -3    1.27    1.86
   0   8  -3    1.32    1.31
   0  -8  -3    1.67    2.01
   0  -8  -3    1.29    1.47
   0   8  -3   -1.10    2.90
   0   8  -3    1.50    2.07
   0   8  -3    0.35    1.52
   0   8  -2 3810.28   41.80
   0  -8  -2 3900.60   35.44
   0   8  -2 3806.86   34.43
   0   8  -2 3795.07   30.52
   0  -8  -2 3764.72   28.72
   0   8  -2 3833.30   37.07
   0   8  -2 3828.92   37.91
   0   8  -2 3895.82   43.61
   0   8  -1    2.96    1.31
   0  -8  -1   -1.29    1.74
   0   8  -1    2.01    2.36
   0   8  -1    1.66    1.90
   0   8  -1   -1.10    2.27
   0  -8  -1    2.03    1.19
   0   8   0 9705.96   55.16
   0   8   0 9637.56   65.53
   0  -8   0 9830.84   59.16
   0   8   0 9884.33   59.07
   0  -8   1   -2.62    2.63
   0   8   1    0.96    1.80
   0   8   1    0.29    1.37
   0  -8   1    0.74    2.28
   0   8   1    2.11    1.36
   0   8   2 4119.27   31.81
   0  -8   2 4297.58   41.87
   0   8   2 4258.30   41.58
   0   8   2 4257.25   25.26
   0  -8   2 4243.00   46.16
   0  -8   2 4183.13   39.95
   0   8   3    0.42    1.00
   0  -8   3   -0.62    2.48
   0  -8   3    0.93    2.12
   0   8   3   -2.28    3.95
   0  -8   3   -0.42    3.12
   0   8   3    0.74    1.37
   0   8   3    0.55    2.10
   0   8   3    0.29    1.08
   0  -8   3    1.79    1.74
   0  -8   3    0.18    1.37
   0  -8   3    1.45    1.69
   0  -8   3    0.97    1.89
   0  -8   3    0.78    2.31
   0   8   4 2462.75   23.75
   0  -8   4 2531.33   39.21
   0   8   4 2651.64   34.17
   0   8   4 2605.89   47.67
   0  -8   4 2567.24   36.94
   0   8   4 2627.81   42.41
   0  -8   4 2493.27   33.22
   0  -8   4 2677.34   34.41
   0  -8   4 2618.36   38.37
   0   8   4 2544.53   29.57
   0  -8   4 2619.29   35.86
   0   8   4 2478.06   24.08
   0  -8   4 2648.09   43.27
   0  -8   4 2682.87   36.89
   0  -8   5   -3.57    3.58
   0   8   5    0.80    1.06
   0  -8   5   -1.11    2.88
   0  -8   5    0.04    2.31
   0  -8   5    0.48    0.72
   0   8   5   -2.24    4.08
   0  -8   5   -0.55    0.82
   0  -8   5    0.25    1.70
   0   8   5   -0.53    1.44
   0  -8   5   -3.66    2.43
   0   8   5    1.29    1.34
   0  -8   6 1652.74   31.72
   0   8   6 1669.52   21.92
   0  -8   6 1650.79   37.22
   0   8   6 1631.73   43.42
   0  -8   6 1736.75   18.56
   0  -8   6 1670.53   33.69
   0   8   6 1649.16   28.35
   0  -8   6 1724.59   34.59
   0  -8   7    3.28    3.75
   0  -8   7   -3.01    3.95
   0   8   7    2.25    1.67
   0  -8   7   -4.19    3.27
   0  -8   7    0.77    1.21
   0   8   7   -4.97    5.29
   0  -8   7    0.77    2.73
   0   8   7   -5.14    3.96
   0  -8   8  318.99   15.25
   0  -8   8  334.15   19.92
   0   8   8  313.28   21.32
   0   8   8  339.19   19.35
   0  -8   8  329.45   17.93
   0   8   8  329.32   17.43
   0  -8   8  343.42   18.20
   0  -8   9    2.22    3.68
   0   8   9   -1.36    4.77
   0  -8   9   -3.63    4.76
   0   8   9    0.89    4.38
   0   8   9   -5.15    3.59
   0   8  10  296.02   22.30
   0   8  10  335.89   20.30
   0  -9  -9    0.30    3.13
   0  -9  -9   -2.75    3.95
   0   9  -9   -0.48    4.42
   0   9  -9    5.83    4.22
   0  -9  -8    3.87    3.94
   0  -9  -8   -1.11    2.94
   0   9  -8   12.78    6.11
   0   9  -8   16.03    6.64
   0   9  -8    4.06    3.51
   0  -9  -7    0.98    2.78
   0   9  -7   -6.22    4.85
   0  -9  -7   -0.16    2.41
   0   9  -7   -0.21    2.83
   0   9  -7   -1.70    3.35
   0  -9  -6   15.76    4.82
   0  -9  -6   15.44    4.53
   0   9  -6   13.55    6.18
   0   9  -6   12.36    5.91
   0   9  -6   12.21    5.16
   0  -9  -5    1.30    2.09
   0  -9  -5    1.56    0.80
   0   9  -5    1.91    2.71
   0  -9  -5   -0.36    1.73
   0   9  -5   -2.07    3.13
   0   9  -5   -2.03    2.67
   0   9  -4    1.50    2.37
   0  -9  -4    0.90    0.85
   0  -9  -4    2.90    2.45
   0   9  -4    7.14    4.09
   0   9  -4    2.69    2.38
   0  -9  -4    2.87    2.25
   0   9  -4    7.00    3.27
   0   9  -4   11.91    5.36
   0   9  -4    4.22    3.06
   0  -9  -3    0.56    0.76
   0   9  -3    2.80    2.91
   0  -9  -3    1.00    1.76
   0   9  -3   -0.51    1.73
   0  -9  -3    2.41    1.50
   0   9  -3    1.42    1.86
   0   9  -3   -3.27    3.24
   0   9  -3    0.15    1.65
   0   9  -3    3.94    2.46
   0   9  -2   -0.37    1.40
   0  -9  -2    3.36    1.99
   0   9  -2    2.82    2.90
   0  -9  -2   -1.10    1.93
   0  -9  -2    1.23    1.27
   0   9  -2    2.62    1.52
   0   9  -2   -0.20    1.41
   0   9  -2   -0.67    2.35
   0   9  -1    0.39    1.15
   0   9  -1    1.71    1.94
   0  -9  -1    3.89    2.38
   0   9  -1   -1.43    2.86
   0   9  -1    1.90    2.50
   0  -9  -1    1.67    1.56
   0   9   0    0.47    3.43
   0   9   0    0.42    2.51
   0  -9   0    6.75    4.62
   0  -9   0    2.55    3.06
   0   9   1   -0.90    1.81
   0  -9   1    0.67    3.21
   0   9   1   -1.03    2.76
   0   9   1    0.99    1.46
   0   9   1    1.27    1.46
   0  -9   1   -1.68    2.57
   0  -9   2    2.38    2.40
   0   9   2    0.73    1.34
   0  -9   2    6.31    3.54
   0  -9   2    1.12    2.27
   0   9   2    1.97    1.98
   0   9   2    3.53    1.26
   0  -9   2   -0.14    1.78
   0  -9   3    0.49    1.84
   0   9   3    0.71    1.17
   0  -9   3    2.36    3.35
   0   9   3    3.48    2.01
   0   9   3   -0.54    3.44
   0  -9   3   -3.91    3.66
   0  -9   3    3.88    1.88
   0  -9   3    1.56    1.28
   0  -9   3    1.57    2.14
   0   9   3    2.14    1.85
   0  -9   3   -1.54    2.89
   0   9   3    1.98    1.15
   0  -9   4    7.85    4.38
   0  -9   4    3.87    3.49
   0   9   4    2.09    1.47
   0   9   4    0.76    1.93
   0  -9   4    3.39    3.70
   0  -9   4    6.85    3.08
   0  -9   4    2.46    2.17
   0   9   4    2.18    3.21
   0   9   4    1.70    1.59
   0  -9   4    2.56    3.79
   0   9   4    1.74    1.31
   0  -9   5    1.88    3.43
   0  -9   5    4.31    3.18
   0   9   5    0.80    1.19
   0   9   5   -2.67    4.56
   0  -9   5    0.39    2.63
   0  -9   5    4.72    2.48
   0  -9   5    0.01    2.07
   0   9   5    0.30    1.56
   0   9   5    0.74    1.43
   0   9   6    1.39    1.66
   0  -9   6   19.93    6.06
   0   9   6    6.18    2.43
   0  -9   6   18.10    5.87
   0  -9   6   17.25    5.09
   0  -9   6    4.23    1.15
   0   9   6   17.62    7.40
   0  -9   6    3.73    1.17
   0  -9   6   10.37    4.99
   0   9   6    7.38    3.65
   0  -9   7    2.40    3.02
   0   9   7   -0.28    1.43
   0  -9   7   -5.37    4.33
   0  -9   7    2.38    2.84
   0   9   7   -6.29    4.81
   0   9   7   -4.52    5.12
   0  -9   7    0.92    2.84
   0  -9   8   14.58    6.02
   0  -9   8    0.45    3.38
   0  -9   8   14.62    5.50
   0   9   8    3.84    4.78
   0   9   8    5.69    4.67
   0  -9   8    6.08    4.48
   0  -9   9    3.83    3.62
   0   9   9   -3.24    5.04
   0   9   9   -3.70    4.65
   0  -9   9   -3.10    3.23
   0   9   9   -0.90    3.16
   0   9  10   14.36    7.51
   0 -10  -9   -4.92    3.99
   0  10  -9   -0.55    4.87
   0 -10  -9    6.45    4.04
   0  10  -9   -3.08    4.48
   0 -10  -8  419.67   19.54
   0  10  -8  446.84   22.44
   0  10  -8  396.71   23.81
   0 -10  -8  422.40   19.67
   0  10  -8  435.15   21.02
   0 -10  -7   -0.19    2.74
   0  10  -7   -2.14    4.10
   0 -10  -7   -3.14    2.97
   0  10  -7   -1.36    3.84
   0  10  -7   -3.34    3.44
   0 -10  -6 1749.40   33.89
   0  10  -6 1726.71   39.70
   0 -10  -6 1747.18   32.20
   0  10  -6 1829.50   36.43
   0  10  -6 1759.60   39.97
   0 -10  -5    0.60    0.79
   0 -10  -5    5.02    2.92
   0 -10  -5    1.01    1.78
   0  10  -5   -1.57    3.14
   0  10  -5   -2.66    3.00
   0  10  -5    2.28    3.22
   0  10  -4 2250.06   37.20
   0 -10  -4 2076.78   18.49
   0 -10  -4 2220.40   32.61
   0  10  -4 2092.16   33.88
   0 -10  -4 2166.70   28.29
   0  10  -4 2324.39   34.28
   0  10  -4 2212.88   34.81
   0  10  -4 2234.88   40.35
   0 -10  -3    1.43    1.05
   0  10  -3    0.91    2.47
   0 -10  -3    2.93    1.99
   0 -10  -3    2.04    1.61
   0  10  -3    1.09    2.15
   0  10  -3    0.49    1.43
   0  10  -3   -0.76    1.65
   0  10  -3    2.28    3.12
   0  10  -3    1.24    2.11
   0  10  -2 1970.86   34.30
   0 -10  -2 2029.79   24.72
   0 -10  -2 2102.08   29.51
   0  10  -2 2046.18   23.33
   0  10  -2 2063.23   28.44
   0 -10  -2 2042.08   23.31
   0  10  -2 2016.18   30.43
   0  10  -2 2101.83   32.11
   0  10  -2 2064.09   34.73
   0  10  -1    0.09    1.22
   0 -10  -1    4.06    2.43
   0  10  -1    1.75    2.10
   0  10  -1    1.82    2.40
   0 -10  -1    0.28    1.25
   0  10  -1   -0.79    2.80
   0  10   0 6781.31   50.20
   0 -10   0 6531.83   60.52
   0  10   0 6493.51   59.75
   0  10   0 6864.79   54.12
   0 -10   0 6839.06   54.56
   0 -10   1    2.58    3.36
   0  10   1    4.84    2.65
   0  10   1   -0.40    2.69
   0  10   1   -1.46    1.66
   0 -10   1   -2.02    2.53
   0  10   1   -1.30    1.85
   0 -10   2 1918.83   30.34
   0 -10   2 1963.58   34.78
   0  10   2 1908.02   25.95
   0  10   2 2050.66   36.45
   0  10   2 1903.61   29.42
   0 -10   2 1902.54   31.21
   0  10   2 1886.93   19.74
   0 -10   2 1916.42   33.90
   0  10   3   -0.69    1.19
   0 -10   3    3.80    3.33
   0 -10   3   -0.56    2.60
   0  10   3   -3.87    3.86
   0 -10   3   -3.47    3.31
   0 -10   3    7.14    3.04
   0  10   3    0.55    2.07
   0 -10   3   -2.02    1.57
   0  10   3    1.28    1.04
   0 -10   3   -1.81    2.34
   0 -10   4 2006.99   37.92
   0  10   4 1889.87   23.48
   0 -10   4 1923.26   35.41
   0  10   4 2047.77   43.82
   0  10   4 2063.15   32.06
   0 -10   4 2004.74   28.92
   0 -10   4 1982.95   31.16
   0  10   4 2008.06   27.10
   0 -10   4 2025.68   33.86
   0 -10   5    1.84    3.29
   0  10   5    1.27    1.11
   0 -10   5    0.79    2.81
   0  10   5   -4.99    4.88
   0 -10   5   -3.09    2.88
   0 -10   5   -0.23    1.74
   0 -10   5    0.34    2.70
   0  10   5   -1.79    1.97
   0  10   5   -0.60    1.16
   0 -10   6 1935.12   37.06
   0  10   6 1863.61   23.41
   0  10   6 1905.37   24.10
   0 -10   6 1876.44   41.97
   0  10   6 1914.17   48.88
   0 -10   6 1901.09   36.22
   0 -10   6 1924.88   37.98
   0  10   6 1839.42   28.38
   0 -10   7    3.02    3.43
   0 -10   7    3.15    3.32
   0 -10   7   -3.16    3.12
   0 -10   7   -0.98    2.88
   0 -10   8  444.74   19.20
   0 -10   8  464.71   24.79
   0  10   8  437.15   26.22
   0  10   8  438.58   22.54
   0 -10   8  467.63   21.63
   0 -10   8  499.31   22.53
   0 -10   9   -3.47    5.33
   0 -10   9    3.49    4.12
   0  10   9   -1.65    4.87
   0  10   9   -3.49    5.36
   0 -10   9   -1.81    4.19
   0  10   9    1.54    3.42
   0  10  10  323.37   24.57
   0  11 -10   13.00    7.04
   0 -11  -9    1.44    3.41
   0  11  -9   -3.75    4.90
   0 -11  -9   -5.23    4.05
   0  11  -9   -6.64    4.08
   0 -11  -8    2.21    3.95
   0 -11  -8    9.72    4.59
   0  11  -8    5.26    4.84
   0  11  -8    4.74    4.35
   0  11  -8    5.62    5.02
   0 -11  -7   -2.46    3.19
   0  11  -7   -0.84    3.63
   0 -11  -7    0.40    2.41
   0  11  -7    0.13    3.27
   0  11  -7   -3.21    4.39
   0 -11  -6    7.35    3.63
   0  11  -6   14.40    5.92
   0 -11  -6    4.65    3.10
   0  11  -6   10.22    5.69
   0  11  -6    9.59    4.86
   0 -11  -5    2.90    1.02
   0 -11  -5    4.43    2.79
   0 -11  -5   -2.63    2.23
   0  11  -5   -1.44    2.74
   0  11  -5    0.03    3.10
   0  11  -5    4.04    2.90
   0 -11  -4    1.05    1.12
   0 -11  -4    7.82    3.43
   0 -11  -4    4.26    2.43
   0  11  -4    1.55    2.33
   0  11  -4    9.71    3.66
   0  11  -4   10.22    5.81
   0  11  -4    5.55    3.45
   0  11  -3    4.92    2.68
   0 -11  -3    6.93    1.42
   0 -11  -3    7.51    2.81
   0 -11  -3    8.28    2.01
   0  11  -3    8.70    2.17
   0  11  -3    6.86    2.32
   0  11  -3    8.82    3.23
   0  11  -3   -0.02    3.48
   0  11  -3    4.91    2.35
   0  11  -2    2.32    2.31
   0 -11  -2   -1.70    1.71
   0  11  -2    2.24    2.48
   0 -11  -2   -1.19    2.30
   0  11  -2   -0.37    0.74
   0 -11  -2   -0.08    1.67
   0  11  -2   -0.34    1.32
   0  11  -2    0.38    1.61
   0  11  -2    1.22    2.53
   0  11  -1    1.96    1.73
   0 -11  -1    1.70    2.25
   0  11  -1    4.52    2.92
   0  11  -1    5.55    2.59
   0  11  -1    5.48    3.08
   0 -11  -1    5.55    1.82
   0  11   0    3.72    4.06
   0  11   0    0.10    2.87
   0 -11   0    2.53    3.21
   0  11   1    1.87    1.85
   0 -11   1    2.26    3.17
   0  11   1    0.31    2.83
   0  11   1    4.71    1.94
   0 -11   1    1.69    2.55
   0  11   1    5.32    2.25
   0 -11   2    2.55    3.45
   0  11   2    1.15    1.82
   0 -11   2   -1.46    3.38
   0  11   2   -0.87    3.25
   0 -11   2   -1.32    2.15
   0  11   2    2.74    2.06
   0  11   2    1.35    1.34
   0 -11   2   -1.18    2.33
   0  11   3    6.06    1.79
   0 -11   3    8.65    3.24
   0 -11   3    9.02    3.74
   0  11   3    9.52    3.77
   0 -11   3    4.44    3.31
   0 -11   3    5.87    2.37
   0  11   3    9.57    3.29
   0 -11   3    5.39    2.61
   0  11   3    7.85    1.57
   0 -11   4    3.21    3.28
   0 -11   4    7.69    4.46
   0  11   4    1.44    1.69
   0 -11   4    3.99    4.56
   0 -11   4    0.29    1.84
   0  11   4    1.13    1.08
   0 -11   5    4.21    3.08
   0 -11   5    9.00    4.44
   0  11   5    1.55    1.32
   0 -11   5   -0.98    3.01
   0  11   5   -0.59    4.15
   0 -11   5    2.03    2.37
   0 -11   5    0.83    1.72
   0  11   5    2.92    1.96
   0  11   5    2.37    1.33
   0 -11   6    7.43    5.42
   0 -11   6   11.17    4.95
   0  11   6    2.47    1.91
   0 -11   6    9.65    5.49
   0  11   6   17.30    7.17
   0 -11   6    9.82    4.66
   0  11   6    3.24    2.62
   0 -11   7    0.10    3.38
   0 -11   7    2.47    3.13
   0 -11   7    0.84    3.04
   0 -11   7   -2.81    4.39
   0  11   7   -8.01    6.54
   0 -11   8   -0.32    3.85
   0 -11   8    6.61    4.90
   0  11   8   10.22    6.24
   0 -11   8    5.15    3.94
   0  11   8    2.85    3.37
   0 -11   8    2.71    3.92
   0 -11   9   -1.69    5.31
   0 -11   9    6.91    4.93
   0  11   9   -3.10    4.80
   0 -11   9    0.49    3.69
   0  11   9   -3.22    4.52
   0  11   9    5.37    3.14
   0 -12  -9   -1.96    3.72
   0  12  -9   -7.92    5.56
   0 -12  -9    3.14    3.15
   0  12  -9   -4.36    4.79
   0 -12  -8  277.41   16.28
   0  12  -8  251.54   18.87
   0 -12  -8  263.20   15.64
   0  12  -8  255.38   18.27
   0  12  -8  266.74   16.98
   0 -12  -7   -3.76    3.41
   0  12  -7   -9.95    5.46
   0 -12  -7    1.81    2.84
   0  12  -7    2.29    2.71
   0  12  -7   -3.74    4.56
   0 -12  -6  729.57   22.71
   0 -12  -6  764.20   21.35
   0  12  -6  719.46   25.66
   0  12  -6  746.90   27.70
   0  12  -6  733.37   24.20
   0 -12  -5    0.82    0.83
   0 -12  -5   -0.33    2.21
   0  12  -5   -3.50    3.10
   0 -12  -5    0.41    2.07
   0  12  -5   -1.30    2.55
   0 -12  -4 1113.83   15.28
   0 -12  -4 1159.01   24.97
   0 -12  -4 1170.78   21.45
   0  12  -4 1217.17   26.09
   0  12  -4 1098.70   24.38
   0  12  -4 1128.90   26.93
   0  12  -4 1126.11   31.33
   0 -12  -3    0.00    1.07
   0  12  -3    4.38    2.42
   0 -12  -3    2.37    2.51
   0 -12  -3   -0.77    1.37
   0  12  -3   -0.55    1.93
   0  12  -3    0.55    1.59
   0  12  -3   -0.83    2.73
   0  12  -3   -0.76    2.49
   0  12  -3   -5.14    4.17
   0  12  -2 1749.03   34.66
   0 -12  -2 1735.68   26.68
   0  12  -2 1790.64   15.92
   0 -12  -2 1777.16   30.65
   0 -12  -2 1689.96   24.20
   0  12  -2 1736.21   29.49
   0  12  -2 1690.61   22.18
   0  12  -2 1791.24   31.97
   0  12  -2 1726.58   33.72
   0  12  -2 1771.20   34.44
   0  12  -1    0.58    1.49
   0  12  -1    2.99    2.89
   0  12  -1   -1.50    3.00
   0 -12  -1    0.69    2.48
   0  12  -1    1.55    2.56
   0 -12  -1    0.68    1.53
   0  12   0 4860.44   46.04
   0 -12   0 4663.19   55.51
   0  12   0 4888.92   55.39
   0  12   0 4825.45   49.05
   0 -12   0 4820.22   50.27
   0  12   1    0.62    2.27
   0 -12   1    1.37    3.03
   0  12   1    0.92    2.40
   0  12   1   -2.53    1.59
   0 -12   1    1.44    1.94
   0  12   1   -0.41    2.08
   0  12   2 1684.08   28.37
   0 -12   2 1780.84   36.46
   0  12   2 1864.36   36.42
   0  12   2 1712.12   29.57
   0 -12   2 1755.34   32.68
   0  12   2 1717.41   22.23
   0 -12   2 1855.06   35.76
   0 -12   3   -1.87    2.78
   0 -12   3    0.20    3.08
   0  12   3   -3.43    2.14
   0 -12   3    0.35    3.63
   0  12   3   -0.33    3.70
   0 -12   3   -0.80    2.16
   0  12   3   -1.54    2.68
   0 -12   3   -1.27    3.15
   0  12   3    2.49    1.56
   0  12   4 1131.68   20.13
   0 -12   4 1190.09   31.52
   0  12   4 1243.69   35.15
   0 -12   4 1125.76   29.36
   0 -12   4 1163.24   22.19
   0  12   4 1207.68   16.10
   0 -12   4 1192.25   27.98
   0 -12   5    1.67    3.59
   0  12   5   -0.19    1.36
   0 -12   5   -0.19    3.30
   0 -12   5    1.03    3.04
   0  12   5   -1.38    4.80
   0 -12   5    1.37    1.78
   0 -12   5   -5.00    3.31
   0  12   5    1.69    1.46
   0  12   5   -0.31    1.03
   0 -12   6  870.77   30.46
   0 -12   6  819.92   26.46
   0  12   6  811.19   16.86
   0  12   6  883.72   34.36
   0 -12   6  818.52   24.66
   0 -12   6  900.32   27.28
   0  12   6  806.71   17.75
   0 -12   7    6.23    4.28
   0 -12   7   -2.50    4.32
   0  12   7   -4.33    5.39
   0 -12   7   -7.72    4.63
   0 -12   7   -2.89    3.13
   0 -12   8  193.81   13.69
   0 -12   8  195.28   17.24
   0  12   8  202.91   18.82
   0 -12   8  194.64   14.19
   0  12   8  176.81   14.68
   0 -12   8  202.03   14.99
   0 -12   9    0.05    3.15
   0 -12   9   -4.39    5.99
   0 -12   9   -0.57    4.43
   0  12   9    1.80    5.42
   0 -12   9   -3.45    3.90
   0 -13  -9   -0.05    3.02
   0  13  -9    5.34    4.70
   0 -13  -8    6.62    4.00
   0 -13  -8   12.80    5.06
   0  13  -8    2.53    4.26
   0  13  -8    8.14    5.36
   0  13  -8    4.50    4.23
   0 -13  -7   -5.89    4.04
   0  13  -7    7.13    4.33
   0 -13  -7    1.27    2.50
   0  13  -7    7.40    4.15
   0  13  -7   -4.31    4.80
   0 -13  -6    8.84    4.17
   0  13  -6    5.76    4.28
   0 -13  -6    0.92    3.04
   0  13  -6    1.49    3.61
   0  13  -6   12.42    6.50
   0 -13  -5    3.66    1.17
   0 -13  -5    5.14    2.81
   0 -13  -5    1.90    2.09
   0  13  -5    5.17    3.08
   0  13  -5    1.14    3.07
   0  13  -5    0.57    3.59
   0 -13  -4    0.52    0.98
   0 -13  -4    3.89    2.38
   0 -13  -4    1.54    2.10
   0  13  -4    3.45    2.83
   0  13  -4    3.68    4.11
   0  13  -4    2.95    3.82
   0 -13  -3    1.49    1.31
   0  13  -3    5.32    2.76
   0 -13  -3    3.18    2.35
   0 -13  -3    0.64    1.55
   0  13  -3    2.01    1.95
   0  13  -3    1.91    1.61
   0  13  -3    5.79    3.82
   0  13  -3    4.21    2.54
   0  13  -2   -0.30    3.42
   0  13  -2    4.19    2.48
   0 -13  -2    0.90    2.76
   0  13  -2    0.40    0.97
   0 -13  -2   -3.20    3.40
   0  13  -2   -2.75    2.57
   0  13  -2    0.64    1.71
   0  13  -2   -8.50    4.80
   0  13  -2    1.78    3.05
   0  13  -1    1.93    1.55
   0  13  -1    4.12    3.30
   0 -13  -1   -0.36    2.61
   0  13  -1    2.64    2.85
   0 -13  -1    0.55    1.64
   0  13  -1    0.94    2.63
   0  13   0    4.15    2.96
   0  13   0    1.81    3.31
   0 -13   0    2.90    3.69
   0 -13   0    3.59    2.57
   0 -13   1    0.03    3.74
   0  13   1   -0.87    2.28
   0  13   1    4.32    2.66
   0  13   1    2.49    1.74
   0 -13   1    1.79    2.38
   0  13   1    4.13    2.39
   0 -13   2    1.08    3.23
   0  13   2   -1.64    2.27
   0  13   2    3.92    3.35
   0  13   2    0.58    1.82
   0 -13   2   -2.56    2.80
   0 -13   2   -3.57    3.07
   0  13   2   -0.96    1.82
   0 -13   3    4.75    3.66
   0  13   3    5.23    2.38
   0 -13   3    2.72    2.47
   0 -13   3   -0.43    4.24
   0  13   3   -2.21    3.81
   0  13   3    4.25    2.39
   0  13   3    2.53    1.33
   0 -13   4    8.01    4.52
   0  13   4    2.36    5.20
   0 -13   4    5.13    4.28
   0 -13   4   -0.38    2.99
   0  13   4   -1.56    2.05
   0  13   4   -1.20    1.39
   0 -13   5    1.27    2.79
   0 -13   5    5.10    4.10
   0  13   5   -0.19    1.55
   0 -13   5   -1.59    4.00
   0  13   5    2.40    4.77
   0 -13   5    1.70    1.89
   0  13   5    0.50    1.05
   0  13   5    0.88    1.16
   0 -13   6    3.34    4.03
   0 -13   6   -0.11    3.86
   0 -13   6    3.99    4.35
   0  13   6    5.27    5.43
   0 -13   6    3.57    3.24
   0  13   6    1.50    1.47
   0 -13   7    2.39    3.89
   0 -13   7   -1.23    3.76
   0 -13   7    2.56    3.26
   0 -13   7    0.52    2.95
   0  13   7   -4.53    5.80
   0 -13   8    2.97    5.15
   0 -13   8   -2.50    3.94
   0 -13   8   -3.07    3.34
   0  13   8    3.31    3.80
   0  13   8   -0.10    3.99
   0 -13   8    2.05    3.64
   0 -13   9   -6.16    5.29
   0 -13   9   -5.72    5.62
   0 -13   9   -0.58    3.83
   0  13   9    3.70    5.23
   0 -13   9    7.53    4.91
   0 -14  -9   -5.18    4.55
   0  14  -9    6.41    4.82
   0  14  -9    7.21    4.39
   0 -14  -8  300.52   17.45
   0 -14  -8  311.15   17.12
   0  14  -8  284.83   19.92
   0  14  -8  310.40   18.87
   0  14  -8  308.59   20.74
   0 -14  -7   -3.43    2.80
   0 -14  -7    0.11    2.30
   0  14  -7    0.85    3.26
   0  14  -7   -2.42    3.57
   0  14  -7   -4.74    3.89
   0 -14  -6  647.44   22.30
   0  14  -6  655.01   24.13
   0 -14  -6  649.68   19.99
   0  14  -6  646.69   27.23
   0  14  -6  679.35   24.37
   0 -14  -5    0.66    0.94
   0 -14  -5   -2.86    2.88
   0  14  -5   -0.71    2.40
   0 -14  -5    0.12    2.01
   0  14  -5   -0.77    2.78
   0  14  -5   -3.25    3.81
   0 -14  -4  709.61   13.97
   0 -14  -4  761.31   21.54
   0  14  -4  740.59   19.90
   0 -14  -4  746.17   17.89
   0  14  -4  728.39   26.25
   0  14  -4  741.67   23.68
   0 -14  -3    2.49    1.48
   0 -14  -3    5.78    3.17
   0  14  -3   -1.46    2.07
   0  14  -3    0.24    1.76
   0 -14  -3   -1.54    1.81
   0  14  -3   -1.25    3.34
   0  14  -3   -0.13    3.16
   0  14  -2  293.70   15.51
   0 -14  -2  278.79   12.44
   0 -14  -2  280.32   13.82
   0  14  -2  292.50    7.96
   0  14  -2  287.83   13.50
   0  14  -2  288.63    9.47
   0  14  -2  298.00   14.96
   0  14  -2  270.28   14.84
   0 -14  -2  280.10    9.90
   0  14  -2  304.13   14.61
   0  14  -1    0.90    1.57
   0 -14  -1   -1.53    2.77
   0  14  -1   -2.97    2.56
   0  14  -1   -0.78    2.48
   0  14  -1    4.14    3.07
   0 -14  -1   -0.68    1.94
   0  14   0  843.83   20.73
   0  14   0  880.12   25.12
   0 -14   0  825.66   25.10
   0  14   0  833.01   21.98
   0 -14   0  826.59   22.41
   0 -14   1   -0.24    3.16
   0  14   1    0.29    2.45
   0  14   1    0.95    2.43
   0  14   1    1.14    1.80
   0 -14   1   -0.22    1.93
   0  14   1   -1.44    2.04
   0 -14   2  193.99   12.99
   0  14   2  167.89   10.25
   0  14   2  204.54   12.71
   0  14   2  179.46   10.07
   0  14   2  185.17    8.42
   0 -14   2  197.61   12.53
   0  14   3    2.13    2.02
   0 -14   3   -2.93    3.73
   0 -14   3   -0.19    3.39
   0  14   3   -0.77    3.85
   0 -14   3   -6.04    4.68
   0  14   3    0.60    2.74
   0  14   3    0.23    1.32
   0  14   4  542.44   24.05
   0 -14   4  537.54   21.76
   0  14   4  508.14   15.35
   0 -14   4  552.91   20.55
   0 -14   4  512.28   22.49
   0  14   4  516.07   11.86
   0 -14   5   -0.21    3.54
   0  14   5   -0.58    4.15
   0 -14   5   -1.66    3.78
   0 -14   5    9.42    4.36
   0  14   5   -1.61    1.55
   0  14   5    1.80    1.20
   0  14   5   -0.17    1.35
   0  14   6  664.65   30.66
   0 -14   6  618.75   27.33
   0 -14   6  600.45   24.42
   0  14   6  634.92   12.71
   0 -14   6  629.50   24.28
   0  14   7   -2.87    5.72
   0 -14   7    1.05    3.27
   0 -14   7    2.63    4.41
   0 -14   7    0.05    3.37
   0 -14   8  167.64   16.63
   0 -14   8  174.45   14.04
   0  14   8  188.81   18.63
   0  14   8  172.57   14.83
   0 -14   8  186.08   14.82
   0  14   9   -3.85    5.07
   0 -14   9   -1.19    5.48
   0 -14   9   -6.28    4.58
   0 -14   9    1.13    3.72
   0 -15  -9    3.83    4.25
   0 -15  -8    1.65    3.16
   0  15  -8   -0.69    4.41
   0 -15  -8   -1.24    2.66
   0  15  -8    7.11    5.41
   0 -15  -7    0.81    3.26
   0  15  -7   -6.53    4.33
   0 -15  -7   -0.37    2.81
   0  15  -7   -1.20    2.82
   0  15  -7   -1.42    4.63
   0 -15  -6    3.52    3.53
   0  15  -6    3.44    3.66
   0 -15  -6    2.56    2.88
   0  15  -6    5.93    5.43
   0  15  -6    4.15    4.04
   0 -15  -5    2.08    1.24
   0 -15  -5    1.68    2.67
   0 -15  -5    2.16    2.02
   0  15  -5    4.35    2.85
   0  15  -5   -5.06    4.51
   0  15  -5   -0.20    3.67
   0 -15  -4    0.41    1.15
   0 -15  -4   10.72    4.13
   0  15  -4    1.47    2.54
   0 -15  -4    0.54    2.43
   0  15  -4    2.16    3.67
   0  15  -4    5.18    5.09
   0 -15  -3    7.04    2.11
   0 -15  -3   12.22    3.70
   0 -15  -3    9.17    2.83
   0  15  -3   13.00    3.24
   0  15  -3   11.24    2.70
   0  15  -3    4.07    3.53
   0  15  -3   12.14    4.46
   0 -15  -2    2.74    2.77
   0  15  -2    0.92    1.36
   0 -15  -2   -5.28    4.12
   0  15  -2   -3.33    3.00
   0  15  -2    0.39    1.71
   0  15  -2   -5.93    4.62
   0 -15  -2    1.27    1.81
   0  15  -2    4.82    3.70
   0  15  -1    4.99    1.71
   0  15  -1    3.33    2.58
   0 -15  -1    0.75    3.04
   0  15  -1    2.47    2.62
   0  15  -1    4.11    2.84
   0 -15  -1    2.38    1.93
   0  15   0   -0.93    2.32
   0  15   0   -0.75    2.63
   0 -15   0    9.15    4.70
   0 -15   0    2.85    2.84
   0  15   0    5.15    3.52
   0  15   1   -0.56    2.49
   0 -15   1    3.84    3.55
   0  15   1    3.28    2.96
   0  15   1    1.83    1.60
   0 -15   1    4.69    2.77
   0  15   1    2.93    2.06
   0 -15   2    2.55    4.37
   0  15   2   -3.34    3.02
   0  15   2   -0.94    3.57
   0  15   2    4.06    2.46
   0 -15   2   -1.05    2.47
   0  15   2    1.19    1.81
   0 -15   3   11.95    5.11
   0  15   3    6.66    2.45
   0  15   3    4.73    3.53
   0 -15   3    0.58    3.90
   0  15   3   11.55    3.78
   0  15   3    9.24    2.31
   0  15   4   -4.52    4.17
   0 -15   4   -6.48    3.86
   0 -15   4    4.04    4.46
   0 -15   4   -0.10    3.83
   0  15   4    1.82    2.55
   0  15   4    1.24    1.51
   0  15   5   -3.22    4.01
   0 -15   5    0.44    4.08
   0 -15   5    2.07    3.81
   0 -15   5    9.34    4.36
   0  15   5    1.63    1.96
   0  15   5    1.65    1.31
   0  15   5    2.70    1.45
   0  15   6    2.91    3.64
   0 -15   6   11.29    5.92
   0 -15   6    9.60    6.62
   0 -15   6    0.92    4.12
   0 -15   7    6.33    3.82
   0  15   7   -6.49    6.82
   0 -15   7   -2.34    3.59
   0 -15   7   -0.13    4.95
   0 -15   8   -2.23    3.52
   0  15   8    7.26    6.58
   0 -15   8    9.87    6.84
   0 -15   8   -1.95    3.72
   0 -15   9   -3.95    4.31
   0 -15   9    2.68    3.64
   0 -16  -9    2.29    3.13
   0 -16  -8  217.72   15.15
   0  16  -8  210.82   16.56
   0  16  -8  238.41   19.57
   0  16  -8  216.44   16.56
   0 -16  -7    2.59    3.43
   0 -16  -7   -4.40    2.78
   0  16  -7    4.48    4.55
   0  16  -7    3.13    4.23
   0  16  -7   -1.03    3.22
   0 -16  -6  607.75   22.43
   0  16  -6  635.13   23.71
   0 -16  -6  645.85   20.35
   0  16  -6  661.23   25.44
   0  16  -6  639.86   28.56
   0 -16  -5   -1.19    1.19
   0 -16  -5   -3.09    3.63
   0 -16  -5   -0.54    2.02
   0  16  -5   -0.45    2.35
   0  16  -5   -3.36    4.13
   0  16  -5   -6.61    4.92
   0 -16  -4  716.79   15.85
   0 -16  -4  747.06   23.19
   0  16  -4  760.20   20.03
   0 -16  -4  756.94   19.06
   0  16  -4  751.26   25.87
   0  16  -4  744.60   27.88
   0 -16  -3   -0.22    1.70
   0 -16  -3   -0.42    3.38
   0 -16  -3    0.99    1.86
   0  16  -3   -0.82    1.71
   0  16  -3    1.61    2.65
   0  16  -3   -0.51    3.71
   0  16  -3    4.82    3.48
   0 -16  -2  613.57   20.36
   0  16  -2  644.51   13.73
   0  16  -2  625.97   14.60
   0  16  -2  691.13   24.04
   0  16  -2  613.68   25.17
   0 -16  -2  645.12   16.67
   0  16  -1   -0.40    2.15
   0 -16  -1    0.62    3.04
   0  16  -1   -2.41    3.18
   0 -16  -1    0.47    2.05
   0  16  -1    2.80    2.54
   0  16   0 2081.54   34.72
   0 -16   0 2133.37   42.06
   0  16   0 2157.05   41.46
   0 -16   0 2142.58   37.72
   0  16   0 2147.95   36.66
   0  16   1   -1.57    3.36
   0 -16   1   -2.03    3.58
   0  16   1   -2.81    2.88
   0  16   1   -2.13    1.90
   0  16   1   -2.06    2.34
   0 -16   1    0.09    2.23
   0 -16   2  820.48   28.26
   0  16   2  860.55   24.39
   0  16   2  885.13   27.14
   0  16   2  864.52   22.61
   0  16   2  866.42   20.07
   0 -16   3   -4.20    4.49
   0  16   3    0.06    2.48
   0  16   3   -4.40    4.07
   0 -16   3   -7.54    5.13
   0  16   3   -2.15    3.17
   0  16   3   -1.22    1.68
   0 -16   4  746.55   27.11
   0 -16   4  774.79   29.25
   0  16   4  720.86   20.52
   0 -16   4  771.80   26.52
   0  16   4  790.36   15.62
   0 -16   5   -1.01    3.50
   0  16   5   -0.94    5.04
   0  16   5   -0.16    1.73
   0 -16   5   -2.80    3.98
   0 -16   5   -0.76    4.21
   0  16   5   -0.25    1.16
   0  16   6  805.43   34.09
   0 -16   6  699.04   27.71
   0 -16   6  719.45   30.89
   0 -16   6  775.06   28.23
   0  16   7   -0.55    3.98
   0 -16   7    4.19    4.71
   0 -16   7   -3.45    4.37
   0 -16   7   -5.25    5.21
   0  16   8  190.85   19.17
   0 -16   8  179.18   15.06
   0 -16   8  173.14   17.19
   0 -16   8  191.47   16.04
   0 -16   9   -7.87    5.56
   0 -16   9   -3.64    5.71
   0 -17  -8    7.98    5.01
   0  17  -8   20.16    6.91
   0  17  -8    3.04    5.18
   0 -17  -7    2.43    3.29
   0 -17  -7    5.63    2.90
   0  17  -7    5.00    3.87
   0  17  -7    2.60    3.79
   0  17  -7    8.47    5.54
   0 -17  -6    9.96    4.95
   0  17  -6    6.00    3.94
   0 -17  -6    0.50    2.87
   0  17  -6    5.96    4.94
   0  17  -6    7.40    5.50
   0 -17  -5    4.63    1.55
   0 -17  -5    3.57    2.99
   0  17  -5    6.06    2.94
   0 -17  -5    5.56    2.78
   0  17  -5    3.06    3.62
   0  17  -5    3.42    4.03
   0 -17  -4    0.02    1.38
   0 -17  -4    5.94    4.42
   0  17  -4    2.82    2.43
   0 -17  -4    3.42    2.59
   0  17  -4   10.60    6.07
   0  17  -4   14.31    6.10
   0 -17  -3    9.35    3.97
   0  17  -3   10.73    2.83
   0 -17  -3   12.09    2.92
   0  17  -3    3.01    3.63
   0  17  -3   14.07    4.86
   0 -17  -2   -1.17    2.78
   0  17  -2    0.29    1.33
   0  17  -2    2.46    2.04
   0 -17  -2    0.98    1.73
   0  17  -2    2.43    4.58
   0  17  -2    0.25    4.25
   0  17  -1    8.03    2.46
   0 -17  -1    6.08    3.03
   0  17  -1    8.95    3.60
   0 -17  -1    4.73    2.65
   0  17   0    4.25    3.22
   0 -17   0   14.80    6.57
   0  17   0    5.83    3.49
   0 -17   0    4.72    3.71
   0  17   0    8.09    4.22
   0  17   1    6.73    3.39
   0 -17   1   10.89    4.98
   0  17   1    8.74    2.79
   0  17   1    7.09    2.13
   0  17   1   10.09    3.30
   0 -17   1    8.50    3.47
   0  17   2    2.83    2.75
   0 -17   2   -0.74    3.40
   0  17   2    2.62    3.49
   0  17   2    2.79    2.47
   0  17   2   -1.06    2.11
   0 -17   3   13.27    5.59
   0  17   3   10.06    3.24
   0 -17   3   -1.06    4.73
   0  17   3    5.50    3.37
   0  17   3   13.74    3.66
   0  17   3    9.56    2.59
   0 -17   4    2.92    4.85
   0  17   4    8.25    5.80
   0  17   4    6.35    3.07
   0 -17   4    3.27    5.56
   0 -17   4    1.14    4.17
   0  17   4    0.67    1.60
   0  17   5    1.46    4.61
   0 -17   5   -2.56    3.61
   0 -17   5    4.23    3.79
   0 -17   5    2.67    3.27
   0  17   5    6.35    2.71
   0  17   5    2.66    1.36
   0 -17   6    2.30    4.33
   0  17   6    6.06    5.37
   0 -17   6    3.86    5.89
   0 -17   6    6.37    5.33
   0  17   7    1.14    6.08
   0 -17   7    9.72    5.19
   0 -17   7    5.01    5.87
   0 -17   7    2.93    3.79
   0  17   8   -1.55    4.43
   0 -17   8   -0.67    4.62
   0 -17   8   -0.66    5.13
   0 -17   8    1.61    4.28
   0 -17   9   -1.12    4.45
   0 -17   9    0.65    4.61
   0 -18  -8  232.82   16.50
   0  18  -8  251.99   19.01
   0  18  -8  271.53   21.24
   0 -18  -7    1.96    3.95
   0 -18  -7   -1.51    3.00
   0  18  -7   -1.25    3.17
   0  18  -7   -0.02    4.87
   0  18  -7   -3.51    4.53
   0 -18  -6  708.79   25.74
   0 -18  -6  724.55   22.25
   0  18  -6  774.10   25.50
   0  18  -6  712.30   31.40
   0  18  -6  714.04   28.28
   0 -18  -5   -3.44    3.08
   0  18  -5    1.60    2.48
   0 -18  -5    1.26    2.19
   0  18  -5   -6.89    5.20
   0  18  -5   -3.52    5.31
   0 -18  -4 1050.69   21.41
   0 -18  -4 1071.11   30.23
   0 -18  -4 1099.83   24.58
   0  18  -4 1127.42   23.96
   0  18  -4 1130.63   35.81
   0  18  -4 1101.26   33.91
   0 -18  -3    3.75    3.24
   0 -18  -3   -1.85    3.63
   0  18  -3    0.43    0.75
   0  18  -3    1.12    1.92
   0 -18  -3    1.43    2.04
   0  18  -3   -1.48    4.13
   0  18  -3   -4.51    4.15
   0 -18  -2 1048.16   28.66
   0  18  -2 1067.20   19.37
   0  18  -2 1079.89   19.23
   0 -18  -2 1001.57   22.75
   0  18  -1    2.48    2.10
   0 -18  -1   -0.65    3.44
   0 -18  -1   -0.73    2.09
   0  18  -1   -5.61    3.73
   0  18   0 2043.05   35.11
   0 -18   0 2038.41   43.33
   0  18   0 1970.29   36.71
   0 -18   0 2033.09   38.51
   0  18   1    1.31    2.55
   0 -18   1    5.42    4.43
   0  18   1   -5.24    3.87
   0  18   1   -0.70    1.79
   0 -18   1    8.50    3.71
   0  18   1   -1.12    2.52
   0 -18   2 1169.32   34.81
   0  18   2 1157.10   30.35
   0  18   2 1276.01   33.22
   0  18   2 1156.81   26.77
   0  18   2 1239.35   25.46
   0 -18   3    0.70    3.51
   0  18   3   -7.10    5.31
   0 -18   3   -2.60    4.38
   0  18   3   -1.34    2.78
   0  18   3   -0.96    2.18
   0 -18   4 1108.40   34.82
   0 -18   4 1119.08   36.67
   0  18   4 1045.03   26.87
   0  18   4 1143.48   20.89
   0  18   5    1.52    4.90
   0 -18   5   -6.21    5.19
   0 -18   5    1.44    4.22
   0 -18   5   -1.90    3.78
   0  18   5   -1.09    1.36
   0 -18   6  839.80   34.69
   0 -18   6  816.10   32.02
   0 -18   6  849.17   31.59
   0  18   7   -0.22    5.21
   0 -18   7    1.95    3.77
   0 -18   7    5.11    4.24
   0 -18   7   -3.69    5.93
   0  18   8  300.97   24.16
   0 -18   8  290.75   20.21
   0 -18   8  238.34   18.29
   0 -18   8  242.96   21.00
   0 -18   9    2.01    4.11
   0 -18   9   -3.65    5.55
   0 -19  -8    6.02    4.39
   0 -19  -7   10.37    4.92
   0  19  -7    4.20    4.48
   0  19  -7    1.42    4.83
   0 -19  -6    5.26    3.81
   0 -19  -6    3.87    3.37
   0  19  -6    6.14    4.16
   0  19  -6    3.92    5.34
   0  19  -6   14.66    6.52
   0 -19  -5    7.00    2.90
   0  19  -5   10.40    3.18
   0 -19  -5    8.25    3.17
   0  19  -5    8.56    4.80
   0  19  -5    7.11    3.91
   0 -19  -4    0.47    2.00
   0 -19  -4    6.12    4.56
   0  19  -4    4.97    2.84
   0 -19  -4    2.09    3.07
   0  19  -4    8.15    5.22
   0  19  -4    5.86    4.65
   0 -19  -3   23.28    5.16
   0 -19  -3   14.69    4.61
   0  19  -3   23.88    1.93
   0 -19  -3   23.71    4.41
   0  19  -3   25.66    3.56
   0  19  -3   15.61    5.03
   0  19  -3   22.37    5.95
   0 -19  -2    4.64    4.10
   0  19  -2    1.19    1.59
   0  19  -2    3.28    1.99
   0 -19  -2    2.49    2.34
   0  19  -2    3.34    4.04
   0  19  -1   23.10    4.12
   0 -19  -1   24.30    5.75
   0  19  -1   21.34    5.14
   0 -19  -1   26.36    4.77
   0  19   0    4.35    3.27
   0 -19   0   12.93    6.48
   0 -19   0    7.51    3.45
   0  19   0   15.39    5.19
   0 -19   1   33.35    7.35
   0  19   1   24.47    5.06
   0  19   1   26.56    4.18
   0  19   1   18.58    3.94
   0  19   2    1.85    2.84
   0 -19   2   -4.47    4.13
   0  19   2    4.28    3.65
   0  19   2   -2.20    1.96
   0  19   2    2.95    2.59
   0 -19   3   24.95    6.14
   0  19   3   20.69    5.61
   0  19   3   27.44    4.92
   0 -19   3   27.56    6.44
   0  19   3   32.98    4.33
   0  19   4    6.37    5.68
   0 -19   4    0.11    4.29
   0  19   4    2.61    2.58
   0 -19   4    3.57    4.82
   0  19   4    2.47    2.16
   0 -19   5   -2.00    4.77
   0  19   5    4.52    4.93
   0 -19   5    6.24    4.30
   0 -19   5    7.32    4.11
   0  19   6    7.70    6.86
   0 -19   6    9.49    6.48
   0 -19   6   -0.15    5.36
   0 -19   6    1.18    4.94
   0  19   7   -5.82    6.33
   0 -19   7    5.24    4.70
   0 -19   7    5.08    4.45
   0 -19   7    1.73    4.65
   0 -19   8   -8.80    5.75
   0 -19   8    1.04    5.38
   0 -19   8    0.57    4.08
   0 -20  -8  119.23   12.57
   0 -20  -7    1.44    4.24
   0  20  -7   -5.47    4.63
   0  20  -7    8.80    5.56
   0 -20  -6  423.61   20.91
   0  20  -6  489.36   19.60
   0 -20  -6  409.93   17.34
   0  20  -6  451.43   26.15
   0  20  -6  460.39   24.57
   0 -20  -5   -4.74    4.92
   0 -20  -5    3.58    3.33
   0  20  -5   -2.48    2.24
   0  20  -5    0.73    4.91
   0  20  -5    1.76    4.00
   0 -20  -4  665.17   18.96
   0 -20  -4  697.68   26.40
   0  20  -4  751.99   19.06
   0 -20  -4  686.86   20.94
   0  20  -4  713.15   29.45
   0  20  -4  666.23   28.78
   0 -20  -3    6.89    3.70
   0 -20  -3    3.36    3.69
   0  20  -3   -0.22    1.00
   0  20  -3    0.63    1.59
   0 -20  -3   -1.83    2.89
   0  20  -3   -4.06    5.27
   0  20  -3   -7.44    5.21
   0 -20  -2  762.15   26.44
   0  20  -2  868.41   18.62
   0  20  -2  874.07   17.24
   0 -20  -2  747.12   21.37
   0  20  -2  875.53   29.07
   0  20  -1   -3.79    2.71
   0 -20  -1    3.45    4.43
   0 -20  -1   -0.27    2.33
   0  20  -1   -6.57    4.28
   0  20   0 2117.93   37.30
   0 -20   0 2111.59   45.81
   0 -20   0 2201.17   41.84
   0  20   0 2095.33   39.45
   0 -20   1    1.91    4.24
   0  20   1   -6.03    4.42
   0  20   1   -0.76    1.72
   0  20   1    2.88    2.79
   0 -20   2  991.99   33.88
   0  20   2 1023.37   30.77
   0  20   2  977.23   25.16
   0  20   2  996.26   23.97
   0  20   3    0.02    3.93
   0 -20   3   -6.58    6.13
   0  20   3   -1.27    3.03
   0 -20   3    1.55    3.69
   0  20   3    0.28    2.10
   0 -20   4  719.62   29.22
   0  20   4  685.65   28.76
   0 -20   4  732.62   30.48
   0  20   4  686.01   23.34
   0  20   4  740.43   17.76
   0  20   5   -7.66    5.81
   0 -20   5    0.18    4.42
   0 -20   5  -10.06    6.24
   0  20   6  553.05   29.27
   0 -20   6  468.68   25.63
   0 -20   6  563.29   27.06
   0 -20   6  485.00   27.97
   0 -20   7    1.20    4.02
   0  20   7   -5.38    6.99
   0 -20   7   -4.95    6.63
   0 -20   7  -11.14    6.73
   0 -20   8  115.45   13.64
   0 -20   8  127.94   15.67
   0 -21  -8   10.72    5.84
   0 -21  -7   12.29    4.77
   0  21  -7   12.17    5.51
   0  21  -7    7.08    4.40
   0 -21  -6   -2.06    3.19
   0 -21  -6    3.24    3.04
   0  21  -6   -5.16    3.94
   0 -21  -5    5.18    3.54
   0  21  -5   12.77    3.58
   0 -21  -5   11.20    3.69
   0  21  -5    9.50    5.67
   0  21  -5    7.01    3.53
   0 -21  -4    0.24    1.69
   0 -21  -4    0.63    4.23
   0  21  -4    2.74    2.15
   0 -21  -4    0.62    2.81
   0  21  -4    0.92    4.27
   0  21  -4    7.34    6.09
   0 -21  -3   15.67    4.13
   0  21  -3    9.33    1.58
   0 -21  -3    8.35    4.56
   0 -21  -3    9.98    3.23
   0  21  -3   15.02    2.64
   0  21  -3    6.52    4.54
   0  21  -3   16.09    5.52
   0 -21  -2   -1.08    3.49
   0  21  -2    1.26    1.76
   0  21  -2    1.55    1.95
   0 -21  -2    0.29    2.21
   0  21  -2    4.10    4.11
   0  21  -1    1.37    2.02
   0 -21  -1    9.20    4.21
   0 -21  -1    6.12    3.40
   0  21  -1    4.30    3.41
   0 -21   0    7.66    4.62
   0  21   0    2.08    3.16
   0  21   0   10.30    2.55
   0  21   0    6.61    3.80
   0 -21   1   11.85    5.59
   0  21   1   -0.45    3.46
   0  21   1    5.71    2.14
   0  21   1    8.62    3.73
   0 -21   2   -2.34    3.76
   0 -21   2    6.77    4.63
   0  21   2    2.84    3.24
   0  21   2    0.96    2.43
   0  21   2    1.78    2.79
   0  21   3   10.55    4.13
   0 -21   3    3.94    4.20
   0 -21   3   14.56    5.82
   0  21   3   10.51    3.04
   0  21   4   -3.17    4.19
   0 -21   4    0.17    4.75
   0  21   4    0.12    1.65
   0 -21   5   11.09    5.81
   0  21   5    2.74    4.81
   0 -21   5    6.87    4.80
   0 -21   6    2.25    4.12
   0  21   6   -0.31    4.91
   0 -21   6   -2.64    4.93
   0  21   7    3.30    5.89
   0 -21   7    5.70    5.07
   0 -21   7    0.75    5.17
   0 -21   7   14.04    5.84
   0 -21   8   -5.56    4.96
   0 -21   8  -10.76    6.76
   0 -22  -7   -3.55    3.81
   0  22  -7    2.05    4.71
   0  22  -7    3.75    5.17
   0 -22  -6  192.76   15.22
   0  22  -6  193.05   17.68
   0  22  -6  185.33   16.73
   0 -22  -5   -2.79    4.59
   0 -22  -5    1.46    2.29
   0  22  -5    9.69    5.90
   0  22  -5    7.00    4.85
   0 -22  -4  335.18   19.92
   0  22  -4  364.89   12.80
   0 -22  -4  329.66   15.65
   0  22  -4  360.80   21.42
   0  22  -4  330.92   21.75
   0 -22  -3    2.18    3.27
   0  22  -3    0.03    1.15
   0 -22  -3   -5.05    6.06
   0  22  -3    1.33    1.39
   0 -22  -3   -3.11    3.12
   0  22  -3    8.11    4.92
   0  22  -3   -3.18    6.08
   0 -22  -2  193.15   14.23
   0  22  -2  224.03   10.21
   0  22  -2  229.88    8.84
   0 -22  -2  200.54   11.82
   0  22  -2  205.80   15.01
   0  22  -1   -0.28    2.19
   0 -22  -1    7.05    4.87
   0 -22  -1    3.78    2.88
   0  22  -1    0.56    3.10
   0 -22   0  513.04   23.93
   0  22   0  478.48   18.64
   0  22   0  461.06   13.83
   0  22   0  486.69   19.76
   0 -22   1    3.84    4.46
   0  22   1   -1.47    2.97
   0  22   1   -0.95    1.87
   0  22   1    2.25    2.80
   0 -22   2  203.97   15.86
   0 -22   2  197.52   15.50
   0  22   2  187.84   13.68
   0  22   2  185.30   11.23
   0  22   2  197.68   11.25
   0 -22   3   -5.96    4.77
   0  22   3   -1.69    4.80
   0 -22   3   -3.88    5.59
   0  22   3    3.08    2.46
   0  22   4  255.71   18.13
   0 -22   4  250.12   18.18
   0 -22   4  268.19   19.27
   0  22   4  239.00   10.46
   0 -22   5   -2.83    4.59
   0  22   5    2.77    4.55
   0 -22   5   -0.02    4.38
   0  22   6  195.92   18.06
   0 -22   6  169.80   16.91
   0 -22   6  197.71   17.47
   0 -22   7   -6.68    5.67
   0  22   7    3.45    4.48
   0 -22   7    1.62    5.06
   0 -23  -7    6.69    4.74
   0 -23  -6    1.32    4.07
   0  23  -6   -9.60    7.18
   0  23  -6    6.46    5.42
   0 -23  -5    3.53    3.61
   0 -23  -5    5.91    3.12
   0  23  -5    4.39    4.93
   0  23  -5    3.66    4.51
   0 -23  -4    0.12    3.74
   0 -23  -4   -0.10    2.85
   0  23  -4    7.18    5.44
   0  23  -4   -3.78    3.65
   0 -23  -3   14.41    4.82
   0 -23  -3    0.90    4.46
   0  23  -3    7.71    1.73
   0 -23  -3    8.34    3.53
   0  23  -3    6.14    1.77
   0  23  -3    7.59    5.83
   0  23  -3    7.98    3.45
   0 -23  -2    1.64    3.63
   0  23  -2   -0.40    1.75
   0  23  -2   -1.91    1.44
   0 -23  -2   -1.94    2.56
   0  23  -1    5.79    2.53
   0 -23  -1   -0.38    3.86
   0  23  -1    9.06    4.21
   0 -23   0    9.36    5.90
   0  23   0   -1.47    2.52
   0  23   0    2.48    1.79
   0  23   0    7.27    3.87
   0 -23   1   -0.15    3.76
   0  23   1    4.21    3.33
   0  23   1    6.33    2.23
   0  23   1    6.68    2.95
   0 -23   2    3.03    4.09
   0 -23   2   -2.78    4.68
   0  23   2   -0.24    3.19
   0  23   2   -2.17    2.00
   0  23   2    2.61    2.38
   0 -23   3    6.87    4.97
   0  23   3    6.35    4.49
   0 -23   3   14.73    6.10
   0  23   3   11.76    3.13
   0  23   4   -2.50    4.71
   0 -23   4    1.22    3.87
   0 -23   4    4.70    5.16
   0  23   5    4.27    6.08
   0 -23   5    0.20    3.99
   0 -23   5    4.16    4.38
   0 -23   6   -0.16    5.02
   0  23   6    6.18    5.40
   0 -23   6   -6.15    5.21
   0 -23   7    8.16    5.93
   0 -23   7    5.85    5.45
   0 -24  -7    1.37    3.62
   0 -24  -6  143.26   14.14
   0  24  -6  121.28   14.72
   0  24  -6  142.12   15.90
   0 -24  -5    6.97    4.92
   0 -24  -5    3.60    3.71
   0  24  -5    7.57    5.91
   0  24  -5    3.50    4.87
   0 -24  -4  262.63   19.33
   0 -24  -4  242.34   14.36
   0  24  -4  273.83   19.35
   0  24  -4  253.60   20.54
   0 -24  -3   -1.58    3.36
   0 -24  -3   -0.14    5.02
   0 -24  -3   -2.87    3.81
   0  24  -3   -5.37    6.42
   0  24  -3    3.51    4.13
   0 -24  -2  112.98   11.62
   0  24  -2  117.09    7.99
   0  24  -2  131.44    6.29
   0  24  -2  123.52   11.84
   0 -24  -2  116.81    9.66
   0  24  -1    3.76    2.75
   0 -24  -1   -0.31    3.49
   0  24  -1    0.16    3.01
   0 -24   0  252.48   17.11
   0  24   0  218.54   13.07
   0  24   0  207.85    9.49
   0  24   0  247.10   14.83
   0 -24   1    6.28    5.03
   0  24   1    0.14    2.69
   0  24   1    2.63    2.26
   0  24   1    2.86    2.83
   0 -24   2  109.27   12.29
   0 -24   2  115.83   12.14
   0  24   2   98.06   10.44
   0  24   2  103.47    8.62
   0  24   2  119.41    9.28
   0  24   3   -3.24    4.70
   0 -24   3   -9.74    4.97
   0 -24   3   -2.79    5.03
   0  24   3    1.07    2.06
   0 -24   4  227.74   17.90
   0  24   4  226.37   17.73
   0 -24   4  213.50   18.18
   0  24   5  -11.09    4.98
   0 -24   5    5.91    4.68
   0 -24   5   -8.81    6.90
   0  24   6  169.20   17.03
   0 -24   6  140.88   15.43
   0 -24   6  147.09   16.18
   0 -25  -7    1.24    4.54
   0 -25  -6    4.45    4.73
   0  25  -6    2.29    4.74
   0  25  -6   -5.84    6.45
   0 -25  -5    9.05    4.46
   0  25  -5   -1.17    5.33
   0  25  -5    8.95    5.55
   0 -25  -4    1.12    5.53
   0 -25  -4   -2.56    2.99
   0  25  -4    7.21    5.99
   0  25  -4    0.50    5.03
   0 -25  -3   14.03    4.97
   0 -25  -3   11.11    5.36
   0 -25  -3    9.87    3.70
   0  25  -3   24.46    7.75
   0  25  -3   18.93    5.74
   0  25  -2   -1.14    2.10
   0 -25  -2    4.55    4.30
   0  25  -2    3.13    5.48
   0  25  -2    3.16    4.90
   0  25  -1    9.72    3.48
   0  25  -1    4.65    4.15
   0  25   0    6.28    3.33
   0 -25   0    0.25    4.10
   0  25   0    7.54    4.39
   0 -25   1   11.50    4.34
   0  25   1    9.37    3.80
   0  25   1    9.17    2.68
   0  25   1   16.71    4.48
   0 -25   2    3.03    4.81
   0  25   2    2.06    3.74
   0 -25   2   13.85    6.84
   0  25   2    0.90    2.99
   0 -25   3   10.54    5.46
   0  25   3   10.75    4.55
   0 -25   3   12.66    5.67
   0  25   3   16.22    3.86
   0 -25   4    6.77    5.95
   0  25   4   -5.89    5.21
   0 -25   4   10.85    7.22
   0  25   5   10.18    5.04
   0 -25   5    3.46    5.29
   0 -25   5    1.37    5.57
   0  25   6   -4.92    4.95
   0 -25   6   -2.98    4.83
   0 -25   6   10.80    6.65
   0 -26  -6  131.03   14.10
   0 -26  -5   -0.68    4.64
   0  26  -5    1.99    4.88
   0  26  -5   -7.16    6.56
   0 -26  -4  166.14   16.65
   0 -26  -4  155.28   12.19
   0  26  -4  156.90   17.14
   0 -26  -3   -9.34    5.32
   0 -26  -3    5.63    5.30
   0 -26  -3   -5.38    4.50
   0  26  -3    3.06    5.24
   0  26  -3    0.84    4.56
   0  26  -2  212.04   10.93
   0 -26  -2  193.64   15.56
   0  26  -2  174.84   14.62
   0  26  -1    2.13    2.37
   0 -26  -1   -3.18    4.28
   0  26  -1    0.44    3.24
   0  26   0  510.31   20.44
   0 -26   0  500.33   24.90
   0  26   0  494.93   21.58
   0  26   1   -0.96    3.47
   0 -26   1   -0.48    3.86
   0 -26   1    8.07    5.10
   0  26   1    2.31    3.02
   0 -26   2  299.16   19.48
   0  26   2  272.71   17.36
   0 -26   2  265.80   19.25
   0  26   2  278.67   14.38
   0 -26   3    0.96    4.05
   0  26   3   -2.22    4.03
   0 -26   3    0.49    4.45
   0  26   4  168.34   15.62
   0 -26   4  194.39   16.99
   0 -26   4  195.83   18.42
   0 -26   5    0.05    5.30
   0  26   5   -1.33    3.67
   0 -26   5    7.69    5.88
   0 -26   6  170.08   17.21
   0 -26   6  168.30   18.19
   0 -27  -6    2.23    4.58
   0 -27  -5    6.31    5.62
   0  27  -5    2.25    4.91
   0  27  -5    0.48    4.73
   0 -27  -4   -3.95    5.43
   0  27  -4   -6.17    5.42
   0  27  -4    6.89    5.48
   0 -27  -3   16.91    4.92
   0 -27  -3   35.47    8.38
   0 -27  -3   12.95    4.33
   0  27  -3   16.34    5.57
   0  27  -3   25.60    8.46
   0  27  -2    1.84    2.24
   0 -27  -2   -8.41    5.74
   0  27  -2    8.96    6.85
   0  27  -2    2.37    3.42
   0  27  -1   39.30    5.47
   0 -27  -1   34.96    8.01
   0  27  -1   28.79    6.71
   0  27   0    2.89    3.67
   0 -27   0    6.62    5.01
   0  27   0    4.53    3.89
   0 -27   1   33.63    7.58
   0  27   1   34.22    6.44
   0 -27   1   28.75    6.79
   0  27   1   38.77    6.44
   0  27   2   -1.76    3.44
   0 -27   2    2.92    4.91
   0 -27   2    9.90    6.10
   0  27   2    2.14    2.81
   0 -27   3   19.21    6.84
   0  27   3   21.35    6.39
   0 -27   3   27.37    7.48
   0 -27   4    0.53    4.43
   0  27   4    0.88    4.05
   0 -27   4   13.94    7.67
   0 -27   5    9.80    6.06
   0  27   5   -0.89    5.15
   0 -27   5   12.90    6.84
   0 -28  -5   -5.51    5.86
   0  28  -5    3.34    5.03
   0  28  -5  -12.92    8.97
   0 -28  -4  275.98   22.46
   0  28  -4  289.06   24.16
   0 -28  -3   -7.10    5.48
   0 -28  -3   -0.92    6.66
   0 -28  -3   -4.07    3.62
   0  28  -3   -5.22    4.92
   0  28  -3    6.55    6.55
   0 -28  -2  321.03   24.06
   0 -28  -2  275.89   19.15
   0  28  -2  304.71   19.45
   0  28  -2  349.24   24.61
   0  28  -1    0.97    2.54
   0 -28  -1    0.62    4.21
   0  28  -1    3.46    4.82
   0 -28   0  387.81   21.66
   0  28   0  401.16   18.76
   0 -28   0  445.34   24.15
   0  28   0  398.63   19.90
   0  28   1   -2.05    3.92
   0 -28   1    0.38    4.79
   0 -28   1    0.46    3.56
   0  28   1   -2.42    3.09
   0 -28   2  358.74   22.48
   0  28   2  310.57   19.05
   0 -28   2  377.26   23.34
   0  28   2  359.36   16.85
   0  28   3   -7.61    4.68
   0 -28   3    1.61    4.68
   0 -28   3  -12.16    7.17
   0 -28   4  361.54   23.65
   0  28   4  396.84   24.15
   0 -28   4  398.30   25.66
   0 -28   5   -6.69    6.16
   0  28   5   -3.15    4.59
   0 -28   5    9.85    7.46
   0 -29  -5   12.74    5.87
   0 -29  -4   -7.15    5.98
   0  29  -4   -1.85    4.82
   0  29  -4  -14.60    8.03
   0 -29  -3   31.35    9.69
   0 -29  -3   34.58    6.61
   0 -29  -3   22.95    6.55
   0  29  -3   20.35    6.39
   0 -29  -2   14.76    9.21
   0 -29  -2    9.87    4.93
   0  29  -2   28.56   10.15
   0  29  -2    4.76    4.79
   0  29  -1   19.16    4.16
   0 -29  -1   11.40    4.50
   0 -29  -1   17.19    6.42
   0  29  -1   24.50    6.70
   0 -29   0    6.89    4.67
   0  29   0    4.79    3.59
   0  29   0    2.09    3.70
   0 -29   1   23.50    7.02
   0  29   1   19.67    5.60
   0 -29   1   26.39    7.04
   0  29   1   14.87    4.79
   0 -29   2   -0.82    3.68
   0  29   2    1.94    4.22
   0 -29   2    0.64    5.14
   0 -29   3   33.35    7.74
   0  29   3   36.30    7.97
   0 -29   3   21.09    6.88
   0 -29   4    6.96    5.46
   0  29   4   -0.44    5.07
   0 -29   4    7.93    6.68
   0 -30  -4   70.30   12.74
   0  30  -4  102.02   12.81
   0 -30  -3   -0.05    3.37
   0 -30  -3    1.79    4.86
   0 -30  -3   -1.14    3.87
   0  30  -3   10.42    7.56
   0  30  -3   -1.25    3.72
   0 -30  -2   71.51    9.07
   0 -30  -2   74.41   12.49
   0 -30  -2   75.12   10.83
   0  30  -2   74.08   10.35
   0  30  -2   79.93   12.69
   0 -30  -1   -0.12    3.83
   0  30  -1   -0.83    2.90
   0 -30  -1    0.81    4.79
   0  30  -1   -1.29    4.01
   0 -30   0  220.17   16.73
   0  30   0  199.99   13.86
   0 -30   0  206.47   17.16
   0  30   0  196.97   14.60
   0  30   1   -3.68    4.41
   0 -30   1    2.80    4.76
   0 -30   1   -3.18    3.99
   0  30   1   -0.95    2.90
   0 -30   2  114.32   13.04
   0  30   2   92.90   11.03
   0 -30   2  103.58   12.92
   0 -30   3    3.14    4.61
   0  30   3    1.58    4.80
   0 -30   3   12.45    7.05
   0  30   4   93.11   12.52
   0 -31  -3   10.82    4.13
   0 -31  -3   19.19    7.43
   0 -31  -3    6.21    4.31
   0  31  -3    6.65    4.92
   0  31  -3   11.61    7.17
   0 -31  -2   19.27    8.50
   0 -31  -2    8.69    5.34
   0 -31  -2    5.30    4.56
   0  31  -2    6.87    4.63
   0  31  -2    7.65    7.09
   0 -31  -1   14.80    6.10
   0 -31  -1    7.73    5.16
   0  31  -1   11.38    4.83
   0 -31   0    6.17    5.77
   0  31   0    2.12    3.44
   0 -31   0    2.43    4.30
   0  31   0    5.94    3.99
   0  31   1   25.26    6.34
   0 -31   1   27.04    7.46
   0 -31   1   15.79    5.87
   0  31   1   19.40    4.98
   0  31   2    1.92    3.87
   0 -31   2   10.52    5.64
   0 -31   2    0.76    4.07
   0 -31   3   25.48    7.08
   0  31   3   17.27    5.89
   0 -31   3   25.56    8.29
   0  31   4   -0.30    4.78
   0 -32  -3    5.83    7.05
   0  32  -3    7.05    4.84
   0 -32  -2   29.89    9.42
   0 -32  -2   13.52    5.14
   0 -32  -2   20.17    6.76
   0  32  -2   22.86    8.02
   0  32  -2   12.55    5.27
   0 -32  -1   -6.43    5.25
   0 -32  -1   -3.26    5.00
   0  32  -1    4.00    4.48
   0  32   0   14.36    4.69
   0 -32   0   15.97    6.12
   0 -32   0   23.07    7.07
   0  32   0   14.18    4.99
   0  32   1    2.82    3.89
   0 -32   1    3.46    3.93
   0 -32   1    1.78    5.10
   0  32   2    5.39    4.50
   0 -32   2    5.69    5.05
   0  32   3   -4.43    5.02
   0  33  -3   11.44    6.09
   0 -33  -2    4.79    5.17
   0  33  -2   -4.04    4.35
   0 -33  -1    7.41    4.67
   0 -33  -1   -2.36    5.14
   0  33  -1    6.47    4.29
   0 -33   0   -4.08    4.53
   0 -33   0    4.62    4.04
   0  33   0    2.03    3.93
   0 -33   1   12.09    5.82
   0  33   1    2.04    3.81
   0 -33   1   10.25    5.63
   0  33   2   -0.84    4.17
   0  33   3   12.50    5.75
   0 -34  -2   21.59    5.75
   0 -34  -2   26.87    8.24
   0  34  -2   18.21    6.06
   0 -34  -1    5.13    3.98
   0 -34  -1   -5.43    4.95
   0  34  -1   -6.41    4.95
   0 -34   0   58.08   10.23
   0 -34   0   62.99   10.81
   0  34   0   49.41    8.27
   0 -34   1   -3.19    4.97
   0  34   1   -2.91    4.02
   0  34   2   35.19    7.25
   0 -35  -2    8.67    4.54
   0 -35  -2   18.83    6.49
   0  35  -2    3.32    4.85
   0 -35  -1   18.34    6.01
   0 -35  -1   18.21    7.02
   0  35  -1   13.62    5.56
   0 -35   0    1.73    4.82
   0  35   2    0.08    4.04
   1   0 -10   -7.28    5.75
   1   0  -9   -7.49    6.42
   1   0  -9    5.26    4.42
   1   0  -8    0.69    3.43
  -1   0  -8   -1.26    3.93
   1   0  -8   -0.95    3.00
  -1   0  -8    1.29    4.72
   1   0  -7   -5.07    3.95
  -1   0  -7    2.10    3.18
   1   0  -7   -4.36    4.37
  -1   0  -7   -6.06    4.58
  -1   0  -6    1.26    2.51
  -1   0  -6   -3.47    3.10
  -1   0  -6   -0.34    3.09
   1   0  -6   -1.82    2.97
   1   0  -6   -0.64    2.81
  -1   0  -5    1.68    2.27
   1   0  -5   -1.61    1.94
   1   0  -5   -2.86    2.51
  -1   0  -5    1.27    2.97
   1   0  -5   -1.64    3.27
   1   0  -5   -0.99    2.41
  -1   0  -5    1.77    2.47
  -1   0  -5    1.88    2.45
   1   0  -5   -3.52    2.41
  -1   0  -5    0.29    1.79
  -1   0  -4    0.36    1.71
   1   0  -4    1.27    1.51
   1   0  -4    0.71    1.57
   1   0  -4   -0.08    2.50
   1   0  -4    0.13    1.99
  -1   0  -4    1.46    1.75
  -1   0  -4   -2.15    2.81
   1   0  -4    1.42    1.94
  -1   0  -4    1.61    1.61
  -1   0  -4   -1.08    1.78
   1   0  -3    1.12    0.97
   1   0  -3   -1.12    1.49
  -1   0  -3   -1.70    1.59
   1   0  -3   -0.07    0.97
   1   0  -3   -2.05    1.99
  -1   0  -3    1.37    1.41
  -1   0  -3    3.40    2.51
   1   0  -3   -2.70    2.75
  -1   0  -3   -0.66    1.73
  -1   0  -3   -1.24    1.58
   1   0  -3    2.01    1.37
   1   0  -2   -0.30    0.67
   1   0  -2   -1.21    1.00
  -1   0  -2    2.32    1.36
   1   0  -2    0.42    0.94
  -1   0  -2   -0.02    1.37
   1   0  -2    1.61    1.59
  -1   0  -2   -0.22    1.98
   1   0  -2   -0.22    1.57
  -1   0  -2    0.58    1.24
   1   0  -2    0.42    1.08
  -1   0  -2    1.20    1.20
   1   0  -1    0.33    0.52
  -1   0  -1    0.11    0.67
  -1   0  -1    0.56    0.70
   1   0  -1    0.01    0.54
   1   0  -1   -0.23    0.69
  -1   0  -1   -0.14    0.65
   1   0  -1    1.76    1.07
  -1   0  -1   -0.03    0.84
  -1   0  -1   -0.24    0.59
  -1   0   1   -0.82    0.80
  -1   0   1    0.38    0.58
  -1   0   2   -0.73    1.07
   1   0   2    0.99    1.17
  -1   0   2    0.22    1.02
   1   0   2   -1.05    1.01
  -1   0   2   -0.38    0.95
   1   0   2    0.26    1.42
   1   0   2   -0.04    0.86
  -1   0   2   -1.23    1.64
  -1   0   2    0.74    1.32
   1   0   2    0.16    1.47
   1   0   2   -0.67    1.07
  -1   0   2   -0.02    1.00
  -1   0   2   -0.65    1.08
   1   0   2   -0.78    1.12
  -1   0   2    0.19    1.03
   1   0   2   -0.19    0.98
   1   0   2   -0.65    1.38
   1   0   3    0.82    1.12
  -1   0   3    0.02    1.21
  -1   0   3    1.24    1.23
   1   0   3   -0.47    1.18
  -1   0   3   -0.58    1.09
   1   0   3   -0.74    1.89
   1   0   3    0.34    0.92
   1   0   3    1.84    1.95
   1   0   3   -2.12    1.44
  -1   0   3   -0.07    1.65
  -1   0   3   -0.36    0.99
  -1   0   3   -1.70    1.36
   1   0   3   -0.32    1.47
   1   0   3   -1.47    1.25
  -1   0   3   -0.43    1.41
   1   0   3   -0.04    1.64
  -1   0   3    1.30    1.26
  -1   0   4    0.03    1.23
   1   0   4    0.31    1.36
  -1   0   4    2.16    1.44
   1   0   4   -1.17    2.32
   1   0   4   -0.53    1.25
  -1   0   4    2.42    1.55
   1   0   4   -0.03    1.20
  -1   0   4    0.35    1.81
   1   0   4    0.64    1.32
   1   0   4   -0.97    2.33
  -1   0   4   -2.25    2.34
  -1   0   4    1.86    1.67
   1   0   4   -1.51    1.78
   1   0   4    0.31    1.22
   1   0   4   -1.69    1.65
   1   0   4    3.65    2.22
  -1   0   4    0.82    1.87
  -1   0   4    0.65    1.69
  -1   0   4   -0.10    1.56
   1   0   5    0.26    1.30
  -1   0   5    0.71    1.39
   1   0   5   -0.94    2.06
  -1   0   5   -2.93    1.76
  -1   0   5   -0.21    1.53
   1   0   5    1.85    2.54
  -1   0   5    3.37    2.25
   1   0   5   -1.84    1.73
  -1   0   5   -3.29    2.84
   1   0   5    2.95    2.52
   1   0   5   -0.76    1.93
   1   0   5    0.75    1.78
  -1   0   5    0.86    2.38
  -1   0   5   -0.73    2.25
  -1   0   5   -1.93    1.88
   1   0   6   -0.35    1.34
  -1   0   6    1.37    1.71
  -1   0   6   -2.26    2.55
   1   0   6   -0.73    2.10
   1   0   6   -0.37    2.28
  -1   0   6   -3.30    3.30
  -1   0   6    0.16    3.02
   1   0   6   -3.40    3.14
  -1   0   6    3.23    2.42
   1   0   6   -4.78    2.98
  -1   0   6    0.60    2.47
   1   0   6   -0.36    2.36
  -1   0   7   -0.87    2.06
  -1   0   7   -2.96    3.09
   1   0   7   -1.02    1.37
   1   0   7   -1.92    1.85
   1   0   7    4.08    2.79
  -1   0   7   -1.91    3.54
  -1   0   7    3.74    3.89
   1   0   7   -2.73    2.81
  -1   0   7    1.56    2.77
   1   0   7   -1.08    3.00
  -1   0   8   -2.02    2.27
   1   0   8   -0.75    2.77
  -1   0   8   -3.10    3.15
   1   0   8   -4.32    3.86
   1   0   8    2.78    3.88
  -1   0   8   -0.13    3.22
   1   0   8   -1.35    2.66
  -1   0   8   -3.07    3.46
   1   0   9   -3.15    3.71
  -1   0   9   -0.23    3.89
  -1   0   9    0.78    3.57
   1   0   9    1.35    3.48
  -1   0  10    2.00    4.05
   1   0  10    3.11    3.77
   1  -1 -10   11.78    6.33
   1   1  -9   -1.07    3.57
   1  -1  -9   -1.37    3.90
   1  -1  -9    2.61    4.73
   1   1  -9    4.15    6.01
   1  -1  -8   -1.89    3.10
   1  -1  -8   -5.05    5.12
   1   1  -8   -5.94    4.54
  -1   1  -8   -7.82    4.57
  -1   1  -8    1.77    3.34
  -1  -1  -8   -8.07    5.17
   1   1  -8   -3.24    3.63
   1   1  -7    1.04    3.50
  -1   1  -7    5.04    3.68
  -1  -1  -7    2.20    3.28
   1  -1  -7    5.63    3.18
  -1  -1  -7   -0.23    2.74
  -1   1  -7    5.94    4.64
   1  -1  -7   -0.65    3.80
   1   1  -7    2.79    2.63
   1  -1  -6    4.33    2.31
  -1  -1  -6    5.73    2.84
   1  -1  -6    1.65    2.51
   1   1  -6    4.51    2.94
   1   1  -6    5.76    4.00
  -1  -1  -6   -2.28    4.26
  -1  -1  -6    0.72    2.69
  -1   1  -6   -2.44    3.27
  -1   1  -6    0.26    2.64
   1  -1  -6    8.81    4.22
  -1   1  -6    8.29    2.75
   1   1  -6    4.37    2.71
  -1   1  -6   -0.06    2.83
  -1  -1  -5    3.38    2.40
   1  -1  -5    1.40    1.54
   1  -1  -5    3.75    2.48
   1   1  -5   -0.73    2.24
  -1   1  -5    2.63    2.32
  -1   1  -5    1.64    2.06
   1   1  -5    4.22    3.11
  -1  -1  -5    5.39    2.55
   1  -1  -5    4.13    2.56
  -1   1  -5    1.97    2.68
  -1  -1  -5    3.49    2.71
   1  -1  -5   -2.80    3.27
   1   1  -5    4.50    2.85
   1   1  -5    3.71    2.24
  -1   1  -5    1.81    1.91
  -1   1  -5    3.82    2.69
   1   1  -4   -0.61    1.01
   1  -1  -4   -0.22    1.46
   1   1  -4   -0.72    1.63
  -1   1  -4    1.86    1.78
  -1  -1  -4    3.29    1.73
   1  -1  -4    3.79    1.48
   1   1  -4   -3.01    2.84
   1  -1  -4    0.83    2.15
  -1  -1  -4    1.94    2.54
   1  -1  -4    2.94    2.20
  -1   1  -4    2.33    2.10
   1   1  -4    4.23    1.86
  -1   1  -4    1.26    1.97
  -1  -1  -4    3.50    2.04
  -1   1  -4    3.88    2.17
  -1  -1  -4   -0.65    1.59
   1  -1  -4    2.52    1.57
  -1   1  -4    3.87    2.08
   1   1  -4    2.29    1.56
   1   1  -3    1.53    0.93
   1  -1  -3    1.47    1.33
  -1   1  -3    0.31    1.54
   1   1  -3    1.48    1.27
   1  -1  -3    1.63    1.29
  -1  -1  -3    1.35    1.61
  -1  -1  -3    3.82    2.43
   1   1  -3   -0.32    2.20
  -1   1  -3   -2.69    1.96
   1  -1  -3    1.43    2.15
  -1   1  -3    0.17    1.95
  -1  -1  -3   -0.36    1.42
   1   1  -3    0.94    1.70
   1  -1  -3   -1.39    2.07
  -1   1  -3    2.05    1.42
   1   1  -3    1.66    1.86
   1  -1  -3    1.06    1.46
   1   1  -3   -0.01    1.31
  -1  -1  -3    0.73    1.18
  -1   1  -3    1.63    1.73
   1   1  -2   -0.48    1.01
   1  -1  -2    0.26    0.95
  -1   1  -2   -0.12    1.37
   1  -1  -2   -0.48    1.01
  -1  -1  -2   -1.23    1.42
   1   1  -2   -0.12    1.04
   1  -1  -2   -3.00    2.17
   1   1  -2    1.45    1.85
  -1   1  -2    0.04    1.43
   1   1  -2    0.60    1.54
  -1  -1  -2    1.15    1.72
   1   1  -2    0.55    1.29
  -1   1  -2    1.11    1.86
  -1  -1  -2    2.26    1.34
   1  -1  -2    1.37    1.34
  -1   1  -2    1.62    1.44
   1  -1  -2    1.48    1.25
  -1  -1  -2    0.97    1.12
  -1   1  -2    0.47    1.43
   1   1  -2   -0.21    1.26
   1   1  -2    0.10    1.26
   1  -1  -1    0.69    0.51
   1   1  -1    1.23    0.81
  -1  -1  -1    0.58    0.97
  -1  -1  -1    1.41    0.84
   1  -1  -1    0.57    0.53
  -1   1  -1    1.32    0.76
   1   1  -1    0.18    0.67
  -1   1  -1   -0.07    0.54
   1  -1  -1    0.77    0.63
   1   1  -1    1.22    0.74
  -1  -1  -1    0.95    0.51
   1  -1  -1    0.14    0.83
  -1   1  -1    1.70    0.96
   1   1  -1   -1.66    1.33
   1   1  -1    1.89    0.94
  -1   1  -1    0.60    0.54
   1   1  -1    0.12    0.50
  -1   1  -1    0.17    0.79
  -1   1  -1    1.79    1.37
   1  -1   1    1.07    0.72
  -1  -1   1    1.61    0.83
   1   1   1    2.57    1.25
  -1   1   1    1.34    0.87
  -1  -1   1    1.24    0.86
  -1   1   1    1.13    0.92
  -1   1   1    1.62    1.07
   1  -1   1    0.38    0.82
  -1  -1   1    0.58    0.76
  -1   1   1    0.60    0.58
   1  -1   2    1.06    1.23
  -1   1   2    1.82    0.97
  -1  -1   2    0.57    1.17
  -1   1   2    0.74    0.74
  -1  -1   2   -1.45    0.88
   1   1   2    0.89    1.03
   1  -1   2    1.02    1.09
   1  -1   2    0.01    1.18
  -1   1   2    0.10    0.95
   1   1   2    0.33    0.61
  -1  -1   2   -0.25    1.10
   1  -1   2    0.70    1.12
   1   1   2    1.42    1.79
  -1   1   2   -1.49    1.61
   1  -1   2    0.61    1.58
   1   1   2   -0.71    1.81
   1   1   2   -0.35    0.85
  -1  -1   2   -0.62    1.55
   1  -1   2   -0.87    1.11
  -1  -1   2   -0.37    1.03
   1  -1   2    0.32    1.18
  -1   1   2    0.94    1.08
  -1  -1   2    0.18    1.27
  -1   1   2    0.52    1.51
  -1  -1   2   -0.38    1.01
   1  -1   2   -0.74    1.47
  -1   1   2   -1.32    1.13
   1  -1   2   -0.15    1.12
   1   1   2    2.60    1.38
  -1  -1   2   -0.86    1.37
   1   1   2   -0.30    1.22
  -1  -1   2    0.00    1.21
   1  -1   2    0.42    0.92
  -1   1   2   -0.55    1.01
  -1   1   3    1.24    1.05
   1  -1   3    1.49    1.23
   1   1   3    1.59    1.26
  -1   1   3    1.50    1.10
  -1  -1   3   -1.78    1.45
  -1  -1   3    0.37    1.09
   1   1   3    1.49    1.07
  -1  -1   3    2.55    1.37
   1   1   3   -1.71    2.37
   1  -1   3    2.56    1.65
   1  -1   3    0.05    1.16
   1   1   3    0.43    0.71
   1  -1   3    1.03    1.44
  -1   1   3    2.09    1.32
  -1   1   3   -0.57    1.93
   1  -1   3    2.09    1.73
  -1  -1   3   -0.13    2.15
  -1  -1   3    1.14    1.74
   1   1   3   -0.47    1.12
  -1  -1   3    4.42    2.02
  -1   1   3    1.70    1.77
   1  -1   3    2.34    1.49
   1   1   3   -0.32    1.54
   1  -1   3    0.00    1.26
  -1   1   3   -0.06    1.19
   1   1   3    1.97    1.44
   1  -1   3    0.75    1.30
  -1   1   3    1.06    1.32
  -1   1   3    1.57    1.28
   1   1   3   -0.66    1.32
   1  -1   3    1.07    1.37
   1  -1   3    0.45    1.58
  -1  -1   3   -1.50    1.57
  -1  -1   3    3.33    1.36
  -1  -1   3    4.16    2.01
  -1   1   4    3.19    1.30
  -1  -1   4    3.32    1.54
   1   1   4    3.48    1.41
  -1   1   4    6.34    1.74
  -1  -1   4    0.80    1.52
   1  -1   4    3.40    1.77
   1   1   4    4.28    1.22
   1   1   4    2.36    1.73
  -1   1   4    2.46    1.24
   1  -1   4    2.46    1.71
  -1  -1   4    4.95    1.97
   1  -1   4    2.43    1.86
   1  -1   4   -0.58    1.59
   1   1   4   -0.99    2.07
  -1  -1   4    3.61    1.64
   1  -1   4   -0.86    2.08
  -1  -1   4    3.17    1.99
   1   1   4   -0.34    1.98
   1   1   4    3.99    2.47
   1  -1   4    3.30    2.25
  -1  -1   4    1.85    2.09
  -1   1   4    1.99    1.61
  -1   1   4    0.81    1.87
   1   1   4    1.96    1.50
   1  -1   4    0.98    1.31
  -1   1   4    2.06    1.16
  -1   1   4    1.74    1.45
  -1  -1   4    1.52    1.33
  -1  -1   4    2.92    1.80
   1   1   4    3.21    2.13
   1   1   4    2.55    1.56
   1  -1   4    1.46    1.57
  -1   1   4    3.47    1.46
   1  -1   4    3.47    2.15
   1  -1   4    1.48    1.81
   1   1   4    1.29    1.21
  -1  -1   4    1.70    1.90
   1   1   5    0.00    1.53
  -1   1   5    2.55    1.20
   1   1   5    0.66    1.25
   1  -1   5    5.51    2.59
  -1   1   5    3.05    1.71
  -1  -1   5    1.93    1.82
  -1  -1   5    4.03    1.83
   1   1   5    4.79    2.31
   1  -1   5    5.05    2.19
   1   1   5    2.91    2.62
  -1   1   5    1.61    1.86
  -1  -1   5    3.97    2.08
   1  -1   5    0.99    1.17
  -1  -1   5    2.55    2.82
  -1   1   5    3.51    1.99
  -1   1   5    3.25    2.53
   1  -1   5    1.93    1.59
   1   1   5    5.53    2.89
   1  -1   5    2.76    2.52
   1   1   5    1.53    1.29
  -1   1   5    2.05    2.31
   1   1   5    3.18    2.24
   1   1   5    0.18    2.02
  -1  -1   5    4.00    2.52
  -1   1   5    1.22    1.73
  -1  -1   5    0.11    2.36
   1  -1   5    1.48    2.20
  -1   1   5    3.28    2.14
  -1  -1   5    2.70    1.91
   1  -1   5    3.82    2.12
   1  -1   6    4.21    1.79
  -1   1   6    2.49    1.70
  -1   1   6    5.70    1.82
  -1  -1   6   -3.72    3.50
   1   1   6   -0.26    1.82
  -1  -1   6    4.47    2.01
   1  -1   6    3.45    2.27
   1   1   6    0.44    2.09
  -1  -1   6   -0.44    3.06
   1  -1   6    0.65    2.17
   1   1   6   -1.30    3.33
  -1   1   6    1.54    3.40
  -1  -1   6    2.38    2.43
   1  -1   6    7.84    3.37
   1   1   6    0.76    3.01
  -1   1   6   -2.21    3.39
   1  -1   6    3.87    3.02
  -1   1   6   -0.27    1.97
   1   1   6   -0.44    2.23
  -1  -1   6    1.54    2.58
   1   1   6    0.49    2.54
  -1   1   6    2.69    2.39
   1  -1   6    4.25    2.56
   1  -1   7    9.70    3.54
  -1   1   7    1.96    2.32
  -1   1   7    2.39    1.83
  -1  -1   7    0.74    2.29
   1   1   7    1.22    1.18
   1  -1   7    1.58    1.38
  -1  -1   7   -0.45    2.55
   1   1   7    4.69    2.71
   1   1   7    6.12    3.51
  -1  -1   7    1.57    2.88
   1  -1   7    5.04    2.89
  -1   1   7    0.65    3.08
   1  -1   7    3.34    2.96
  -1  -1   7    3.06    3.24
   1   1   7    5.26    2.84
  -1   1   7    9.02    4.34
  -1   1   7    2.34    2.79
   1  -1   7    1.46    2.80
  -1  -1   7    4.96    3.33
   1   1   7    0.44    2.53
   1   1   8    0.85    2.53
   1  -1   8   -2.32    2.85
  -1  -1   8    1.68    1.95
  -1  -1   8    6.64    3.70
   1   1   8    3.90    3.18
  -1  -1   8    6.39    3.68
   1  -1   8   -0.62    3.18
  -1   1   8   -0.69    2.96
  -1   1   8    8.41    4.35
  -1  -1   8    0.76    3.34
   1   1   8   -3.87    3.57
   1  -1   8   -0.13    2.80
  -1   1   8    4.88    2.93
   1  -1   8    3.05    3.01
   1   1   8    3.70    2.87
  -1  -1   8    4.43    3.94
  -1   1   9    6.70    3.95
  -1   1   9    8.05    4.49
   1   1   9    3.90    3.89
  -1  -1   9   -7.52    4.71
   1  -1   9   10.19    4.63
  -1  -1   9    9.60    4.97
   1   1   9    3.85    3.48
   1  -1   9    4.02    3.67
  -1   1   9   -0.13    3.23
  -1   1  10    2.59    4.29
  -1  -1  10    0.93    3.99
   1   1  10   -6.08    4.32
   1  -1  10   -5.98    4.76
   1  -2 -10    4.57    4.44
   1   2  -9    0.61    3.84
   1  -2  -9   -3.83    6.06
   1   2  -9    5.98    5.72
  -1  -2  -9   -3.83    4.76
   1  -2  -9   -0.58    3.86
  -1   2  -8   -1.04    4.70
   1   2  -8   -1.98    3.60
   1  -2  -8   -4.60    5.78
   1   2  -8   -6.08    4.82
   1  -2  -8   -4.67    4.09
  -1  -2  -8   -0.25    3.22
  -1  -2  -7    1.48    2.47
  -1   2  -7    4.71    3.54
   1  -2  -7   -0.58    2.89
  -1  -2  -7    7.42    4.65
  -1   2  -7   -1.61    3.81
   1  -2  -7    1.80    4.13
  -1  -2  -7    4.40    2.96
   1   2  -7    7.90    4.60
   1   2  -7    6.60    3.83
   1   2  -7    4.58    2.87
  -1  -2  -6    0.89    2.21
   1  -2  -6    1.21    2.45
   1  -2  -6    0.28    2.24
  -1  -2  -6   -3.27    3.81
  -1   2  -6   -1.30    4.05
   1   2  -6    3.89    3.31
  -1  -2  -6   -2.59    2.88
   1   2  -6    3.69    3.13
   1  -2  -6    1.19    3.71
  -1   2  -6    0.51    2.89
   1   2  -6    1.01    2.08
  -1   2  -6    0.01    2.91
  -1   2  -6    2.92    2.81
   1  -2  -5    4.00    1.64
  -1  -2  -5    4.51    2.39
   1  -2  -5    3.22    2.31
  -1  -2  -5    1.84    2.09
  -1   2  -5    2.80    2.97
   1   2  -5    2.64    2.58
   1  -2  -5    1.88    2.51
   1   2  -5    2.68    2.44
  -1  -2  -5    2.16    3.09
   1  -2  -5    4.09    2.97
  -1   2  -5    1.74    2.23
   1   2  -5    6.02    2.60
  -1   2  -5    1.66    1.94
  -1   2  -5    1.73    1.94
   1   2  -4   -0.30    1.01
  -1  -2  -4    1.18    1.97
   1   2  -4   -0.13    1.48
   1  -2  -4    1.86    1.91
   1  -2  -4   -0.17    1.05
  -1  -2  -4    0.11    1.52
   1   2  -4    0.58    1.71
  -1   2  -4   -2.49    2.82
  -1   2  -4   -2.71    2.47
   1   2  -4   -1.22    2.12
   1  -2  -4    0.73    2.31
   1  -2  -4    0.18    1.76
  -1  -2  -4   -1.18    3.00
   1   2  -4   -1.10    1.86
   1   2  -4   -0.12    1.80
  -1   2  -4   -1.71    1.66
  -1   2  -4    2.24    1.98
   1   2  -3    5.42    1.45
  -1  -2  -3    3.27    1.50
   1   2  -3    5.74    1.54
   1  -2  -3    6.31    1.24
   1  -2  -3    7.82    1.79
   1  -2  -3    9.57    2.16
   1   2  -3    7.25    2.34
   1   2  -3    5.48    1.92
  -1   2  -3    8.30    2.38
   1   2  -3    5.44    2.18
  -1  -2  -3    5.96    1.62
  -1  -2  -3    1.45    2.36
   1  -2  -3    7.33    2.75
  -1   2  -3    3.96    1.62
  -1  -2  -3    6.65    1.42
  -1   2  -3    5.95    1.91
  -1   2  -3    5.24    1.90
   1   2  -3    3.87    1.76
   1   2  -3    7.66    2.49
   1  -2  -2    0.89    0.82
  -1   2  -2    1.13    1.18
   1   2  -2    1.65    1.30
  -1  -2  -2   -0.13    1.37
   1   2  -2    2.77    1.46
   1  -2  -2    0.25    1.05
  -1  -2  -2    2.22    1.26
  -1   2  -2   -0.37    1.45
   1  -2  -2    0.69    1.33
   1  -2  -2    2.05    1.78
  -1   2  -2    1.20    1.56
   1   2  -2    2.04    1.70
  -1  -2  -2   -1.56    2.08
   1   2  -2    0.10    1.56
   1   2  -2    1.12    1.24
   1   2  -2    0.72    1.20
  -1   2  -2    0.60    0.89
  -1   2  -2   -0.77    1.92
  -1  -2  -2    2.49    1.00
   1   2  -2   -0.46    1.71
  -1   2  -2    0.75    1.35
   1  -2  -1    6.13    0.85
  -1   2  -1    5.81    1.12
   1   2  -1    5.29    1.53
   1  -2  -1    5.97    0.96
   1   2  -1    6.33    1.15
  -1  -2  -1    5.73    1.03
  -1  -2  -1    5.25    1.46
   1   2  -1    6.25    1.22
  -1   2  -1    4.32    0.78
   1  -2  -1    4.12    0.89
   1  -2  -1    6.68    1.28
  -1   2  -1    6.06    1.10
   1   2  -1    7.13    1.25
  -1   2  -1    7.10    1.11
  -1   2  -1    6.03    1.85
   1   2  -1    5.93    1.03
   1   2  -1    5.99    1.29
  -1   2  -1    6.93    1.20
   1   2  -1    5.40    1.09
  -1  -2   1    6.55    1.80
  -1   2   1    4.74    0.84
   1  -2   1    3.67    1.19
   1   2   1    5.23    1.19
  -1  -2   1    5.59    1.20
   1   2   1    9.22    1.91
  -1   2   1    6.27    1.35
  -1  -2   1    3.89    1.03
  -1   2   1    6.34    1.16
  -1  -2   1    5.72    1.11
  -1  -2   1    5.02    1.11
   1  -2   1    0.12    1.28
  -1   2   2    1.67    0.85
   1  -2   2   -2.19    1.60
  -1   2   2    1.64    0.61
  -1  -2   2    0.32    1.59
  -1   2   2    0.45    1.01
   1  -2   2    0.51    0.99
  -1  -2   2    1.67    1.26
   1   2   2   -2.83    2.29
   1   2   2    1.12    1.30
  -1  -2   2    4.33    1.18
   1  -2   2    3.03    1.47
  -1  -2   2    0.98    1.32
   1  -2   2    2.40    1.44
  -1   2   2    2.64    1.84
  -1  -2   2    1.89    1.57
   1  -2   2    0.74    1.43
  -1  -2   2    2.06    1.71
  -1   2   2    3.08    1.26
   1   2   2    5.03    1.75
   1  -2   2    0.63    1.30
   1   2   2    0.84    0.93
   1  -2   2    0.54    1.24
   1  -2   2    1.59    1.38
   1   2   2    0.25    0.94
   1  -2   2    0.48    1.72
   1   2   2    0.47    0.99
  -1   2   2   -0.79    1.13
  -1  -2   2    1.32    1.25
  -1  -2   2    0.85    1.18
  -1  -2   2    0.66    1.31
   1   2   3    6.56    0.92
  -1   2   3    6.86    1.14
  -1  -2   3    8.94    1.89
  -1   2   3    5.64    1.15
   1  -2   3    3.24    1.49
   1   2   3    6.07    1.78
   1  -2   3    6.97    1.86
   1   2   3    6.06    2.62
  -1  -2   3    6.26    1.55
  -1   2   3    8.00    1.82
   1  -2   3    6.53    1.82
  -1  -2   3    6.19    1.60
   1  -2   3    6.77    1.60
   1  -2   3    8.95    2.08
  -1   2   3    7.70    1.87
   1  -2   3    6.95    1.93
   1   2   3    5.85    1.52
  -1  -2   3    7.65    2.60
  -1  -2   3    6.46    2.00
   1   2   3    6.21    2.17
  -1   2   3    4.35    2.08
  -1   2   3    4.93    2.26
  -1  -2   3    7.35    2.32
   1  -2   3    5.56    1.74
   1   2   3    4.99    1.59
  -1  -2   3    3.07    1.62
  -1  -2   3    7.53    1.93
  -1  -2   3    3.59    1.48
  -1   2   3    8.69    1.99
   1  -2   3    5.43    1.82
   1  -2   3    6.31    2.01
   1   2   3    7.53    1.98
  -1   2   3    8.59    1.91
   1  -2   3    5.35    1.71
  -1   2   4    0.93    1.04
  -1   2   4    0.41    1.03
  -1  -2   4    1.55    1.65
   1   2   4   -0.29    0.74
   1   2   4   -0.66    1.25
   1  -2   4    0.83    1.51
  -1  -2   4   -3.29    1.89
  -1  -2   4    3.59    1.89
  -1   2   4    1.83    1.61
   1   2   4   -0.14    1.51
   1   2   4   -2.27    2.80
   1  -2   4    1.09    1.63
   1  -2   4    2.60    1.80
   1  -2   4    1.04    1.40
   1   2   4    1.27    1.25
  -1  -2   4   -0.01    1.35
  -1   2   4    1.06    1.53
   1  -2   4   -2.21    2.29
   1  -2   4   -1.52    1.61
   1  -2   4    0.49    1.78
  -1   2   4    1.21    1.59
  -1   2   4    0.56    1.78
  -1  -2   4    0.99    1.51
  -1  -2   4   -0.96    2.26
   1   2   4   -2.85    2.17
  -1   2   4    0.67    1.34
  -1  -2   4   -0.40    1.69
   1  -2   4    1.70    1.68
  -1  -2   4   -0.05    1.45
   1   2   4   -0.30    1.42
   1   2   4    0.93    1.58
  -1  -2   4    2.09    1.91
   1  -2   4    0.27    1.88
  -1   2   4    0.22    1.33
   1  -2   4    0.94    1.46
  -1  -2   5    2.15    1.73
   1   2   5    2.89    1.22
  -1   2   5    2.79    1.49
   1   2   5    1.44    1.53
   1  -2   5    3.38    2.28
  -1  -2   5    3.61    2.17
  -1   2   5    1.57    1.31
   1   2   5    1.28    2.44
  -1   2   5    2.75    1.79
  -1  -2   5    4.22    1.89
   1  -2   5    3.16    2.05
   1  -2   5    4.49    1.54
   1   2   5    4.41    1.95
  -1   2   5    5.03    2.64
   1  -2   5    0.74    1.77
   1  -2   5    5.61    2.14
   1   2   5    2.13    2.06
  -1  -2   5    5.30    2.81
  -1   2   5    6.28    2.53
   1  -2   5    2.93    2.20
   1   2   5    2.80    2.30
  -1   2   5    0.91    1.62
  -1   2   5    2.10    1.91
   1  -2   5    3.99    2.27
  -1  -2   5    0.10    2.50
   1  -2   5    1.05    1.89
  -1  -2   5    3.10    2.66
   1   2   5    0.83    2.06
   1   2   6    0.08    1.60
  -1   2   6    3.02    2.12
  -1  -2   6   -2.60    2.19
  -1   2   6    0.04    1.48
   1  -2   6   -3.40    2.70
   1   2   6    0.65    1.04
  -1  -2   6   -1.88    3.40
   1  -2   6   -0.85    1.77
   1   2   6    0.49    2.52
  -1  -2   6   -1.99    3.24
   1  -2   6    3.35    2.19
  -1   2   6   -1.99    4.50
   1   2   6   -0.61    2.85
  -1   2   6    0.76    2.95
  -1  -2   6    4.19    3.27
   1  -2   6    4.33    3.27
   1  -2   6   -0.64    2.63
   1   2   6   -0.06    2.28
   1  -2   6    1.76    2.21
  -1  -2   6   -2.93    3.10
  -1   2   6   -4.97    3.48
  -1   2   6   -0.21    1.88
   1   2   6   -1.73    2.45
  -1  -2   7    0.06    2.42
  -1   2   7    1.38    2.12
  -1  -2   7    2.78    1.85
   1  -2   7    2.38    2.23
  -1   2   7    2.85    1.70
   1   2   7    0.31    1.47
   1  -2   7   -0.05    1.98
   1   2   7    4.02    2.36
  -1  -2   7    2.85    2.40
   1   2   7    7.57    3.39
  -1   2   7    0.58    3.36
   1  -2   7    3.33    2.12
  -1  -2   7    4.20    4.07
   1   2   7    2.62    2.64
   1  -2   7   -1.15    2.85
  -1   2   7    6.38    4.31
   1   2   7    2.31    2.89
   1  -2   7    1.80    2.53
   1   2   7    1.14    2.44
  -1   2   7    3.14    3.15
  -1  -2   7    1.21    2.88
  -1  -2   8   -0.45    2.19
   1   2   8   -0.02    2.33
   1  -2   8   -5.19    3.18
  -1  -2   8    3.33    2.99
  -1  -2   8    4.35    2.94
   1  -2   8   -4.16    2.77
   1   2   8    4.16    3.48
  -1   2   8   -3.87    4.21
  -1  -2   8   -3.55    4.19
   1  -2   8    6.50    3.44
   1   2   8   -3.04    3.46
  -1   2   8   -0.39    4.19
   1  -2   8   -1.25    3.41
   1   2   8    3.18    3.18
  -1  -2   8   -5.43    4.02
  -1   2   8   -2.80    3.09
   1   2   9    2.26    3.05
  -1   2   9    9.31    4.78
  -1   2   9    1.87    4.36
   1   2   9    6.81    5.15
  -1  -2   9   -4.72    3.26
   1  -2   9    0.09    3.54
   1   2   9   -3.26    3.79
   1  -2   9    1.31    3.48
  -1   2   9    4.25    4.21
  -1  -2   9    0.87    3.36
   1  -2  10   -0.17    3.81
   1   2  10   -1.62    3.76
  -1   2  10   -5.44    4.12
   1  -3 -10    4.24    5.44
  -1  -3  -9   -3.83    4.15
   1   3  -9    3.31    5.96
   1   3  -9   -7.67    5.74
   1  -3  -9   -7.78    6.61
   1  -3  -9   -6.33    4.47
  -1  -3  -8    5.73    3.40
   1   3  -8    4.68    4.07
   1  -3  -8   -1.78    4.23
   1   3  -8    0.70    3.67
  -1   3  -8    5.14    4.26
   1  -3  -8   14.29    5.97
  -1  -3  -8    3.43    2.86
  -1  -3  -7    1.29    2.70
   1  -3  -7    1.10    2.75
   1   3  -7   -2.27    4.23
   1  -3  -7    1.20    3.93
  -1  -3  -7   -2.75    4.02
  -1   3  -7    4.42    3.97
   1   3  -7   -5.67    4.41
   1  -3  -7    4.40    2.52
  -1  -3  -7   -0.39    2.88
   1   3  -7    3.03    3.03
  -1   3  -7    5.37    3.73
   1  -3  -6    6.11    2.52
  -1  -3  -6    8.37    2.79
   1  -3  -6    6.90    2.07
   1   3  -6    5.26    2.90
  -1  -3  -6    4.31    3.32
   1   3  -6    4.42    3.03
   1  -3  -6    3.02    2.48
  -1   3  -6    7.76    3.74
  -1  -3  -6    9.94    3.17
   1  -3  -6    5.54    4.32
  -1   3  -6    4.82    3.22
  -1   3  -6    9.22    3.22
   1   3  -6    5.98    3.33
  -1   3  -6    7.11    2.50
   1   3  -5    6.36    1.84
  -1  -3  -5    3.38    1.93
   1  -3  -5   10.78    2.18
   1  -3  -5    7.32    2.48
   1   3  -5   11.85    3.90
   1  -3  -5    6.18    2.22
  -1   3  -5    8.29    3.10
  -1  -3  -5   11.53    3.80
  -1   3  -5    8.85    3.61
   1   3  -5    8.91    3.02
  -1  -3  -5    7.62    2.61
   1  -3  -5    9.82    3.94
   1   3  -5    3.85    2.33
   1   3  -5   10.89    3.25
  -1   3  -5    9.74    3.01
  -1   3  -5    8.70    2.69
   1   3  -4    2.24    1.34
  -1  -3  -4    0.62    1.87
   1  -3  -4    0.10    1.02
   1  -3  -4   -1.28    1.48
   1   3  -4    1.65    1.65
   1  -3  -4   -2.75    2.46
   1  -3  -4   -0.69    1.64
  -1   3  -4   -1.92    2.19
  -1   3  -4   -2.75    2.74
  -1  -3  -4   -1.51    2.38
   1   3  -4    0.70    2.04
  -1  -3  -4    2.64    1.63
   1   3  -4    5.76    3.11
  -1   3  -4    0.35    1.87
   1   3  -4    0.17    1.94
   1   3  -4   -2.12    1.84
  -1   3  -4   -0.57    1.82
  -1   3  -3   22.19    2.60
   1   3  -3   24.90    2.65
   1  -3  -3   24.41    2.12
  -1  -3  -3   22.08    3.08
   1   3  -3   23.11    2.84
   1  -3  -3   22.01    2.67
   1  -3  -3   27.44    3.92
   1   3  -3   20.68    3.21
  -1  -3  -3   25.09    2.71
   1   3  -3   25.50    3.50
   1   3  -3   22.15    3.05
  -1   3  -3   19.37    3.25
   1  -3  -3   23.77    3.02
  -1  -3  -3   23.91    3.90
  -1   3  -3   20.61    3.13
  -1   3  -3   23.33    3.10
   1   3  -3   22.05    3.13
  -1   3  -3   20.12    3.22
  -1   3  -3   25.74    2.79
   1   3  -3   27.43    3.18
   1   3  -2    3.46    1.34
   1  -3  -2    1.83    0.79
  -1   3  -2    0.98    0.98
   1  -3  -2    0.61    1.05
  -1  -3  -2    0.85    1.37
   1   3  -2   -0.58    1.36
   1  -3  -2    3.30    1.72
   1   3  -2    3.19    1.45
   1   3  -2    1.00    1.59
   1  -3  -2    0.99    1.43
  -1   3  -2    1.21    1.41
   1   3  -2    0.80    1.62
  -1   3  -2    1.02    0.96
  -1  -3  -2    0.04    0.93
  -1   3  -2   -0.88    1.66
  -1   3  -2    2.79    1.26
   1   3  -2    1.33    1.69
  -1   3  -2    1.20    1.28
   1   3  -2    2.67    1.33
   1   3  -2    1.60    1.34
  -1   3  -1    9.03    1.39
   1   3  -1    9.23    1.99
  -1   3  -1    8.80    1.43
   1  -3  -1    7.31    1.09
   1  -3  -1    7.62    1.22
   1   3  -1    7.56    0.80
  -1  -3  -1    7.17    1.28
  -1  -3  -1    5.13    1.64
   1   3  -1    8.97    1.58
   1  -3  -1   11.12    1.62
   1   3  -1    8.79    1.53
   1   3  -1    6.19    1.32
  -1   3  -1    7.42    1.05
  -1   3  -1    9.04    1.11
   1   3  -1    7.65    1.50
   1  -3  -1    8.32    1.41
   1   3  -1    8.84    1.52
  -1   3  -1    8.53    1.45
   1   3  -1    7.76    1.37
   1   3  -1    7.50    1.49
  -1   3  -1    7.80    2.31
   1   3   0   13.54    1.36
  -1  -3   0   13.60    1.38
   1  -3   0   14.73    1.39
  -1  -3   0   11.70    1.58
  -1  -3   1    6.66    1.94
  -1   3   1    6.65    1.02
   1  -3   1    6.37    1.28
   1  -3   1    9.28    1.66
  -1   3   1    4.99    0.95
   1   3   1    5.90    1.78
  -1  -3   1    7.07    1.55
   1   3   1    7.54    1.45
  -1  -3   1    3.67    0.67
  -1  -3   1    6.84    1.36
  -1   3   1    7.17    1.28
   1  -3   1    2.59    0.79
  -1   3   1    5.73    1.12
   1  -3   1    2.07    0.68
  -1  -3   1    5.68    1.45
  -1  -3   1    6.55    1.45
  -1  -3   1    7.77    1.38
   1  -3   1   10.03    1.39
   1  -3   1    7.65    1.87
   1  -3   2    1.85    1.76
  -1  -3   2    1.63    2.25
  -1   3   2    0.71    0.90
   1   3   2    0.86    1.04
   1  -3   2    0.63    1.23
   1  -3   2    1.45    0.75
  -1  -3   2    0.96    1.54
  -1   3   2    0.71    1.02
   1   3   2    3.76    2.43
  -1  -3   2    1.46    1.39
   1   3   2   -0.37    1.80
   1  -3   2    0.59    1.19
  -1   3   2    1.40    1.25
   1   3   2    0.85    0.92
   1  -3   2    1.04    1.41
   1  -3   2    1.24    1.35
  -1  -3   2    1.05    1.30
  -1   3   2    0.81    1.68
  -1  -3   2    0.16    1.70
   1  -3   2    1.72    1.44
  -1  -3   2    1.08    1.33
   1  -3   2    0.17    2.17
   1   3   2   -0.06    0.78
  -1  -3   2    2.28    1.76
  -1  -3   2    3.39    1.60
   1  -3   2    2.05    1.40
   1  -3   3   24.32    3.15
  -1  -3   3   18.08    3.07
  -1   3   3   21.23    1.98
   1   3   3   23.69    1.29
  -1   3   3   24.05    1.73
   1   3   3   19.19    3.54
   1  -3   3   25.10    2.91
  -1  -3   3   21.32    2.50
  -1   3   3   20.16    2.45
   1  -3   3   21.96    2.69
   1  -3   3   23.06    2.25
  -1  -3   3   23.26    2.71
   1   3   3   23.19    2.91
  -1   3   3   21.19    3.27
   1   3   3   27.17    3.77
  -1  -3   3   20.67    2.76
   1  -3   3   25.61    2.91
   1  -3   3   20.13    2.80
  -1   3   3   20.67    2.59
   1  -3   3   21.83    3.06
  -1  -3   3   19.74    2.80
  -1  -3   3   21.91    3.07
   1   3   3   20.07    2.21
  -1  -3   3   17.97    2.79
   1   3   3   26.16    2.95
  -1  -3   3   23.75    2.92
   1  -3   3   23.59    2.90
   1  -3   3   23.58    2.93
   1   3   3   24.75    2.45
   1  -3   3   27.28    3.85
  -1  -3   3   21.68    3.11
  -1   3   3   22.69    2.47
  -1   3   3   25.94    2.84
   1   3   4    0.64    1.22
  -1  -3   4   -1.46    2.70
   1   3   4    1.55    0.72
  -1   3   4    2.06    0.97
   1  -3   4    0.11    1.58
  -1   3   4    0.69    1.01
   1   3   4    0.67    1.36
  -1  -3   4   -0.65    1.47
   1  -3   4    1.98    1.43
   1  -3   4    4.09    2.03
   1  -3   4    0.55    1.32
   1   3   4   -2.82    2.38
  -1   3   4   -0.74    1.17
  -1  -3   4   -2.46    1.71
   1   3   4   -0.53    2.64
   1  -3   4    1.09    1.26
  -1  -3   4    3.81    1.77
  -1   3   4   -0.47    1.91
   1  -3   4    0.59    1.43
  -1  -3   4    1.49    1.92
  -1   3   4    0.99    1.27
  -1   3   4    1.51    2.06
   1  -3   4    0.82    1.72
   1   3   4    2.63    1.24
  -1  -3   4    1.17    1.48
  -1  -3   4    3.12    1.45
  -1   3   4    1.77    1.38
   1  -3   4    4.68    1.84
   1  -3   4    2.83    2.14
  -1  -3   4    0.43    1.69
   1  -3   4    1.93    1.82
  -1  -3   4    1.43    1.80
  -1   3   4    1.82    1.30
   1   3   4   -0.02    1.22
   1   3   4   -0.09    1.49
  -1  -3   5    4.61    1.92
  -1   3   5    8.83    1.81
   1   3   5   10.11    2.19
   1  -3   5   11.86    2.79
   1   3   5   10.14    1.44
  -1   3   5    9.27    1.81
  -1  -3   5   11.64    3.05
   1   3   5    9.97    3.54
  -1  -3   5    5.58    2.78
   1  -3   5    6.55    2.06
   1  -3   5   10.17    2.70
  -1  -3   5   11.77    2.53
  -1   3   5    6.17    1.95
  -1   3   5    8.49    2.60
   1  -3   5    8.01    2.72
  -1  -3   5    9.06    2.82
   1  -3   5    5.38    2.51
   1   3   5   12.60    2.76
  -1   3   5    9.53    2.47
   1  -3   5    9.66    3.29
  -1   3   5   10.02    2.59
  -1  -3   5    8.09    2.17
  -1   3   5   10.18    2.41
  -1  -3   5    7.25    2.69
   1   3   5   10.50    2.57
   1  -3   5   11.79    3.10
  -1   3   6    4.40    1.98
  -1  -3   6   -4.13    3.66
   1  -3   6    4.91    2.34
  -1   3   6    1.49    1.86
   1   3   6    6.31    1.51
  -1  -3   6    1.98    1.78
   1   3   6    3.43    1.74
  -1   3   6   -6.25    4.75
  -1  -3   6   -0.44    2.53
   1   3   6    4.38    2.83
   1  -3   6    5.03    2.13
   1  -3   6    5.41    2.11
   1  -3   6    7.81    3.28
  -1   3   6    4.92    2.66
  -1  -3   6    2.24    2.09
   1   3   6   -0.31    2.61
   1  -3   6    0.35    2.18
  -1   3   6   -0.90    2.97
  -1   3   6    6.79    2.70
   1   3   6    4.77    2.46
   1   3   6    0.72    2.16
  -1  -3   6    1.64    2.77
   1  -3   7    1.40    1.71
   1  -3   7    0.94    2.54
  -1   3   7    3.51    1.61
   1   3   7    0.82    1.01
  -1   3   7    2.23    1.70
  -1  -3   7    0.37    2.85
  -1  -3   7    3.71    2.25
   1   3   7    4.49    2.62
   1   3   7    3.07    3.17
   1  -3   7    0.62    2.11
  -1  -3   7    2.64    2.49
  -1   3   7   -6.01    5.10
  -1  -3   7   -0.08    3.47
   1  -3   7    2.20    2.82
   1   3   7    1.57    2.51
  -1   3   7   -0.76    3.47
   1   3   7   -4.79    3.50
  -1  -3   7   -4.86    3.11
  -1   3   7    1.42    2.48
   1   3   7    1.01    2.48
   1  -3   7    1.13    2.73
  -1  -3   8    6.30    2.41
  -1  -3   8    4.75    2.98
   1   3   8    0.74    1.86
   1  -3   8    7.37    2.84
   1  -3   8    1.98    2.56
  -1  -3   8    5.12    3.01
   1  -3   8    5.86    2.73
   1   3   8    6.83    3.92
  -1   3   8    6.32    3.87
   1  -3   8    3.96    3.09
   1   3   8    5.79    3.43
  -1  -3   8    3.70    3.19
  -1   3   8    0.94    4.03
  -1  -3   8   -1.37    3.60
   1  -3   8    0.70    3.47
  -1   3   8    4.77    3.12
   1   3   8   -1.26    3.40
   1   3   9   -4.00    4.55
  -1   3   9    3.18    3.72
   1  -3   9   -2.75    3.98
  -1  -3   9   -6.27    4.96
   1   3   9    3.05    3.41
  -1   3   9    1.66    3.69
  -1  -3   9   -3.03    4.00
  -1   3   9    0.71    3.34
   1  -3   9    0.79    3.52
   1   3   9   -3.98    4.46
   1   3  10    3.08    3.30
  -1   3  10   -7.16    5.25
   1  -3  10   -7.77    5.53
   1  -4 -10   -4.45    3.93
   1  -4  -9   -1.49    3.99
  -1  -4  -9    1.03    4.11
   1   4  -9    5.90    5.20
   1  -4  -9    9.00    5.63
   1  -4  -8    2.53    2.71
  -1  -4  -8    3.58    3.51
   1  -4  -8    0.85    4.29
  -1   4  -8    1.81    4.65
   1  -4  -8    4.32    3.63
  -1  -4  -8    6.91    3.72
   1   4  -8    4.32    4.04
   1   4  -8   10.32    5.63
  -1   4  -8    6.74    4.24
   1   4  -8    2.34    3.19
  -1  -4  -7    2.44    2.76
   1  -4  -7   -0.15    2.22
  -1  -4  -7    1.27    2.57
   1   4  -7    4.34    4.43
   1  -4  -7   -4.25    3.90
   1  -4  -7    6.63    4.35
  -1   4  -7    3.39    3.73
   1   4  -7    1.01    2.72
  -1   4  -7    1.97    2.57
  -1   4  -7    2.70    3.03
   1   4  -7    3.50    3.00
   1  -4  -6    9.05    2.26
  -1  -4  -6   14.70    3.87
   1  -4  -6   12.82    3.40
  -1  -4  -6   10.66    3.12
  -1  -4  -6    7.78    3.73
   1   4  -6    7.21    3.98
   1  -4  -6    7.79    3.41
   1   4  -6    3.68    3.02
   1  -4  -6    8.26    3.34
  -1   4  -6   11.43    4.17
  -1   4  -6   11.63    3.64
  -1   4  -6    6.05    2.60
   1   4  -6    9.30    3.20
   1   4  -5    5.82    2.01
  -1  -4  -5    4.07    2.05
   1  -4  -5    4.48    2.00
   1  -4  -5    4.47    1.39
  -1   4  -5    1.25    2.79
   1   4  -5    2.97    2.62
  -1   4  -5    2.91    2.98
  -1  -4  -5    2.98    1.81
   1  -4  -5    7.77    3.30
   1  -4  -5    0.89    2.27
  -1  -4  -5    4.06    3.06
   1   4  -5    0.71    3.42
   1   4  -5    6.41    2.64
  -1   4  -5    4.93    2.37
   1   4  -5    5.90    3.25
  -1   4  -5    1.35    2.13
  -1   4  -4    5.96    1.94
   1   4  -4    4.86    1.54
   1  -4  -4    3.36    1.21
   1  -4  -4    3.06    1.42
  -1  -4  -4    8.06    2.59
  -1   4  -4    9.38    2.84
   1   4  -4    2.50    2.05
  -1  -4  -4    8.79    2.95
   1  -4  -4    8.62    2.70
  -1  -4  -4    7.43    2.31
   1   4  -4    5.23    2.32
   1  -4  -4    2.43    2.87
   1   4  -4    7.25    2.52
  -1   4  -4    7.35    2.65
  -1   4  -4    6.99    2.50
  -1   4  -4    6.61    2.56
   1   4  -4    9.21    2.26
   1   4  -4    6.08    2.09
   1  -4  -3   20.51    1.92
   1   4  -3   22.97    2.81
  -1   4  -3   25.37    3.06
   1  -4  -3   22.74    2.66
  -1  -4  -3   21.30    3.05
   1   4  -3   19.60    2.63
   1   4  -3   20.89    3.31
  -1  -4  -3   23.99    2.73
   1   4  -3   21.64    3.03
   1  -4  -3   26.58    3.04
  -1  -4  -3   22.75    3.95
   1  -4  -3   20.24    3.51
   1   4  -3   17.86    2.87
  -1   4  -3   18.75    3.07
   1   4  -3   18.94    2.67
   1   4  -3   21.76    2.87
  -1   4  -3   20.37    3.39
  -1   4  -3   24.55    2.90
  -1   4  -3   20.73    3.00
   1   4  -3   20.92    3.14
   1  -4  -2   21.12    1.76
  -1   4  -2   26.45    2.72
   1   4  -2   24.14    3.01
   1  -4  -2   23.30    2.38
   1   4  -2   20.68    2.69
  -1  -4  -2   23.51    2.61
   1   4  -2   22.85    2.63
   1  -4  -2   21.16    2.36
  -1   4  -2   20.76    2.20
   1   4  -2   21.28    2.68
   1   4  -2   26.12    3.05
   1  -4  -2   20.99    2.83
  -1  -4  -2   22.61    1.93
  -1   4  -2   19.42    2.42
   1   4  -2   23.32    2.65
   1   4  -2   24.97    3.07
  -1   4  -2   21.44    2.37
  -1   4  -2   20.21    3.25
  -1   4  -2   23.12    2.71
   1   4  -2   22.90    2.50
   1   4  -1   12.81    2.66
  -1   4  -1   15.49    1.96
   1  -4  -1   20.57    1.74
  -1   4  -1   15.41    2.02
   1  -4  -1   18.37    1.59
  -1  -4  -1   21.76    2.87
  -1  -4  -1   19.29    2.08
   1  -4  -1   20.45    1.98
   1   4  -1   19.23    1.22
   1   4  -1   16.86    2.12
   1  -4  -1   21.60    2.07
  -1  -4  -1   11.25    0.94
   1   4  -1   19.66    2.10
  -1   4  -1   18.21    1.55
  -1   4  -1   20.25    1.48
   1   4  -1   20.73    2.12
   1  -4  -1   18.97    2.03
   1   4  -1   19.65    2.17
  -1   4  -1   16.04    1.96
   1   4  -1   18.68    2.12
  -1   4  -1   18.24    3.11
   1   4  -1   17.94    1.92
   1   4  -1   17.16    2.41
  -1  -4   0    0.23    1.14
   1   4   0   -0.72    1.00
   1  -4   0    0.64    1.14
  -1  -4   0    1.54    1.26
  -1   4   0    1.93    1.36
  -1  -4   0    0.92    0.84
   1  -4   0    0.65    1.05
   1   4   0    1.46    0.86
  -1   4   1   17.33    1.92
   1  -4   1   21.75    2.47
  -1  -4   1   19.80    2.14
   1  -4   1   20.34    2.37
   1   4   1   18.56    1.84
  -1  -4   1   21.54    3.40
   1   4   1   23.04    3.11
  -1  -4   1   20.21    1.23
  -1  -4   1   20.76    2.33
   1   4   1   21.84    2.19
  -1  -4   1   18.11    1.97
   1  -4   1   19.35    1.72
  -1   4   1   20.40    2.12
   1  -4   1   18.00    1.28
   1  -4   1   21.06    3.07
   1  -4   1   19.41    2.12
  -1  -4   1   15.84    2.07
  -1   4   2   15.65    1.57
  -1   4   2   15.50    1.14
   1  -4   2   17.31    2.36
  -1  -4   2   17.65    3.15
   1  -4   2   17.82    2.64
  -1   4   2   15.96    2.07
  -1  -4   2   14.07    1.23
   1   4   2   16.48    3.31
   1  -4   2   17.11    1.14
  -1  -4   2   17.82    2.51
   1   4   2   16.01    2.17
  -1   4   2   17.26    2.12
   1   4   2   14.08    1.53
   1  -4   2   12.96    2.17
  -1  -4   2   14.12    2.18
   1   4   2    9.81    2.08
  -1  -4   2   16.95    2.30
  -1  -4   2   15.69    2.44
   1  -4   2   14.33    1.96
   1  -4   2   14.52    2.05
  -1   4   2   17.55    2.80
  -1  -4   2   15.91    2.17
  -1  -4   2    9.64    1.97
   1  -4   2   12.35    2.11
   1  -4   2   20.98    3.32
   1   4   2   15.00    1.20
  -1  -4   2   15.82    2.32
  -1   4   3   22.21    2.05
   1  -4   3   23.05    3.24
  -1  -4   3   23.33    3.28
  -1   4   3   22.50    2.61
   1   4   3   24.32    4.03
   1  -4   3   20.67    1.77
   1   4   3   21.80    2.79
   1  -4   3   20.00    2.78
  -1  -4   3   22.33    2.70
   1  -4   3   20.06    2.82
  -1  -4   3   23.73    3.07
  -1  -4   3   21.14    3.08
   1   4   3   20.35    2.29
   1  -4   3   21.53    2.87
  -1   4   3   21.91    2.53
   1  -4   3   21.50    2.66
   1  -4   3   21.98    3.07
   1   4   3   21.22    3.22
  -1  -4   3   19.60    2.79
  -1  -4   3   18.22    2.99
  -1   4   3   22.72    3.50
  -1  -4   3   20.04    3.06
   1  -4   3   20.71    3.77
  -1  -4   3   23.72    2.99
   1  -4   3   23.27    3.07
   1   4   3   21.12    2.73
  -1  -4   3   19.46    2.84
   1   4   3   24.27    2.35
  -1   4   3   24.10    2.77
   1  -4   3   23.71    3.14
  -1  -4   4    0.54    2.42
  -1   4   4    6.73    1.51
  -1   4   4    6.37    1.22
   1  -4   4    8.10    2.61
   1   4   4    6.90    0.97
  -1  -4   4    6.32    2.13
   1   4   4    6.61    2.98
  -1  -4   4    6.22    1.88
   1  -4   4    5.95    2.15
  -1   4   4    7.58    1.90
   1  -4   4    7.71    1.70
   1  -4   4    6.20    2.21
   1   4   4    4.62    2.04
  -1   4   4    7.73    2.02
  -1  -4   4    7.14    2.70
  -1  -4   4    6.66    2.24
   1  -4   4    3.73    1.73
  -1   4   4    6.53    2.30
   1  -4   4    9.73    2.64
   1  -4   4    4.52    1.81
   1   4   4    4.37    1.34
   1   4   4    9.48    2.97
  -1  -4   4    9.22    2.62
  -1  -4   4    6.40    1.94
   1   4   4    3.69    1.28
  -1   4   4    4.68    1.78
   1  -4   4    3.86    1.75
  -1   4   4    5.53    1.75
  -1  -4   4    5.70    2.23
   1   4   4    3.97    1.93
   1  -4   4    9.55    3.15
  -1  -4   4    4.00    1.98
   1  -4   4    5.43    2.00
  -1   4   5    6.45    1.76
  -1  -4   5    5.10    2.19
   1   4   5    5.71    1.15
   1  -4   5    3.09    2.07
  -1   4   5    4.12    1.38
   1   4   5    5.42    1.83
   1  -4   5    8.55    2.41
  -1  -4   5    1.08    1.91
  -1  -4   5    6.58    2.26
   1  -4   5    8.90    2.31
   1   4   5   10.10    3.66
  -1   4   5    4.93    1.75
  -1  -4   5    6.81    2.06
   1  -4   5    4.53    1.87
  -1  -4   5    5.40    2.36
   1   4   5    7.16    2.18
  -1   4   5    6.86    2.34
   1  -4   5    1.18    2.11
  -1   4   5   -1.35    2.99
  -1  -4   5    2.13    2.26
  -1   4   5    3.51    2.00
   1   4   5    4.91    1.74
  -1   4   5    3.31    1.79
   1  -4   5    1.45    2.09
  -1  -4   5    3.10    2.21
   1  -4   5    6.30    2.99
   1   4   6    8.21    1.26
  -1  -4   6   11.21    3.77
   1   4   6   10.08    2.43
  -1  -4   6    6.50    2.46
   1  -4   6    7.26    2.54
  -1   4   6   11.26    1.95
  -1   4   6    9.65    2.35
  -1   4   6   -0.76    4.23
   1  -4   6    5.70    1.94
   1   4   6    1.27    3.09
   1  -4   6    7.01    2.21
  -1  -4   6   12.22    3.10
   1   4   6    8.03    3.18
   1  -4   6    8.31    3.35
  -1   4   6    8.07    3.44
  -1  -4   6    6.19    3.42
   1  -4   6    8.23    2.79
   1   4   6   11.37    3.42
  -1   4   6    8.24    2.57
   1   4   6   10.58    3.14
  -1  -4   6    5.29    2.51
   1  -4   7    6.07    3.02
   1  -4   7    0.77    1.75
   1   4   7    5.21    2.57
  -1  -4   7    4.59    2.98
  -1   4   7    5.06    2.26
  -1  -4   7    3.58    2.02
   1   4   7    3.60    1.17
  -1   4   7    2.72    1.57
  -1   4   7   -1.95    4.57
  -1  -4   7    2.38    1.91
   1   4   7    3.75    2.99
   1  -4   7    1.85    1.85
  -1  -4   7    0.80    2.89
   1  -4   7   -0.01    2.82
   1   4   7   -1.51    3.59
  -1   4   7    2.10    3.06
   1  -4   7    3.78    3.57
  -1  -4   7    2.20    3.24
   1   4   7    1.53    2.15
  -1   4   7    1.41    2.80
   1   4   7    0.88    2.95
   1  -4   8    0.14    2.73
  -1  -4   8    4.85    3.80
  -1  -4   8   -3.41    2.88
   1  -4   8    2.96    2.26
  -1   4   8    0.66    3.59
   1   4   8    6.83    4.39
  -1  -4   8    6.53    2.92
  -1   4   8   -2.00    3.78
  -1  -4   8    6.39    3.93
   1   4   8    1.98    3.55
   1  -4   8   -2.38    3.74
  -1  -4   8    4.31    3.32
   1  -4   8    0.30    3.48
  -1   4   8    7.78    3.52
   1   4   8    5.22    3.22
   1   4   9   -3.53    4.11
  -1   4   9   -0.52    3.48
  -1   4   9    4.54    4.91
   1   4   9    2.86    4.47
  -1  -4   9   -1.21    4.03
   1  -4   9    1.31    4.11
  -1  -4   9   -1.26    3.82
   1  -4   9    1.72    3.59
   1   4   9   -7.58    5.16
  -1   4   9   -1.68    3.96
  -1   4  10   -0.95    4.40
   1  -4  10   -5.05    5.39
   1   4  10    1.56    2.96
   1  -5 -10   11.19    6.27
   1  -5  -9    1.19    3.51
   1   5  -9    8.23    6.71
  -1  -5  -9    3.01    3.31
   1  -5  -9   -0.99    4.09
  -1  -5  -8    4.10    3.30
   1  -5  -8    8.32    3.89
  -1  -5  -8    1.69    3.03
   1   5  -8    0.09    3.98
   1  -5  -8    3.39    3.77
   1  -5  -8    7.27    4.75
  -1   5  -8   -1.52    3.98
   1   5  -8    7.05    4.85
   1   5  -8    8.81    4.48
  -1   5  -8   11.26    4.11
   1  -5  -7   -0.47    2.81
  -1  -5  -7    1.63    2.78
  -1  -5  -7    0.08    2.72
   1  -5  -7    5.75    3.36
  -1   5  -7   -2.56    3.95
   1  -5  -7    1.28    3.84
   1   5  -7   -4.23    4.02
   1   5  -7    0.82    3.07
  -1   5  -7    3.64    3.34
  -1   5  -7    7.02    3.90
   1   5  -7    2.02    2.45
   1   5  -6   29.12    3.93
   1  -5  -6   24.02    3.10
   1  -5  -6   20.24    3.78
  -1  -5  -6   21.08    4.03
   1   5  -6   16.55    4.44
   1  -5  -6   28.64    5.83
   1  -5  -6   22.55    4.41
   1   5  -6   24.56    5.43
  -1  -5  -6   18.74    4.52
  -1  -5  -6   21.61    4.09
  -1   5  -6   28.11    6.12
   1   5  -6   22.30    4.00
   1   5  -6   30.63    5.35
  -1   5  -6   20.75    4.23
  -1   5  -6   21.39    4.43
  -1   5  -5    4.75    1.93
   1   5  -5    5.08    1.70
  -1  -5  -5    5.52    2.58
   1  -5  -5    6.91    2.59
   1  -5  -5    4.36    1.55
   1   5  -5    2.65    2.95
  -1  -5  -5    3.14    2.88
   1  -5  -5    3.48    2.16
  -1   5  -5    0.65    2.32
  -1  -5  -5    3.88    2.17
   1  -5  -5    4.20    3.63
   1   5  -5    5.98    3.10
   1   5  -5    4.71    2.73
  -1   5  -5    3.81    2.77
   1   5  -5    8.60    3.30
  -1   5  -5    4.53    2.37
   1  -5  -4   19.41    2.12
  -1   5  -4   14.05    2.43
   1   5  -4   17.44    2.77
  -1  -5  -4   19.55    3.23
   1  -5  -4   20.67    3.09
  -1  -5  -4   18.73    3.87
   1  -5  -4   20.47    3.19
  -1   5  -4   19.62    3.39
  -1  -5  -4   14.08    2.48
   1   5  -4   22.42    3.54
   1   5  -4   20.18    3.71
   1  -5  -4   18.87    3.95
   1   5  -4   17.98    3.75
   1   5  -4   22.98    3.69
  -1   5  -4   21.36    3.23
  -1   5  -4   17.40    3.58
  -1   5  -4   17.82    3.30
   1   5  -4   19.40    3.40
   1   5  -3    2.85    1.87
  -1   5  -3    0.46    1.37
   1  -5  -3    3.11    1.00
  -1  -5  -3    2.76    1.78
   1  -5  -3    2.02    1.74
  -1   5  -3    0.60    1.76
  -1   5  -3    1.88    1.20
   1   5  -3    0.16    1.97
   1   5  -3    0.43    1.66
   1  -5  -3    1.44    1.51
   1   5  -3    0.76    1.48
   1  -5  -3   -1.15    2.08
  -1  -5  -3    1.12    1.26
   1   5  -3    0.55    2.03
  -1   5  -3   -1.21    2.57
   1   5  -3    3.43    1.70
   1   5  -3   -1.73    1.87
  -1   5  -3    4.52    2.39
  -1   5  -3    3.15    1.50
  -1   5  -2   31.65    3.11
   1  -5  -2   30.40    2.13
   1   5  -2   28.25    3.44
   1  -5  -2   26.65    2.82
  -1  -5  -2   30.26    3.12
  -1   5  -2   30.47    2.71
   1  -5  -2   28.36    2.76
  -1  -5  -2   29.41    2.13
   1  -5  -2   31.47    3.37
   1   5  -2   31.51    3.04
   1   5  -2   29.51    3.11
   1   5  -2   30.34    3.41
  -1   5  -2   28.16    2.54
   1   5  -2   23.97    2.87
   1   5  -2   28.07    3.09
  -1   5  -2   29.61    3.05
   1   5  -2   31.45    3.44
  -1   5  -2   31.91    4.15
  -1   5  -2   28.67    3.01
  -1   5  -1   14.25    2.31
   1   5  -1   15.87    3.56
  -1   5  -1   17.40    2.55
   1   5  -1   13.43    1.92
   1  -5  -1   16.30    2.05
  -1  -5  -1   16.33    2.42
  -1  -5  -1   14.26    2.40
   1   5  -1   14.36    1.13
  -1  -5  -1   17.71    1.38
  -1   5  -1   14.05    1.21
   1  -5  -1   14.90    1.95
  -1   5  -1   14.87    1.60
   1   5  -1   12.60    2.34
  -1   5  -1   14.89    3.25
  -1   5  -1   14.76    2.23
  -1  -5   0   33.16    2.73
  -1  -5   0   32.48    2.54
   1   5   0   37.78    2.81
   1  -5   0   35.67    3.04
  -1  -5   0   37.45    3.50
   1   5   0   33.95    3.21
  -1   5   0   35.26    2.96
   1   5   0   37.63    2.47
  -1  -5   0   34.27    2.54
   1  -5   0   31.11    3.16
  -1   5   0   32.05    2.91
  -1  -5   1    9.54    2.71
  -1   5   1   16.18    2.20
  -1  -5   1   18.72    2.50
   1  -5   1   20.17    3.04
   1   5   1   16.48    2.05
   1  -5   1   17.10    2.59
  -1  -5   1   15.42    1.22
  -1  -5   1   15.98    2.59
   1   5   1   18.01    3.22
  -1   5   1   13.87    1.93
   1  -5   1   17.93    1.26
  -1  -5   1   16.74    2.24
  -1  -5   1   14.69    2.37
  -1   5   1   17.27    1.83
   1  -5   1    8.26    2.17
  -1  -5   2   20.43    3.46
  -1   5   2   20.61    1.84
   1  -5   2   16.28    2.46
  -1   5   2   18.33    1.53
   1  -5   2   20.15    2.89
  -1  -5   2   20.71    2.89
   1   5   2   17.76    3.61
  -1   5   2   17.96    2.21
  -1  -5   2   18.74    1.21
   1   5   2   14.20    2.40
   1  -5   2   19.95    2.27
  -1   5   2   20.35    2.31
  -1  -5   2   18.89    2.70
   1  -5   2   17.60    2.91
  -1  -5   2   18.77    2.47
  -1  -5   2   18.33    2.33
   1  -5   2   17.94    1.97
  -1   5   2   17.72    2.84
   1   5   2   21.46    1.88
   1   5   2   19.78    3.29
  -1  -5   2   21.15    3.16
  -1  -5   2   17.58    2.40
   1  -5   2   19.01    3.47
  -1  -5   2   16.97    2.58
   1  -5   2   20.51    2.70
   1  -5   3    2.34    1.91
  -1   5   3    0.99    0.87
  -1  -5   3    1.36    2.09
   1   5   3    1.20    1.20
   1  -5   3    1.24    2.04
  -1   5   3    1.65    1.19
   1  -5   3    1.76    0.71
  -1  -5   3    1.12    1.87
   1  -5   3   -1.33    1.44
   1   5   3   -0.87    2.78
   1   5   3    0.78    2.04
  -1   5   3    0.36    1.27
   1  -5   3    0.64    1.59
   1   5   3    1.78    1.13
  -1  -5   3    1.92    1.73
  -1  -5   3    1.53    1.83
  -1  -5   3   -2.49    2.13
   1  -5   3    3.51    1.82
   1  -5   3    1.87    1.41
  -1   5   3    1.95    2.25
   1  -5   3   -0.30    1.67
   1   5   3    0.97    0.96
   1  -5   3    2.26    1.80
  -1  -5   3    1.05    1.67
   1  -5   3    0.44    1.58
  -1  -5   3   -0.53    1.59
  -1  -5   3    1.86    1.49
  -1   5   4   23.23    2.28
   1   5   4   22.52    1.39
  -1   5   4   19.23    1.89
   1  -5   4   18.46    3.29
  -1  -5   4   19.23    3.68
  -1   5   4   22.52    3.04
   1  -5   4   22.31    3.17
   1   5   4   22.53    3.30
  -1  -5   4   20.47    3.27
   1  -5   4   23.90    2.13
  -1  -5   4   22.38    3.07
   1  -5   4   24.67    3.53
   1   5   4   23.77    4.87
  -1  -5   4   23.81    3.48
  -1   5   4   20.66    3.82
   1  -5   4   18.34    3.01
   1  -5   4   24.71    3.59
   1   5   4   24.13    2.84
  -1   5   4   25.40    3.22
  -1  -5   4   16.42    3.27
   1  -5   4   22.82    3.82
   1   5   4   21.33    4.19
  -1  -5   4   18.05    3.25
  -1   5   4   25.38    2.91
  -1  -5   4   22.10    3.71
  -1  -5   4   19.87    3.32
   1  -5   4   22.66    3.36
   1  -5   4   21.97    4.34
   1  -5   4   20.52    3.49
   1   5   4   27.44    3.53
  -1   5   4   24.64    3.17
  -1  -5   4   22.62    3.44
   1   5   4   21.37    2.56
  -1   5   5    1.31    1.04
  -1  -5   5    4.81    2.84
  -1   5   5    0.04    1.20
   1   5   5    2.19    1.49
   1   5   5    1.91    0.66
   1  -5   5    6.24    2.84
   1   5   5    2.34    3.16
  -1  -5   5   -0.56    2.28
  -1  -5   5    2.03    1.88
  -1  -5   5    1.92    1.88
  -1   5   5    1.51    2.00
   1  -5   5    0.33    1.14
   1  -5   5    4.78    2.26
  -1   5   5    1.94    1.73
   1  -5   5    1.77    2.04
  -1  -5   5    0.34    1.49
   1  -5   5    1.05    2.15
  -1   5   5    1.19    2.02
   1   5   5    1.04    1.40
  -1  -5   5   -0.36    2.11
   1   5   5    0.93    1.45
   1  -5   5    5.63    3.08
   1  -5   5    4.18    2.62
  -1   5   5    1.64    1.47
  -1  -5   5    1.77    2.39
  -1   5   6   26.11    3.10
  -1   5   6   25.23    2.74
   1  -5   6   24.35    4.46
   1   5   6   26.29    1.88
  -1  -5   6   21.12    4.51
   1   5   6   23.70    3.08
  -1  -5   6   25.14    4.00
   1  -5   6   27.50    3.35
  -1   5   6    7.55    4.03
  -1  -5   6   18.00    3.19
   1   5   6   23.29    5.60
   1  -5   6   20.05    3.32
   1  -5   6   27.32    4.89
  -1   5   6   20.31    4.30
  -1  -5   6   42.71    6.34
  -1  -5   6   22.56    4.57
   1  -5   6   22.90    4.39
  -1   5   6   21.05    3.72
   1   5   6   25.12    4.10
   1   5   7    2.56    1.84
  -1  -5   7    3.88    2.74
  -1  -5   7    2.68    3.13
   1   5   7    2.10    0.79
   1  -5   7    0.27    1.92
  -1   5   7    1.03    1.82
  -1   5   7    0.79    1.19
   1  -5   7   -0.95    2.83
  -1   5   7    2.25    3.36
  -1  -5   7    2.24    2.08
   1   5   7    3.07    3.68
   1  -5   7    1.22    1.72
  -1  -5   7    0.68    2.88
   1   5   7   -1.18    3.87
   1  -5   7    0.43    3.13
  -1   5   7    1.22    2.63
  -1  -5   7   -0.32    2.89
   1  -5   7    2.53    3.13
  -1   5   7    2.45    2.61
   1   5   7   -4.71    3.38
   1   5   7    4.93    2.64
   1  -5   8    3.50    2.84
  -1  -5   8    5.72    2.69
   1  -5   8   -2.31    4.15
  -1  -5   8   -1.64    3.87
   1   5   8   10.05    4.24
  -1   5   8    5.43    4.45
   1  -5   8    3.86    2.85
  -1   5   8    8.93    4.48
  -1  -5   8    1.32    3.38
   1   5   8    6.74    3.52
  -1  -5   8   10.91    4.23
  -1   5   8   -0.63    3.22
   1   5   8    3.25    2.72
   1  -5   8    2.66    2.71
   1   5   9   -8.09    4.58
  -1   5   9    8.00    3.99
  -1   5   9    4.32    3.77
  -1  -5   9   -2.18    3.71
   1   5   9   -1.13    3.36
   1  -5   9   -1.82    4.23
   1   5   9   -6.02    4.49
  -1   5   9    1.59    4.04
  -1  -5   9   -4.09    4.84
   1  -5   9    4.04    3.54
   1  -5  10    7.85    4.30
   1   5  10   -1.69    3.30
   1  -6 -10    8.46    4.68
  -1  -6  -9    3.89    3.81
   1   6  -9   14.57    6.48
  -1  -6  -9    4.10    4.17
   1  -6  -9   -0.63    4.10
   1   6  -9    9.56    4.26
   1  -6  -8    2.43    3.50
  -1  -6  -8   11.83    4.79
   1   6  -8    3.29    4.21
  -1   6  -8   -0.58    4.99
  -1  -6  -8    6.47    3.78
   1  -6  -8   -1.86    4.57
   1  -6  -8    3.27    3.31
  -1   6  -8    0.45    2.98
   1   6  -8    6.59    3.77
  -1  -6  -7    7.05    3.53
   1  -6  -7    9.79    3.45
   1  -6  -7    8.03    4.79
   1  -6  -7   10.39    3.58
  -1  -6  -7    5.84    2.90
  -1   6  -7   11.90    4.89
   1   6  -7    8.66    4.32
   1   6  -7    7.26    3.44
  -1   6  -7   10.48    3.95
   1   6  -7    8.34    3.35
  -1   6  -7   10.95    3.94
   1   6  -6   18.70    3.44
  -1  -6  -6   11.91    3.31
   1  -6  -6   17.02    2.73
   1  -6  -6   19.02    4.06
  -1  -6  -6   14.74    3.63
   1   6  -6   11.72    4.98
   1  -6  -6   15.14    4.33
  -1   6  -6    9.58    4.07
   1   6  -6   11.48    3.95
   1  -6  -6   21.12    4.57
   1   6  -6   18.26    4.52
   1   6  -6   12.16    3.41
  -1   6  -6   16.56    4.27
  -1   6  -6   12.37    4.15
   1   6  -5   14.10    2.82
  -1   6  -5   12.66    2.97
  -1  -6  -5   10.50    2.53
   1  -6  -5   14.08    2.10
   1  -6  -5   13.36    2.98
  -1   6  -5   11.39    3.91
   1   6  -5   13.05    3.88
  -1  -6  -5   12.40    2.65
   1  -6  -5   20.10    4.87
   1   6  -5   11.05    3.46
   1  -6  -5   10.74    2.67
  -1   6  -5   16.08    4.04
  -1   6  -5   12.20    3.38
   1   6  -5   19.35    4.09
   1   6  -5   20.32    4.48
  -1   6  -4    7.49    2.00
   1   6  -4    6.07    2.05
   1  -6  -4    7.09    1.58
  -1  -6  -4    8.58    2.52
   1  -6  -4    7.61    2.49
   1   6  -4   12.37    3.48
  -1   6  -4   11.63    2.69
   1   6  -4    7.57    2.08
  -1  -6  -4    7.61    1.95
   1  -6  -4    6.16    2.35
   1  -6  -4    6.98    2.23
  -1   6  -4    6.01    2.67
   1   6  -4    9.61    2.74
  -1   6  -4    2.97    2.79
   1   6  -4    7.14    2.24
  -1   6  -4    7.52    2.27
   1   6  -4    7.68    2.30
  -1   6  -4    9.04    2.23
   1   6  -4    6.83    2.47
  -1   6  -3   30.22    3.47
   1  -6  -3   27.74    2.29
   1   6  -3   32.89    3.93
   1  -6  -3   33.94    3.51
  -1  -6  -3   34.28    3.63
   1   6  -3   31.58    3.77
   1  -6  -3   27.24    3.84
  -1   6  -3   32.43    3.73
  -1   6  -3   27.49    3.09
   1   6  -3   35.97    4.23
   1  -6  -3   34.23    3.45
   1   6  -3   28.50    3.52
  -1  -6  -3   32.08    2.78
   1   6  -3   32.03    4.34
  -1   6  -3   33.89    3.96
  -1   6  -3   30.52    3.40
   1   6  -3   30.19    3.50
  -1   6  -3   25.15    3.88
   1   6  -3   29.86    3.63
   1  -6  -2    9.49    1.40
   1   6  -2   12.32    2.90
  -1   6  -2    7.38    1.69
  -1  -6  -2    9.10    0.96
  -1  -6  -2   13.05    2.40
   1  -6  -2   10.68    2.08
  -1   6  -2   10.14    1.74
   1  -6  -2   12.45    2.06
   1   6  -2   12.61    2.63
  -1  -6  -2   12.09    1.51
   1  -6  -2   10.58    2.53
   1   6  -2   11.12    2.46
  -1   6  -2   10.60    1.78
   1   6  -2   15.37    2.55
   1   6  -2   11.10    2.26
  -1   6  -2    9.39    2.52
   1   6  -2   13.12    2.91
   1   6  -2    9.52    1.91
  -1   6  -2    6.98    2.10
  -1   6  -2    7.63    1.72
   1   6  -1   33.81    4.52
  -1   6  -1   32.56    3.41
  -1  -6  -1   40.44    3.11
  -1   6  -1   32.96    3.66
   1  -6  -1   39.72    3.42
  -1  -6  -1   35.41    3.41
   1   6  -1   31.23    1.96
   1  -6  -1   34.22    2.87
  -1   6  -1   33.94    2.55
  -1   6  -1   32.80    1.70
   1   6  -1   34.09    3.15
   1   6  -1   34.93    3.38
  -1  -6  -1   25.78    1.79
  -1   6  -1   33.89    3.35
  -1   6  -1   33.13    4.52
  -1  -6   0   84.28    4.32
   1   6   0   87.48    4.63
   1  -6   0   96.46    5.39
  -1   6   0   78.11    4.88
  -1  -6   0   86.72    5.58
   1   6   0   92.66    5.57
   1   6   0   92.89    4.48
  -1   6   0   92.05    5.16
  -1  -6   0   90.87    4.56
   1  -6   0   90.44    5.12
   1  -6   1   32.99    3.53
   1   6   1   34.32    2.98
  -1   6   1   35.54    3.24
  -1  -6   1   33.15    4.72
  -1  -6   1   40.32    3.54
   1   6   1   36.11    4.08
  -1  -6   1   36.51    3.74
  -1  -6   1   33.35    2.00
  -1   6   1   32.10    2.78
  -1  -6   1   34.32    3.00
  -1   6   1   34.71    2.62
   1   6   1   40.05    2.49
   1  -6   1   36.81    4.22
  -1  -6   1   35.04    3.56
  -1   6   2    8.32    1.28
  -1  -6   2    9.85    2.30
   1  -6   2    9.76    2.44
   1   6   2    8.38    1.57
  -1  -6   2    8.91    3.27
   1  -6   2    8.07    2.20
  -1  -6   2   10.02    0.90
  -1   6   2    9.50    1.91
  -1  -6   2   12.14    2.62
   1   6   2   11.54    2.14
   1   6   2    8.94    3.12
   1  -6   2   10.42    1.95
  -1  -6   2    6.96    1.96
  -1   6   2   10.51    1.89
  -1  -6   2    9.82    2.14
   1  -6   2    8.94    1.48
   1   6   2    9.35    1.32
   1  -6   2    6.30    1.93
   1   6   2   11.06    2.80
  -1  -6   2    8.86    1.88
  -1   6   2   10.23    2.26
  -1  -6   2    9.62    2.29
   1  -6   2    9.27    1.99
   1  -6   2   10.63    3.09
   1  -6   3   27.92    3.68
  -1   6   3   29.62    1.99
   1  -6   3   33.36    3.96
  -1   6   3   25.86    2.27
  -1  -6   3   24.26    4.13
   1   6   3   28.33    4.43
  -1  -6   3   27.50    1.71
   1  -6   3   29.21    1.42
   1   6   3   27.60    3.27
   1  -6   3   20.61    3.59
  -1  -6   3   27.64    3.65
  -1   6   3   31.61    3.22
   1   6   3   26.08    2.49
   1  -6   3   25.87    2.89
  -1   6   3   28.81    3.02
  -1  -6   3   30.92    3.75
  -1  -6   3   26.80    3.29
  -1   6   3   27.67    3.85
   1   6   3   26.22    4.11
  -1  -6   3   28.84    3.65
   1  -6   3   27.68    3.14
   1  -6   3   26.19    3.61
   1  -6   3   31.97    4.58
  -1  -6   3   28.44    3.84
   1  -6   3   26.39    3.38
  -1  -6   3   21.15    3.18
   1   6   3   28.41    2.04
  -1  -6   3   32.01    3.62
   1  -6   4   10.67    2.76
  -1  -6   4   19.35    3.88
  -1   6   4   13.01    1.85
   1   6   4   11.62    2.41
   1   6   4    8.40    3.70
   1  -6   4    9.75    2.72
  -1   6   4   12.78    2.63
  -1  -6   4   13.43    2.72
   1  -6   4   12.08    2.75
  -1  -6   4   14.02    3.07
   1  -6   4   12.64    1.48
  -1  -6   4   13.04    2.95
   1   6   4   11.42    2.09
   1  -6   4   17.50    3.33
   1  -6   4   10.12    2.70
   1  -6   4   12.92    2.71
   1   6   4   17.50    3.83
  -1  -6   4    9.56    2.57
  -1   6   4   11.72    2.49
  -1  -6   4   17.14    3.14
  -1   6   4   11.17    3.50
  -1  -6   4   16.06    3.03
   1  -6   4   10.78    2.53
  -1   6   4    8.74    1.84
  -1   6   4   10.79    2.43
  -1  -6   4   17.26    3.39
   1   6   4   13.39    2.54
   1   6   4    9.49    1.82
   1  -6   4   21.69    4.50
   1  -6   4   16.11    3.04
  -1  -6   4    8.06    2.77
  -1   6   5    8.65    1.53
  -1   6   5    8.03    1.60
  -1  -6   5    6.12    3.08
   1  -6   5   10.24    2.70
   1  -6   5    9.12    1.56
  -1  -6   5    6.60    1.84
  -1   6   5    9.78    2.47
   1   6   5    9.06    4.22
  -1  -6   5    6.43    2.14
   1  -6   5    7.99    2.60
   1  -6   5    6.50    2.78
  -1  -6   5    6.58    2.58
   1  -6   5    9.53    2.50
   1   6   5    6.84    2.14
  -1   6   5    8.39    2.46
  -1  -6   5    5.78    2.78
   1   6   5    7.60    2.24
  -1  -6   5   14.52    3.71
  -1   6   5    8.62    2.33
   1  -6   5    9.46    2.81
   1   6   6   15.28    2.87
  -1  -6   6   22.04    4.97
  -1   6   6   17.51    2.23
   1  -6   6   17.51    4.24
  -1   6   6   15.07    2.60
   1  -6   6   19.82    3.94
   1  -6   6   19.62    2.68
  -1  -6   6   17.26    2.95
  -1   6   6   10.21    4.34
   1   6   6   14.33    4.53
  -1  -6   6   13.36    3.05
   1  -6   6   18.52    4.21
  -1   6   6   13.08    4.09
  -1  -6   6   20.76    4.42
   1   6   6   20.66    3.81
  -1  -6   6   10.72    3.67
  -1   6   6   21.40    4.03
   1  -6   6    9.86    3.43
   1   6   7    5.35    1.92
  -1  -6   7    3.32    3.02
   1  -6   7    2.38    3.05
  -1   6   7    7.15    1.78
  -1   6   7    5.67    2.02
  -1  -6   7   10.19    3.22
   1   6   7    7.78    4.75
  -1  -6   7    6.22    2.26
  -1   6   7    4.82    3.94
   1  -6   7    7.90    2.13
   1  -6   7    8.60    3.07
   1   6   7    5.15    2.76
  -1   6   7    9.12    4.04
  -1  -6   7    6.84    3.21
   1  -6   7    3.11    2.74
   1  -6   7    6.89    3.28
  -1  -6   7    3.24    3.13
   1   6   7    1.69    2.83
  -1  -6   8    8.55    4.80
  -1  -6   8    1.68    2.36
   1  -6   8    0.30    3.59
   1  -6   8    6.68    2.32
  -1   6   8    8.44    4.94
   1   6   8   10.65    5.27
   1   6   8    2.20    4.07
   1  -6   8    5.09    3.52
  -1  -6   8   -1.31    3.47
  -1   6   8   -1.59    3.52
  -1   6   8    1.60    3.18
   1  -6   8    6.20    3.78
  -1  -6   8    2.41    3.04
   1   6   8    4.21    3.61
   1  -6   9   13.60    5.29
   1   6   9    6.71    3.27
  -1   6   9    4.56    4.39
  -1   6   9    5.14    4.04
  -1  -6   9    5.27    4.39
   1   6   9    8.93    4.50
   1  -6   9    9.66    4.47
  -1   6   9    4.79    3.99
  -1  -6   9   -0.19    4.24
   1   6   9    2.95    2.90
   1  -6  10   -0.61    4.13
   1   6  10   -3.87    3.87
   1  -7 -10    7.72    4.83
  -1  -7  -9   -3.35    3.78
   1  -7  -9   -0.57    3.48
   1  -7  -9    5.45    3.51
  -1  -7  -9    6.85    4.10
  -1   7  -9    5.39    7.06
   1   7  -9   -2.34    5.99
  -1   7  -9    0.86    3.55
   1   7  -9   14.56    5.59
  -1  -7  -8   12.53    4.02
   1  -7  -8    8.66    3.99
  -1  -7  -8    9.47    4.08
  -1   7  -8    7.33    5.17
   1   7  -8    8.07    4.61
   1  -7  -8    9.52    4.42
   1  -7  -8    5.34    3.93
  -1   7  -8   16.81    5.16
  -1   7  -8   14.59    4.94
   1   7  -8   12.71    4.59
  -1  -7  -7    3.51    3.08
   1  -7  -7    5.84    3.22
  -1  -7  -7    2.34    2.99
  -1   7  -7   -2.87    3.52
   1   7  -7   -3.25    4.31
   1  -7  -7    6.81    3.82
   1   7  -7   -3.19    4.31
   1  -7  -7    6.61    4.57
   1   7  -7    6.48    3.33
  -1   7  -7    5.09    4.03
  -1   7  -7    0.24    3.11
  -1  -7  -6   33.30    5.18
   1  -7  -6   45.74    3.70
   1  -7  -6   40.84    5.18
   1   7  -6   41.07    6.88
  -1  -7  -6   49.98    5.56
  -1   7  -6   39.52    6.77
   1   7  -6   40.79    6.35
   1  -7  -6   40.65    6.86
   1  -7  -6   39.39    5.41
   1   7  -6   45.74    6.45
  -1   7  -6   47.79    6.76
  -1   7  -6   41.24    5.84
   1   7  -6   50.12    6.07
   1   7  -5    8.24    2.59
  -1   7  -5    8.97    3.02
  -1  -7  -5    8.94    2.95
   1  -7  -5    8.22    2.84
   1  -7  -5    7.66    1.53
   1   7  -5    8.82    3.57
   1  -7  -5    2.37    3.09
   1  -7  -5    8.31    2.57
  -1   7  -5    9.46    3.64
   1   7  -5    3.02    2.30
  -1  -7  -5    9.13    2.63
   1   7  -5    6.21    2.85
  -1   7  -5   12.06    3.35
   1   7  -5    7.48    2.98
  -1   7  -5    4.58    3.06
  -1   7  -4   23.18    3.60
   1  -7  -4   24.63    2.31
   1   7  -4   24.76    3.61
  -1  -7  -4   19.69    3.34
   1  -7  -4   25.76    3.39
  -1   7  -4   27.69    4.17
   1   7  -4   30.39    4.23
   1  -7  -4   28.71    3.66
   1   7  -4   26.81    4.39
  -1  -7  -4   23.30    3.02
   1  -7  -4   17.36    3.72
   1   7  -4   24.91    4.18
  -1   7  -4   24.71    3.49
   1   7  -4   22.58    3.78
   1   7  -4   29.53    4.81
  -1   7  -4   21.67    3.48
   1   7  -4   23.51    3.40
  -1   7  -4   24.54    3.49
  -1   7  -4   25.71    4.50
   1  -7  -3   40.95    2.75
   1   7  -3   41.23    4.56
  -1   7  -3   40.26    4.41
  -1  -7  -3   47.89    4.59
   1  -7  -3   44.28    4.01
   1   7  -3   44.27    4.45
  -1   7  -3   41.74    4.06
   1  -7  -3   43.53    3.88
   1   7  -3   43.36    4.44
   1  -7  -3   42.25    4.67
  -1  -7  -3   44.55    3.31
  -1   7  -3   42.21    3.78
   1   7  -3   43.25    4.63
  -1   7  -3   46.63    4.37
   1   7  -3   44.68    4.33
  -1   7  -3   50.35    4.90
   1   7  -3   43.20    5.02
   1   7  -3   45.79    4.48
  -1   7  -3   42.23    5.26
   1  -7  -2   35.08    2.65
  -1   7  -2   38.21    4.07
   1  -7  -2   38.86    2.45
   1   7  -2   36.52    4.41
  -1   7  -2   33.54    3.59
  -1  -7  -2   36.76    3.52
   1  -7  -2   38.52    3.52
  -1   7  -2   37.25    3.10
   1   7  -2   32.05    3.45
   1  -7  -2   31.43    3.51
  -1  -7  -2   35.12    2.44
   1   7  -2   38.10    3.73
   1  -7  -2   39.17    3.36
  -1   7  -2   35.62    2.98
   1   7  -2   36.62    4.17
  -1   7  -2   35.53    4.99
  -1   7  -2   35.95    3.76
   1   7  -2   34.47    3.87
   1   7  -2   34.03    3.49
  -1  -7  -1   29.57    3.06
   1  -7  -1   28.59    3.31
  -1   7  -1   32.71    3.88
   1   7  -1   27.27    3.26
  -1   7  -1   31.60    3.71
   1   7  -1   29.13    4.33
   1   7  -1   29.80    2.12
  -1   7  -1   29.49    1.61
   1  -7  -1   26.22    2.52
   1   7  -1   29.14    3.43
  -1  -7  -1   31.31    2.39
   1  -7  -1   28.56    2.66
  -1   7  -1   24.56    3.56
  -1   7  -1   29.96    4.64
   1   7   0  171.42    8.15
  -1  -7   0  157.49    7.83
   1  -7   0  182.46    8.24
  -1   7   0  164.22    7.59
  -1  -7   0  152.50    6.61
   1   7   0  174.33    6.82
   1   7   0  171.86    6.70
  -1   7   0  167.31    7.47
   1  -7   0  167.42    7.43
  -1  -7   0  178.80    6.97
   1  -7   1   17.39    2.88
   1   7   1   26.75    2.85
  -1  -7   1   18.52    4.10
  -1   7   1   26.64    3.19
  -1  -7   1   27.54    3.41
   1   7   1   27.00    3.89
  -1  -7   1   28.15    2.05
  -1  -7   1   24.06    3.28
  -1  -7   1   24.54    2.91
  -1   7   1   28.82    2.77
  -1   7   1   24.54    2.53
  -1  -7   1   25.18    3.15
   1   7   1   27.40    2.39
   1  -7   1   27.03    3.95
   1  -7   2   28.81    3.66
   1  -7   2   29.79    3.84
  -1  -7   2   29.20    4.96
  -1   7   2   30.37    2.82
   1   7   2   31.14    2.86
  -1  -7   2   32.41    3.60
  -1  -7   2   24.80    3.67
   1   7   2   26.45    4.59
   1   7   2   31.13    3.21
   1   7   2   27.57    3.72
   1  -7   2   26.57    2.72
   1  -7   2   28.30    2.26
  -1   7   2   31.40    3.58
  -1  -7   2   29.82    3.38
   1   7   2   31.41    1.65
   1  -7   2   28.09    4.31
  -1  -7   2   30.64    3.77
   1  -7   2   30.80    3.47
   1  -7   3   45.92    4.49
   1  -7   3   40.98    4.73
  -1   7   3   40.50    2.65
  -1  -7   3   47.46    5.58
   1   7   3   35.30    4.07
  -1  -7   3   41.76    4.52
  -1  -7   3   40.82    1.75
   1   7   3   41.27    5.75
  -1   7   3   44.28    3.99
   1  -7   3   40.75    3.55
   1   7   3   46.21    5.35
  -1   7   3   40.78    4.69
  -1  -7   3   46.23    4.77
  -1   7   3   37.01    3.51
   1   7   3   37.64    2.98
  -1  -7   3   39.56    4.02
  -1  -7   3   45.08    4.36
   1  -7   3   40.94    4.62
   1  -7   3   44.76    3.95
  -1  -7   3   53.03    4.89
   1  -7   3   43.14    4.33
   1  -7   3   40.51    5.41
  -1  -7   3   39.76    4.18
   1   7   3   42.04    2.30
  -1  -7   3   42.93    5.02
  -1   7   4   27.25    2.25
  -1  -7   4   27.43    5.14
  -1   7   4   31.72    2.67
   1  -7   4   32.87    4.58
   1  -7   4   30.87    4.43
   1  -7   4   30.49    3.93
  -1  -7   4   28.71    1.96
   1  -7   4   27.51    4.15
   1  -7   4   30.52    1.79
  -1   7   4   28.72    3.54
   1   7   4   27.20    3.71
   1   7   4   22.42    4.57
  -1  -7   4   24.64    3.24
  -1  -7   4   26.75    4.09
   1  -7   4   35.34    4.55
  -1   7   4   31.61    4.93
   1   7   4   24.03    4.51
  -1   7   4   31.51    3.59
   1  -7   4   32.61    4.01
   1  -7   4   32.11    3.85
  -1  -7   4   29.16    3.79
   1   7   4   30.50    3.29
  -1  -7   4   32.20    4.26
  -1   7   4   31.39    3.08
  -1  -7   4   32.37    4.37
  -1  -7   4   26.19    3.75
   1  -7   4   25.37    4.67
  -1  -7   4   27.36    4.01
   1   7   4   27.60    2.65
   1  -7   4   33.18    4.08
  -1  -7   4   25.68    4.36
  -1   7   4   26.30    3.53
  -1   7   5    9.23    1.56
  -1   7   5    8.72    1.73
  -1   7   5    9.17    1.75
   1  -7   5    9.20    3.43
   1  -7   5   10.35    3.38
  -1  -7   5   10.69    3.43
   1  -7   5   10.30    1.58
  -1  -7   5    7.10    2.30
  -1   7   5    9.59    2.86
   1   7   5    7.99    3.26
   1  -7   5   11.53    3.12
  -1  -7   5   10.11    2.07
   1  -7   5    9.68    3.06
  -1  -7   5   10.88    3.25
  -1  -7   5    8.30    2.56
  -1   7   5   11.49    2.76
   1  -7   5   13.27    3.24
   1   7   5    6.49    1.93
  -1  -7   5    7.08    3.08
  -1   7   5    8.25    2.15
   1   7   5    4.86    1.79
  -1   7   6   37.76    3.17
  -1  -7   6   46.76    6.85
   1  -7   6   54.26    6.11
   1  -7   6   42.06    6.32
  -1   7   6   47.15    3.58
   1   7   6   41.19    4.06
   1  -7   6   40.72    5.54
  -1  -7   6   44.24    3.98
   1   7   6   35.52    7.20
  -1   7   6   39.32    6.87
  -1  -7   6   48.68    5.56
   1  -7   6   48.73    3.54
  -1   7   6   48.23    6.55
   1  -7   6   41.28    5.66
  -1  -7   6   42.22    6.05
  -1   7   6   36.90    5.21
   1   7   6   42.27    4.91
  -1  -7   6   58.20    8.15
  -1  -7   7    4.25    3.54
  -1   7   7    1.51    1.50
  -1   7   7    1.78    1.31
   1  -7   7    2.66    2.79
   1  -7   7    8.48    4.18
   1   7   7    1.16    1.52
  -1  -7   7    1.40    2.57
  -1   7   7    0.66    4.57
   1  -7   7   -0.25    2.85
   1  -7   7    2.71    1.53
  -1  -7   7    1.44    1.65
   1   7   7    5.91    4.51
  -1   7   7    4.38    3.73
   1  -7   7    1.06    2.61
   1   7   7    3.29    4.16
  -1  -7   7    1.40    3.01
  -1  -7   7    0.48    3.34
  -1  -7   8   10.99    4.77
   1  -7   8   11.30    4.61
   1  -7   8   11.61    4.08
  -1  -7   8    8.08    3.38
   1  -7   8    8.32    3.18
   1   7   8    6.96    3.62
  -1   7   8    6.26    5.01
   1   7   8    8.81    4.02
   1  -7   8    9.07    3.93
  -1  -7   8    6.09    4.22
  -1   7   8    6.69    3.47
   1   7   8    6.22    3.07
  -1   7   8    9.82    3.76
  -1  -7   8    5.61    4.02
   1  -7   9   -8.01    5.03
   1  -7   9    9.52    5.19
   1   7   9    5.70    5.18
  -1   7   9    2.40    5.09
   1  -7   9    2.78    3.08
  -1   7   9    3.64    4.44
  -1  -7   9   -4.80    4.40
   1   7   9    6.25    4.75
  -1  -7   9   -3.43    4.91
   1   7   9    4.72    3.78
  -1   7   9   -1.69    3.74
  -1   7  10   11.68    5.60
   1   7  10    7.62    4.29
   1  -8 -10    6.75    5.22
  -1  -8  -9   14.32    4.60
   1  -8  -9    7.40    4.27
   1   8  -9   12.13    6.07
  -1  -8  -9   12.59    4.29
  -1   8  -9   12.97    7.12
   1  -8  -9   10.62    4.60
   1   8  -9    3.41    3.90
  -1   8  -9    7.53    3.78
   1  -8  -8    5.09    3.11
  -1  -8  -8    9.79    4.29
   1   8  -8   -0.58    4.12
   1  -8  -8    8.24    4.55
  -1   8  -8    4.41    4.99
  -1  -8  -8    2.56    2.79
  -1   8  -8    9.86    4.59
  -1   8  -8   -1.99    3.35
   1   8  -8    1.01    3.01
  -1  -8  -7   23.42    4.84
   1  -8  -7   22.20    4.31
   1   8  -7    8.22    4.52
   1  -8  -7   21.14    4.78
  -1  -8  -7   13.09    3.46
  -1   8  -7   12.64    5.05
   1  -8  -7   17.47    5.38
   1   8  -7   12.28    3.92
   1   8  -7   19.29    4.91
  -1   8  -7    7.28    4.28
  -1   8  -7   25.61    5.60
   1  -8  -6   27.51    4.65
   1  -8  -6   29.44    3.02
  -1  -8  -6   26.97    4.71
   1   8  -6   21.30    4.75
  -1   8  -6   16.48    4.80
   1  -8  -6   32.69    5.20
  -1  -8  -6   32.22    4.93
   1   8  -6   34.86    6.51
   1  -8  -6   27.48    5.89
   1   8  -6   25.62    5.05
  -1   8  -6   28.09    5.65
   1   8  -6   25.67    5.31
  -1   8  -6   38.15    6.20
   1  -8  -5   36.18    2.91
   1   8  -5   31.51    4.47
  -1  -8  -5   42.88    5.21
   1  -8  -5   37.27    4.96
  -1   8  -5   34.54    5.19
   1   8  -5   37.93    5.98
   1  -8  -5   35.89    4.89
   1   8  -5   37.58    5.44
   1  -8  -5   34.63    5.36
  -1  -8  -5   37.48    4.42
  -1   8  -5   34.20    5.67
  -1   8  -5   39.10    5.30
   1   8  -5   34.58    4.95
   1   8  -5   34.91    5.73
   1   8  -4   26.62    4.11
  -1   8  -4   24.44    3.60
   1  -8  -4   19.93    2.18
   1  -8  -4   22.17    3.60
  -1  -8  -4   23.42    3.90
  -1   8  -4   21.15    3.82
   1   8  -4   22.72    4.24
  -1   8  -4   26.50    3.62
   1   8  -4   19.37    3.42
   1  -8  -4   21.16    4.03
   1  -8  -4   21.43    3.31
   1   8  -4   22.20    4.11
  -1  -8  -4   23.79    2.97
   1   8  -4   21.81    4.05
  -1   8  -4   19.79    3.35
   1   8  -4   21.24    4.19
  -1   8  -4   23.71    4.98
  -1   8  -4   23.83    3.77
   1   8  -4   25.22    3.73
   1   8  -3  100.26    7.57
  -1   8  -3  108.79    7.07
   1  -8  -3   96.74    4.31
  -1  -8  -3  103.80    3.10
   1  -8  -3  101.03    6.03
  -1  -8  -3  101.13    6.39
   1   8  -3   95.93    6.40
  -1   8  -3  104.26    6.05
  -1   8  -3   96.47    5.93
   1  -8  -3  100.29    6.97
   1  -8  -3  100.92    5.80
  -1  -8  -3  105.37    5.04
   1   8  -3  102.61    6.65
   1   8  -3  105.35    7.00
  -1   8  -3  106.78    6.64
  -1   8  -3  105.59    6.90
   1   8  -3   97.38    7.37
  -1   8  -3  116.58    8.70
   1   8  -3   99.87    6.54
  -1   8  -2   51.46    4.92
   1  -8  -2   48.36    3.27
   1  -8  -2   53.11    3.35
   1   8  -2   49.15    5.41
   1   8  -2   47.16    1.86
   1  -8  -2   46.46    4.03
  -1  -8  -2   44.75    4.10
   1  -8  -2   51.31    4.45
  -1   8  -2   50.90    3.44
   1  -8  -2   46.42    3.74
   1   8  -2   46.63    4.39
   1   8  -2   49.22    4.39
  -1   8  -2   48.17    3.76
  -1  -8  -2   53.79    3.12
   1   8  -2   52.35    5.19
  -1   8  -2   55.14    4.90
  -1   8  -2   44.66    5.81
   1   8  -2   52.19    4.44
   1   8  -2   48.00    4.70
  -1   8  -2   55.05    4.72
   1  -8  -1   69.76    5.26
  -1   8  -1   82.09    6.30
  -1  -8  -1   76.29    5.00
  -1   8  -1   71.53    5.40
   1   8  -1   60.86    6.40
   1   8  -1   72.21    3.57
  -1   8  -1   71.14    2.52
   1  -8  -1   75.02    4.26
   1   8  -1   72.27    5.33
  -1   8  -1   68.38    6.19
   1   8  -1   74.16    5.59
  -1  -8  -1   75.40    3.96
   1   8   0  105.60    6.90
   1  -8   0  105.55    6.94
  -1   8   0  107.76    6.62
  -1  -8   0  102.62    6.90
   1   8   0  108.71    5.87
  -1  -8   0  106.80    5.87
  -1   8   0   93.83    3.53
   1   8   0  114.13    5.98
   1  -8   0   98.00    6.29
  -1   8   0  105.56    6.37
  -1  -8   0  102.95    5.91
  -1  -8   1   73.98    7.05
  -1   8   1   71.77    5.35
   1  -8   1   68.13    5.69
   1   8   1   72.71    4.78
  -1  -8   1   75.27    5.64
  -1  -8   1   64.93    5.03
  -1  -8   1   65.04    3.53
   1   8   1   72.25    5.94
  -1  -8   1   76.40    5.08
  -1   8   1   73.69    4.39
  -1  -8   1   75.68    5.37
  -1   8   1   73.59    4.31
   1  -8   1   70.93    6.26
   1   8   1   76.70    4.21
  -1  -8   2   40.65    4.27
   1   8   2   37.57    3.24
   1  -8   2   34.08    4.27
  -1  -8   2   38.88    5.32
  -1   8   2   37.51    3.41
   1  -8   2   42.98    4.60
  -1  -8   2   36.42    1.74
  -1  -8   2   36.41    4.27
   1   8   2   36.94    5.15
   1  -8   2   41.61    2.73
   1   8   2   34.27    4.24
  -1   8   2   42.61    4.32
  -1  -8   2   39.63    4.07
   1  -8   2   46.75    5.55
  -1  -8   2   35.68    4.29
   1   8   2   40.87    2.20
  -1   8   2   38.56    2.92
   1  -8   3   83.95    6.95
  -1   8   3   94.31    4.60
   1   8   3  102.55    5.14
  -1  -8   3  100.50    8.26
   1   8   3   97.01    8.61
   1   8   3   99.73    6.37
  -1   8   3  101.64    6.15
  -1  -8   3   99.14    7.16
   1  -8   3   95.88    5.83
   1   8   3  103.47    7.94
   1  -8   3   97.16    5.40
  -1   8   3  100.36    5.75
   1  -8   3  101.54    7.42
  -1  -8   3   93.27    6.28
  -1   8   3   93.95    7.20
  -1  -8   3   99.20    6.11
  -1  -8   3  101.93    6.94
   1   8   3   92.56    3.25
   1   8   3   95.33    4.77
   1  -8   3  102.73    6.88
  -1  -8   3  103.30    6.83
  -1  -8   3  101.71    6.90
   1  -8   3   94.62    6.53
  -1  -8   3  102.05    7.63
   1  -8   3  100.51    8.54
   1  -8   4   36.49    4.68
  -1   8   4   29.62    2.55
  -1  -8   4   28.20    4.34
  -1  -8   4   29.40    5.05
   1  -8   4   30.60    4.56
  -1  -8   4   27.50    1.99
  -1   8   4   31.52    3.79
   1   8   4   25.22    5.32
   1  -8   4   25.30    4.26
   1  -8   4   32.04    4.04
   1   8   4   31.87    4.23
  -1  -8   4   30.74    1.73
  -1  -8   4   27.32    4.14
  -1  -8   4   27.72    4.07
   1  -8   4   24.42    3.60
   1  -8   4   27.80    4.45
   1   8   4   39.91    5.89
   1   8   4   30.64    3.24
   1  -8   4   26.13    3.37
  -1   8   4   31.59    3.79
  -1  -8   4   32.10    4.13
  -1   8   4   32.63    5.26
  -1  -8   4   30.49    4.35
   1  -8   4   35.80    4.44
   1  -8   4   32.13    5.33
  -1  -8   4   32.34    4.24
   1   8   4   25.61    2.53
  -1  -8   4   34.20    5.18
   1  -8   5   40.73    5.75
  -1   8   5   34.45    2.79
  -1  -8   5   28.65    5.55
  -1   8   5   37.91    2.76
   1  -8   5   35.67    4.98
  -1  -8   5   39.88    5.13
   1   8   5   31.87    6.24
   1  -8   5   29.17    4.56
  -1  -8   5   35.24    2.72
  -1   8   5   40.69    7.43
   1  -8   5   34.96    2.09
  -1  -8   5   31.74    2.18
   1   8   5   37.40    3.97
  -1  -8   5   39.14    5.10
   1  -8   5   36.21    4.71
  -1  -8   5   33.03    4.89
   1  -8   5   35.89    4.86
  -1   8   5   36.84    4.32
  -1  -8   5   36.36    5.25
   1   8   5   37.06    3.64
  -1   8   5   33.85    3.76
  -1   8   6   27.24    2.68
  -1   8   6   29.81    2.76
   1  -8   6   26.00    5.41
   1   8   6   26.92    3.28
  -1  -8   6   37.03    6.73
   1  -8   6   32.65    5.23
  -1   8   6   27.55    2.58
   1  -8   6   32.90    2.55
   1   8   6   21.19    5.67
  -1  -8   6   23.95    4.29
  -1   8   6   23.54    5.68
   1  -8   6   29.53    4.93
  -1  -8   6   38.44    3.29
  -1  -8   6   28.24    2.56
  -1  -8   6   23.42    4.60
   1  -8   6   28.12    4.78
  -1  -8   6   32.18    5.38
  -1   8   6   24.61    3.93
   1   8   6   32.34    4.23
   1  -8   7   11.79    4.43
  -1  -8   7   16.50    4.48
   1  -8   7   34.20    5.88
  -1  -8   7   21.00    4.46
   1   8   7   19.35    3.18
  -1  -8   7   18.80    2.47
   1   8   7   12.46    5.59
  -1   8   7   11.77    4.48
   1  -8   7   14.58    3.65
   1  -8   7   16.51    4.76
  -1   8   7   12.21    4.94
  -1  -8   7   26.78    5.27
  -1  -8   7   17.97    4.51
  -1  -8   8    4.35    3.03
   1  -8   8    1.98    3.17
  -1  -8   8    2.41    3.85
   1  -8   8    3.20    2.86
  -1  -8   8    1.94    2.66
   1  -8   8    6.83    4.49
  -1   8   8    5.79    4.47
   1   8   8   -4.59    4.74
   1  -8   8    1.70    3.23
   1   8   8    2.89    3.70
  -1  -8   8    8.76    4.64
  -1   8   8    0.44    3.99
   1   8   8    4.35    3.65
  -1  -8   9   14.14    5.40
   1  -8   9   14.66    5.03
   1  -8   9   13.28    5.80
   1   8   9   20.43    7.05
  -1   8   9    7.36    5.18
  -1  -8   9   -0.20    4.22
  -1   8   9    5.68    5.01
   1  -8   9    7.42    3.68
   1   8   9   15.22    5.40
   1   8   9   14.50    5.07
  -1   8   9    6.95    4.05
   1   8  10   -3.39    4.51
   1   8  10   -6.39    5.01
   1  -9 -10   10.25    5.28
  -1  -9  -9   11.36    5.08
   1  -9  -9    6.28    3.75
   1  -9  -9   10.43    5.12
   1   9  -9   11.22    7.32
  -1   9  -9   15.22    6.70
  -1  -9  -9    8.14    4.15
  -1   9  -9    9.18    5.15
   1   9  -9   14.40    5.17
   1  -9  -8   12.43    4.52
  -1  -9  -8    5.80    3.27
  -1   9  -8   13.68    5.61
   1   9  -8   10.92    5.16
  -1  -9  -8   11.99    4.29
   1  -9  -8   12.00    4.58
   1   9  -8   10.21    4.06
  -1   9  -8   12.57    5.21
  -1   9  -8   11.33    4.47
   1  -9  -7   12.43    3.95
  -1  -9  -7   14.64    4.39
   1  -9  -7    9.93    4.26
   1   9  -7   14.36    5.18
   1  -9  -7   13.87    5.02
  -1  -9  -7   12.55    3.57
  -1   9  -7    6.72    4.10
   1   9  -7   18.44    5.11
  -1   9  -7   16.92    4.79
   1   9  -7   14.06    4.31
  -1   9  -7   12.72    4.27
   1  -9  -6   57.66    3.81
   1  -9  -6   58.16    6.39
  -1  -9  -6   49.36    6.30
  -1   9  -6   54.16    7.46
   1   9  -6   45.86    7.08
   1  -9  -6   58.90    6.32
  -1  -9  -6   67.64    6.32
   1  -9  -6   59.47    8.31
  -1   9  -6   51.42    7.20
  -1   9  -6   50.51    6.38
   1   9  -6   44.19    5.99
   1   9  -6   44.78    6.49
   1  -9  -5   19.48    2.18
   1   9  -5   13.33    3.20
  -1  -9  -5   17.47    3.87
   1  -9  -5   16.58    3.41
  -1  -9  -5   19.31    3.50
   1  -9  -5   18.26    4.59
   1  -9  -5   21.71    3.77
   1   9  -5   19.82    4.42
  -1   9  -5    9.66    3.14
  -1   9  -5   16.85    4.88
   1   9  -5   19.26    3.96
  -1   9  -5   14.69    3.70
   1   9  -5   26.81    5.28
   1   9  -4   80.22    6.97
  -1   9  -4   83.97    6.92
   1  -9  -4   74.24    4.00
   1  -9  -4   84.09    6.31
  -1  -9  -4   93.70    6.92
   1  -9  -4   84.34    7.53
  -1   9  -4   81.57    6.19
  -1  -9  -4   74.67    5.04
  -1   9  -4   79.59    6.74
   1   9  -4   78.85    7.13
   1   9  -4   83.53    6.91
   1  -9  -4   82.85    5.94
  -1   9  -4   71.80    8.05
  -1   9  -4   78.33    6.89
  -1   9  -4   79.18    6.57
   1   9  -4   80.28    6.75
   1   9  -4   75.66    7.46
   1  -9  -3   18.62    2.18
  -1  -9  -3   18.85    1.66
  -1   9  -3   13.52    2.71
   1   9  -3   16.41    3.82
  -1  -9  -3   21.59    3.74
   1  -9  -3   24.06    3.54
   1   9  -3   26.34    3.62
   1  -9  -3   15.58    3.29
   1   9  -3   22.02    3.35
  -1  -9  -3   20.24    2.48
  -1   9  -3   18.52    2.97
  -1   9  -3   20.73    2.90
   1  -9  -3   16.85    2.74
   1   9  -3   19.48    3.62
   1   9  -3   20.22    3.29
  -1   9  -3   23.27    3.73
   1   9  -3   22.60    4.22
  -1   9  -3   22.57    4.04
  -1   9  -3   16.44    4.17
   1  -9  -2  188.38    6.78
   1  -9  -2  196.48    7.10
  -1   9  -2  188.99    9.58
   1   9  -2  173.20   10.43
   1  -9  -2  190.72    8.24
   1   9  -2  191.91    4.04
  -1  -9  -2  175.29    8.59
  -1   9  -2  180.55    6.16
   1   9  -2  162.08    7.86
   1  -9  -2  187.48    7.49
   1   9  -2  177.46    8.48
  -1  -9  -2  190.76    6.12
  -1   9  -2  170.95    7.56
   1  -9  -2  191.00    8.38
   1   9  -2  184.74    9.78
  -1   9  -2  192.80    9.05
   1   9  -2  184.06    8.61
   1   9  -2  192.70    9.56
  -1   9  -2  195.60    9.10
  -1   9  -2  175.77   10.58
  -1   9  -1    0.57    2.15
   1  -9  -1    0.69    2.06
  -1  -9  -1    2.53    2.28
   1   9  -1   -5.09    3.22
   1   9  -1    0.68    2.03
  -1   9  -1    0.77    1.92
   1   9  -1    1.96    1.17
  -1   9  -1    0.99    0.71
  -1  -9  -1    1.12    1.25
   1  -9  -1    1.47    1.42
  -1   9  -1   -3.08    3.01
   1   9  -1   -0.51    2.32
   1   9   0  451.78   14.80
  -1   9   0  451.81   14.04
  -1  -9   0  433.81   14.63
   1  -9   0  474.10   15.22
   1   9   0  453.18   12.34
  -1   9   0  424.00    7.95
   1   9   0  461.30   12.35
  -1   9   0  460.81   13.83
   1  -9   0  457.59   13.64
  -1  -9   0  453.31   12.95
  -1   9   1    1.13    2.17
  -1  -9   1   -2.78    3.79
   1   9   1    0.44    1.77
   1  -9   1    1.17    2.37
  -1  -9   1   -0.39    1.12
  -1  -9   1   -2.87    3.56
   1   9   1    0.22    2.26
  -1   9   1   -0.49    1.21
  -1   9   1    2.08    1.80
   1  -9   1    0.09    1.77
   1   9   1    3.47    1.78
  -1  -9   1    1.73    1.87
  -1   9   2  167.68    7.74
   1  -9   2  198.55    9.92
   1   9   2  184.51    7.42
  -1  -9   2  199.01   11.56
   1  -9   2  184.62    9.41
   1   9   2  196.48   11.28
  -1  -9   2  171.64    4.40
  -1  -9   2  184.15    9.66
  -1  -9   2  189.73    9.01
   1   9   2  175.91    9.38
  -1   9   2  182.25    8.61
  -1  -9   2  196.54    9.72
   1  -9   2  187.09   11.00
   1   9   2  181.80    5.31
  -1   9   2  187.09    6.47
  -1  -9   2  180.52    8.84
  -1  -9   3    9.28    3.67
   1  -9   3   17.44    3.46
   1   9   3   14.53    2.25
  -1   9   3   15.36    2.29
   1  -9   3   17.42    3.68
  -1  -9   3   16.62    3.71
   1   9   3   21.20    5.19
   1   9   3   18.79    3.16
  -1  -9   3   14.33    3.28
   1   9   3   19.26    4.04
   1  -9   3   12.20    2.44
   1  -9   3   17.58    2.42
  -1  -9   3   14.76    3.06
  -1  -9   3   16.74    2.52
   1  -9   3   16.57    3.56
  -1   9   3   12.43    2.81
   1   9   3   17.79    1.49
   1  -9   3   12.62    3.13
  -1  -9   3   22.22    4.00
   1  -9   3   19.59    4.56
   1   9   4  103.23    5.50
   1  -9   4  103.41    8.45
  -1  -9   4  110.45    9.35
  -1   9   4  109.93    4.92
  -1  -9   4  106.44    7.99
   1   9   4  117.34   10.20
  -1   9   4  103.06    6.94
   1   9   4  110.24    7.56
   1  -9   4   91.10    7.75
   1   9   4  113.92    9.28
  -1  -9   4   99.39    6.81
  -1   9   4  106.46    8.81
  -1  -9   4  103.29    7.82
   1  -9   4  103.32    6.90
  -1   9   4  108.28    6.66
   1   9   4  104.15    5.87
   1  -9   4   99.52    6.44
   1   9   4  100.62    4.34
  -1  -9   4  123.66    8.36
   1  -9   4  110.83    9.80
   1  -9   4  113.70    8.06
  -1  -9   4  109.13    7.91
  -1  -9   5   10.72    3.82
  -1   9   5   14.07    2.01
   1   9   5   15.28    2.35
   1  -9   5    3.02    3.25
   1  -9   5   15.89    4.24
  -1  -9   5   13.18    4.14
  -1   9   5   15.17    5.58
   1   9   5   24.43    6.28
  -1  -9   5   15.60    1.48
   1  -9   5   13.02    3.39
  -1  -9   5   14.26    1.31
  -1  -9   5   16.78    4.10
   1  -9   5   10.34    3.11
   1  -9   5   13.14    2.99
  -1  -9   5   14.53    3.13
  -1   9   5   14.68    3.12
  -1  -9   5    6.84    3.20
   1   9   5   17.11    2.99
  -1   9   5   11.76    2.54
   1   9   5   12.07    2.26
   1  -9   6   59.01    7.40
  -1  -9   6   70.75    7.68
   1  -9   6   69.00    7.69
  -1   9   6   62.83    3.91
  -1  -9   6   64.32    8.59
  -1   9   6   61.25    3.72
  -1  -9   6   63.58    3.15
  -1  -9   6   66.22    6.95
   1   9   6   61.53    9.00
   1  -9   6   65.28    2.75
  -1  -9   6   53.64    3.13
  -1   9   6   65.66    9.73
   1  -9   6   63.86    6.97
   1  -9   6   65.63    7.06
  -1  -9   6   58.74    7.01
  -1   9   6   59.66    5.61
   1   9   6   65.06    5.61
   1   9   7   13.48    2.66
  -1  -9   7   16.74    5.39
  -1  -9   7   10.26    4.50
   1  -9   7    7.70    3.65
   1  -9   7   12.52    4.43
  -1   9   7   16.04    4.51
  -1  -9   7   18.16    4.80
   1  -9   7    8.91    3.96
   1  -9   7   12.42    3.90
  -1  -9   7    9.66    3.72
   1   9   7    4.38    4.11
  -1   9   7    0.07    5.46
  -1  -9   8    5.68    4.58
   1  -9   8    8.95    4.06
  -1  -9   8   15.02    4.94
  -1  -9   8   11.92    3.74
   1  -9   8   13.83    4.74
  -1   9   8   14.04    6.28
   1   9   8    9.84    5.72
   1  -9   8   12.75    4.16
   1  -9   8   15.30    4.43
  -1  -9   8   16.96    5.25
   1   9   8    6.90    3.65
  -1   9   8   10.58    4.54
   1  -9   9    1.14    3.59
  -1  -9   9    5.22    4.15
   1  -9   9    9.60    5.41
   1   9   9   15.60    6.59
  -1   9   9    3.30    4.01
  -1  -9   9   14.43    5.09
   1   9   9    8.87    4.91
   1  -9   9   13.59    5.26
  -1   9   9   10.67    5.68
  -1   9   9   12.74    5.27
   1   9   9    7.01    4.07
   1   9  10   -2.50    5.51
  -1   9  10    1.05    4.75
   1   9  10   13.91    5.55
   1 -10 -10    7.19    4.70
  -1 -10  -9   19.93    5.54
   1 -10  -9   22.53    5.98
   1  10  -9   25.21    8.34
  -1  10  -9   15.69    6.77
  -1 -10  -9   26.23    6.50
   1 -10  -9   21.89    6.43
  -1  10  -9   19.16    5.18
   1  10  -9   21.70    6.17
  -1 -10  -8   15.20    4.78
   1 -10  -8   18.29    5.27
  -1 -10  -8   11.74    4.20
  -1  10  -8    6.22    3.56
   1 -10  -8   10.03    4.16
   1  10  -8   11.62    5.21
  -1  10  -8   16.34    5.34
   1  10  -8   13.69    4.22
  -1  10  -8   10.31    4.67
   1 -10  -7   41.81    6.18
  -1 -10  -7   31.27    5.72
   1  10  -7   26.60    6.09
  -1 -10  -7   30.72    4.94
   1 -10  -7   31.09    5.48
  -1  10  -7   43.84    7.56
   1  10  -7   40.48    6.73
  -1  10  -7   34.01    6.06
   1  10  -7   36.68    6.73
  -1  10  -7   24.61    5.67
  -1 -10  -6   29.44    5.08
   1 -10  -6   30.87    5.10
   1 -10  -6   23.67    2.57
  -1 -10  -6   16.61    3.65
   1 -10  -6   22.36    5.23
  -1  10  -6   29.60    5.87
   1  10  -6   25.54    6.01
   1 -10  -6   18.86    4.05
  -1  10  -6   30.73    5.78
  -1  10  -6   18.58    4.94
   1  10  -6   32.41    6.42
   1  10  -6   19.28    4.45
   1 -10  -5   51.27    3.49
  -1 -10  -5   53.56    5.99
   1 -10  -5   58.64    6.08
   1  10  -5   59.42    6.96
   1 -10  -5   43.10    6.24
  -1 -10  -5   55.79    5.13
   1 -10  -5   59.51    5.77
  -1  10  -5   46.92    6.17
   1  10  -5   48.61    5.92
  -1  10  -5   51.97    6.20
  -1  10  -5   51.62    7.05
   1  10  -5   54.36    7.25
   1 -10  -4   12.33    1.98
  -1  10  -4   10.93    3.47
   1  10  -4   19.65    4.36
  -1 -10  -4    7.17    0.90
   1 -10  -4   16.75    3.42
  -1 -10  -4   10.07    3.61
   1  10  -4   19.34    3.70
  -1  10  -4   13.18    3.12
   1  10  -4   11.98    3.39
  -1 -10  -4   13.05    2.65
  -1  10  -4   14.95    3.13
   1 -10  -4   15.88    3.17
   1 -10  -4   11.89    3.43
   1  10  -4   16.62    4.37
  -1  10  -4   13.46    4.16
  -1  10  -4    8.41    3.02
   1  10  -4   13.45    3.56
  -1 -10  -3  108.23    4.22
  -1  10  -3   99.95    7.54
   1 -10  -3  110.62    5.15
   1  10  -3  118.93    8.97
   1 -10  -3  113.47    6.93
  -1 -10  -3  115.23    7.32
  -1 -10  -3  113.54    5.40
   1 -10  -3  118.97    6.59
   1  10  -3  108.33    7.21
  -1  10  -3  105.87    6.23
  -1  10  -3  115.11    6.64
   1  10  -3  117.61    7.54
   1 -10  -3  109.87    7.37
  -1  10  -3  119.45    7.96
  -1  10  -3  112.07    9.12
   1  10  -3  124.77    8.17
   1  10  -3  116.37    8.75
  -1  10  -3  111.75    7.60
   1  10  -3  125.05    7.80
  -1  10  -2   67.56    6.27
   1  10  -2   52.26    6.15
   1 -10  -2   58.02    4.12
   1 -10  -2   61.10    4.66
  -1  10  -2   59.55    2.37
  -1 -10  -2   53.52    5.21
   1  10  -2   59.66    2.52
   1 -10  -2   58.84    5.11
  -1  10  -2   55.59    3.41
  -1 -10  -2   54.36    3.54
   1 -10  -2   57.12    4.46
   1  10  -2   50.28    4.93
   1  10  -2   58.37    4.79
  -1  10  -2   52.82    4.37
  -1  10  -2   58.24    5.46
   1  10  -2   51.43    5.45
  -1  10  -2   51.16    6.43
   1  10  -2   56.61    5.81
   1  10  -2   54.32    5.07
  -1  10  -2   66.55    5.86
   1 -10  -1   91.37    6.85
  -1  10  -1   82.68    7.21
  -1  10  -1   75.33    6.29
  -1 -10  -1   91.11    6.47
   1  10  -1   88.54    7.81
   1  10  -1   87.87    4.67
  -1  10  -1   82.44    3.13
  -1  10  -1   98.79    7.92
  -1 -10  -1   80.58    4.85
   1 -10  -1   82.64    5.31
   1  10  -1   81.56    6.12
   1  10  -1   78.36    6.43
   1 -10   0  238.15   11.44
  -1  10   0  227.82   10.59
   1  10   0  222.74   11.25
  -1 -10   0  217.29   11.21
   1  10   0  235.33    9.38
  -1  10   0  227.49    6.16
   1 -10   0  234.54   10.35
   1  10   0  228.51    9.35
  -1 -10   0  239.51   10.06
  -1  10   0  239.13   10.52
   1 -10   1   99.20    7.76
   1  10   1   97.64    6.46
  -1 -10   1  102.26    8.50
  -1  10   1   95.90    6.84
   1  10   1   98.73    7.32
  -1  10   1   89.50    5.29
  -1 -10   1   98.99    6.96
  -1  10   1   96.09    5.72
   1  10   1   93.76    5.29
   1 -10   1  106.82    7.97
   1  10   2   57.09    4.57
  -1  10   2   42.28    4.16
   1 -10   2   60.47    5.91
  -1 -10   2   53.97    5.42
   1 -10   2   45.20    5.40
  -1 -10   2   46.70    6.55
   1  10   2   58.22    6.67
  -1 -10   2   51.65    5.65
  -1 -10   2   57.50    5.31
  -1  10   2   57.43    5.25
   1  10   2   48.09    5.21
  -1 -10   2   56.95    5.66
  -1  10   2   52.91    3.68
   1 -10   2   55.59    6.23
   1  10   2   46.08    3.20
   1  10   3  125.88    6.39
   1 -10   3  124.56    8.57
  -1  10   3  118.11    6.16
  -1 -10   3  124.80   10.50
  -1 -10   3  132.30    8.91
   1  10   3  131.79   10.34
   1  10   3  120.94    8.91
   1 -10   3  122.26    5.86
   1 -10   3  120.85    8.76
  -1 -10   3  129.20    8.47
  -1  10   3  121.80    8.66
  -1 -10   3  131.80    9.24
  -1  10   3  129.21    5.52
   1 -10   3  121.03    8.32
  -1 -10   3  127.67    8.35
   1  10   3  133.69    4.13
   1 -10   3  130.05   10.08
  -1  10   4   22.46    2.68
  -1 -10   4   25.52    4.56
  -1 -10   4   24.98    5.41
   1 -10   4   23.39    4.80
   1 -10   4   25.93    4.38
   1  10   4   29.98    3.29
   1  10   4   25.73    6.41
   1 -10   4   18.28    3.80
   1  10   4   28.93    4.29
  -1  10   4   25.01    3.74
  -1 -10   4   26.37    4.74
  -1  10   4   24.61    4.76
  -1 -10   4   27.41    3.80
   1  10   4   27.53    3.19
   1 -10   4   21.92    3.14
   1 -10   4   25.05    3.80
  -1 -10   4   19.66    3.53
   1  10   4   22.85    2.05
   1  10   4   29.09    2.18
  -1  10   5   51.78    3.73
   1 -10   5   66.43    7.21
   1  10   5   53.18    4.39
   1 -10   5   51.51    6.52
  -1 -10   5   52.76    7.37
   1 -10   5   48.76    6.17
   1  10   5   54.64    8.62
  -1 -10   5   60.38    6.76
  -1  10   5   47.59    8.12
  -1 -10   5   58.11    6.25
   1 -10   5   58.30    6.06
  -1 -10   5   56.65    5.81
  -1  10   5   51.58    5.11
   1  10   5   50.72    4.71
   1 -10   5   60.05    5.81
   1  10   5   54.96    4.01
  -1  10   5   49.39    4.37
  -1 -10   5   62.76    7.02
   1 -10   6   22.80    5.21
  -1 -10   6   15.97    4.62
  -1  10   6   18.82    2.23
  -1  10   6   23.80    2.43
   1  10   6   21.34    2.96
  -1 -10   6   21.45    4.89
   1 -10   6   18.07    4.89
  -1  10   6   22.71    5.81
  -1 -10   6   21.60    1.38
  -1 -10   6   22.22    4.53
   1  10   6   23.30    6.06
   1 -10   6   22.58    4.96
  -1 -10   6   20.86    1.35
  -1 -10   6   16.96    3.97
   1  10   6   19.91    3.50
   1 -10   6   19.45    4.24
  -1  10   6   17.88    3.03
   1  10   6   22.96    3.44
   1 -10   7   34.52    6.23
   1 -10   7   45.23    7.56
  -1 -10   7   38.77    7.54
   1  10   7   39.03    4.09
  -1 -10   7   37.81    6.57
  -1 -10   7   40.55    6.56
   1 -10   7   38.45    5.97
  -1  10   7   31.88    5.70
   1  10   7   47.09    8.94
   1 -10   7   34.65    5.73
  -1 -10   7   31.72    5.16
  -1  10   7   43.75    8.91
  -1 -10   8    4.88    4.68
  -1 -10   8   11.67    5.76
   1 -10   8   23.87    6.76
  -1 -10   8    6.07    3.02
   1 -10   8   10.52    4.99
  -1  10   8    4.27    5.29
   1 -10   8   11.83    3.70
   1  10   8   15.87    5.79
  -1 -10   8   13.92    5.12
   1  10   8    7.10    4.22
  -1  10   8    2.28    3.47
   1 -10   8   12.74    4.42
  -1 -10   9   23.07    5.28
   1 -10   9   24.50    6.10
   1 -10   9   22.28    6.53
  -1 -10   9   20.08    6.54
  -1  10   9   17.39    6.77
   1  10   9   21.31    6.86
  -1 -10   9   19.26    5.76
   1 -10   9   14.00    4.73
  -1  10   9   27.16    7.28
   1  10   9   20.40    6.70
  -1  10   9   15.72    5.45
   1  10   9   13.18    4.55
   1  10  10   -0.21    4.88
  -1  10  10   14.42    7.43
   1  10  10   12.11    5.69
   1 -11  -9    7.79    4.25
  -1 -11  -9    2.03    3.27
  -1  11  -9   -5.86    5.56
   1  11  -9   -5.90    5.70
   1 -11  -9    2.06    3.33
   1  11  -9   12.06    5.16
  -1  11  -9   14.10    5.85
  -1  11  -9    5.21    3.87
   1 -11  -8   30.24    5.46
  -1 -11  -8   26.65    6.12
  -1  11  -8   16.58    5.76
   1 -11  -8   25.23    5.65
  -1 -11  -8   23.60    5.24
   1  11  -8   17.77    5.72
  -1  11  -8   32.48    6.42
  -1  11  -8   34.53    7.55
   1  11  -8   33.08    6.47
  -1 -11  -7    6.35    3.56
   1 -11  -7   11.47    3.61
  -1  11  -7   15.16    4.49
   1 -11  -7   12.15    4.22
   1  11  -7    9.29    5.11
  -1 -11  -7    5.64    2.80
  -1  11  -7    2.36    3.40
   1  11  -7    4.19    3.39
  -1  11  -7    9.13    4.21
   1  11  -7   16.03    4.97
   1 -11  -6   97.06    4.86
  -1 -11  -6   94.67    8.69
   1 -11  -6   91.60    7.96
   1  11  -6   88.19    9.55
  -1  11  -6   94.91    9.55
  -1 -11  -6   90.01    7.57
   1 -11  -6   97.27    8.14
  -1  11  -6  106.11   10.98
   1  11  -6   88.68    9.71
  -1  11  -6   93.18    8.97
   1  11  -6   89.43    8.60
   1 -11  -5   19.68    2.31
  -1 -11  -5   19.86    4.39
   1 -11  -5   23.46    4.05
   1 -11  -5   19.21    4.42
  -1 -11  -5   21.68    3.44
  -1  11  -5   13.67    3.69
   1 -11  -5   17.61    3.61
   1  11  -5   21.78    4.65
  -1  11  -5   21.04    5.28
   1  11  -5   29.66    6.42
   1  11  -5   18.21    4.68
  -1  11  -5   13.79    3.82
   1 -11  -4   53.44    3.74
   1  11  -4   65.01    7.09
  -1 -11  -4   55.21    2.70
   1 -11  -4   58.47    5.66
  -1 -11  -4   55.65    5.81
  -1 -11  -4   59.51    4.64
  -1  11  -4   58.02    5.83
   1 -11  -4   62.10    6.69
  -1  11  -4   58.63    5.65
   1 -11  -4   62.32    5.31
   1  11  -4   56.89    5.94
   1  11  -4   55.73    6.06
   1  11  -4   54.81    6.10
   1  11  -4   52.45    6.71
  -1  11  -4   54.37    7.32
  -1  11  -4   63.17    6.42
   1  11  -3   70.28    7.27
   1 -11  -3   86.37    4.96
  -1  11  -3   87.12    7.71
  -1 -11  -3   84.90    4.10
   1 -11  -3   82.84    6.59
  -1 -11  -3   87.17    6.89
   1  11  -3   83.36    6.24
   1  11  -3   92.45    7.09
   1 -11  -3   81.07    5.69
  -1 -11  -3   86.99    4.91
  -1  11  -3   96.46    6.52
  -1  11  -3   88.56    5.69
   1  11  -3   88.67    7.42
   1  11  -3   81.51    7.86
  -1  11  -3   83.91    6.73
  -1  11  -3   91.05    7.25
   1  11  -3   90.05    7.00
  -1  11  -3   84.66    8.29
   1 -11  -2   86.66    5.91
  -1 -11  -2  100.04    6.12
  -1  11  -2   93.00    7.62
   1  11  -2   84.98    8.10
   1  11  -2   95.78    3.46
   1 -11  -2   90.58    6.58
  -1 -11  -2   99.82    7.11
  -1  11  -2   88.76    3.45
   1  11  -2   95.14    6.94
   1  11  -2   89.89    5.92
  -1  11  -2   86.42    5.88
   1 -11  -2   87.06    5.79
  -1 -11  -2   90.77    4.89
  -1  11  -2   94.77    4.40
  -1  11  -2   96.12    8.61
   1  11  -2   89.24    7.56
  -1  11  -2   87.38    7.05
   1  11  -2   98.70    7.05
  -1  11  -2  100.16    7.58
   1  11  -2   89.15    7.84
  -1 -11  -1   86.22    6.71
  -1  11  -1   86.71    7.27
   1 -11  -1   84.74    7.01
   1  11  -1   91.07    8.26
  -1  11  -1   92.66    8.05
   1  11  -1   90.18    4.96
  -1  11  -1   86.28    3.46
   1  11  -1   81.32    6.71
  -1 -11  -1   74.13    5.05
   1 -11  -1   81.73    5.48
   1  11  -1   83.93    7.20
  -1  11  -1   85.00    7.66
  -1 -11   0  166.85   10.30
  -1  11   0  190.07   10.10
   1 -11   0  194.40   10.76
   1  11   0  186.83   10.67
   1  11   0  184.97    8.73
  -1  11   0  179.40    5.81
   1 -11   0  184.20    9.78
   1  11   0  184.05    8.86
  -1  11   0  190.95    9.67
  -1 -11   0  178.54    9.11
  -1  11   1  105.65    7.54
   1 -11   1   90.87    7.72
  -1 -11   1   93.47    8.35
   1  11   1   96.38    7.00
   1  11   1   85.53    7.84
  -1  11   1   92.19    5.45
  -1 -11   1  102.69    7.33
   1 -11   1   97.51    7.86
   1  11   1   97.91    5.85
  -1  11   1   88.10    5.76
  -1 -11   2   59.10    5.73
  -1  11   2   57.69    5.23
  -1 -11   2   51.75    6.61
   1 -11   2   68.69    6.95
   1  11   2   56.42    4.72
   1  11   2   52.29    6.36
  -1 -11   2   39.45    5.23
  -1 -11   2   54.75    5.46
  -1  11   2   55.71    5.16
   1  11   2   59.75    5.85
  -1  11   2   55.06    4.14
   1 -11   2   51.35    6.47
  -1 -11   2   59.95    6.11
   1  11   2   55.56    3.94
  -1 -11   3   98.45    9.35
  -1  11   3   97.58    6.17
   1 -11   3   97.23    7.71
   1  11   3  103.88    6.14
   1 -11   3  103.39    8.87
   1  11   3  105.26    9.52
  -1 -11   3  104.02    8.66
  -1  11   3   98.10    7.86
   1 -11   3  107.54    8.50
   1  11   3  109.74    8.85
   1 -11   3  107.25    5.53
  -1 -11   3  104.69    7.96
   1 -11   3   98.31    9.24
  -1  11   3  104.97    5.25
   1  11   3   99.98    3.95
  -1 -11   3  108.20    8.66
  -1 -11   3   98.10    7.54
   1 -11   4   54.68    6.38
  -1  11   4   52.06    4.24
   1  11   4   53.65    4.52
  -1 -11   4   57.09    7.67
  -1 -11   4   53.51    6.17
   1 -11   4   51.46    6.58
  -1 -11   4   47.72    6.11
   1 -11   4   42.76    6.36
   1  11   4   57.13    7.56
   1 -11   4   51.34    4.68
   1 -11   4   54.61    5.42
  -1  11   4   58.17    4.17
   1  11   4   50.10    2.87
   1  11   4   51.98    2.91
   1 -11   5   30.92    5.23
  -1  11   5   25.97    2.90
  -1 -11   5   22.97    5.71
   1  11   5   27.29    3.39
  -1 -11   5   30.84    5.40
   1 -11   5   23.94    4.70
  -1  11   5   16.52    4.81
   1 -11   5   20.13    4.93
   1  11   5   31.37    6.97
  -1 -11   5   35.05    5.96
  -1 -11   5   28.72    4.87
  -1 -11   5   26.63    4.05
   1  11   5   28.02    3.68
   1 -11   5   24.63    3.84
  -1  11   5   33.43    4.39
   1 -11   5   29.14    4.60
   1  11   5   28.24    2.82
   1  11   5   28.89    2.42
  -1  11   5   26.13    3.31
  -1 -11   6   85.93    8.52
  -1 -11   6   84.08   10.13
  -1  11   6   91.26    4.40
   1 -11   6   88.13    9.72
  -1  11   6   91.01    4.95
   1  11   6   83.62    5.76
   1 -11   6   82.09    8.44
  -1  11   6   80.00   10.82
   1  11   6   90.53   10.97
   1 -11   6   78.74    7.67
  -1 -11   6   95.45    8.60
   1  11   6   88.89    6.95
   1  11   6   87.40    5.75
  -1  11   6   86.35    6.41
   1 -11   6   94.92    9.05
  -1 -11   6   95.69    9.24
  -1 -11   7    4.79    3.80
   1 -11   7   23.49    6.50
  -1 -11   7   14.34    4.64
   1  11   7   12.20    2.66
   1 -11   7   10.27    4.38
  -1  11   7   14.76    5.22
  -1 -11   7   17.09    4.89
   1 -11   7   10.33    3.97
  -1  11   7    2.66    5.86
   1  11   7   10.93    4.90
  -1 -11   7    4.17    2.89
   1 -11   7   14.44    4.55
  -1 -11   8   17.47    5.98
  -1 -11   8   26.11    6.30
  -1 -11   8   19.48    5.16
   1 -11   8   24.04    6.03
   1 -11   8   24.44    7.07
   1 -11   8   25.38    5.49
   1  11   8   28.27    7.93
  -1  11   8   11.69    5.38
   1  11   8   12.96    4.67
  -1  11   8   15.67    5.05
  -1 -11   8   23.39    5.81
   1 -11   8   23.27    5.59
   1 -11   9    1.42    4.14
  -1 -11   9   15.19    5.32
   1 -11   9   10.53    5.13
  -1 -11   9    3.72    3.63
  -1  11   9   14.08    6.83
   1  11   9    2.40    5.58
   1  11   9    1.63    4.38
  -1 -11   9    6.18    4.67
   1 -11   9    8.76    4.64
  -1  11   9    6.60    4.75
   1  11   9    7.69    4.17
   1 -12  -9   15.21    4.33
  -1 -12  -9   22.99    5.92
   1 -12  -9    9.38    4.82
  -1  12  -9   15.80    6.28
   1  12  -9   28.77    8.52
  -1  12  -9   33.43    7.91
   1  12  -9   19.20    6.27
   1 -12  -8   16.31    4.66
  -1 -12  -8   14.12    4.70
   1  12  -8    5.61    4.57
  -1 -12  -8   13.68    4.63
  -1  12  -8    4.82    3.77
   1 -12  -8   13.02    4.36
  -1  12  -8   10.75    4.74
  -1  12  -8    2.24    3.58
   1  12  -8   23.89    6.88
   1  12  -8    6.80    3.96
  -1 -12  -7   23.36    4.91
   1 -12  -7   21.85    4.77
   1  12  -7   28.74    6.66
   1 -12  -7   22.16    4.77
  -1  12  -7   20.51    5.45
  -1 -12  -7   22.70    4.49
   1  12  -7   32.36    6.20
  -1  12  -7   34.78    6.23
  -1  12  -7   37.68    7.39
   1  12  -7   34.85    6.95
   1 -12  -6   54.87    3.73
   1 -12  -6   56.28    6.47
  -1 -12  -6   51.94    6.67
   1  12  -6   49.09    7.46
  -1 -12  -6   53.61    5.73
   1 -12  -6   59.38    6.38
  -1  12  -6   51.34    7.27
   1  12  -6   66.92    7.71
  -1  12  -6   53.40    6.97
   1  12  -6   51.69    7.69
  -1  12  -6   54.64    8.55
   1 -12  -5   50.20    3.82
  -1 -12  -5   49.48    6.11
   1 -12  -5   49.81    5.89
  -1  12  -5   53.01    6.20
  -1 -12  -5   60.97    5.40
   1 -12  -5   47.84    5.37
   1  12  -5   68.65    7.70
   1  12  -5   46.22    6.38
   1  12  -5   56.26    7.82
  -1  12  -5   57.19    8.08
  -1  12  -5   47.80    6.29
  -1 -12  -4   28.36    2.22
   1 -12  -4   27.39    2.91
   1 -12  -4   29.82    4.75
  -1 -12  -4   21.91    3.89
   1 -12  -4   34.76    4.35
  -1  12  -4   30.60    4.31
  -1  12  -4   27.68    4.26
   1  12  -4   28.44    4.66
  -1 -12  -4   23.01    3.18
   1  12  -4   25.52    5.03
   1  12  -4   31.65    5.94
  -1  12  -4   18.12    3.77
  -1  12  -4   27.69    5.55
  -1  12  -3  143.20    9.95
   1 -12  -3  136.96    6.45
  -1 -12  -3  136.62    5.75
   1  12  -3  134.27   10.44
  -1 -12  -3  144.04    9.03
   1 -12  -3  146.83    8.65
   1 -12  -3  139.47    7.52
  -1 -12  -3  139.35    6.34
   1  12  -3  142.82    9.02
   1  12  -3  134.70    7.99
  -1  12  -3  146.90    8.24
  -1  12  -3  149.80    7.26
   1  12  -3  153.66    9.46
  -1  12  -3  138.66    9.00
  -1  12  -3  145.16   11.08
   1  12  -3  142.06    9.76
  -1  12  -3  150.50    9.76
   1  12  -3  144.10   10.44
   1  12  -2   62.42    7.19
  -1 -12  -2   83.31    6.06
   1 -12  -2   72.58    5.81
  -1  12  -2   74.20    7.29
   1  12  -2   68.19    3.40
  -1  12  -2   70.01    3.48
   1 -12  -2   67.74    6.36
  -1 -12  -2   64.83    6.03
  -1 -12  -2   73.13    4.70
   1  12  -2   65.18    5.36
  -1  12  -2   69.51    5.63
   1  12  -2   72.28    6.67
  -1  12  -2   70.66    3.86
  -1 -12  -2   69.91    3.99
   1  12  -2   69.48    7.01
  -1  12  -2   72.19    6.87
   1  12  -2   74.92    6.59
  -1  12  -2   75.52    6.99
  -1  12  -2   75.55    7.82
   1  12  -2   65.52    6.97
   1  12  -1  140.21   10.27
  -1  12  -1  107.12    9.42
  -1 -12  -1  120.23    8.21
   1 -12  -1  126.32    8.78
  -1  12  -1  132.07    9.26
   1  12  -1  123.48    6.18
  -1  12  -1  129.70    6.54
  -1  12  -1  124.26    4.49
   1  12  -1  138.30    9.57
   1 -12  -1  123.45    7.02
  -1  12  -1  140.13    9.70
   1  12  -1  123.32    8.43
  -1 -12  -1  116.09    6.84
   1 -12   0   17.80    4.05
  -1 -12   0   20.26    4.84
   1  12   0   18.74    4.44
  -1  12   0   20.48    4.24
   1  12   0   15.83    3.16
  -1  12   0   15.04    2.08
  -1 -12   0   11.77    2.72
  -1  12   0   13.64    3.40
   1  12   0   14.38    3.13
   1 -12   0   18.04    3.60
  -1 -12   1  147.05   10.81
   1 -12   1  154.81   10.43
  -1  12   1  150.12    9.09
   1  12   1  135.28    8.77
   1  12   1  140.39    9.30
  -1  12   1  129.62    6.61
  -1  12   1  133.76    7.42
   1  12   1  142.92    7.56
   1 -12   1  145.81    9.67
  -1 -12   1  137.43    8.78
  -1 -12   2   36.67    5.12
   1 -12   2   44.01    6.05
   1  12   2   34.86    4.24
  -1 -12   2   37.41    5.86
  -1  12   2   38.27    4.57
   1  12   2   30.41    5.29
  -1 -12   2   34.70    4.85
  -1  12   2   36.36    4.55
  -1 -12   2   29.84    4.37
   1  12   2   35.78    4.91
   1 -12   2   40.10    6.20
  -1 -12   2   35.25    5.17
  -1  12   2   43.07    3.91
   1  12   2   45.43    3.85
  -1 -12   3  167.12   10.15
  -1 -12   3  178.59   12.64
  -1  12   3  159.49    8.52
   1 -12   3  160.96   10.89
   1 -12   3  163.79   10.30
   1  12   3  170.48    8.33
   1  12   3  178.59   12.64
  -1 -12   3  157.54   10.87
   1  12   3  176.22   11.13
  -1 -12   3  157.25   10.05
   1 -12   3  162.00   11.00
  -1  12   3  157.41   10.16
  -1  12   3  166.89    6.93
  -1 -12   3  163.12   10.96
   1 -12   3  163.01   12.11
   1  12   3  164.16    5.57
   1 -12   4   17.08    4.69
  -1 -12   4   17.22    5.28
  -1  12   4   19.85    3.19
  -1 -12   4   25.85    5.05
   1  12   4   19.78    2.94
   1 -12   4   24.44    4.72
  -1  12   4   17.12    4.70
   1  12   4   12.49    4.99
   1 -12   4   22.92    5.22
  -1 -12   4   20.92    4.70
   1  12   4   21.79    1.91
   1 -12   4   23.99    3.24
   1  12   4   19.47    1.99
  -1  12   4   22.09    2.77
  -1  12   5   61.80    4.61
  -1 -12   5   70.15    7.65
  -1 -12   5   67.66    8.84
   1 -12   5   81.37    8.08
   1 -12   5   54.86    7.72
   1  12   5   66.50    5.24
  -1  12   5   64.23    9.41
   1  12   5   75.16   10.09
  -1 -12   5   64.76    7.52
   1 -12   5   49.90    6.74
  -1  12   5   61.34    4.76
  -1 -12   5   60.65    6.07
   1 -12   5   68.76    5.96
   1 -12   5   63.67    6.35
   1  12   5   51.46    3.70
   1  12   5   70.26    3.45
  -1  12   5   66.19    4.70
  -1  12   6   45.76    3.32
   1 -12   6   55.55    7.31
  -1 -12   6   60.73    8.95
   1  12   6   44.35    4.45
   1 -12   6   48.61    7.79
  -1 -12   6   54.90    7.31
   1  12   6   48.41    8.64
  -1 -12   6   54.59    7.14
  -1  12   6   56.14    9.10
   1 -12   6   49.81    7.17
   1  12   6   54.13    5.42
  -1 -12   6   52.33    6.87
   1 -12   6   51.09    6.38
   1  12   6   54.03    3.40
  -1  12   6   45.20    4.63
  -1 -12   7   28.23    6.98
   1 -12   7   29.82    7.30
   1 -12   7   39.34    6.76
  -1 -12   7   27.95    5.75
  -1 -12   7   26.28    5.76
   1 -12   7   31.70    5.87
   1 -12   7   33.06    6.20
  -1  12   7   37.44    7.95
   1  12   7   28.22    7.34
  -1 -12   7   32.07    5.79
  -1 -12   8    0.67    3.29
  -1 -12   8    6.28    4.77
   1 -12   8    9.71    4.81
  -1 -12   8    8.59    5.25
   1 -12   8   13.55    5.70
   1 -12   8    8.24    3.33
   1  12   8    7.84    5.82
  -1  12   8    5.15    5.02
  -1  12   8    5.66    3.98
   1 -12   8    5.20    3.40
   1  12   8    3.65    3.21
  -1 -12   8   18.91    5.06
   1 -12   9   28.28    8.03
   1 -12   9   30.54    6.94
  -1 -12   9   10.97    4.30
  -1 -12   9   20.91    6.18
  -1  12   9    7.35    5.28
   1  12   9   21.73    7.85
  -1 -12   9   13.08    5.31
   1 -12   9    5.46    3.43
   1  12   9   15.29    4.89
   1 -13  -9    9.25    4.25
  -1 -13  -9   13.64    4.90
   1 -13  -9   18.21    5.73
  -1  13  -9    7.04    4.40
   1  13  -9   17.62    6.84
   1 -13  -8   19.98    5.30
  -1 -13  -8   18.84    5.77
   1  13  -8   17.60    5.90
  -1 -13  -8   21.05    5.04
  -1  13  -8   21.49    6.17
   1 -13  -8   28.42    6.08
   1  13  -8   40.06    8.47
  -1  13  -8   25.21    6.19
   1  13  -8   32.40    6.80
  -1  13  -8   22.73    6.74
   1 -13  -7   18.03    4.20
  -1 -13  -7   14.73    4.52
  -1 -13  -7   14.60    4.23
   1 -13  -7   15.14    4.05
  -1  13  -7   17.78    4.91
   1  13  -7   16.18    5.80
   1  13  -7   13.29    4.74
   1  13  -7   20.76    6.25
  -1  13  -7   22.81    6.92
  -1  13  -7   14.30    4.80
   1 -13  -6   60.95    3.89
   1 -13  -6   56.83    6.80
  -1 -13  -6   60.99    7.34
  -1  13  -6   54.18    7.13
   1  13  -6   57.97    7.85
  -1 -13  -6   51.48    5.75
   1 -13  -6   64.24    6.61
  -1  13  -6   60.31    8.80
   1  13  -6   64.28    8.55
   1  13  -6   51.02    6.95
  -1  13  -6   61.97    7.97
   1 -13  -5   21.51    2.44
   1 -13  -5   30.54    5.04
  -1 -13  -5   29.02    5.15
  -1  13  -5   27.68    4.89
   1 -13  -5   25.33    4.00
  -1 -13  -5   27.20    3.84
   1  13  -5   20.45    4.58
  -1  13  -5   26.67    4.82
   1  13  -5   27.81    6.02
   1  13  -5   25.91    4.88
  -1  13  -5   34.24    7.01
   1 -13  -4   36.14    3.51
  -1 -13  -4   37.46    2.93
   1 -13  -4   41.19    5.18
  -1 -13  -4   31.54    4.67
  -1  13  -4   40.54    4.90
   1  13  -4   44.01    5.46
  -1 -13  -4   38.84    4.00
  -1  13  -4   38.81    4.80
   1 -13  -4   38.20    4.51
  -1  13  -4   40.03    6.36
  -1  13  -4   39.38    5.61
   1  13  -4   37.22    6.48
   1  13  -4   44.05    6.11
   1  13  -3   52.21    6.75
   1 -13  -3   54.98    4.43
   1 -13  -3   51.24    5.47
  -1 -13  -3   53.68    6.01
  -1 -13  -3   48.13    4.10
   1 -13  -3   55.60    5.06
  -1  13  -3   56.28    4.52
   1  13  -3   48.31    5.02
  -1  13  -3   57.18    5.57
   1  13  -3   52.19    5.88
  -1  13  -3   60.64    7.73
  -1  13  -3   47.15    5.93
   1  13  -3   56.89    6.77
   1  13  -3   56.76    6.96
   1  13  -2   86.53    8.65
   1 -13  -2   80.43    6.44
  -1  13  -2   88.02    8.10
  -1 -13  -2   83.24    6.46
  -1 -13  -2   76.09    6.96
  -1  13  -2   71.11    3.87
   1  13  -2   79.18    3.97
   1 -13  -2   70.06    6.82
  -1  13  -2   75.22    6.38
  -1  13  -2   77.71    4.13
   1  13  -2   72.50    5.66
   1  13  -2   68.80    6.90
  -1 -13  -2   73.67    4.46
   1  13  -2   86.08    7.99
   1  13  -2   74.17    7.80
  -1  13  -2   81.24    7.61
  -1  13  -2   79.87    7.63
   1  13  -2   74.46    6.95
  -1  13  -2   76.58    8.30
   1  13  -1   20.47    2.77
  -1  13  -1   24.59    3.39
  -1 -13  -1   28.71    4.89
   1 -13  -1   21.62    4.01
   1  13  -1   21.44    4.81
  -1  13  -1   16.77    3.67
  -1  13  -1   21.61    4.85
   1  13  -1   32.54    5.30
  -1  13  -1   26.72    5.04
   1  13  -1   19.89    3.68
  -1 -13  -1   22.60    3.23
   1 -13  -1   25.82    3.74
  -1 -13   0  218.65   12.80
   1  13   0  251.38   13.39
   1 -13   0  227.85   12.65
  -1  13   0  221.72   11.95
   1  13   0  235.26   10.67
  -1  13   0  215.51    7.02
  -1  13   0  230.66   11.63
   1 -13   0  215.88   11.38
   1  13   0  221.33   10.46
  -1 -13   0  233.67   11.06
  -1  13   1   22.46    4.26
  -1 -13   1   24.69    5.46
   1 -13   1   24.94    5.21
   1  13   1   30.66    4.59
   1  13   1   25.86    4.84
  -1  13   1   23.29    3.13
  -1  13   1   17.11    2.92
   1  13   1   21.59    3.46
  -1 -13   1   22.69    3.83
   1 -13   1   27.02    5.05
  -1  13   2   67.76    6.31
  -1 -13   2   77.69    8.73
   1 -13   2   69.71    7.71
   1  13   2   80.24    6.62
  -1 -13   2   61.42    6.75
   1  13   2   71.74    7.72
  -1 -13   2   64.12    6.36
   1  13   2   63.32    6.34
  -1  13   2   59.92    5.63
  -1 -13   2   65.84    6.81
   1 -13   2   67.40    7.47
   1  13   2   69.62    4.91
  -1  13   2   71.94    5.31
   1 -13   3   39.26    5.62
   1 -13   3   55.05    7.31
  -1 -13   3   45.37    6.01
  -1  13   3   45.42    5.03
  -1 -13   3   56.72    7.91
   1  13   3   48.96    4.74
  -1 -13   3   46.49    6.35
   1  13   3   51.27    7.38
  -1  13   3   52.30    6.18
   1  13   3   59.54    6.64
   1  13   3   50.18    3.54
  -1  13   3   54.36    4.26
  -1 -13   4   55.41    8.19
   1  13   4   51.24    4.84
  -1 -13   4   61.42    6.98
   1 -13   4   49.53    6.23
  -1  13   4   53.28    4.89
   1 -13   4   54.93    7.40
  -1  13   4   60.43    8.76
   1  13   4   53.39    7.93
   1 -13   4   48.59    7.28
  -1 -13   4   52.81    6.80
   1 -13   4   49.87    4.52
  -1  13   4   59.04    4.38
   1  13   4   53.71    3.12
   1 -13   5   20.48    5.29
  -1  13   5   28.60    3.43
   1  13   5   21.34    3.15
  -1 -13   5   21.05    5.96
   1 -13   5   20.22    4.73
  -1 -13   5   26.29    5.17
   1  13   5   16.72    5.59
   1 -13   5   15.30    4.70
  -1  13   5   23.33    6.49
  -1 -13   5   25.26    5.75
   1 -13   5   22.24    3.65
   1  13   5   19.24    2.02
   1  13   5   24.65    2.30
  -1  13   5   25.36    3.02
  -1 -13   6   50.10    7.20
  -1 -13   6   68.49    9.89
   1 -13   6   55.42    8.50
   1 -13   6   73.20    8.75
   1  13   6   40.80    7.71
  -1  13   6   62.22    9.81
  -1 -13   6   71.63    8.43
   1 -13   6   58.36    7.86
   1 -13   6   67.83    7.31
   1  13   6   64.40    3.37
  -1  13   6   65.08    4.86
  -1 -13   7   14.00    4.94
   1 -13   7   31.00    6.57
  -1 -13   7    9.98    5.31
   1 -13   7   17.14    5.86
   1 -13   7   11.99    4.17
  -1 -13   7   14.44    4.76
   1 -13   7   14.81    5.01
  -1  13   7    7.71    6.23
  -1 -13   7   14.64    4.46
   1  13   7   10.59    5.20
  -1 -13   8   14.54    6.09
   1 -13   8   14.48    5.64
   1 -13   8    5.69    4.76
  -1 -13   8   31.29    6.86
   1 -13   8   11.35    4.06
  -1  13   8   14.61    5.09
  -1 -13   8    9.90    3.38
   1  13   8   26.26    8.25
  -1  13   8    7.19    5.00
   1 -13   8    7.50    3.40
  -1 -13   8   11.40    4.42
   1 -13   9    9.17    4.94
  -1 -13   9    9.92    4.10
  -1 -13   9   18.99    7.04
  -1 -13   9   15.90    5.93
   1 -13   9    0.31    4.57
   1  13   9   12.02    7.15
  -1  13   9   13.27    6.35
   1 -13   9   14.34    5.21
  -1 -13   9   12.96    5.32
   1 -14  -9   33.13    6.93
  -1 -14  -9   15.09    5.07
   1  14  -9   34.49    8.36
  -1  14  -9   24.51    7.49
   1 -14  -8   25.19    5.73
  -1 -14  -8   18.86    5.33
  -1  14  -8   22.37    6.27
   1  14  -8    9.36    4.61
  -1 -14  -8   23.91    5.29
   1 -14  -8   18.18    5.06
   1  14  -8   18.15    5.43
  -1  14  -8   38.55    7.98
   1  14  -8   22.32    6.37
  -1  14  -8   17.07    5.65
   1 -14  -7   36.61    6.01
  -1 -14  -7   46.21    7.03
   1 -14  -7   41.49    6.31
  -1  14  -7   42.83    7.54
  -1 -14  -7   43.65    6.27
   1  14  -7   39.05    7.17
  -1  14  -7   41.58    8.12
   1  14  -7   36.31    6.82
   1  14  -7   55.51    8.92
  -1  14  -7   39.48    6.95
  -1 -14  -6   29.76    5.65
   1 -14  -6   32.25    5.50
   1 -14  -6   30.20    4.76
  -1 -14  -6   35.10    4.81
  -1  14  -6   34.18    6.15
   1  14  -6   18.25    4.74
   1  14  -6   37.54    7.27
  -1  14  -6   31.55    7.13
  -1  14  -6   35.61    6.37
   1  14  -6   37.13    6.30
   1 -14  -5   52.48    3.96
   1 -14  -5   50.32    6.08
  -1 -14  -5   59.02    6.57
   1 -14  -5   54.60    5.75
  -1 -14  -5   53.02    5.06
   1  14  -5   49.44    6.62
  -1  14  -5   56.36    6.45
  -1  14  -5   44.69    6.97
   1  14  -5   51.50    7.07
  -1  14  -5   56.42    7.05
   1  14  -5   49.62    7.81
  -1 -14  -4   19.40    2.32
   1 -14  -4   22.76    2.86
   1 -14  -4   20.82    4.27
  -1 -14  -4   17.52    3.76
   1  14  -4   21.53    3.93
  -1  14  -4   20.98    4.06
  -1 -14  -4   18.59    3.04
  -1  14  -4   22.27    3.79
   1 -14  -4   18.32    3.51
  -1  14  -4   16.12    5.01
   1  14  -4   24.97    5.47
  -1  14  -4   23.84    5.26
   1  14  -4   21.96    5.58
   1 -14  -3   73.03    5.36
  -1 -14  -3   82.90    7.38
   1 -14  -3   75.66    7.09
   1 -14  -3   79.24    6.24
  -1  14  -3   82.75    6.94
   1  14  -3   80.08    7.61
  -1  14  -3   80.01    5.32
  -1 -14  -3   73.83    5.21
   1  14  -3   75.53    6.23
   1  14  -3   73.53    8.13
  -1  14  -3   89.00    8.33
  -1  14  -3   82.99    9.09
   1  14  -3   70.74    8.08
  -1 -14  -2   61.44    6.18
  -1  14  -2   61.12    7.06
  -1  14  -2   59.89    7.05
   1  14  -2   72.10    8.12
   1 -14  -2   56.15    5.79
  -1  14  -2   63.15    3.89
   1  14  -2   64.08    3.91
  -1 -14  -2   56.91    6.22
   1  14  -2   60.73    5.27
  -1  14  -2   58.47    3.53
  -1  14  -2   56.95    5.84
  -1 -14  -2   54.73    4.22
   1  14  -2   57.37    6.44
   1  14  -2   64.03    7.27
  -1  14  -2   60.89    7.54
  -1  14  -2   51.96    6.58
  -1  14  -1   62.28    4.98
   1  14  -1   57.63    4.82
   1  14  -1   56.67    6.88
   1  14  -1   58.06    7.14
  -1  14  -1   56.62    6.65
  -1 -14  -1   61.56    6.63
  -1  14  -1   47.53    6.76
   1 -14  -1   50.97    6.44
  -1  14  -1   62.44    7.21
  -1 -14  -1   56.99    5.24
   1  14  -1   54.55    6.21
   1 -14  -1   52.34    5.35
  -1  14   0  231.56   12.70
   1  14   0  227.50   13.36
  -1 -14   0  201.97   12.73
   1 -14   0  210.81   12.78
  -1  14   0  216.06   10.79
   1  14   0  208.48   10.70
  -1  14   0  201.53    7.03
  -1  14   0  221.25   11.83
   1  14   0  212.45   10.63
  -1 -14   0  225.07   11.35
   1 -14   0  202.92   11.36
  -1 -14   1   63.96    8.09
  -1  14   1   62.19    6.69
   1 -14   1   58.76    7.29
   1  14   1   50.38    5.98
   1  14   1   65.73    6.90
  -1  14   1   49.81    4.46
  -1  14   1   48.18    5.18
   1 -14   1   59.85    7.01
  -1 -14   1   53.92    6.01
   1  14   1   55.74    5.17
  -1 -14   2   63.58    8.30
  -1  14   2   61.58    6.28
   1  14   2   61.87    6.21
   1 -14   2   66.94    7.85
  -1 -14   2   59.51    6.93
   1  14   2   69.30    7.63
  -1  14   2   61.80    5.90
  -1 -14   2   66.31    6.72
   1  14   2   61.26    6.35
  -1 -14   2   67.54    7.23
   1  14   2   71.19    5.33
  -1  14   2   62.64    5.18
   1 -14   2   56.55    6.96
   1 -14   3   67.10    8.19
  -1 -14   3   74.74    7.78
  -1 -14   3   79.33    9.30
   1  14   3   67.02    6.00
  -1  14   3   65.75    6.19
  -1 -14   3   66.37    7.85
   1  14   3   69.05    8.64
   1  14   3   72.90    7.65
  -1  14   3   67.05    6.99
   1  14   3   70.93    4.42
  -1  14   3   70.29    5.14
   1  14   4   50.72    7.90
  -1 -14   4   36.75    6.30
  -1  14   4   45.89    8.02
   1 -14   4   44.70    6.50
  -1 -14   4   36.90    5.76
  -1  14   4   35.05    4.35
  -1 -14   4   35.83    7.13
   1 -14   4   44.70    7.08
   1 -14   4   35.71    5.65
   1  14   4   38.16    4.45
   1  14   4   39.69    2.95
  -1  14   4   37.02    3.57
   1 -14   5   49.65    7.87
  -1  14   5   31.91    3.96
   1  14   5   34.43    4.07
   1 -14   5   49.36    7.03
  -1 -14   5   38.32    7.82
  -1 -14   5   36.88    6.41
  -1  14   5   32.45    6.72
   1  14   5   42.97    8.27
  -1 -14   5   31.87    6.21
   1 -14   5   37.65    6.60
   1 -14   5   38.08    4.37
   1  14   5   38.08    2.51
  -1  14   5   35.46    3.63
   1  14   5   33.16    2.45
   1  14   6   36.73    8.74
  -1  14   6   32.66    7.85
   1 -14   6   34.51    6.42
  -1 -14   6   37.31    6.42
  -1 -14   6   15.54    5.82
  -1 -14   6   31.33    6.23
   1 -14   6   25.38    5.47
   1 -14   6   35.28    7.01
  -1  14   6   31.35    3.45
  -1 -14   7   32.03    6.46
  -1 -14   7   33.09    7.24
   1 -14   7   31.02    7.39
   1 -14   7   37.81    7.04
   1 -14   7   30.32    5.75
   1  14   7   37.33    8.73
  -1  14   7   27.49    6.97
  -1 -14   7   20.34    5.14
   1 -14   7   32.08    6.49
   1 -14   8   24.31    6.33
  -1 -14   8   23.80    6.95
  -1 -14   8   10.03    6.20
   1 -14   8   14.06    5.57
   1 -14   8   12.65    4.65
  -1  14   8    8.73    4.32
  -1 -14   8    7.99    4.03
   1 -14   8   11.50    4.53
   1  14   8   22.35    8.09
  -1  14   8   17.49    6.67
  -1 -14   9   17.27    4.99
   1 -14   9    7.05    4.13
   1 -14   9   28.71    7.52
  -1 -14   9   15.98    6.92
   1  14   9   21.51    7.04
  -1  14   9   18.09    7.64
   1 -14   9   12.84    4.74
   1 -14   9   20.51    6.09
   1 -15  -9    6.46    4.17
  -1 -15  -9   10.34    4.55
   1  15  -9    6.72    5.44
   1 -15  -8   37.19    6.73
  -1 -15  -8   28.28    6.18
   1  15  -8   36.78    7.95
   1 -15  -8   38.12    6.79
  -1  15  -8   36.53    7.22
   1  15  -8   38.65    8.56
  -1  15  -8   46.50    8.35
  -1  15  -8   45.09    9.30
   1  15  -8   41.28    7.72
  -1 -15  -7    4.62    4.03
   1 -15  -7   21.74    5.59
  -1 -15  -7    3.74    2.50
   1  15  -7   11.23    4.88
  -1  15  -7   11.93    4.47
   1 -15  -7    9.89    3.58
   1  15  -7    3.61    3.07
  -1  15  -7   11.76    6.04
   1  15  -7   18.54    6.14
  -1  15  -7    4.82    3.06
   1 -15  -6   93.29    8.87
  -1 -15  -6   95.29    9.31
   1  15  -6  103.39   10.01
  -1 -15  -6   89.15    7.51
  -1  15  -6   86.95    8.65
   1 -15  -6  101.54    8.56
   1  15  -6   91.89   10.68
  -1  15  -6   90.49    9.63
   1  15  -6   97.81   10.07
  -1  15  -6   93.74   11.37
  -1 -15  -5   13.36    1.62
   1 -15  -5   12.43    2.16
   1 -15  -5   15.08    4.27
  -1 -15  -5   12.67    4.19
   1  15  -5   14.60    4.26
  -1  15  -5   11.89    3.20
   1 -15  -5   14.62    3.58
  -1 -15  -5   16.75    3.32
   1  15  -5   12.30    5.14
   1  15  -5    8.82    3.20
  -1  15  -5    8.72    3.39
  -1  15  -5    8.55    4.42
  -1 -15  -4   64.62    4.27
   1 -15  -4   61.26    4.77
  -1 -15  -4   60.83    6.96
   1 -15  -4   64.35    6.94
  -1  15  -4   74.66    6.32
  -1 -15  -4   62.83    5.26
   1  15  -4   67.88    6.66
   1 -15  -4   73.11    6.30
  -1  15  -4   60.17    8.54
   1  15  -4   62.41    8.34
   1  15  -4   62.74    7.63
  -1  15  -4   62.92    7.73
   1 -15  -3   36.97    4.54
   1 -15  -3   31.86    3.96
  -1 -15  -3   35.98    5.58
   1 -15  -3   40.21    5.53
  -1 -15  -3   38.63    3.99
   1  15  -3   39.63    4.80
   1 -15  -3   44.76    5.02
  -1  15  -3   46.31    5.56
  -1  15  -3   35.57    3.62
   1  15  -3   40.47    5.74
  -1  15  -3   34.96    6.44
  -1  15  -3   31.33    6.14
   1  15  -3   34.28    6.49
   1  15  -3   30.55    5.42
   1 -15  -2   88.50    7.74
  -1 -15  -2   89.97    7.72
   1  15  -2   92.91    5.16
  -1 -15  -2   84.78    8.05
  -1  15  -2   96.28    5.11
  -1  15  -2   76.52    7.00
   1  15  -2   86.56    6.49
  -1  15  -2   88.26    4.35
  -1  15  -2  104.12    9.56
  -1  15  -2   82.87    8.71
   1  15  -2   86.52    8.46
  -1 -15  -2   90.88    5.76
  -1  15  -1   40.92    4.49
   1  15  -1   41.92    4.23
   1  15  -1   40.52    6.15
   1 -15  -1   40.94    5.97
  -1  15  -1   36.44    5.68
  -1 -15  -1   33.26    5.28
  -1  15  -1   38.36    6.82
   1  15  -1   42.64    6.26
   1  15  -1   42.56    5.91
  -1  15  -1   43.58    6.49
   1 -15  -1   39.31    5.00
  -1 -15  -1   34.21    4.38
  -1  15   0  164.99   11.19
  -1 -15   0  167.95   11.93
   1  15   0  164.07   11.42
   1 -15   0  170.25   11.83
  -1  15   0  155.45    9.21
   1  15   0  147.09    9.22
  -1  15   0  150.54    6.29
  -1 -15   0  170.46   10.27
  -1  15   0  164.80   10.47
   1  15   0  164.08    9.76
   1 -15   0  168.39   10.70
  -1 -15   1   40.20    7.04
  -1  15   1   38.52    5.30
   1  15   1   38.98    5.57
   1 -15   1   41.60    6.79
  -1  15   1   46.70    5.83
   1  15   1   44.65    5.91
  -1  15   1   36.44    3.87
   1 -15   1   44.09    6.12
  -1 -15   1   37.60    5.32
  -1  15   1   37.10    5.10
   1  15   1   39.98    4.66
  -1 -15   2   66.05    8.41
   1 -15   2   71.64    8.44
   1  15   2   60.61    6.37
  -1  15   2   70.81    6.99
  -1  15   2   77.81    8.29
   1  15   2   71.00    8.20
  -1 -15   2   54.75    6.98
   1  15   2   68.23    6.81
  -1 -15   2   53.90    6.45
  -1  15   2   61.66    5.96
   1 -15   2   71.10    8.10
  -1 -15   2   65.31    7.51
  -1  15   2   59.45    5.27
   1  15   2   70.00    5.33
   1 -15   3   43.56    6.98
  -1 -15   3   38.05    6.96
  -1  15   3   38.97    5.07
  -1 -15   3   40.16    6.16
   1  15   3   43.94    5.38
  -1  15   3   39.33    6.52
  -1 -15   3   44.64    6.84
   1  15   3   34.41    6.94
  -1  15   3   45.87    5.95
   1  15   3   39.27    5.99
   1  15   3   34.94    3.48
  -1  15   3   36.50    3.93
  -1  15   4   69.00   10.11
   1  15   4   62.57    9.31
   1 -15   4   54.91    7.40
  -1 -15   4   71.53    8.56
   1 -15   4   65.60    8.12
  -1 -15   4   63.58    8.70
   1  15   4   69.31    6.28
   1 -15   4   84.58    9.75
  -1  15   4   70.23    6.23
  -1 -15   4   67.89    7.93
  -1  15   4   67.30    5.03
   1  15   4   77.00    4.15
  -1  15   5    4.23    4.22
   1 -15   5   -1.77    4.39
  -1 -15   5   12.38    4.96
   1  15   5    7.18    4.07
   1 -15   5    5.05    4.35
  -1 -15   5    6.71    4.25
  -1  15   5    8.33    2.33
  -1 -15   5   -4.84    5.40
   1 -15   5    0.81    4.03
   1  15   5    3.47    2.05
  -1  15   5    4.50    1.68
   1  15   5    6.11    1.21
   1  15   5    4.89    1.07
  -1  15   6  117.65   13.34
   1  15   6  105.44   12.58
   1 -15   6   96.85   11.18
  -1 -15   6  104.58   10.74
  -1 -15   6   96.00   10.26
   1 -15   6  105.88   11.04
  -1 -15   6   87.85   11.49
   1 -15   6  106.36   10.65
  -1  15   6   92.91    5.68
   1 -15   7   11.16    5.24
   1 -15   7   15.28    4.81
  -1 -15   7   -0.33    5.26
  -1 -15   7    2.21    3.72
  -1 -15   7    7.72    3.96
   1  15   7    8.41    4.67
   1 -15   7   12.74    5.14
  -1  15   7    6.05    4.86
   1 -15   8    7.24    4.76
   1 -15   8   31.06    7.49
  -1 -15   8   31.97    8.36
  -1 -15   8   31.99    6.95
  -1  15   8   21.25    5.90
   1 -15   8   17.94    4.99
   1  15   8   29.91    8.76
  -1  15   8   27.05    7.64
  -1 -15   8   30.15    6.70
   1 -15   9    6.56    3.39
   1 -15   9    4.37    4.77
  -1 -15   9    0.70    4.74
  -1 -15   9   14.86    5.25
   1 -16  -9   14.12    5.62
   1 -16  -8    2.17    3.75
  -1 -16  -8   14.38    5.12
   1  16  -8   10.57    5.31
  -1  16  -8   11.96    4.56
   1 -16  -8   12.89    4.81
   1  16  -8   11.60    5.10
  -1  16  -8   20.16    6.67
   1  16  -8   16.98    6.34
  -1  16  -8   17.77    7.22
   1 -16  -7   30.58    6.01
  -1 -16  -7   25.78    5.34
   1  16  -7   35.09    6.86
   1 -16  -7   34.85    5.69
  -1 -16  -7   29.01    5.28
  -1  16  -7   24.64    6.02
   1  16  -7   28.20    7.27
  -1  16  -7   34.51    6.94
   1  16  -7   32.05    6.76
  -1  16  -7   30.68    7.67
   1 -16  -6   73.71    8.04
  -1 -16  -6   80.15    8.52
   1 -16  -6   75.90    7.59
   1  16  -6   77.65    8.68
  -1 -16  -6   73.18    6.86
  -1  16  -6   67.09    7.89
   1  16  -6   77.55   10.85
  -1  16  -6   40.84    8.33
   1  16  -6   75.62    9.16
  -1  16  -6   66.40    8.49
  -1 -16  -5   46.77    3.06
   1 -16  -5   49.58    4.25
   1 -16  -5   46.42    6.12
  -1 -16  -5   54.50    6.88
   1 -16  -5   49.48    5.89
   1  16  -5   43.68    6.28
  -1 -16  -5   40.39    4.68
  -1  16  -5   47.60    5.69
   1  16  -5   45.66    6.65
  -1  16  -5   42.38    6.48
  -1  16  -5   33.68    7.46
   1  16  -5   60.86    8.84
   1 -16  -4   59.32    5.04
  -1 -16  -4   59.61    4.48
   1 -16  -4   70.40    7.38
  -1 -16  -4   74.31    7.98
   1 -16  -4   76.63    6.72
   1  16  -4   66.64    6.53
  -1 -16  -4   74.05    5.74
  -1  16  -4   75.42    6.23
   1  16  -4   62.93    8.08
  -1  16  -4   77.46    8.91
   1  16  -4   63.96    8.67
  -1  16  -4   63.80    9.23
   1 -16  -3  123.51    7.70
   1 -16  -3  120.90    8.25
   1 -16  -3  111.39    9.27
  -1 -16  -3  107.90    9.55
   1  16  -3  117.70    3.54
   1  16  -3  109.58    7.83
  -1  16  -3  118.01    9.02
  -1 -16  -3  120.54    7.23
  -1  16  -3  118.07    6.36
   1 -16  -3  125.47    8.46
  -1  16  -3  124.63   11.65
   1  16  -3  118.99   10.94
   1  16  -3  125.93   11.27
  -1  16  -3  124.71   10.91
  -1 -16  -2   91.63    8.11
   1 -16  -2   90.94    8.34
  -1  16  -2   85.99    5.18
  -1 -16  -2   74.45    8.04
   1  16  -2   86.06    5.14
   1  16  -2   79.17    6.23
  -1  16  -2   70.80    6.99
  -1  16  -2   79.42    4.17
  -1  16  -2  109.44   10.33
  -1  16  -2   78.14    8.99
  -1 -16  -2   83.59    5.89
   1  16  -2   80.91    8.46
  -1  16  -1  121.02    7.29
   1  16  -1  119.90    7.27
   1 -16  -1  122.91    9.99
  -1  16  -1  123.00   10.23
  -1 -16  -1  100.70    9.16
   1  16  -1  123.25   10.98
   1 -16  -1  113.04    8.30
  -1  16  -1  130.60   10.41
  -1 -16  -1  110.57    7.84
   1  16  -1  119.62    9.21
  -1 -16   0  140.72   11.29
   1  16   0  144.15   11.24
   1 -16   0  142.17   11.40
  -1  16   0  138.74   10.49
   1  16   0  145.68    9.14
  -1  16   0  143.50    9.21
  -1  16   0  130.17    6.03
   1  16   0  133.03    9.22
   1 -16   0  146.29   10.29
  -1 -16   0  151.13    9.89
  -1  16   0  128.90    9.47
  -1 -16   1  116.95   10.99
  -1  16   1  114.89    9.25
   1  16   1  100.74    9.19
   1 -16   1  114.10   10.61
  -1  16   1  108.00    9.08
   1  16   1  120.84    9.37
  -1  16   1  106.40    6.60
   1 -16   1  121.43   10.11
  -1  16   1  110.24    8.37
   1  16   1  106.93    7.44
  -1 -16   1  112.38    9.53
  -1 -16   2   77.30    9.28
   1  16   2   67.62    7.11
   1 -16   2   71.93    8.82
  -1  16   2   79.92    7.61
  -1 -16   2   64.39    7.82
   1  16   2   61.13    8.01
  -1  16   2   84.93    8.79
   1  16   2   71.12    7.12
  -1  16   2   68.34    6.46
  -1 -16   2   75.91    7.55
   1  16   2   69.03    5.56
  -1  16   2   59.63    5.66
   1  16   3  116.28    8.58
  -1  16   3  119.51    8.82
   1 -16   3  132.02   11.84
  -1 -16   3  121.89   11.66
  -1 -16   3  110.72   10.66
  -1  16   3  112.21   10.77
   1  16   3  117.31   11.25
   1  16   3  124.10   10.09
  -1  16   3  108.01    8.95
   1  16   3  119.34    6.31
  -1  16   3  114.17    7.00
   1 -16   4   84.72    9.59
  -1 -16   4   83.32    9.58
  -1  16   4   94.06   11.03
   1  16   4  100.58   11.15
   1 -16   4   74.71    9.31
   1  16   4   80.67    6.96
  -1  16   4   83.80    7.24
  -1 -16   4   82.25    9.12
   1 -16   4   95.57    9.64
  -1 -16   4   84.77   10.45
   1  16   4   92.85    4.72
  -1  16   4   85.08    5.86
   1 -16   5   39.40    7.38
  -1 -16   5   35.58    6.58
   1  16   5   60.03    9.30
  -1  16   5   40.75    8.49
   1  16   5   36.13    4.71
   1 -16   5   33.26    6.16
   1 -16   5   40.30    7.51
  -1  16   5   33.61    4.73
  -1 -16   5   36.86    6.22
  -1 -16   5   37.52    8.09
   1  16   5   34.39    2.20
   1  16   5   43.26    2.55
  -1  16   5   40.50    4.02
  -1 -16   6   85.83   11.60
  -1 -16   6   94.19   10.83
   1 -16   6   83.90   10.07
   1 -16   6   89.10   11.23
  -1 -16   6   83.57    9.72
   1  16   6   90.10   11.81
  -1  16   6   91.50   12.29
   1 -16   6   79.40   10.45
  -1 -16   7   18.02    6.82
   1 -16   7   26.31    7.43
  -1 -16   7   21.38    6.63
   1 -16   7   24.36    6.51
   1  16   7   37.17    8.84
   1 -16   7   25.72    6.61
  -1  16   7   33.47    9.08
  -1 -16   7   28.92    6.37
   1 -16   8   13.88    4.38
  -1 -16   8   13.75    5.46
   1 -16   8    6.78    4.61
  -1 -16   8   15.05    6.63
  -1  16   8    4.98    4.22
   1  16   8    8.11    4.81
   1 -16   8   -1.57    5.40
  -1  16   8    7.01    5.41
  -1 -16   8    7.51    3.90
   1 -16   9    7.89    4.36
   1 -16   9    9.31    5.60
  -1 -16   9   17.68    5.69
  -1 -16   9   21.30    8.00
   1 -17  -9    3.37    3.77
  -1 -17  -8   25.82    6.39
   1 -17  -8   33.09    6.43
   1 -17  -8   34.75    6.62
   1  17  -8   42.50    8.09
   1  17  -8   34.75    7.46
   1  17  -8   38.97    9.47
  -1  17  -8   44.71    8.60
  -1  17  -8   36.60    9.54
  -1 -17  -7   18.98    5.35
   1 -17  -7   26.04    5.91
  -1  17  -7   18.92    5.32
   1  17  -7   19.16    5.64
  -1 -17  -7   24.86    5.03
   1 -17  -7   20.66    4.92
   1  17  -7   20.89    6.26
  -1  17  -7   16.77    6.99
  -1  17  -7   14.27    5.55
   1  17  -7   20.01    7.26
  -1 -17  -6  100.48    9.87
   1 -17  -6   99.81    9.76
  -1  17  -6  118.00   10.15
   1  17  -6  115.45   10.42
   1 -17  -6  110.08    9.41
  -1 -17  -6  115.11    8.58
  -1  17  -6  109.58   11.24
   1  17  -6  114.00   11.46
   1  17  -6   95.45   11.71
  -1  17  -6  110.60   12.82
  -1 -17  -5   29.16    2.64
   1 -17  -5   24.12    3.10
  -1 -17  -5   22.79    5.22
   1 -17  -5   30.65    5.37
  -1 -17  -5   23.15    3.76
  -1  17  -5   27.72    4.84
   1 -17  -5   26.60    5.06
   1  17  -5   29.41    5.13
  -1  17  -5   33.80    7.47
   1  17  -5   15.82    5.27
  -1  17  -5   21.67    5.22
   1  17  -5   18.94    4.66
   1 -17  -4  120.90    7.23
  -1 -17  -4  110.35    6.33
  -1 -17  -4  116.46   10.09
   1 -17  -4  128.09   10.15
  -1  17  -4  121.09    7.66
   1  17  -4  116.51    8.53
  -1 -17  -4  125.11    7.60
   1 -17  -4  113.96    8.35
   1  17  -4  114.24   11.09
   1  17  -4  107.52   11.28
  -1  17  -4  130.26   11.69
  -1  17  -4  118.13   11.90
   1 -17  -3   69.99    6.92
   1 -17  -3   59.76    5.80
   1 -17  -3   69.25    7.83
   1  17  -3   72.22    3.17
  -1 -17  -3   63.89    7.68
   1 -17  -3   64.33    6.54
  -1 -17  -3   67.73    5.81
  -1  17  -3   65.42    4.76
   1  17  -3   66.47    6.06
  -1  17  -3   67.96    7.06
  -1  17  -3   69.68    8.86
   1  17  -3   67.66    8.89
  -1  17  -3   65.41    8.52
   1  17  -3   52.22    7.86
   1 -17  -2  186.05   11.99
  -1 -17  -2  178.52   11.62
  -1 -17  -2  177.60   12.95
   1  17  -2  198.63    8.15
  -1  17  -2  194.13    7.81
  -1  17  -2  185.06    6.23
   1  17  -2  177.33    9.28
  -1  17  -2  164.44   11.44
   1  17  -2  181.08   12.64
   1 -17  -2  186.59    9.98
  -1  17  -2  149.81   12.86
  -1  17  -2  213.03   14.03
  -1 -17  -2  177.51    8.95
   1  17  -1   27.45    3.89
  -1  17  -1   25.40    3.84
  -1 -17  -1   27.45    5.85
   1 -17  -1   26.67    5.77
  -1  17  -1   22.84    4.90
  -1 -17  -1   25.81    4.08
   1 -17  -1   29.62    4.69
   1  17  -1   24.34    5.17
   1  17   0  500.79   21.04
  -1 -17   0  468.97   20.67
  -1  17   0  515.81   20.50
   1 -17   0  530.20   21.52
   1  17   0  477.32   16.94
  -1  17   0  485.19   17.00
  -1  17   0  451.65   11.52
   1  17   0  467.91   17.22
   1 -17   0  488.43   19.08
  -1 -17   0  494.23   18.19
  -1  17   0  469.76   18.21
   1 -17   1   18.38    5.12
  -1  17   1   16.04    3.84
  -1 -17   1   25.26    6.08
   1  17   1   19.92    4.56
   1  17   1   17.21    4.70
  -1  17   1   18.32    4.09
  -1  17   1   18.47    3.26
   1  17   1   20.04    3.82
  -1  17   1   22.63    4.47
  -1 -17   1   21.63    4.32
   1 -17   1   23.77    5.13
  -1 -17   2  195.38   14.62
   1  17   2  197.82   12.25
   1 -17   2  200.81   14.25
  -1  17   2  204.74   12.20
  -1  17   2  188.85   13.48
  -1 -17   2  207.20   13.76
   1  17   2  216.56   13.86
   1  17   2  205.86   12.00
  -1  17   2  200.36   10.77
   1  17   2  220.27    9.85
  -1  17   2  208.51   10.46
  -1  17   3   60.71    6.60
  -1 -17   3   63.12    8.99
   1 -17   3   40.93    7.41
   1  17   3   57.73    6.66
   1  17   3   63.15    8.45
  -1 -17   3   54.13    8.06
  -1  17   3   62.32    8.18
  -1  17   3   56.83    6.77
  -1  17   3   57.15    5.39
   1  17   3   57.94    4.81
  -1 -17   4  141.56   12.36
   1  17   4  154.87   13.53
   1 -17   4  155.89   12.91
  -1  17   4  148.95   13.19
  -1  17   4  143.58    9.49
  -1 -17   4  148.35   13.73
  -1 -17   4  162.08   12.37
   1 -17   4  145.32   13.45
   1  17   4  145.31    9.92
   1  17   4  166.88    6.52
  -1  17   4  147.82    7.67
   1  17   5   19.83    6.23
  -1  17   5   20.85    6.79
   1 -17   5   11.30    4.71
  -1 -17   5   13.83    5.10
   1 -17   5   21.91    4.86
   1 -17   5   34.06    7.33
  -1 -17   5   16.87    6.11
   1  17   5   22.74    4.11
  -1 -17   5   30.32    6.26
   1  17   5   19.28    1.70
  -1  17   5   26.15    3.50
   1 -17   6  112.36   11.77
  -1  17   6  119.97   13.98
   1  17   6  153.51   16.11
  -1 -17   6  113.92   12.99
   1 -17   6  126.56   12.39
  -1 -17   6  131.35   12.20
   1 -17   6  128.73   14.16
  -1 -17   6  119.14   12.09
   1 -17   7   12.11    5.79
  -1 -17   7   21.17    5.57
   1  17   7    1.02    5.28
  -1  17   7    9.70    5.44
   1 -17   7   17.91    6.64
   1 -17   7   11.06    5.86
  -1 -17   7   16.23    7.10
  -1 -17   7   12.45    5.95
   1 -17   8   23.52    6.63
  -1  17   8   38.77   10.09
  -1 -17   8   28.29    6.86
   1  17   8   21.81    7.14
   1 -17   8   19.31    7.26
   1 -17   8   27.83    7.33
  -1 -17   8   21.94    5.81
  -1 -17   8   24.93    7.44
   1 -17   9    5.47    4.33
   1 -17   9   19.18    7.64
  -1 -17   9    5.04    4.23
  -1 -17   9   12.36    7.05
   1 -18  -8   23.44    5.46
  -1 -18  -8   27.11    6.22
   1  18  -8   22.67    8.00
   1  18  -8   35.09    8.31
  -1  18  -8   44.31    8.70
  -1  18  -8   30.70    7.88
   1 -18  -7   53.66    7.82
  -1 -18  -7   60.45    8.53
   1  18  -7   62.17    8.93
  -1  18  -7   52.37    7.54
   1 -18  -7   50.36    7.69
  -1  18  -7   61.84    9.27
  -1  18  -7   58.38    9.80
   1  18  -7   74.27   10.03
   1  18  -7   52.21    9.03
   1 -18  -6   42.80    6.82
  -1 -18  -6   48.23    7.22
  -1 -18  -6   54.49    6.25
  -1  18  -6   48.44    6.54
   1 -18  -6   55.39    6.91
   1  18  -6   51.18    7.20
   1  18  -6   54.15    9.45
  -1  18  -6   39.82    7.79
  -1  18  -6   65.68    9.61
   1  18  -6   61.93    9.27
   1 -18  -5   90.82    6.10
   1 -18  -5   93.40    8.92
  -1 -18  -5   85.83    5.66
  -1 -18  -5   73.94    8.30
  -1  18  -5   91.94    7.64
   1  18  -5   83.14    7.99
  -1 -18  -5   85.41    6.90
   1 -18  -5   92.25    8.13
   1  18  -5   83.00   10.14
   1  18  -5  104.31   10.93
  -1  18  -5   89.22    9.91
  -1  18  -5   76.68   10.31
   1 -18  -4   14.88    3.12
  -1 -18  -4   14.19    2.56
  -1 -18  -4   25.58    5.85
   1 -18  -4   26.79    5.74
   1  18  -4   21.04    3.99
  -1  18  -4   22.69    3.52
   1 -18  -4   18.72    4.01
  -1 -18  -4   16.08    3.37
   1  18  -4   16.98    5.68
  -1  18  -4   20.68    6.20
  -1  18  -4   21.78    6.06
   1  18  -4   14.38    4.75
   1 -18  -3  177.70   11.22
   1 -18  -3  182.88   10.42
   1  18  -3  188.95    5.61
   1 -18  -3  183.01   13.11
  -1 -18  -3  192.93   13.39
  -1  18  -3  196.16    7.74
   1  18  -3  175.94    9.67
  -1  18  -3  174.99   11.89
  -1 -18  -3  186.11    9.75
   1 -18  -3  177.12   11.04
  -1  18  -3  175.01   13.80
   1  18  -3  160.33   13.82
  -1  18  -3  197.56   14.59
   1  18  -3  183.58   13.86
  -1 -18  -2   54.38    6.96
   1 -18  -2   45.48    6.68
   1  18  -2   42.42    4.21
  -1  18  -2   47.58    4.12
  -1 -18  -2   39.84    7.02
  -1  18  -2   45.37    3.18
   1  18  -2   45.94    5.00
  -1  18  -2   52.23    7.51
  -1 -18  -2   41.21    4.67
  -1  18  -2   40.21    6.56
   1  18  -2   44.18    6.88
   1 -18  -2   35.96    4.82
  -1  18  -1  214.33   10.37
   1  18  -1  199.16   10.40
   1 -18  -1  219.99   13.97
  -1 -18  -1  199.13   13.52
   1 -18  -1  185.09   11.36
   1  18  -1  205.78   12.78
  -1 -18  -1  210.96   11.41
  -1  18  -1  199.70   13.03
  -1 -18   0  177.17   13.35
   1 -18   0  165.07   12.84
   1  18   0  159.41   10.22
  -1  18   0  148.04    9.80
  -1  18   0  158.81    6.95
  -1 -18   0  165.83   11.12
   1  18   0  181.91   11.24
   1 -18   0  180.11   11.88
  -1  18   0  158.22   11.14
   1 -18   1  210.32   14.50
  -1 -18   1  219.28   15.14
  -1  18   1  220.40   13.46
  -1 -18   1  215.77   13.89
  -1  18   1  185.73   12.40
   1  18   1  212.10   12.94
  -1  18   1  194.78    9.24
   1  18   1  228.98   11.39
  -1 -18   1  209.96   13.01
  -1  18   1  207.23   11.82
  -1  18   2   47.05    6.57
  -1 -18   2   33.67    7.00
   1 -18   2   35.04    6.58
   1  18   2   33.96    5.99
  -1 -18   2   55.03    7.78
   1  18   2   43.59    6.84
  -1  18   2   45.47    7.10
  -1  18   2   39.97    5.28
   1  18   2   50.30    6.15
  -1  18   2   43.04    5.06
   1  18   2   50.10    5.20
  -1  18   3  209.29   12.30
   1 -18   3  190.78   15.01
   1  18   3  183.14   11.63
  -1 -18   3  212.51   15.90
  -1 -18   3  194.35   14.26
  -1  18   3  220.75   15.19
   1  18   3  218.37   15.17
  -1  18   3  197.81   12.26
  -1  18   3  176.41    9.45
   1  18   3  208.67    8.95
  -1 -18   4   28.36    6.35
   1 -18   4   23.10    6.32
  -1  18   4   25.13    6.45
   1  18   4   35.23    7.27
   1  18   4   26.43    4.87
  -1 -18   4   20.87    5.25
  -1  18   4   29.46    4.83
   1 -18   4   31.37    7.24
  -1 -18   4   30.90    7.61
  -1  18   4   30.49    4.06
   1  18   4   32.38    3.24
  -1  18   5   85.84   11.03
   1 -18   5   96.65   11.01
  -1 -18   5   93.54   10.96
   1  18   5  105.21   12.55
   1  18   5   83.71    7.68
   1 -18   5   95.05   10.52
  -1 -18   5   94.78   10.45
   1 -18   5   94.36   12.19
  -1 -18   5   93.38   11.19
  -1  18   5   92.80    6.08
  -1  18   6   48.89    9.47
   1  18   6   54.75   10.31
  -1 -18   6   52.96    9.03
   1 -18   6   44.59    8.49
  -1 -18   6   35.83    7.20
   1 -18   6   48.57    8.21
   1 -18   6   42.61    8.80
  -1 -18   6   39.07    8.29
  -1  18   7   56.48   10.83
   1 -18   7   60.70    9.74
  -1 -18   7   50.06    8.92
   1  18   7   61.23   10.67
  -1 -18   7   59.66   10.86
   1 -18   7   62.63   10.38
   1 -18   7   66.26    9.93
  -1 -18   7   44.34    8.38
  -1 -18   8    7.56    4.99
  -1  18   8   27.29    8.53
   1 -18   8   17.11    5.82
   1  18   8   20.80    7.76
   1 -18   8   12.22    6.68
   1 -18   8   18.63    6.20
  -1 -18   8   15.40    5.75
  -1 -18   8   13.03    6.91
   1 -18   9   22.54    6.55
   1 -18   9   38.35    9.65
  -1 -18   9   26.18    6.98
  -1 -18   9   38.74   10.20
  -1 -19  -8   54.28    8.85
   1 -19  -8   51.59    8.12
  -1 -19  -7    9.96    5.05
   1 -19  -7   26.77    6.38
   1  19  -7   19.19    5.14
   1 -19  -7   19.09    5.00
   1  19  -7    5.95    4.90
  -1  19  -7   29.12    8.63
  -1  19  -7   36.29    8.01
   1  19  -7   12.65    4.37
  -1 -19  -6  140.07   12.30
   1 -19  -6  129.47   11.57
  -1 -19  -6  130.47    9.34
   1 -19  -6  121.76    9.89
  -1  19  -6  132.82   10.22
   1  19  -6  135.09   11.14
   1  19  -6  124.26   12.60
  -1  19  -6  136.07   14.64
  -1  19  -6  137.49   13.13
   1  19  -6  125.72   13.67
  -1 -19  -5   17.90    2.95
   1 -19  -5   24.99    5.37
  -1 -19  -5   19.45    4.97
   1  19  -5   25.40    4.70
  -1 -19  -5   28.57    4.25
  -1  19  -5   35.19    5.01
   1 -19  -5   25.61    4.95
  -1  19  -5   27.60    6.17
  -1  19  -5   23.64    6.93
   1  19  -5   29.27    7.30
   1  19  -5   29.81    7.35
   1 -19  -4  106.89    7.52
  -1 -19  -4   93.57    6.68
   1 -19  -4  109.68   10.46
  -1 -19  -4  108.46   10.73
  -1  19  -4  109.31    6.94
  -1 -19  -4  108.39    7.79
   1 -19  -4  101.96    8.35
   1  19  -4  121.78    8.70
  -1  19  -4  115.88   12.05
  -1  19  -4  100.96   11.44
   1  19  -4  101.19   11.19
   1  19  -4  108.46   12.23
   1 -19  -3  100.80    8.13
   1 -19  -3  113.75    9.48
   1 -19  -3  105.43   10.41
   1  19  -3  107.86    4.64
  -1 -19  -3  106.19   10.81
  -1  19  -3  107.38    3.89
   1  19  -3  113.55    7.85
   1 -19  -3  110.72    9.08
  -1  19  -3  121.11    6.03
  -1 -19  -3  103.18    7.83
  -1  19  -3  111.40   11.93
   1  19  -3   88.00   10.84
  -1  19  -3  132.90   12.44
   1  19  -3  108.27   11.03
  -1 -19  -2  125.50   10.82
   1 -19  -2  144.58   11.35
  -1 -19  -2  102.34   10.88
   1  19  -2  145.09    7.61
  -1  19  -2  152.94    7.56
  -1  19  -2  144.34    5.38
   1  19  -2  137.99    8.19
  -1  19  -2  102.21   11.65
  -1 -19  -2  130.06    8.35
   1  19  -2  135.42   11.52
   1 -19  -2  139.81    9.37
  -1  19  -2  145.62   12.30
   1  19  -1  147.87    8.91
  -1  19  -1  148.03    8.68
  -1 -19  -1  122.93   11.29
   1 -19  -1  148.42   12.03
  -1 -19  -1  130.78    9.35
  -1  19  -1  141.16   11.20
   1 -19  -1  140.62   10.11
   1  19  -1  141.30   10.96
   1 -19   0  226.44   15.01
  -1 -19   0  238.51   15.40
   1  19   0  223.41   12.20
  -1  19   0  230.36   12.28
  -1  19   0  203.50    8.05
  -1 -19   0  226.66   13.18
  -1  19   0  214.09   12.78
   1 -19   0  216.65   13.39
   1  19   0  220.16   12.74
  -1 -19   1  168.94   13.44
   1 -19   1  165.26   13.35
   1  19   1  136.59   10.52
  -1 -19   1  152.28   12.13
  -1  19   1  169.82   11.53
  -1  19   1  158.95    8.55
   1  19   1  150.68    9.39
   1  19   1  170.79   10.34
  -1  19   1  150.96   10.42
  -1  19   2  123.59   10.11
   1 -19   2   86.25   10.53
  -1 -19   2  122.29   12.13
   1  19   2  112.10   10.31
  -1  19   2  116.75   10.73
  -1 -19   2  109.89   10.90
  -1  19   2  110.86    8.29
   1  19   2  113.74    9.02
   1  19   2  121.60    7.88
  -1  19   2  103.67    8.17
  -1  19   3  144.97   10.45
   1 -19   3  133.19   12.94
  -1 -19   3  140.12   13.88
   1  19   3  122.00   10.19
  -1  19   3  124.04   11.77
   1  19   3  139.85   12.25
  -1 -19   3  122.20   11.62
  -1  19   3  136.64   10.39
  -1  19   3  141.78    8.72
   1  19   3  148.21    7.85
   1  19   4  114.57   12.00
  -1  19   4  100.20   11.38
   1 -19   4  110.53   12.21
  -1 -19   4  108.19   11.28
   1 -19   4  102.63   12.03
  -1  19   4  112.81    8.91
   1  19   4  110.72    9.27
  -1 -19   4  107.94   12.12
  -1  19   4  111.88    7.33
   1  19   4  113.88    5.82
  -1  19   5   40.68    7.80
   1 -19   5   43.77    8.29
  -1 -19   5   23.45    6.44
   1  19   5   40.66    8.32
   1 -19   5   40.32    8.60
  -1 -19   5   36.97    7.41
  -1 -19   5   44.92    8.48
  -1  19   5   35.99    4.14
  -1 -19   6  118.53   12.76
  -1  19   6  136.30   15.23
   1  19   6  159.94   16.67
   1 -19   6  132.66   13.62
   1 -19   6  122.67   12.69
  -1 -19   6  155.05   14.13
  -1 -19   6  130.95   14.47
   1 -19   6  117.80   13.70
  -1 -19   7   26.62    7.11
   1 -19   7   20.70    7.13
  -1  19   7   11.93    5.69
   1  19   7   26.73    7.70
   1 -19   7   18.25    6.87
   1 -19   7   21.50    6.58
  -1 -19   7   17.89    6.07
  -1 -19   7   16.31    6.45
   1 -19   8   58.97   10.24
  -1 -19   8   44.52    8.16
   1 -19   8   35.99    8.10
  -1 -19   8   48.15   10.51
   1 -19   8   49.41   10.42
   1 -20  -8   37.55    7.48
  -1 -20  -8   25.02    6.91
   1 -20  -7   44.27    7.44
  -1 -20  -7   54.01    8.34
   1 -20  -7   60.16    7.97
   1  20  -7   63.05   10.80
  -1  20  -7   48.96   10.11
  -1  20  -7   61.08    9.61
   1  20  -7   44.17    8.20
   1 -20  -6   56.00    8.16
  -1 -20  -6   45.25    7.65
   1  20  -6   49.71    7.16
  -1 -20  -6   50.60    6.25
   1 -20  -6   44.62    6.48
  -1  20  -6   42.13    8.52
   1  20  -6   56.76    9.90
   1  20  -6   42.18    8.80
  -1  20  -6   53.16    8.55
  -1 -20  -5   95.55    6.59
  -1 -20  -5   92.68    9.94
   1 -20  -5   80.75    8.99
  -1 -20  -5   92.99    7.49
  -1  20  -5  106.06    7.71
   1 -20  -5   87.76    8.35
   1  20  -5  102.64    8.83
  -1  20  -5  102.68   12.88
  -1  20  -5   73.69    9.54
   1  20  -5   82.92   10.64
   1  20  -5   98.58   11.95
   1 -20  -4   34.50    4.84
  -1 -20  -4   42.93    4.77
   1 -20  -4   38.71    7.43
  -1 -20  -4   49.57    7.80
  -1 -20  -4   37.60    4.93
  -1  20  -4   36.17    4.12
   1 -20  -4   36.52    5.63
   1  20  -4   42.32    5.27
  -1  20  -4   40.91    7.98
  -1  20  -4   43.27    8.01
   1  20  -4   43.52    8.72
   1  20  -4   37.98    7.61
   1 -20  -3  180.03   12.17
   1 -20  -3  171.85   11.13
   1  20  -3  182.83    6.47
  -1 -20  -3  161.39   13.87
   1 -20  -3  170.38   13.54
  -1  20  -3  177.26    5.73
   1  20  -3  184.26    9.68
  -1 -20  -3  170.93   10.23
   1 -20  -3  170.93   11.75
  -1  20  -3  199.64    7.43
   1  20  -3  163.20   14.97
  -1  20  -3  182.06   15.14
   1  20  -3  191.25   14.49
  -1  20  -3  171.95   14.05
   1 -20  -2   93.50    9.56
  -1 -20  -2   76.08    8.85
  -1 -20  -2   48.02    7.82
   1  20  -2   75.60    5.79
  -1  20  -2   76.43    5.61
   1  20  -2   77.22    6.37
  -1  20  -2   83.35    4.02
  -1 -20  -2   65.26    6.19
   1 -20  -2   73.76    7.26
  -1  20  -2   94.52   10.08
   1  20  -2   84.04    9.21
  -1  20  -2   53.60    8.40
   1 -20  -1  210.24   14.41
  -1 -20  -1  195.09   14.02
   1  20  -1  193.53   10.52
  -1  20  -1  196.45   10.27
  -1  20  -1  198.45    6.49
   1 -20  -1  193.39   12.34
  -1 -20  -1  191.22   11.58
   1  20  -1  187.22   12.80
  -1  20  -1  198.47   13.46
   1 -20   0   77.06    9.51
  -1 -20   0   82.42    9.82
   1  20   0   82.95    8.06
  -1  20   0   73.36    7.55
  -1  20   0   81.81    5.24
  -1 -20   0   92.82    8.60
   1  20   0   90.08    8.37
  -1  20   0   91.02    8.84
  -1 -20   1  201.50   15.10
   1 -20   1  201.95   15.24
  -1  20   1  219.97   13.18
   1  20   1  193.85   12.64
  -1 -20   1  213.83   14.37
   1  20   1  202.66   10.92
  -1  20   1  202.53    9.74
  -1  20   1  213.82   12.54
   1  20   1  206.38   11.49
   1 -20   2   61.70    8.79
  -1 -20   2   45.90    7.87
  -1 -20   2   49.83    8.15
  -1  20   2   57.66    7.62
   1  20   2   49.77    7.87
  -1  20   2   49.79    5.84
   1  20   2   54.03    6.53
  -1  20   2   51.20    6.30
   1  20   2   51.97    5.53
  -1  20   3  215.24   15.47
  -1 -20   3  205.68   15.25
   1  20   3  239.05   16.01
  -1 -20   3  226.11   17.13
  -1  20   3  214.42   13.10
   1 -20   3  189.30   15.41
   1  20   3  227.64    9.91
  -1  20   3  222.03   11.38
  -1 -20   4   36.95    7.05
   1  20   4   50.32    8.27
  -1  20   4   37.68    7.43
   1 -20   4   37.96    7.88
   1 -20   4   52.32    9.26
  -1 -20   4   42.17    8.38
  -1  20   4   50.20    6.34
   1  20   4   44.12    3.80
  -1  20   4   42.49    4.89
   1  20   5   95.40   11.62
  -1 -20   5   94.31   11.54
   1 -20   5  102.18   12.10
  -1  20   5  109.59   12.95
   1 -20   5   96.68   11.91
  -1 -20   5   97.74   12.21
  -1  20   6   44.58    9.52
   1 -20   6   53.55    9.25
  -1 -20   6   46.25    8.56
   1  20   6   42.66    8.86
   1 -20   6   48.93    9.77
  -1 -20   6   57.18   10.14
  -1 -20   6   54.23    8.67
  -1 -20   7   60.23   10.15
  -1  20   7   67.46   11.85
   1 -20   7   67.49   10.93
   1  20   7   77.19   12.04
   1 -20   7   68.34   10.57
   1 -20   7   60.47   10.76
  -1 -20   7   53.28   10.71
  -1 -20   7   80.12   11.08
   1 -20   8   21.85    7.81
  -1 -20   8   17.64    6.95
   1 -20   8   14.89    6.93
  -1 -20   8   11.53    6.81
   1 -21  -8   32.87    7.38
   1 -21  -7   29.08    6.66
  -1 -21  -7   42.33    7.85
  -1  21  -7   23.73    8.45
  -1  21  -7   34.98    8.54
   1  21  -7   18.81    6.64
   1  21  -7   25.62    7.70
   1 -21  -6   59.35    8.69
  -1 -21  -6   72.21    9.55
   1 -21  -6   66.35    7.67
  -1  21  -6   73.37   11.03
   1  21  -6   63.11   10.02
  -1  21  -6   54.92    9.42
   1  21  -6   78.06   11.53
   1 -21  -5   29.67    6.10
  -1 -21  -5   34.76    6.65
  -1 -21  -5   40.57    5.47
  -1  21  -5   42.43    4.95
   1  21  -5   41.00    5.67
   1 -21  -5   40.28    6.35
  -1  21  -5   40.77    8.09
  -1  21  -5   51.33    9.27
   1  21  -5   48.57    8.97
   1  21  -5   44.47    8.75
  -1 -21  -4   81.12    6.92
   1 -21  -4   84.47    7.72
  -1 -21  -4   76.74    9.89
   1 -21  -4   87.31   10.19
   1 -21  -4   82.97    8.30
  -1  21  -4   96.23    6.15
  -1 -21  -4   86.12    7.35
   1  21  -4   84.65    7.10
  -1  21  -4   91.32   11.57
  -1  21  -4   96.62   12.18
   1  21  -4   89.19   11.11
   1  21  -4   65.63   10.50
   1 -21  -3   50.74    7.32
   1 -21  -3   48.13    7.86
  -1 -21  -3   45.03    7.87
   1  21  -3   60.17    3.92
  -1  21  -3   58.27    3.53
  -1  21  -3   52.34    3.45
   1  21  -3   61.23    5.60
   1 -21  -3   49.42    6.77
  -1  21  -3   57.01    3.85
  -1 -21  -3   58.96    6.55
   1  21  -3   61.96   10.12
  -1  21  -3   60.55    8.95
   1  21  -3   57.09    8.71
  -1  21  -3   49.40    9.38
   1 -21  -2  167.58   12.90
  -1 -21  -2  148.23   12.32
   1  21  -2  160.52    8.74
  -1  21  -2  185.34    8.86
  -1 -21  -2  126.83   13.19
   1  21  -2  184.52    9.59
  -1  21  -2  175.56    5.51
  -1 -21  -2  160.63    9.94
   1 -21  -2  153.10   10.44
  -1  21  -2  162.28   13.03
   1  21  -2  169.11   13.02
  -1  21  -2  147.64   14.21
   1 -21  -1   19.44    5.53
  -1 -21  -1   10.47    4.95
  -1  21  -1   11.15    3.09
   1  21  -1   11.30    3.03
  -1  21  -1   17.99    2.12
  -1  21  -1   21.25    5.31
   1  21  -1    5.86    3.43
  -1 -21  -1   21.83    4.47
   1 -21  -1   18.20    4.52
   1 -21   0  368.96   19.76
  -1 -21   0  368.88   20.05
  -1  21   0  380.72   16.27
   1  21   0  357.26   16.06
  -1  21   0  359.92   10.79
  -1  21   0  353.80   17.41
  -1 -21   0  360.36   16.96
   1  21   0  374.96   16.93
   1 -21   1   12.22    4.66
  -1 -21   1   19.66    6.23
   1  21   1   15.69    4.62
  -1  21   1    6.48    3.58
  -1 -21   1    6.07    3.96
  -1  21   1   17.11    3.34
   1  21   1   10.56    3.16
   1  21   1   12.00    3.69
  -1  21   1    9.79    3.18
   1 -21   2  165.11   14.16
  -1 -21   2  187.74   15.19
  -1  21   2  187.73   13.37
   1  21   2  139.87   13.31
  -1 -21   2  161.06   13.59
   1  21   2  180.05   11.39
  -1  21   2  162.72   10.16
   1  21   2  183.12   10.24
  -1  21   2  170.62   11.08
   1  21   3   46.55    7.93
   1 -21   3   52.71    8.57
  -1  21   3   61.47    8.68
  -1 -21   3   63.12    9.36
   1 -21   3   51.87    9.12
  -1 -21   3   62.72    9.83
   1  21   3   66.30    5.69
  -1  21   3   59.41    6.40
   1  21   4  102.77   11.98
  -1 -21   4  100.78   11.62
   1 -21   4   99.84   11.63
  -1  21   4  117.36   12.32
  -1 -21   4  120.56   13.03
   1 -21   4   97.45   11.92
  -1  21   4  116.72    8.17
   1  21   4  113.18    6.13
   1  21   5   38.37    8.81
  -1  21   5   51.79    9.57
   1 -21   5   44.39    8.73
  -1 -21   5   43.05    8.31
   1 -21   5   22.64    7.28
  -1 -21   5   37.33    8.35
   1  21   6   93.01   12.61
   1 -21   6   78.56   11.07
  -1 -21   6   82.56   11.20
  -1  21   6   98.07   13.33
  -1 -21   6   79.88   12.10
  -1 -21   6   94.55   12.09
   1 -21   6   85.89   12.72
   1 -21   7   13.29    5.37
  -1  21   7   27.52    8.29
   1  21   7   25.30    8.14
  -1 -21   7   35.73    8.93
  -1 -21   7   33.71    9.31
  -1 -21   7   26.27    7.43
   1 -21   7   18.14    7.35
  -1 -21   8    8.10    4.90
   1 -21   8   17.18    6.60
   1 -21   8    7.67    5.52
   1 -22  -8   38.53    8.26
   1 -22  -7   55.61    9.00
  -1 -22  -7   55.49    8.74
   1  22  -7   42.35    9.23
   1  22  -7   38.50    9.42
  -1  22  -7   47.91   10.03
  -1  22  -7   48.33    9.39
  -1 -22  -6   41.89    7.49
   1 -22  -6   47.60    8.42
   1 -22  -6   46.49    6.95
   1  22  -6   52.14    9.52
  -1  22  -6   38.56    8.55
  -1  22  -6   64.41   11.05
   1  22  -6   39.36    8.70
   1 -22  -5   66.59    9.02
  -1 -22  -5   47.28    8.10
   1  22  -5   65.20    6.84
   1 -22  -5   51.76    7.24
  -1 -22  -5   63.32    6.77
  -1  22  -5   64.93   10.46
  -1  22  -5   60.22    9.73
   1  22  -5   61.74    9.57
   1  22  -5   69.83   11.43
   1 -22  -4   39.20    7.57
  -1 -22  -4   34.73    7.36
  -1 -22  -4   30.89    4.99
   1 -22  -4   20.69    4.81
  -1  22  -4   30.51    3.60
   1  22  -4   34.38    4.66
  -1  22  -4   31.59    7.13
   1  22  -4   36.82    7.41
   1  22  -4   24.46    7.04
  -1  22  -4   33.95    7.34
   1 -22  -3   65.39    8.30
  -1  22  -3   77.04    4.29
   1  22  -3   82.52    4.84
   1 -22  -3   60.86    9.15
  -1 -22  -3   69.74    9.89
  -1  22  -3   82.08    4.23
  -1 -22  -3   72.83    7.49
   1 -22  -3   62.24    7.69
   1  22  -3   87.10    6.75
   1  22  -3   85.00   10.37
   1  22  -3   64.93    9.92
  -1  22  -3   76.61   10.23
  -1  22  -3   63.39   10.18
  -1 -22  -2   72.29    9.28
   1 -22  -2   88.35    9.84
  -1  22  -2   78.86    6.12
  -1 -22  -2   57.01    8.95
   1  22  -2   74.45    6.22
  -1  22  -2   78.99    3.46
   1  22  -2   82.54    6.64
   1  22  -2   85.30    9.72
  -1  22  -2   63.22    9.71
  -1 -22  -2   67.14    6.91
  -1  22  -2   76.06    9.28
   1 -22  -2   72.04    7.68
  -1 -22  -1   58.49    8.48
   1 -22  -1   63.38    8.89
  -1  22  -1   68.51    6.67
   1  22  -1   55.23    6.09
  -1  22  -1   60.02    3.60
  -1  22  -1   73.06    4.44
  -1  22  -1   63.19    8.29
   1  22  -1   78.21    8.92
  -1 -22  -1   65.84    7.38
  -1 -22   0  206.93   15.28
   1 -22   0  197.59   15.20
  -1  22   0  197.11   12.02
   1  22   0  175.58   11.70
  -1  22   0  173.43    7.63
   1  22   0  190.22   12.43
  -1  22   0  181.60   12.70
   1 -22   1   65.65    9.28
  -1 -22   1   67.78    9.98
  -1 -22   1   56.97    8.34
  -1  22   1   50.43    7.06
   1  22   1   64.01    7.57
  -1  22   1   57.94    5.45
   1  22   1   53.52    5.83
  -1  22   1   55.12    6.98
   1  22   1   61.77    7.04
  -1 -22   2   87.61   10.77
   1 -22   2   84.85   10.81
  -1  22   2   72.36    8.88
  -1 -22   2   81.67    9.95
   1  22   2   68.24    8.65
  -1  22   2   72.62    6.91
   1  22   2   61.42    6.91
   1  22   2   79.17    7.05
  -1  22   2   78.56    7.85
   1 -22   3   93.19   11.79
  -1  22   3   90.73   10.67
  -1 -22   3   94.43   11.14
   1  22   3   74.98   10.06
   1 -22   3   80.43   10.74
  -1 -22   3   92.10   11.71
  -1  22   3   88.54    7.68
   1  22   3   82.89    6.48
  -1 -22   4   36.11    8.02
   1 -22   4   39.45    8.77
   1  22   4   37.19    7.45
  -1  22   4   38.44    7.89
  -1 -22   4   46.26    8.63
   1 -22   4   27.27    7.73
  -1  22   4   41.11    5.00
  -1  22   5   53.92    9.50
  -1 -22   5   54.69    9.36
   1 -22   5   57.11    9.76
   1  22   5   52.71    9.06
   1 -22   5   52.48    9.42
  -1 -22   5   61.89   10.41
   1  22   6   48.75    9.92
  -1 -22   6   45.42    8.71
  -1  22   6   62.09   11.03
   1 -22   6   47.23    9.22
   1 -22   6   64.76   11.30
  -1 -22   6   46.28    9.18
  -1  22   7   52.27   10.92
   1 -22   7   42.70    8.47
  -1 -22   7   48.52    9.74
   1  22   7   56.42   10.37
  -1 -22   7   39.95    9.67
   1 -22   7   33.46    8.37
  -1 -22   7   46.28    9.25
   1 -23  -7   23.29    6.29
  -1 -23  -7   10.34    4.37
   1 -23  -6   81.08   10.80
  -1 -23  -6   89.90   10.90
   1  23  -6   84.71   12.01
  -1  23  -6   99.36   13.51
  -1  23  -6   78.97   11.47
   1  23  -6   96.75   12.89
   1 -23  -5   11.38    5.00
  -1 -23  -5   12.40    4.56
   1 -23  -5   13.32    4.52
  -1 -23  -5   18.26    4.14
   1  23  -5    8.88    5.62
  -1  23  -5   22.90    8.34
  -1  23  -5   19.69    6.51
   1  23  -5   20.72    6.55
  -1 -23  -4   64.79    9.80
   1 -23  -4   69.62    9.88
  -1 -23  -4   74.06    7.32
   1 -23  -4   58.89    7.51
  -1 -23  -4   69.00    7.16
   1  23  -4   77.80    6.68
  -1  23  -4   69.34   10.36
   1  23  -4   64.90    9.78
   1  23  -4   66.36   10.35
  -1  23  -4   43.50    9.06
   1 -23  -3   40.35    6.75
   1 -23  -3   30.11    7.34
   1  23  -3   40.68    3.68
  -1 -23  -3   37.59    8.11
  -1  23  -3   39.70    3.33
  -1  23  -3   50.38    3.01
   1 -23  -3   36.40    6.28
  -1 -23  -3   38.52    5.93
   1  23  -3   51.80    5.16
  -1  23  -3   58.74    8.87
  -1  23  -3   33.47    7.71
   1  23  -3   32.82    7.82
   1  23  -3   43.62    8.26
   1 -23  -2   82.92    9.86
  -1 -23  -2   67.61    9.15
   1  23  -2   72.07    6.24
  -1  23  -2   83.84    6.59
  -1 -23  -2   53.10    9.20
  -1  23  -2   77.86    3.19
   1  23  -2   74.31    6.62
   1  23  -2   72.20    9.25
   1 -23  -2   67.81    7.46
  -1  23  -2   76.40    9.40
  -1 -23  -2   64.82    6.96
  -1  23  -2   61.02   10.37
  -1 -23  -1   51.28    8.48
   1 -23  -1   45.72    7.79
   1  23  -1   42.76    5.53
  -1  23  -1   50.58    5.89
  -1  23  -1   48.68    3.26
  -1  23  -1   48.91    3.64
  -1  23  -1   48.06    7.47
  -1 -23  -1   44.40    6.27
   1  23  -1   40.57    6.56
  -1 -23   0  123.33   12.14
   1 -23   0  117.10   11.80
   1  23   0  115.80    9.89
  -1  23   0  103.01    9.19
  -1 -23   0  113.06   10.77
  -1  23   0  109.49    6.11
   1  23   0  112.07    9.78
  -1  23   0   98.47    9.65
   1 -23   1   53.63    8.87
  -1 -23   1   67.20    9.63
   1  23   1   51.60    7.28
  -1  23   1   52.74    7.30
  -1 -23   1   37.56    7.41
  -1  23   1   50.31    5.04
   1  23   1   59.66    6.12
  -1  23   1   49.89    6.89
   1  23   1   57.33    6.83
   1 -23   2   39.48    8.11
  -1 -23   2   54.80    9.44
  -1 -23   2   45.27    7.84
  -1  23   2   46.11    7.21
   1  23   2   40.62    7.04
  -1  23   2   45.56    5.53
   1  23   2   55.04    6.31
  -1  23   2   42.71    5.93
   1 -23   3   57.85    9.01
  -1  23   3   42.13    8.08
  -1 -23   3   71.15    9.86
   1  23   3   52.79    8.33
  -1 -23   3   64.27   10.18
   1 -23   3   57.98    8.98
  -1  23   3   59.77    6.47
   1  23   3   61.06    5.85
   1 -23   4   56.96    9.33
  -1 -23   4   53.03    9.43
   1  23   4   53.54    9.07
  -1  23   4   56.66    9.32
  -1 -23   4   55.51    9.41
   1 -23   4   66.88   10.45
  -1  23   4   51.21    5.74
  -1  23   5   11.65    5.60
   1  23   5   16.58    6.85
   1 -23   5   15.15    5.95
  -1 -23   5    6.76    4.05
   1 -23   5   16.20    5.83
  -1 -23   5   17.96    6.45
  -1  23   6   64.83   11.15
   1 -23   6   72.33   11.04
  -1 -23   6   66.20   10.40
   1  23   6   78.65   12.02
   1 -23   6   69.85   11.71
  -1 -23   6   89.17   12.70
  -1 -23   7   17.41    6.33
   1 -23   7    9.38    4.64
  -1 -23   7   11.15    7.48
   1 -23   7   14.85    6.24
   1 -24  -7   41.54    7.67
  -1 -24  -7   34.46    7.37
   1 -24  -6   40.70    7.88
  -1 -24  -6   27.87    6.79
   1  24  -6   33.11    8.45
  -1  24  -6   41.44    9.19
   1  24  -6   35.73    8.21
  -1  24  -6   26.96    7.84
  -1 -24  -5   42.71    8.62
   1 -24  -5   48.93    8.79
   1 -24  -5   41.71    6.88
  -1  24  -5   36.38    8.42
  -1  24  -5   51.61   10.05
   1  24  -5   28.75    7.07
   1  24  -5   30.96    7.91
   1 -24  -4   28.92    6.58
  -1 -24  -4   45.83    8.69
  -1 -24  -4   36.23    5.47
  -1 -24  -4   31.87    5.33
   1 -24  -4   26.19    5.74
  -1  24  -4   28.41    7.14
   1  24  -4   32.70    9.24
   1  24  -4   30.87    7.70
  -1  24  -4   26.60    8.49
   1 -24  -3   71.41    9.25
  -1 -24  -3   68.67   10.21
   1 -24  -3   49.50    8.82
   1 -24  -3   51.64    7.55
  -1 -24  -3   57.80    7.31
   1  24  -3   78.59    6.17
   1  24  -3   81.42   10.36
   1  24  -3   49.69    9.25
  -1  24  -3   61.45   10.15
  -1  24  -3   73.40    9.86
  -1 -24  -2   58.10    8.69
   1 -24  -2   58.27    8.20
   1  24  -2   61.84    6.07
  -1  24  -2   62.92    5.77
  -1 -24  -2   54.71    9.42
   1  24  -2   67.73    5.79
   1  24  -2   66.48    8.91
  -1  24  -2   67.96    9.14
  -1  24  -2   46.68    9.75
  -1 -24  -2   55.15    6.62
   1 -24  -1   68.31    9.55
  -1 -24  -1   60.84    9.08
   1  24  -1   76.31    7.44
  -1  24  -1   80.83    7.40
  -1  24  -1   70.85    3.71
  -1  24  -1   71.48    4.08
   1  24  -1   82.94    9.54
  -1  24  -1   73.98    9.04
  -1 -24   0  102.69   11.38
   1 -24   0  106.99   11.74
  -1 -24   0   98.97   10.34
  -1  24   0  102.61    9.18
   1  24   0   96.91    9.17
  -1  24   0  100.49    5.91
  -1  24   0   93.89    9.45
   1  24   0   88.38    9.18
   1 -24   1   58.74    8.99
  -1 -24   1   77.36   10.66
  -1  24   1   60.02    7.88
   1  24   1   47.54    8.14
  -1 -24   1   72.02    9.65
   1  24   1   69.76    6.72
  -1  24   1   71.12    5.97
   1  24   1   72.19    7.66
  -1  24   1   64.15    7.69
   1 -24   2   50.01    8.77
  -1 -24   2   71.64   10.26
  -1 -24   2   43.22    8.11
   1  24   2   56.55    8.28
  -1  24   2   51.74    7.79
  -1  24   2   56.15    6.36
  -1  24   2   54.92    7.08
   1  24   2   65.25    6.84
  -1 -24   3   87.17   11.24
  -1  24   3   74.83   10.44
   1  24   3   77.47   10.03
   1 -24   3   78.24   10.85
   1 -24   3   72.19   10.64
  -1 -24   3   73.40   10.80
  -1  24   3   75.99    7.23
   1  24   3   85.33    7.03
  -1  24   4   46.23    8.22
   1  24   4   49.41    9.25
  -1 -24   4   58.30    9.89
   1 -24   4   49.04    9.68
  -1 -24   4   46.44    9.50
   1 -24   4   46.83    8.88
   1  24   5   59.16   10.20
   1 -24   5   30.19    8.07
  -1 -24   5   35.19    8.62
  -1  24   5   50.00    9.07
  -1 -24   5   37.45    8.75
   1 -24   5   45.25   10.24
   1 -24   6   47.30   10.15
  -1 -24   6   41.12    8.87
  -1  24   6   57.43   10.60
   1  24   6   49.56   10.18
   1 -24   6   52.34   10.79
  -1 -24   6   42.77    9.70
  -1 -24   7   34.09    9.76
   1 -25  -7   17.07    5.78
  -1 -25  -6   49.31    9.14
   1 -25  -6   47.27    8.82
  -1  25  -6   42.32    8.56
  -1  25  -6   59.86   11.04
   1  25  -6   74.91   11.58
   1  25  -6   49.22   10.66
  -1 -25  -5   37.21    8.65
   1 -25  -5   32.67    7.78
   1 -25  -5   19.23    5.14
   1  25  -5   28.67    7.20
  -1  25  -5   38.42    8.50
  -1  25  -5   17.22    6.24
   1  25  -5   24.95    7.24
   1 -25  -4   51.48    9.24
  -1 -25  -4   81.18    7.96
  -1 -25  -4   59.69   10.20
  -1 -25  -4   62.21    6.98
   1 -25  -4   60.10    8.03
  -1  25  -4   64.43   10.18
   1  25  -4   45.23    8.96
   1  25  -4   73.78   10.72
  -1  25  -4   49.25    9.66
   1 -25  -3   52.90    8.27
   1 -25  -3   37.70    7.98
  -1 -25  -3   48.08    8.99
  -1 -25  -3   66.88    7.78
   1 -25  -3   52.80    8.02
  -1 -25  -3   52.08    7.15
  -1  25  -3   60.54    9.65
  -1  25  -3   53.07   10.12
   1  25  -3   63.81   11.44
   1  25  -3   63.93    9.73
   1 -25  -2  111.38   11.69
  -1 -25  -2   99.87   11.57
  -1 -25  -2  120.45   10.68
   1  25  -2  110.03    8.02
  -1 -25  -2   95.62   13.04
  -1  25  -2  109.70    7.48
   1  25  -2  121.12    7.44
   1  25  -2  121.67   11.78
  -1  25  -2  117.65   14.06
  -1  25  -2  117.27   12.15
   1 -25  -1   39.46    7.58
  -1 -25  -1   27.90    6.73
   1  25  -1   30.58    4.94
  -1  25  -1   29.40    5.04
  -1 -25  -1   37.32    6.70
  -1  25  -1   33.40    2.70
   1  25  -1   33.94    6.86
  -1  25  -1   24.58    5.77
  -1 -25   0  198.78   15.87
   1 -25   0  246.10   17.37
  -1  25   0  207.72   12.98
  -1 -25   0  219.40   15.92
   1  25   0  212.10   13.13
   1  25   0  186.92    9.87
   1  25   0  199.26   13.48
  -1  25   0  194.48   13.59
   1 -25   1   30.53    7.29
  -1 -25   1   34.06    7.57
  -1 -25   1   27.87    6.69
   1  25   1   21.91    5.96
  -1  25   1   29.35    5.61
   1  25   1   32.13    5.08
  -1  25   1   26.87    5.60
   1  25   1   30.51    5.46
   1  25   2  112.94   11.52
  -1 -25   2  118.95   12.47
  -1  25   2  120.74   11.49
  -1 -25   2  118.65   13.32
   1 -25   2  119.90   13.32
  -1  25   2  126.49   10.04
   1  25   2  115.82    8.90
   1  25   3   64.33    9.37
   1 -25   3   62.20    9.77
  -1  25   3   45.81    7.94
  -1 -25   3   65.72   10.07
   1 -25   3   65.04   10.15
  -1 -25   3   62.22   10.40
  -1  25   3   64.49    6.96
  -1 -25   4   84.69   11.79
   1 -25   4   82.89   11.79
   1  25   4  101.30   12.56
  -1  25   4   84.52   11.29
   1 -25   4   90.89   12.66
  -1 -25   4   84.84   12.20
   1 -25   5   29.74    8.23
  -1  25   5   23.31    6.85
   1  25   5   22.04    7.23
  -1 -25   5   34.58    8.31
   1 -25   5   34.52    9.00
  -1 -25   5   28.52    8.57
   1 -25   6   61.85   10.92
   1  25   6   62.01   10.62
  -1  25   6   66.07   11.09
  -1 -25   6   53.79   10.07
   1 -25   6   66.32   11.77
  -1 -25   6   76.55   12.38
   1 -26  -6   37.65    7.80
  -1 -26  -6   23.81    6.68
  -1 -26  -5   50.19    9.36
   1 -26  -5   55.99    9.84
   1  26  -5   41.84    9.76
   1  26  -5   57.60    9.66
  -1  26  -5   30.52    8.11
  -1  26  -5   41.21    8.93
  -1 -26  -4   17.37    7.65
  -1 -26  -4   36.95    6.11
   1 -26  -4   33.40    8.15
   1 -26  -4   18.19    5.41
  -1  26  -4   29.74    8.13
  -1  26  -4   52.11    9.54
   1  26  -4   37.36    8.19
   1  26  -4   34.81    9.26
   1 -26  -3   91.33   10.76
  -1 -26  -3  117.77   10.52
  -1 -26  -3   76.21   11.49
   1 -26  -3   82.73   12.11
  -1 -26  -3   91.73    9.73
   1 -26  -3   84.42   10.00
   1  26  -3  102.33   11.70
   1  26  -3   88.31   13.48
  -1  26  -3   94.98   13.25
  -1  26  -3  107.83   12.02
   1  26  -2   48.17    5.49
  -1  26  -2   58.74    5.79
  -1 -26  -2   63.32    8.33
  -1 -26  -2   44.89   10.14
   1 -26  -2   50.25    8.77
  -1 -26  -2   40.11    8.15
  -1  26  -2   53.08    8.78
  -1  26  -2   48.50    9.83
   1  26  -2   47.93    8.25
  -1 -26  -1  120.79   11.71
  -1  26  -1  133.84    9.73
   1  26  -1  131.73    9.94
  -1 -26  -1  137.49   13.73
   1 -26  -1  129.22   12.92
   1  26  -1  138.58   12.48
  -1  26  -1  137.25   12.32
   1  26   0   70.18    8.07
  -1 -26   0   68.91    9.55
  -1  26   0   68.52    7.83
   1 -26   0   68.24    9.67
  -1 -26   0   70.18   10.12
   1  26   0   71.98    8.65
  -1  26   0   64.22    8.38
  -1 -26   1  122.41   12.42
   1  26   1  118.86   10.99
  -1  26   1  101.48   10.23
   1 -26   1  122.97   12.95
  -1 -26   1  127.43   13.38
  -1  26   1  125.96   10.98
   1  26   1  132.29   10.59
   1  26   2   37.14    7.31
  -1  26   2   39.32    7.61
  -1 -26   2   41.52    8.58
  -1 -26   2   45.22    9.25
   1 -26   2   40.60    8.94
   1  26   2   36.37    5.52
  -1  26   2   45.76    6.48
  -1 -26   3  120.64   13.21
   1 -26   3  134.14   13.80
   1  26   3   98.78   11.52
  -1  26   3  100.74   11.50
   1 -26   3  121.26   14.26
  -1 -26   3  103.59   12.43
  -1  26   3  116.54    9.35
  -1  26   4   31.53    7.25
   1  26   4   49.35    9.35
   1 -26   4   50.74    9.54
  -1 -26   4   34.18    7.92
  -1 -26   4   57.34    9.91
   1 -26   4   48.60   10.46
   1 -26   5   61.17   10.31
  -1 -26   5   57.40   10.34
   1  26   5   48.09    9.11
  -1  26   5   64.05   10.25
  -1 -26   5   51.05   10.47
   1 -26   5   64.66   11.57
   1 -26   6   44.22    9.10
  -1 -26   6   52.24    9.75
   1 -26   6   57.34   11.49
  -1 -26   6   46.81    9.82
   1 -27  -6  114.49   13.55
  -1 -27  -6   98.06   12.82
  -1 -27  -5   18.48    6.86
   1 -27  -5    8.52    4.57
   1  27  -5   14.07    7.00
  -1  27  -5   16.36    5.90
   1  27  -5   17.37    7.12
  -1  27  -5    1.34    4.68
  -1 -27  -4   73.92   11.98
   1 -27  -4   76.86   11.54
   1 -27  -4   73.69    9.45
   1  27  -4   69.91   11.99
  -1  27  -4   80.77   12.12
  -1  27  -4  106.85   13.02
   1 -27  -3   49.86    8.45
  -1 -27  -3   67.23    8.18
   1 -27  -3   48.63   10.31
  -1 -27  -3   55.62   10.85
  -1 -27  -3   45.34    7.12
   1 -27  -3   40.46    7.31
  -1  27  -3   46.97   10.02
   1  27  -3   64.48   11.69
  -1  27  -3   64.41   10.07
   1  27  -3   59.93    9.56
  -1 -27  -2  109.02   14.28
   1  27  -2  110.70    8.31
  -1 -27  -2  104.43   10.43
   1 -27  -2  110.63   12.16
  -1 -27  -2  100.83   12.00
  -1  27  -2  105.11   11.77
   1  27  -2  108.67   11.79
  -1  27  -2  113.68   14.40
  -1 -27  -1   84.66    9.99
  -1  27  -1   96.65    8.44
   1  27  -1   93.30    8.49
  -1 -27  -1   95.84   11.67
   1 -27  -1   95.20   11.48
   1  27  -1   96.85   10.43
  -1  27  -1   98.10   10.76
  -1  27   0  137.82   11.06
   1  27   0  140.44   11.19
  -1 -27   0  148.05   13.33
  -1 -27   0  151.40   14.30
   1 -27   0  153.17   14.19
   1  27   0  156.85   12.28
  -1  27   0  145.48   12.35
  -1  27   1   75.88    9.36
   1  27   1   87.92    9.92
  -1 -27   1   84.44   10.71
  -1 -27   1   94.67   11.80
   1 -27   1  105.66   12.28
  -1  27   1   93.91    9.52
   1  27   1   83.43    8.69
  -1  27   2   83.54   10.10
  -1 -27   2   77.64   10.41
   1 -27   2   75.08   11.17
   1  27   2   79.78   10.01
  -1 -27   2  107.50   12.97
   1  27   2   90.13    8.23
  -1  27   2   93.57    9.08
   1  27   3   76.68   10.23
   1 -27   3   57.63   10.22
  -1 -27   3   71.79   10.72
  -1  27   3   61.54    9.34
   1 -27   3   80.63   11.49
  -1 -27   3   61.66   10.22
   1  27   4  133.24   14.08
  -1 -27   4  113.24   13.57
   1 -27   4  115.59   13.53
  -1  27   4  114.55   13.17
  -1 -27   4  118.37   14.25
   1 -27   4  135.89   15.52
   1 -27   5   17.46    7.15
   1  27   5   14.43    5.82
  -1  27   5   18.48    6.52
  -1 -27   5   11.83    5.65
  -1 -27   5   21.43    7.60
   1 -27   5   14.24    6.16
   1 -28  -6   27.60    7.42
  -1 -28  -5   55.17   10.39
   1 -28  -5   38.89    8.44
  -1  28  -5   68.93   11.57
   1  28  -5   67.19   10.96
  -1  28  -5   32.85    7.86
   1  28  -5   37.32    9.29
   1 -28  -4   21.32    6.50
  -1 -28  -4   20.75    8.05
  -1  28  -4   22.68    7.70
   1  28  -4   41.74    9.03
   1  28  -4   27.41    8.42
  -1  28  -4   37.13    8.51
   1 -28  -3  103.55   11.76
  -1 -28  -3  113.28   10.75
  -1 -28  -3  106.27   14.32
   1 -28  -3   98.77   14.06
   1 -28  -3   89.27   10.77
   1  28  -3  132.39   16.59
   1  28  -3  131.29   13.48
  -1  28  -3  116.99   15.16
  -1  28  -3  119.14   13.35
  -1 -28  -2   77.34   12.59
  -1 -28  -2   83.47    9.72
  -1 -28  -2   63.13    9.77
   1 -28  -2   61.39    9.23
  -1  28  -2   68.03   12.50
  -1  28  -2   65.74    9.68
   1  28  -2   58.93    9.43
  -1 -28  -1  142.02   12.67
  -1  28  -1  145.40   10.49
   1  28  -1  148.77   10.94
   1 -28  -1  142.54   13.82
  -1 -28  -1  146.49   14.43
   1  28  -1  139.88   12.84
  -1  28  -1  142.56   12.92
  -1  28   0  112.67   10.42
  -1 -28   0   86.31   10.98
   1  28   0  107.77   10.10
   1 -28   0  117.96   13.03
  -1 -28   0  108.52   12.38
  -1  28   0  103.26   10.69
   1  28   0  117.09   11.18
  -1 -28   1  137.26   13.27
  -1  28   1  150.97   12.66
   1  28   1  150.32   12.74
   1 -28   1  159.31   15.08
  -1 -28   1  127.72   13.57
   1  28   1  151.07   11.59
  -1  28   1  150.57   12.13
  -1  28   2   63.13    8.65
   1 -28   2   89.19   11.63
   1  28   2   59.16    8.99
  -1 -28   2   64.98    9.86
   1 -28   2   66.07   10.47
  -1 -28   2   83.73   11.97
  -1  28   2   59.41    7.35
   1  28   2   66.33    7.25
   1 -28   3  124.12   13.73
  -1 -28   3  126.60   13.50
   1  28   3  108.63   12.29
  -1  28   3  119.50   13.00
   1 -28   3  132.97   15.10
  -1 -28   3  122.81   14.03
  -1 -28   4   41.12    8.79
  -1  28   4   36.46    8.21
   1 -28   4   50.25   10.04
   1  28   4   42.75    8.54
   1 -28   4   45.90   10.00
  -1 -28   4   49.26    9.91
  -1  28   5   79.64   11.61
  -1 -28   5   73.64   11.75
   1  28   5   65.75   11.69
   1 -28   5   71.98   11.17
  -1 -28   5   73.69   12.10
   1 -28   5   75.19   11.99
   1 -29  -5   20.05    7.21
  -1 -29  -5   12.35    6.13
  -1 -29  -4   56.21   11.08
   1 -29  -4   57.27   10.68
  -1  29  -4   94.19   12.56
  -1  29  -4   77.09   13.01
   1  29  -4   92.21   12.37
   1  29  -4   74.07   12.47
   1 -29  -3   76.46   10.42
  -1 -29  -3   66.13   12.84
   1 -29  -3   65.51   11.88
  -1 -29  -3   51.24    7.90
   1 -29  -3   54.32    8.91
   1  29  -3   65.24    9.91
  -1  29  -3   93.95   14.17
   1  29  -3   61.52   11.41
  -1  29  -3   63.45   10.09
  -1 -29  -2  142.62   12.91
  -1 -29  -2  160.87   17.94
  -1 -29  -2  141.39   14.52
   1 -29  -2  150.42   14.46
  -1  29  -2  169.63   15.13
   1  29  -2  175.92   18.23
   1  29  -2  168.72   14.67
  -1  29  -2  167.42   17.25
   1  29  -1   28.33    5.33
  -1 -29  -1   33.09    7.02
  -1  29  -1   28.39    5.04
  -1 -29  -1   23.10    6.79
   1 -29  -1   26.20    6.27
  -1  29  -1   34.66    6.80
   1  29  -1   26.44    6.46
   1  29   0  242.91   15.15
  -1 -29   0  233.60   17.16
  -1  29   0  231.99   15.02
   1 -29   0  260.66   18.86
  -1 -29   0  271.21   19.78
  -1  29   0  246.36   16.17
   1  29   0  268.36   16.50
   1  29   1   26.06    6.01
  -1 -29   1   22.33    6.45
  -1  29   1   17.78    4.99
  -1 -29   1   33.02    8.10
   1 -29   1   19.98    6.33
  -1  29   1   26.27    5.33
   1  29   1   27.33    5.75
   1 -29   2  186.97   16.41
  -1  29   2  168.54   14.46
   1  29   2  162.64   14.44
  -1 -29   2  180.42   15.93
  -1 -29   2  190.02   17.35
   1 -29   2  160.30   15.73
  -1  29   2  169.61   12.39
  -1  29   3   56.29    9.01
  -1 -29   3   53.15    9.41
   1  29   3   50.17    8.83
   1 -29   3   60.60   10.04
  -1 -29   3   49.21    9.44
   1 -29   3   74.78   11.52
  -1  29   4  103.21   12.94
   1  29   4  108.03   12.97
  -1 -29   4  118.57   14.04
   1 -29   4  123.45   14.19
   1 -29   4  118.24   14.56
  -1 -29   4   94.41   13.04
   1 -30  -4   30.45    8.41
  -1 -30  -4   23.78    7.82
  -1  30  -4   35.92    8.16
   1  30  -4   31.38    7.68
   1 -30  -3   63.36    9.69
  -1 -30  -3   84.85   13.30
  -1 -30  -3   90.85    9.89
   1 -30  -3   87.33   13.70
   1 -30  -3   79.68   10.63
   1  30  -3   84.29   11.41
   1  30  -3  110.31   15.39
  -1  30  -3   93.16   14.12
  -1  30  -3   71.68   10.32
   1 -30  -2   65.45   12.22
  -1 -30  -2   60.48   11.45
  -1 -30  -2   66.04    9.14
   1 -30  -2   53.85    9.41
  -1 -30  -2   51.71    9.57
   1  30  -2   44.17    8.15
   1  30  -2   75.14   13.62
  -1  30  -2   79.47   13.06
  -1  30  -2   46.70    8.59
  -1 -30  -1   87.27   10.63
   1  30  -1  100.06    9.14
  -1 -30  -1   79.33   11.39
   1 -30  -1   90.54   11.63
  -1  30  -1   67.26    9.73
   1  30  -1   78.00    9.83
  -1  30   0   50.26    6.98
   1  30   0   52.36    7.45
  -1 -30   0   56.53    9.27
  -1 -30   0   46.10    8.78
   1 -30   0   65.76   10.73
   1  30   0   67.29    8.64
  -1  30   0   56.54    8.43
   1 -30   1   83.82   11.12
  -1  30   1   83.40    9.94
   1  30   1   78.13    9.58
  -1 -30   1   89.37   11.48
   1 -30   1   95.60   12.39
  -1 -30   1   83.65   11.43
  -1  30   1   85.61    9.74
   1  30   1   89.21    9.24
  -1  30   2   31.90    6.97
   1  30   2   45.27    8.32
   1 -30   2   34.96    7.76
  -1 -30   2   41.17    8.32
  -1 -30   2   27.70    7.40
   1 -30   2   42.51    8.97
  -1  30   3   81.78   11.02
   1 -30   3   91.07   12.72
  -1 -30   3   93.80   12.81
   1  30   3  104.71   12.48
  -1 -30   3   85.61   12.51
   1 -30   3  100.43   13.35
  -1  30   4   22.46    6.57
   1  30   4   32.03    8.11
   1 -31  -4   41.01    9.87
   1  31  -4   54.27   10.05
  -1 -31  -3   39.17   10.25
   1 -31  -3   41.59   10.63
   1 -31  -3   56.88    9.60
  -1  31  -3   54.05   11.27
   1  31  -3   44.03    8.69
  -1  31  -3   52.83    9.39
   1  31  -3   52.46   11.30
   1 -31  -2   80.40   13.79
  -1 -31  -2   80.04   13.91
  -1 -31  -2   64.75    9.13
  -1 -31  -2   49.86    9.60
   1 -31  -2   46.27    9.36
   1  31  -2   71.10   12.39
   1  31  -2   56.95    8.67
  -1  31  -2   50.90   10.76
  -1  31  -2   45.56    8.65
  -1 -31  -1   26.22    6.27
  -1 -31  -1   43.58    8.80
   1 -31  -1   57.50   10.17
   1  31  -1   43.77    7.67
  -1  31  -1   42.26    7.95
   1 -31   0   45.34    8.12
  -1 -31   0   40.80    8.16
   1  31   0   47.58    7.56
  -1  31   0   37.84    6.51
  -1 -31   0   48.29    9.41
   1 -31   0   46.25    8.71
   1  31   0   39.23    6.98
  -1  31   0   38.87    7.32
  -1 -31   1   61.50    9.90
   1 -31   1   52.62    9.24
   1  31   1   57.14    8.39
  -1  31   1   50.98    8.23
  -1 -31   1   63.19   10.62
   1 -31   1   64.65   10.73
  -1  31   1   61.47    8.67
  -1 -31   2   34.91    8.38
  -1  31   2   26.17    6.96
   1 -31   2   42.08    8.62
   1  31   2   45.86    8.46
  -1 -31   2   26.07    7.57
   1 -31   2   34.41    8.42
   1  31   3   46.52    8.88
  -1  31   3   49.67    9.13
   1 -31   3   50.29    9.46
  -1 -31   3   49.97    9.71
   1 -31   3   53.78   10.23
  -1 -31   3   52.64   10.13
  -1  31   4   60.17   10.61
   1  31   4   39.72    8.15
   1 -32  -3   45.47   10.95
   1 -32  -3   30.70    7.58
  -1  32  -3   35.44    8.18
   1  32  -3   39.21    8.69
   1 -32  -2   74.14   13.10
  -1 -32  -2   57.05   11.71
  -1 -32  -2   49.34    8.22
   1 -32  -2   53.66    9.63
  -1 -32  -2   53.97   10.07
  -1  32  -2   54.79   10.58
   1  32  -2   76.57   13.09
   1  32  -2   46.71    8.28
  -1  32  -2   42.13    8.25
   1 -32  -1   28.11    7.24
  -1 -32  -1   40.19    7.90
  -1 -32  -1   40.86    8.40
   1 -32  -1   28.73    7.71
  -1  32  -1   27.31    6.49
   1  32  -1   53.89    8.49
   1  32   0   72.59    8.88
  -1 -32   0   69.56   10.34
  -1  32   0   72.29    8.53
   1 -32   0   82.51   11.10
   1 -32   0   79.63   11.35
  -1 -32   0   96.83   12.70
  -1  32   0   76.82    9.78
   1  32   0   85.15    9.93
   1  32   1   34.14    6.79
   1 -32   1   29.53    7.87
  -1 -32   1   32.23    7.47
  -1  32   1   34.60    6.91
  -1 -32   1   36.77    8.43
   1 -32   1   60.99   10.68
  -1  32   1   31.88    6.64
   1  32   2   48.92    8.71
  -1  32   2   52.99    8.69
  -1 -32   2   46.57    8.76
   1 -32   2   47.07    9.35
  -1 -32   2   39.75    8.87
   1 -32   2   33.85    8.10
   1  32   3   39.63    8.25
  -1  32   3   32.75    7.14
   1  33  -3   40.35    9.06
   1 -33  -2   41.51    7.89
  -1 -33  -2   60.73    9.24
   1 -33  -2   38.62    8.57
  -1 -33  -2   56.56   10.23
   1  33  -2   52.55    8.98
  -1  33  -2   44.10    8.40
   1 -33  -1   14.25    5.98
  -1 -33  -1   10.39    5.19
   1 -33  -1   11.19    5.04
  -1 -33  -1   15.00    5.47
  -1  33  -1    4.41    3.50
   1  33  -1   11.31    5.24
  -1 -33   0   84.99   11.34
   1 -33   0   84.13   11.32
   1 -33   0  101.36   12.66
  -1 -33   0   89.44   12.40
  -1  33   0   81.22   10.34
   1  33   0   86.05   10.26
  -1 -33   1    9.93    5.16
   1  33   1    6.78    3.55
   1 -33   1   15.16    6.15
  -1  33   1   16.06    5.57
   1 -33   1    5.78    5.57
  -1 -33   1    8.88    5.89
  -1  33   2   38.34    7.50
   1  33   2   69.59   10.28
   1  33   3   34.04    8.27
  -1  33   3   28.91    6.82
   1 -34  -2   36.28    7.45
  -1 -34  -2   31.16    7.51
  -1 -34  -2   49.01    9.88
   1 -34  -2   37.93    8.10
  -1  34  -2   35.75    8.10
   1  34  -2   34.47    7.27
  -1 -34  -1   31.20    7.50
   1 -34  -1   26.88    6.53
  -1 -34  -1   43.45    9.33
   1 -34  -1   23.82    7.30
   1  34  -1   29.11    6.77
  -1  34  -1   34.17    7.55
  -1 -34   0   32.97    7.71
   1 -34   0   40.55    8.11
   1 -34   0   46.71    9.58
  -1 -34   0   41.96    9.04
  -1  34   0   32.79    7.29
  -1  34   1   26.78    6.56
  -1 -34   1   20.26    6.71
   1  34   1   21.70    6.47
  -1  34   2   19.80    6.31
   1  34   2   23.54    6.52
   1 -35  -2   52.99    9.30
   1 -35  -2   32.53    7.47
  -1 -35  -2   37.89    8.96
   1  35  -2   63.05   10.17
   1 -35  -1   16.18    6.81
  -1 -35  -1   41.16    8.09
   1 -35  -1   34.93    8.75
   1  35  -1   33.26    7.30
  -1  35  -1   32.04    7.34
  -1 -35   0   32.88    7.84
   1  35   2   30.89    7.35
  -1  35   2   34.49    7.89
  -1 -36  -1   56.98    9.18
  -1  36  -1   59.90    9.58
   2   0 -10   -7.78    5.20
   2   0  -9   23.69    9.60
   2   0  -9    4.01    4.96
   2   0  -8   -0.18    4.05
   2   0  -8   -3.57    4.94
   2   0  -7    8.32    5.00
   2   0  -7   27.45    6.66
   2   0  -6   -0.64    1.92
  -2   0  -6    6.15    3.41
   2   0  -6   -3.34    2.80
  -2   0  -6   -3.80    3.45
   2   0  -6   -1.49    3.35
  -2   0  -6   -2.99    3.90
  -2   0  -6    1.07    2.03
   2   0  -5    3.60    2.09
  -2   0  -5    2.39    2.39
   2   0  -5   12.46    5.27
   2   0  -5   10.99    4.01
  -2   0  -5   20.50    6.45
  -2   0  -5   12.69    4.06
  -2   0  -5    8.35    2.95
   2   0  -5    6.54    3.14
   2   0  -4    1.10    0.88
  -2   0  -4   -2.07    1.75
   2   0  -4    1.20    1.50
   2   0  -4   -0.31    1.43
  -2   0  -4   -2.94    3.01
   2   0  -4   -1.38    2.75
  -2   0  -4   -0.24    2.14
   2   0  -4    1.30    2.30
  -2   0  -4    1.24    1.49
  -2   0  -4   -1.78    2.03
   2   0  -4    1.12    1.66
   2   0  -3    3.49    1.09
   2   0  -3    2.75    1.34
   2   0  -3    5.10    1.82
  -2   0  -3    2.91    1.87
  -2   0  -3    5.87    3.24
   2   0  -3    7.04    2.53
   2   0  -3    7.62    2.88
  -2   0  -3    5.74    2.36
   2   0  -3    0.46    1.40
  -2   0  -3    2.01    1.99
  -2   0  -3    6.11    2.43
   2   0  -2    0.19    1.02
   2   0  -2    0.03    0.64
   2   0  -2    0.59    0.92
  -2   0  -2    1.50    1.41
  -2   0  -2    0.04    1.28
   2   0  -2    0.33    1.29
   2   0  -2    2.28    1.55
   2   0  -2    4.99    2.15
   2   0  -2    1.09    1.08
  -2   0  -2    1.69    1.31
  -2   0  -2    2.28    1.68
   2   0  -1    4.25    0.94
   2   0  -1    5.03    0.87
  -2   0  -1    3.99    1.07
  -2   0  -1    6.40    1.25
   2   0  -1    5.94    1.14
   2   0  -1    7.81    1.71
   2   0  -1    3.21    0.99
  -2   0  -1    3.37    0.58
  -2   0  -1    7.13    1.58
   2   0  -1    2.75    0.56
  -2   0  -1    4.63    1.11
  -2   0   0    2.96    0.80
  -2   0   1    5.35    0.80
   2   0   1    1.75    0.60
  -2   0   1    2.96    1.11
   2   0   1    4.10    0.90
   2   0   1    5.77    1.24
  -2   0   1    6.97    1.54
  -2   0   1    4.87    1.13
  -2   0   1    6.06    1.25
   2   0   1    1.59    0.47
   2   0   1    2.25    1.01
  -2   0   1    3.87    0.70
   2   0   1    4.18    1.09
  -2   0   2    1.41    1.29
  -2   0   2    3.06    1.52
   2   0   2    3.78    1.46
   2   0   2    0.03    1.40
  -2   0   2    1.50    0.96
  -2   0   2   -0.11    1.63
   2   0   2    5.03    2.15
  -2   0   2    1.42    1.49
   2   0   2    1.40    1.22
  -2   0   2    0.75    1.19
   2   0   2    2.37    1.28
  -2   0   2    1.08    1.06
   2   0   2    4.43    2.03
   2   0   2    0.88    1.04
  -2   0   3    3.53    1.72
  -2   0   3    4.96    2.46
   2   0   3    6.51    1.97
   2   0   3    2.51    1.76
   2   0   3   11.63    2.63
   2   0   3    3.59    1.36
  -2   0   3    3.85    1.46
  -2   0   3    2.16    1.70
  -2   0   3    5.97    2.55
   2   0   3    9.57    3.08
  -2   0   3    4.61    2.40
   2   0   3   11.48    2.39
  -2   0   3    2.34    1.27
   2   0   3    2.25    1.57
  -2   0   3    3.65    2.03
   2   0   3    1.66    1.23
   2   0   3    7.50    3.87
   2   0   4   -1.09    1.51
  -2   0   4    1.09    1.28
  -2   0   4    4.62    1.84
   2   0   4    3.86    2.19
   2   0   4    1.09    1.52
   2   0   4   -0.41    1.00
  -2   0   4    2.76    1.53
   2   0   4    1.10    1.80
  -2   0   4   -1.59    2.38
  -2   0   4    1.52    1.56
  -2   0   4    2.34    2.05
   2   0   4    1.72    1.33
   2   0   4    0.34    1.72
  -2   0   4    0.02    1.57
  -2   0   4   -0.01    1.74
  -2   0   4    0.14    1.38
   2   0   4    2.95    1.93
   2   0   4   -0.98    1.53
   2   0   4    3.91    2.34
  -2   0   5    5.63    2.63
  -2   0   5    7.57    3.66
   2   0   5    7.29    3.03
  -2   0   5   -0.40    1.56
   2   0   5   14.61    4.52
   2   0   5    2.91    1.67
  -2   0   5   12.49    4.35
   2   0   5    4.33    2.41
   2   0   5   12.02    3.79
   2   0   5   13.67    3.50
  -2   0   5   12.31    3.67
  -2   0   5    6.69    3.06
   2   0   5    7.65    4.07
  -2   0   5    9.24    3.51
   2   0   6    1.95    1.38
   2   0   6    0.62    1.88
  -2   0   6    1.28    2.35
  -2   0   6    1.86    1.86
   2   0   6   -3.99    2.67
  -2   0   6   -4.68    3.85
   2   0   6   -4.79    3.42
   2   0   6    0.24    2.11
   2   0   6    2.82    2.53
  -2   0   6   -2.63    3.25
   2   0   7    9.57    2.77
  -2   0   7   12.75    3.76
  -2   0   7   10.85    4.55
   2   0   7    7.77    4.55
   2   0   7    5.90    3.53
  -2   0   7   10.18    5.04
   2   0   7   13.15    4.93
   2   0   7    4.77    4.23
  -2   0   7    9.52    5.07
   2   0   8    3.51    3.52
  -2   0   8   -0.13    1.80
   2   0   8   -7.51    3.68
  -2   0   8   -1.71    3.78
   2   0   8   -6.74    4.47
  -2   0   8    7.03    4.31
   2   0   8    3.79    3.08
  -2   0   8    2.01    3.14
   2   0   9   12.30    5.47
  -2   0   9   20.63    7.61
  -2   0   9   16.93    6.24
   2   0   9    6.85    5.28
   2   0  10    9.04    4.85
   2   1 -10   13.26    5.82
   2  -1 -10    1.89    3.74
   2   1  -9  618.76   32.46
   2  -1  -9  671.59   33.35
   2   1  -9  585.79   26.85
   2  -1  -9  573.59   26.22
   2  -1  -8   27.59    5.78
   2   1  -8   31.60    7.34
   2  -1  -8   23.29    6.11
   2   1  -8   28.41    5.67
  -2  -1  -7 1135.04   28.67
   2  -1  -7 1114.57   35.20
   2   1  -7 1112.19   30.65
   2   1  -7 1172.66   36.34
   2  -1  -7 1120.84   30.14
  -2  -1  -7 1143.30   30.60
   2  -1  -6   58.99    5.55
   2   1  -6   55.77    5.71
  -2  -1  -6   58.33    6.06
   2   1  -6   68.09    7.09
  -2   1  -6   57.82    6.59
  -2  -1  -6   63.10    6.56
   2  -1  -6   66.56    6.82
   2   1  -6   61.23    7.92
   2  -1  -6   71.91    8.38
  -2   1  -6   52.86    7.31
   2   1  -6   69.66    6.45
  -2   1  -6   58.34    5.79
   2  -1  -5 1941.90   27.00
   2  -1  -5 1958.67   28.12
  -2   1  -5 1994.39   31.24
  -2  -1  -5 1969.73   31.11
   2   1  -5 1942.32   29.08
   2  -1  -5 2024.44   32.81
  -2  -1  -5 2001.65   31.71
  -2  -1  -5 2015.44   39.12
   2  -1  -5 1927.94   37.20
   2   1  -5 1984.54   37.71
  -2   1  -5 1982.98   33.04
   2   1  -5 2040.41   33.34
  -2   1  -5 1996.87   38.82
  -2   1  -5 1969.44   29.12
  -2  -1  -5 1982.19   26.75
   2   1  -5 1998.70   29.86
  -2   1  -5 2018.41   31.96
   2  -1  -4  190.50    7.51
   2   1  -4  188.27    6.33
   2   1  -4  199.34    8.23
  -2  -1  -4  185.09    8.64
  -2   1  -4  203.36    9.11
   2  -1  -4  183.53    7.57
   2   1  -4  188.26   10.53
  -2  -1  -4  192.48   10.71
   2   1  -4  198.17    9.39
   2  -1  -4  196.44    9.10
  -2  -1  -4  194.88    8.72
  -2   1  -4  194.02    9.11
  -2   1  -4  190.45   10.78
   2  -1  -4  199.40   10.65
  -2   1  -4  196.24    8.47
  -2  -1  -4  185.02    7.31
   2   1  -4  188.49    8.20
   2  -1  -4  198.83    8.26
  -2   1  -4  184.47    8.78
   2  -1  -3 4545.34   31.88
   2   1  -3 4571.01   34.14
   2   1  -3 4364.19   27.71
   2  -1  -3 4561.93   21.41
  -2   1  -3 4655.14   37.64
  -2  -1  -3 4549.15   36.93
   2  -1  -3 4525.28   30.94
   2  -1  -3 4564.36   43.35
   2   1  -3 4582.12   38.34
  -2  -1  -3 4431.27   34.68
   2  -1  -3 4643.56   37.83
   2   1  -3 4718.41   39.61
  -2   1  -3 4517.91   44.00
   2   1  -3 4370.25   43.11
  -2   1  -3 4330.29   36.46
   2  -1  -3 4632.08   33.22
   2   1  -3 4612.30   33.81
  -2  -1  -3 4319.37   30.95
  -2   1  -3 4655.30   37.33
   2   1  -2  155.19    5.28
   2   1  -2  154.64    5.58
   2  -1  -2  157.83    5.12
  -2  -1  -2  156.15    6.67
   2  -1  -2  154.70    4.47
  -2   1  -2  148.82    5.73
  -2   1  -2  160.78    6.04
  -2  -1  -2  162.05    5.94
   2  -1  -2  161.94    6.08
   2  -1  -2  154.21    6.85
   2   1  -2  153.77    5.94
   2   1  -2  157.00    6.13
   2   1  -2  156.68    6.91
  -2  -1  -2  161.63    5.34
  -2  -1  -2  150.23    5.24
   2   1  -2  148.93    5.01
   2  -1  -2  152.02    4.85
  -2   1  -2  154.07    4.80
  -2   1  -2  165.30    5.89
  -2   1  -2  154.48    6.82
  -2  -1  -1 3392.05   14.39
   2  -1  -1 3327.31   20.31
   2   1  -1 3336.71   20.98
   2   1  -1 3353.36   21.27
  -2   1  -1 3401.49   20.64
  -2  -1  -1 3363.90   22.89
  -2   1  -1 3405.31   20.00
  -2  -1  -1 3426.22   20.87
   2   1  -1 3471.93   25.79
   2  -1  -1 3357.31   20.33
   2  -1  -1 3410.93   22.02
   2   1  -1 3386.31   22.26
   2  -1  -1 3491.54   24.53
  -2   1  -1 3307.27   25.45
  -2   1  -1 3348.41   15.91
  -2   1  -1 3427.44   19.92
  -2  -1  -1 3321.21   19.04
  -2  -1   0    2.74    0.79
  -2   1   0    2.16    0.86
   2   1   0    1.53    0.85
   2   1   0    1.74    0.53
  -2  -1   0    2.71    0.66
  -2  -1   1 3686.43   22.13
  -2   1   1 3597.31   21.00
  -2  -1   1 3583.62   19.71
   2   1   1 3606.37   23.29
   2  -1   1 3554.74   21.19
   2   1   1 3676.78   21.69
   2  -1   1 3607.77   19.67
  -2  -1   1 3496.25   26.13
  -2  -1   1 3639.49   22.44
  -2   1   1 3663.81   21.26
  -2  -1   1 3632.00   23.00
  -2   1   1 3447.67   25.22
  -2   1   1 3709.10   23.09
  -2  -1   1 3531.11   18.09
  -2  -1   1 3716.52   21.63
  -2   1   2  120.61    4.56
  -2  -1   2  108.10    5.30
   2  -1   2  118.62    4.93
  -2  -1   2  122.52    4.94
  -2  -1   2  115.90    4.01
   2   1   2  118.62    5.13
   2  -1   2  119.03    5.19
   2  -1   2  118.73    4.63
   2   1   2  119.77    5.43
  -2   1   2  121.69    4.05
   2  -1   2  114.15    5.07
  -2   1   2  125.84    5.53
   2  -1   2  120.44    5.60
  -2   1   2  116.20    5.90
  -2  -1   2  121.15    5.36
  -2  -1   2  121.05    5.45
   2   1   2  114.69    4.34
  -2  -1   2  120.62    5.54
  -2  -1   2  112.20    5.82
   2   1   2  114.19    6.16
  -2   1   2  117.61    5.17
   2  -1   2   93.45    6.18
   2  -1   2  111.61    5.02
   2   1   2  113.32    5.20
  -2  -1   2  127.58    5.48
  -2   1   2  114.09    4.20
  -2  -1   2  123.16    4.66
   2  -1   2  122.76    4.42
   2   1   2  120.25    5.10
  -2   1   3 4730.58   30.19
  -2  -1   3 4598.74   37.90
  -2   1   3 4829.45   31.83
   2  -1   3 5013.83   36.18
   2   1   3 4734.82   23.37
  -2  -1   3 4986.25   34.29
   2   1   3 5106.99   38.80
   2  -1   3 4988.82   38.54
   2  -1   3 4746.74   34.41
  -2   1   3 4850.60   32.49
  -2  -1   3 4874.39   32.70
   2  -1   3 4759.08   32.02
   2   1   3 4745.54   39.99
   2  -1   3 4945.68   42.49
  -2  -1   3 4911.06   40.19
   2   1   3 4879.76   44.70
   2   1   3 4825.53   33.95
  -2  -1   3 4791.26   43.71
  -2   1   3 4945.31   38.85
  -2   1   3 4792.90   44.29
  -2   1   3 4836.81   40.08
  -2  -1   3 4956.82   39.66
   2  -1   3 4858.42   37.27
  -2   1   3 4961.57   37.97
   2  -1   3 4752.20   33.96
  -2  -1   3 5070.44   39.25
  -2  -1   3 5052.88   40.12
   2  -1   3 4981.34   38.87
  -2  -1   3 4869.15   35.24
   2   1   3 4875.91   38.36
   2   1   3 4531.14   40.38
   2  -1   3 4620.98   45.80
   2   1   3 4830.06   33.06
  -2   1   3 4802.68   34.00
  -2  -1   4  244.76    8.54
   2   1   4  250.84    6.17
   2  -1   4  242.73    7.58
  -2  -1   4  246.70    9.87
   2  -1   4  244.82    9.08
   2   1   4  230.86    8.67
  -2   1   4  237.13    8.00
  -2   1   4  253.26    8.17
  -2  -1   4  241.11    8.73
   2  -1   4  244.49    9.24
   2   1   4  249.54   10.47
   2  -1   4  244.59    9.89
  -2   1   4  233.78    8.55
   2   1   4  246.58    9.94
   2  -1   4  246.14   11.01
  -2   1   4  256.53   10.22
  -2  -1   4  246.26   10.58
   2  -1   4  241.68    9.85
  -2  -1   4  239.00   11.19
   2   1   4  252.18   11.61
  -2   1   4  250.20   10.64
   2   1   4  253.59    9.18
   2  -1   4  242.23    9.58
  -2  -1   4  263.16   10.49
  -2   1   4  251.69   11.71
   2  -1   4  247.66   10.06
  -2  -1   4  238.84   10.00
  -2  -1   4  251.17    9.52
  -2   1   4  235.40    9.12
   2   1   4  245.34    9.88
   2   1   4  242.21    8.79
   2  -1   4  239.08    8.99
  -2  -1   4  242.26   10.29
   2   1   4  255.04   11.06
  -2   1   4  237.72    9.77
   2  -1   4  237.15   11.92
   2  -1   5 2115.85   29.75
   2   1   5 2109.61   28.19
   2   1   5 2122.37   19.88
  -2   1   5 2100.08   25.71
  -2   1   5 2103.98   27.65
  -2  -1   5 2138.73   32.05
   2  -1   5 2061.74   23.76
  -2  -1   5 2116.54   27.28
   2   1   5 2109.46   33.99
  -2  -1   5 2062.55   28.76
   2  -1   5 2079.58   30.07
  -2   1   5 2172.32   29.62
   2  -1   5 2081.30   31.42
  -2   1   5 2115.75   34.67
   2   1   5 2126.60   30.30
   2  -1   5 2141.64   32.98
  -2  -1   5 2165.40   34.62
   2   1   5 2213.72   34.16
  -2   1   5 2182.60   31.39
  -2   1   5 2071.57   32.73
   2   1   5 2077.49   29.68
  -2  -1   5 2165.86   31.73
   2  -1   5 2084.59   39.05
   2   1   5 2048.62   36.09
  -2  -1   5 2102.96   34.40
  -2  -1   5 2122.48   32.89
   2  -1   5 2058.01   29.95
  -2   1   5 2124.03   32.91
   2   1   6   58.94    3.77
  -2   1   6   53.67    5.19
  -2   1   6   54.17    4.60
  -2  -1   6   50.05    4.79
   2  -1   6   61.97    4.38
  -2  -1   6   45.06    5.56
   2  -1   6   45.19    5.22
   2   1   6   54.62    5.28
   2   1   6   53.83    6.14
   2  -1   6   50.61    5.26
  -2  -1   6   54.66    6.24
   2  -1   6   55.40    6.22
   2   1   6   48.05    5.76
  -2   1   6   52.85    6.68
   2   1   6   49.86    5.49
  -2   1   6   50.15    5.86
   2   1   6   54.39    6.92
   2  -1   6   53.60    7.18
  -2  -1   6   54.75    6.40
   2  -1   6   53.90    5.69
  -2  -1   7 1232.39   23.97
   2  -1   7 1258.81   20.49
   2   1   7 1244.43   17.59
   2   1   7 1182.69   26.10
  -2   1   7 1226.61   22.76
   2  -1   7 1215.12   27.73
  -2   1   7 1275.41   28.42
  -2  -1   7 1237.75   30.74
   2  -1   7 1246.79   27.67
   2   1   7 1226.00   29.86
  -2   1   7 1178.81   35.08
  -2  -1   7 1224.40   33.17
   2   1   7 1223.78   31.03
   2  -1   7 1257.87   30.99
  -2  -1   7 1317.89   33.21
  -2   1   7 1296.88   32.95
  -2   1   7 1223.34   30.23
   2   1   7 1182.26   27.79
   2  -1   7 1222.03   28.57
   2   1   7 1252.63   35.90
  -2  -1   7 1191.01   30.03
  -2   1   8   29.58    3.79
   2   1   8   28.28    4.58
  -2  -1   8   29.20    4.07
   2  -1   8   23.94    4.72
  -2   1   8   29.47    6.39
   2  -1   8   33.86    5.16
   2   1   8   26.42    5.11
  -2  -1   8   32.32    5.85
   2  -1   8   35.76    6.39
  -2  -1   8   30.26    6.80
   2   1   8   33.33    6.30
  -2   1   8   36.62    6.75
   2  -1   8   30.53    5.34
  -2  -1   8   25.46    5.38
   2   1   8   31.42    5.47
  -2   1   8   21.61    4.94
  -2   1   9  649.09   27.46
  -2   1   9  680.67   28.52
  -2  -1   9  664.36   28.07
   2  -1   9  671.89   27.35
   2   1   9  688.40   27.87
   2  -1   9  627.33   24.77
  -2  -1   9  684.98   26.91
   2   1   9  629.18   24.62
  -2   1   9  675.17   26.63
   2   1  10    5.05    3.54
   2  -1  10    3.76    3.53
   2  -2 -10   -4.10    3.93
   2  -2  -9   16.61    6.87
   2   2  -9   19.51    9.00
   2  -2  -9   10.84    7.18
   2   2  -9   18.80    6.69
   2  -2  -8   -4.90    5.11
   2  -2  -8    1.28    3.31
   2   2  -8   -4.75    5.52
   2   2  -8   -3.44    3.89
  -2  -2  -7    6.94    3.86
  -2   2  -7   10.40    5.59
   2  -2  -7    8.56    4.84
   2   2  -7   17.55    5.38
   2  -2  -7    9.20    4.93
  -2  -2  -7    8.77    5.04
   2   2  -7   18.38    7.15
  -2   2  -7   10.18    4.03
   2   2  -7   12.61    4.32
   2  -2  -6    2.89    2.04
   2  -2  -6    0.41    1.57
  -2  -2  -6   -1.25    2.56
   2   2  -6    3.12    3.29
  -2  -2  -6    0.04    2.58
   2  -2  -6   -2.03    3.74
   2  -2  -6   -4.96    3.68
  -2   2  -6   -0.01    2.74
   2   2  -6   -0.48    2.75
   2   2  -6    1.67    2.54
  -2   2  -6   -0.31    2.08
  -2   2  -6    0.27    2.53
   2   2  -5    4.79    2.07
   2  -2  -5    2.27    2.66
   2  -2  -5    4.07    1.95
   2   2  -5    3.81    2.25
  -2  -2  -5    2.34    3.06
   2   2  -5    6.92    3.61
  -2   2  -5   18.73    5.91
  -2  -2  -5    6.44    3.34
   2  -2  -5    6.86    4.16
   2   2  -5    3.17    3.50
   2  -2  -5   10.96    4.13
  -2   2  -5    7.95    3.36
  -2   2  -5    6.74    3.53
   2   2  -5    2.65    2.20
  -2  -2  -5    3.58    2.34
   2   2  -4    0.49    0.98
   2  -2  -4    0.23    1.47
   2   2  -4    2.38    1.76
  -2  -2  -4   -0.47    1.85
   2  -2  -4    0.54    1.02
   2   2  -4    0.85    1.88
   2  -2  -4    1.94    1.98
   2   2  -4   -2.47    2.87
  -2   2  -4    1.09    2.63
   2  -2  -4   -2.15    2.70
  -2  -2  -4   -2.30    1.91
  -2   2  -4    0.92    1.97
  -2   2  -4    0.36    1.71
  -2  -2  -4   -0.04    1.15
   2   2  -4   -1.21    1.82
   2   2  -3    4.61    1.89
   2  -2  -3   -0.47    1.18
   2  -2  -3   -2.82    1.54
  -2  -2  -3    0.48    1.95
  -2   2  -3   -0.03    1.92
   2   2  -3    0.45    1.34
  -2  -2  -3    2.28    1.82
   2   2  -3    2.11    2.65
   2  -2  -3    4.00    2.41
   2   2  -3   -0.48    1.26
  -2   2  -3    7.13    2.91
   2  -2  -3    4.11    2.37
   2   2  -3    5.03    2.43
  -2   2  -3    0.12    1.80
   2   2  -3   -0.04    1.71
  -2   2  -3    0.54    2.19
  -2  -2  -3    2.61    1.59
   2   2  -2   -0.71    1.47
   2  -2  -2    0.37    0.86
  -2   2  -2    2.26    1.47
   2  -2  -2    1.14    0.95
  -2   2  -2    1.34    1.14
  -2  -2  -2    1.82    1.53
  -2  -2  -2   -0.10    1.47
   2   2  -2    0.38    1.04
   2   2  -2   -0.93    1.44
   2  -2  -2    0.25    1.38
   2   2  -2   -0.04    1.25
   2   2  -2    0.20    1.69
   2  -2  -2    0.79    1.64
  -2  -2  -2   -0.41    0.95
  -2   2  -2    3.76    2.42
  -2  -2  -2    0.35    0.81
   2   2  -2    0.95    1.24
  -2   2  -2    0.48    1.42
  -2   2  -2    1.74    0.87
   2   2  -1    2.76    1.39
   2  -2  -1    0.69    0.87
  -2   2  -1    1.64    0.81
  -2  -2  -1    2.13    1.32
   2  -2  -1    1.48    0.58
  -2   2  -1    0.82    0.69
   2   2  -1    0.90    0.77
  -2  -2  -1    1.77    1.12
   2   2  -1    0.06    0.90
   2  -2  -1    2.49    1.29
   2  -2  -1    0.84    1.15
   2   2  -1   -0.45    0.85
   2   2  -1    0.67    1.06
   2   2  -1    2.22    1.39
  -2   2  -1    2.31    0.90
   2   2  -1    1.92    0.86
  -2   2  -1    0.58    1.59
   2   2  -1    0.49    0.72
  -2  -2   0   -0.11    0.77
   2  -2   0    0.49    0.68
  -2   2   0    0.43    1.04
  -2  -2   0   -0.86    0.54
  -2   2   0    1.89    1.02
   2   2   0   -0.40    0.92
  -2  -2   0    0.33    0.54
  -2   2   0    1.30    1.15
   2  -2   1    0.97    0.89
  -2  -2   1    0.71    1.04
  -2   2   1    2.33    1.10
  -2  -2   1    4.05    1.30
   2  -2   1    0.12    0.90
  -2  -2   1    0.84    0.73
   2  -2   1    0.66    0.88
   2   2   1    1.00    1.00
  -2   2   1    1.17    0.60
   2  -2   1    1.50    0.83
   2   2   1    1.75    0.98
  -2  -2   1    1.62    1.23
  -2   2   1    2.49    1.21
  -2  -2   1    2.45    1.03
  -2   2   1    1.13    1.06
  -2   2   1    0.86    0.75
  -2  -2   1    1.71    1.08
   2  -2   1    0.45    1.38
   2  -2   1    0.72    0.80
  -2  -2   1    2.76    1.02
  -2  -2   2    2.79    1.47
  -2  -2   2    1.54    2.06
  -2   2   2    0.38    1.02
   2  -2   2    1.46    1.47
   2  -2   2   -0.01    0.96
   2  -2   2    0.27    1.26
  -2   2   2    0.38    0.85
   2   2   2   -0.19    1.29
   2   2   2    1.04    1.85
  -2  -2   2    0.77    1.68
   2   2   2   -0.01    0.78
  -2  -2   2    2.09    1.82
  -2   2   2    1.20    1.28
   2   2   2    0.95    1.80
   2  -2   2    0.53    1.23
  -2   2   2   -0.55    1.61
   2  -2   2    2.66    1.30
  -2  -2   2    1.42    1.15
   2  -2   2   -0.51    1.44
  -2   2   2   -2.76    1.81
  -2  -2   2    0.22    1.30
   2  -2   2    0.93    1.21
   2  -2   2    2.22    1.14
  -2  -2   2    1.98    1.36
   2  -2   2    1.29    2.11
   2   2   2   -0.44    1.26
  -2   2   2    0.62    0.86
  -2  -2   2   -0.76    1.39
   2   2   2    0.88    1.11
  -2  -2   3    0.24    1.61
   2  -2   3    0.44    1.70
  -2   2   3    0.93    0.98
  -2   2   3   -0.95    1.20
  -2  -2   3    5.33    2.57
   2   2   3    3.59    2.99
   2  -2   3   -0.83    1.31
   2  -2   3    1.19    1.35
   2   2   3    0.45    1.33
   2   2   3    0.65    0.68
  -2  -2   3   -0.57    1.18
  -2   2   3   -0.39    1.10
   2  -2   3    5.44    2.24
   2  -2   3    4.68    2.11
  -2  -2   3    2.14    2.28
  -2  -2   3    3.62    2.20
  -2   2   3    3.00    1.80
   2   2   3    0.84    1.12
  -2  -2   3    3.72    2.04
   2  -2   3    1.20    1.79
   2   2   3    2.62    2.53
  -2   2   3    1.25    1.46
  -2   2   3    4.18    2.10
  -2  -2   3    3.08    2.01
  -2  -2   3    0.60    1.72
   2   2   3    2.43    1.52
  -2   2   3    1.12    1.19
   2  -2   3    2.70    3.54
   2  -2   3    0.36    1.45
  -2  -2   3    2.43    1.53
   2  -2   3   -0.30    1.45
  -2   2   3    4.43    1.88
   2   2   4    2.30    1.59
  -2  -2   4    3.03    1.64
  -2   2   4   -1.00    1.30
  -2   2   4   -1.27    1.29
   2  -2   4   -2.18    1.75
  -2  -2   4    1.02    1.97
   2   2   4    1.10    0.81
   2  -2   4    2.63    1.94
   2   2   4   -0.49    1.46
  -2  -2   4    1.68    1.42
   2  -2   4   -0.27    1.52
  -2   2   4    0.51    1.17
   2   2   4    2.71    2.33
   2  -2   4    1.08    1.45
  -2   2   4   -1.18    1.43
   2  -2   4    0.54    1.96
  -2  -2   4    0.99    1.47
   2  -2   4    0.27    1.17
  -2  -2   4    2.52    1.80
  -2   2   4   -1.53    2.21
  -2   2   4    2.60    2.08
   2  -2   4    0.52    1.81
   2   2   4    1.79    2.22
  -2  -2   4   -0.54    1.80
   2   2   4    0.66    1.18
   2  -2   4   -0.86    1.68
  -2  -2   4    1.11    1.75
  -2  -2   4    1.32    1.50
  -2   2   4   -0.73    1.74
   2   2   4   -0.77    1.14
   2  -2   4    0.16    1.54
   2   2   4    2.50    2.08
   2  -2   4    3.74    2.77
  -2  -2   4   -0.05    1.42
  -2   2   4    1.97    1.30
   2   2   5    2.19    2.51
  -2  -2   5    3.49    2.65
   2  -2   5    6.30    2.87
  -2   2   5    0.57    1.96
  -2  -2   5    6.70    3.55
   2   2   5    3.61    1.37
  -2   2   5    2.64    1.92
  -2  -2   5    6.71    2.51
   2  -2   5    6.01    2.54
  -2   2   5   -1.38    1.79
   2  -2   5    4.49    2.62
   2   2   5    7.73    4.44
   2  -2   5    2.89    2.67
   2   2   5    4.86    2.48
   2  -2   5    8.16    3.48
  -2   2   5    8.80    3.70
   2  -2   5    4.49    2.71
  -2  -2   5    5.32    3.16
  -2   2   5   -1.79    1.85
   2  -2   5   14.95    4.95
  -2  -2   5    0.49    2.38
   2   2   5   11.70    4.18
  -2  -2   5    4.14    3.35
  -2  -2   5    4.48    2.25
  -2   2   5    5.57    2.98
   2   2   5    3.60    2.36
   2  -2   5    2.31    2.63
   2  -2   6   -1.75    1.97
  -2  -2   6   -2.40    2.57
  -2   2   6   -1.13    1.52
  -2   2   6    2.19    2.09
   2   2   6    0.68    1.01
   2   2   6    0.60    1.59
  -2  -2   6    0.23    2.05
   2   2   6   -0.88    2.36
   2  -2   6   -2.86    1.86
   2  -2   6    0.19    1.94
  -2   2   6    0.17    2.46
   2   2   6    0.87    2.85
  -2  -2   6   -0.48    2.60
   2  -2   6   -2.29    3.00
  -2  -2   6   -1.24    2.98
   2   2   6   -1.36    2.60
  -2   2   6   -0.80    2.47
   2   2   6   -1.04    2.07
   2  -2   6   -8.71    4.84
   2  -2   6   -1.35    2.42
  -2   2   6   -0.25    2.69
  -2   2   7    6.03    2.61
  -2  -2   7    3.54    3.33
   2  -2   7    9.36    4.84
  -2   2   7    9.84    3.83
   2  -2   7    7.10    2.69
  -2  -2   7    5.32    5.20
   2   2   7   14.97    4.42
   2   2   7    5.03    1.80
   2  -2   7    3.13    3.66
  -2   2   7    7.37    4.90
  -2  -2   7    8.24    4.34
   2   2   7    9.29    4.36
  -2  -2   7   13.04    5.30
   2  -2   7   15.41    5.22
   2   2   7    6.81    3.87
  -2   2   7   11.49    5.69
   2   2   7   12.71    4.21
   2  -2   7    3.71    3.89
  -2  -2   7   15.62    5.05
  -2   2   7    6.78    4.63
   2   2   7    5.94    4.32
   2   2   8    1.96    2.52
   2  -2   8    2.85    2.96
  -2  -2   8   -1.07    2.55
   2  -2   8   -0.60    2.03
  -2  -2   8   -0.49    2.56
   2   2   8   -3.95    3.28
  -2   2   8    0.47    4.14
  -2   2   8   -2.62    3.68
   2  -2   8   -7.90    4.34
  -2  -2   8   -1.08    4.05
   2   2   8    1.84    2.52
  -2   2   8   -1.67    3.30
   2   2   8    0.34    2.59
  -2  -2   8   -0.03    3.33
   2  -2   8   -1.85    3.01
   2   2   9   16.13    5.69
  -2   2   9    8.41    5.50
  -2  -2   9   23.67    7.48
   2   2   9   14.87    6.09
   2  -2   9   29.39    7.48
  -2   2   9   24.81    8.23
  -2  -2   9    9.17    6.18
   2  -2   9    4.47    4.84
   2   2   9   10.45    5.44
  -2   2   9    8.46    5.83
   2   2  10   -9.62    5.06
   2  -2  10   -0.78    3.62
   2  -3 -10    2.44    3.56
   2   3  -9  428.18   27.47
   2   3  -9  436.24   23.51
   2  -3  -9  440.56   22.88
   2  -3  -9  503.56   29.01
  -2  -3  -8   29.88    5.64
   2   3  -8   25.03    6.60
  -2  -3  -8   22.02    5.24
   2   3  -8   28.13    6.01
   2  -3  -8   24.78    5.81
   2  -3  -8   29.39    6.77
   2  -3  -7  770.94   20.41
   2  -3  -7  788.17   22.21
  -2  -3  -7  794.63   23.98
  -2   3  -7  767.12   22.62
   2   3  -7  829.03   30.78
  -2   3  -7  758.99   29.67
   2  -3  -7  788.30   29.62
  -2  -3  -7  773.46   24.50
   2  -3  -7  782.13   24.91
   2   3  -7  769.79   25.93
  -2   3  -7  776.79   24.39
   2   3  -7  765.21   23.14
   2  -3  -6   39.47    4.38
   2  -3  -6   34.69    4.43
  -2  -3  -6   44.45    5.47
  -2  -3  -6   42.82    5.41
  -2   3  -6   34.79    6.07
   2  -3  -6   37.72    6.38
   2   3  -6   37.01    5.41
   2   3  -6   38.91    6.53
   2  -3  -6   30.07    5.03
   2   3  -6   36.22    4.96
  -2   3  -6   38.68    5.03
  -2   3  -6   33.38    5.09
   2   3  -5 1310.27   20.85
   2  -3  -5 1348.49   21.06
   2   3  -5 1382.51   26.24
   2  -3  -5 1347.28   23.17
  -2  -3  -5 1381.80   26.20
  -2   3  -5 1370.72   31.93
   2   3  -5 1358.52   31.74
   2  -3  -5 1388.11   26.99
  -2  -3  -5 1406.08   25.87
   2   3  -5 1364.07   28.20
   2  -3  -5 1344.79   31.26
   2   3  -5 1379.37   25.39
  -2   3  -5 1413.39   27.05
  -2   3  -5 1364.26   26.33
   2   3  -4  170.28    7.10
   2  -3  -4  173.16    6.75
   2   3  -4  172.07    8.35
  -2  -3  -4  174.13    8.48
   2  -3  -4  169.04    7.32
  -2  -3  -4  170.50    7.78
  -2  -3  -4  171.57    6.24
  -2   3  -4  162.09    9.71
   2   3  -4  178.47    9.12
   2   3  -4  151.69    8.54
   2  -3  -4  176.67   10.10
   2  -3  -4  174.73    8.65
   2   3  -4  174.07   10.08
  -2   3  -4  177.73    9.20
  -2   3  -4  168.00    8.46
   2   3  -4  176.54    8.18
   2  -3  -3 2982.18   24.71
   2   3  -3 2997.66   28.40
   2   3  -3 3059.74   30.84
   2  -3  -3 3100.97   26.10
  -2  -3  -3 3054.58   30.84
  -2   3  -3 2877.78   29.67
   2  -3  -3 3074.61   35.86
   2   3  -3 3036.69   32.32
  -2   3  -3 3099.20   35.31
   2   3  -3 3068.14   35.86
   2   3  -3 3194.19   33.08
   2  -3  -3 3082.98   30.81
   2   3  -3 3114.50   32.80
  -2  -3  -3 3048.70   26.71
  -2   3  -3 3045.45   27.95
  -2   3  -3 3054.00   31.07
   2   3  -3 3106.96   29.25
  -2  -3  -3 3030.64   21.18
  -2   3  -3 2945.15   34.62
   2   3  -2  591.45   11.80
   2  -3  -2  583.41    9.75
   2   3  -2  555.33   13.43
  -2   3  -2  582.86   11.49
   2  -3  -2  577.36    9.11
  -2   3  -2  582.42    9.44
  -2  -3  -2  592.26   14.56
  -2  -3  -2  580.87   11.54
  -2   3  -2  589.81   12.50
   2  -3  -2  587.19   11.71
   2   3  -2  585.63   12.21
   2   3  -2  598.62   13.64
   2  -3  -2  591.31   13.11
   2   3  -2  596.05   12.14
   2   3  -2  583.11   12.45
  -2  -3  -2  597.22    8.80
  -2   3  -2  595.32   11.51
  -2   3  -2  580.89   10.36
   2   3  -2  579.41   10.95
  -2  -3  -2  589.86    6.73
   2   3  -2  596.06   11.70
  -2   3  -2  574.99   15.19
  -2   3  -1 3583.85   24.46
   2   3  -1 3567.27   24.79
   2   3  -1 3580.79   30.05
  -2  -3  -1 3584.80   13.93
   2  -3  -1 3508.21   22.10
  -2  -3  -1 3542.62   27.53
  -2   3  -1 3560.54   18.44
  -2  -3  -1 3606.21   24.23
   2  -3  -1 3513.01   18.09
   2   3  -1 3601.89   20.22
   2  -3  -1 3688.24   24.62
   2   3  -1 3692.14   23.45
   2   3  -1 3533.88   26.17
   2  -3  -1 3560.40   24.67
  -2   3  -1 3610.53   22.75
  -2   3  -1 3561.54   32.05
   2   3  -1 3651.54   23.32
  -2   3  -1 3495.91   23.86
  -2  -3   0    2.57    0.92
   2   3   0    3.61    0.80
   2  -3   0    4.28    1.20
  -2   3   0   -0.15    0.59
   2   3   0    5.14    1.19
   2  -3   0    4.91    1.05
  -2  -3   0    4.30    1.29
   2   3   0   -0.20    0.73
  -2  -3   0    2.77    0.93
   2   3   0    5.38    1.17
  -2  -3   0    0.92    0.74
  -2  -3   0    5.77    0.70
  -2   3   0    5.08    1.30
   2  -3   0    2.63    1.25
   2  -3   1 3780.48   26.09
   2   3   1 3809.75   14.66
  -2   3   1 3826.09   22.85
   2  -3   1 3949.07   25.66
  -2  -3   1 3884.60   25.71
  -2  -3   1 3830.75   28.75
  -2  -3   1 3798.15   20.30
   2   3   1 3785.74   24.71
   2   3   1 3789.05   28.15
   2  -3   1 3845.94   18.55
  -2   3   1 3607.08   26.17
  -2  -3   1 3751.19   23.95
   2  -3   1 3817.18   16.63
  -2  -3   1 3846.79   25.97
   2  -3   1 3732.27   23.47
   2  -3   1 3839.77   32.00
  -2  -3   1 3832.37   24.13
  -2  -3   2  523.20   10.97
  -2   3   2  523.52    9.17
  -2  -3   2  450.27   13.01
   2  -3   2  536.57   11.20
   2   3   2  549.28   13.23
  -2   3   2  507.14    8.72
   2  -3   2  557.39    8.00
  -2  -3   2  510.99    8.60
   2  -3   2  512.82   10.90
   2   3   2  527.57   11.06
  -2  -3   2  523.61   11.74
   2   3   2  519.65    7.80
  -2   3   2  515.54   12.48
   2  -3   2  524.94   10.66
  -2  -3   2  525.33   11.36
   2   3   2  479.60   13.45
   2  -3   2  517.65    9.41
  -2   3   2  510.35   10.67
   2  -3   2  523.58   12.38
  -2  -3   2  509.78   12.08
   2  -3   2  517.63   10.20
   2  -3   2  484.89   14.41
  -2  -3   2  519.74   11.10
  -2  -3   2  538.24   10.63
   2   3   2  523.49    8.20
  -2  -3   2  530.33   11.88
   2  -3   2  547.44   11.08
  -2   3   2  521.41    9.03
   2  -3   3 3156.27   31.05
  -2  -3   3 3092.85   29.81
  -2   3   3 3070.98   16.60
  -2  -3   3 2897.42   35.85
  -2   3   3 3131.75   24.83
   2   3   3 3256.63   31.99
  -2  -3   3 3018.93   27.44
  -2   3   3 3119.60   26.56
   2  -3   3 3089.19   23.78
   2   3   3 3116.80   36.52
   2  -3   3 3089.80   31.32
  -2  -3   3 3195.04   32.92
   2  -3   3 3116.46   32.01
   2  -3   3 3117.03   29.03
  -2  -3   3 3158.98   33.00
   2   3   3 3095.59   37.91
  -2   3   3 3134.08   30.62
   2   3   3 3088.04   25.14
  -2  -3   3 3017.86   34.61
   2  -3   3 3007.28   32.46
  -2   3   3 3139.90   36.79
  -2   3   3 3066.15   32.33
   2  -3   3 3168.86   41.26
   2   3   3 2988.65   28.15
  -2  -3   3 3095.56   33.87
  -2  -3   3 3048.63   30.26
   2  -3   3 3158.19   31.77
   2  -3   3 3164.16   29.30
  -2  -3   3 3221.44   32.17
  -2   3   3 3081.91   27.42
   2   3   3 3135.37   31.55
  -2  -3   4  199.54   10.51
   2   3   4  221.28    4.08
   2  -3   4  233.75    9.53
  -2   3   4  217.91    7.27
  -2   3   4  216.85    6.10
  -2  -3   4  217.86    8.69
   2   3   4  220.64    9.59
   2  -3   4  217.48    8.54
   2   3   4  221.24   11.13
  -2  -3   4  209.09    8.31
   2  -3   4  223.59    9.57
   2  -3   4  214.32    7.47
  -2   3   4  216.60    8.38
  -2  -3   4  217.24    9.80
   2  -3   4  222.22    9.23
   2   3   4  218.96   11.44
  -2   3   4  213.82    9.17
  -2  -3   4  238.20   11.18
   2  -3   4  222.85    9.91
   2   3   4  223.56    8.21
   2  -3   4  232.45   10.29
  -2   3   4  232.09   10.42
  -2  -3   4  222.62   10.03
  -2   3   4  232.16   11.47
   2  -3   4  208.20   12.03
  -2   3   4  220.72    8.84
   2  -3   4  229.12    9.95
  -2  -3   4  224.04    9.84
  -2  -3   4  214.71    9.26
   2   3   4  218.11    9.55
  -2  -3   4  217.80   10.37
   2   3   4  207.40    9.12
   2  -3   4  207.50    8.72
  -2   3   4  203.07    8.75
  -2  -3   5 1252.56   27.26
  -2  -3   5 1262.86   22.54
   2   3   5 1264.92   12.17
  -2   3   5 1296.61   18.48
   2   3   5 1213.70   21.23
  -2   3   5 1239.13   18.94
   2  -3   5 1283.52   24.57
   2  -3   5 1219.99   20.97
   2   3   5 1298.24   29.20
   2  -3   5 1263.04   20.95
  -2  -3   5 1251.08   22.96
  -2   3   5 1292.34   23.10
  -2  -3   5 1280.73   26.80
   2   3   5 1293.92   22.70
   2  -3   5 1295.45   25.99
   2  -3   5 1271.78   27.38
   2  -3   5 1257.93   25.09
  -2   3   5 1259.19   26.95
   2   3   5 1253.49   26.30
  -2   3   5 1237.23   24.28
   2  -3   5 1224.10   23.82
   2   3   5 1234.53   22.78
   2  -3   5 1297.43   32.50
  -2  -3   5 1314.84   28.38
  -2   3   5 1257.67   23.82
  -2  -3   5 1336.76   25.67
  -2  -3   5 1247.75   25.88
  -2   3   6   26.71    3.17
  -2   3   6   28.97    3.39
   2   3   6   27.56    3.83
  -2  -3   6   27.06    4.10
   2   3   6   32.19    2.25
  -2  -3   6   29.84    4.85
   2  -3   6   25.43    4.12
   2  -3   6   26.14    3.59
   2  -3   6   22.56    3.06
   2   3   6   30.62    5.45
  -2  -3   6   38.12    5.78
   2  -3   6   27.10    4.52
   2   3   6   21.07    4.23
  -2   3   6   35.59    5.50
   2  -3   6   27.50    4.46
  -2   3   6   22.61    4.68
  -2  -3   6   28.36    5.07
   2   3   6   31.81    4.50
   2   3   6   24.79    4.72
   2   3   7  795.30   20.49
  -2  -3   7  789.37   20.48
  -2  -3   7  831.78   26.92
   2  -3   7  791.23   23.51
   2  -3   7  818.54   18.64
  -2   3   7  803.51   17.38
  -2   3   7  803.62   20.20
   2   3   7  811.12   11.34
  -2   3   7  747.11   29.72
   2   3   7  818.09   26.65
   2  -3   7  829.24   20.41
  -2  -3   7  823.94   24.87
  -2  -3   7  851.50   26.75
   2   3   7  794.12   25.73
  -2   3   7  853.47   27.09
   2  -3   7  819.73   24.97
  -2   3   7  784.88   24.42
   2  -3   7  796.91   23.61
   2   3   7  782.60   26.81
  -2  -3   7  795.12   24.92
   2   3   7  793.57   22.67
  -2  -3   8   19.44    3.54
   2  -3   8   26.18    5.28
   2   3   8   16.94    3.86
  -2  -3   8   15.21    5.25
  -2   3   8   24.26    5.88
  -2  -3   8   26.17    5.10
   2  -3   8   20.66    3.94
   2   3   8   20.87    4.68
   2  -3   8   19.98    4.90
   2   3   8   25.19    5.75
  -2   3   8   30.45    5.76
  -2  -3   8   24.73    5.70
   2  -3   8   26.29    5.55
   2   3   8   19.84    4.59
  -2   3   8   31.41    6.24
  -2  -3   8   24.59    5.63
   2   3   9  443.27   21.66
  -2   3   9  438.84   24.28
   2   3   9  479.38   23.58
  -2  -3   9  474.90   23.81
  -2   3   9  487.29   24.27
   2  -3   9  466.51   22.52
  -2  -3   9  455.80   22.36
  -2   3   9  433.66   21.77
   2   3   9  434.02   20.50
   2  -3   9  442.36   20.94
   2  -3  10   24.04    6.47
   2   3  10    9.06    3.74
   2  -4 -10   -0.16    3.95
   2   4  -9   16.72    8.03
   2  -4  -9   12.73    6.80
   2  -4  -9   15.56    6.41
   2   4  -9    1.73    4.47
  -2  -4  -8    5.16    3.61
   2  -4  -8   -6.46    5.05
   2   4  -8    0.81    4.20
  -2  -4  -8   -5.05    3.99
   2  -4  -8   -3.79    3.34
   2   4  -8   -5.84    4.58
   2   4  -8   -0.41    2.82
  -2  -4  -7    8.74    4.07
   2  -4  -7    2.71    2.44
   2  -4  -7    1.92    2.86
   2  -4  -7    2.53    3.59
   2   4  -7    6.88    4.24
  -2   4  -7    7.29    5.44
  -2  -4  -7   10.38    4.47
   2  -4  -7    4.03    3.68
   2   4  -7   12.70    5.98
  -2   4  -7   13.38    4.61
  -2   4  -7    6.02    4.07
   2   4  -7    5.69    3.70
   2   4  -6    1.73    1.84
  -2  -4  -6   -2.25    2.41
   2  -4  -6    3.05    2.36
   2  -4  -6    0.27    1.55
   2  -4  -6    0.11    2.52
   2   4  -6   -1.51    3.53
  -2  -4  -6   -1.85    3.17
   2   4  -6   -2.48    3.33
  -2   4  -6   -7.05    4.96
   2  -4  -6    3.37    3.62
  -2   4  -6    1.48    2.44
  -2   4  -6    0.89    2.92
   2   4  -6    1.14    2.08
   2   4  -5    2.26    1.78
  -2  -4  -5    0.56    2.44
   2   4  -5   -0.85    1.86
   2  -4  -5    1.94    2.31
   2  -4  -5    1.92    1.64
  -2  -4  -5    2.42    2.38
   2  -4  -5    6.83    4.03
   2   4  -5    5.28    4.22
   2  -4  -5    7.09    3.25
  -2   4  -5    1.05    3.59
   2   4  -5    4.39    3.31
   2   4  -5    1.11    2.14
  -2   4  -5    2.70    3.02
  -2   4  -5    1.75    3.04
   2  -4  -4   -0.08    1.19
   2   4  -4   -1.62    1.63
  -2  -4  -4   -0.44    2.10
   2   4  -4    0.33    1.75
   2  -4  -4    0.95    1.45
  -2  -4  -4    0.32    1.51
   2   4  -4   -0.90    2.16
  -2   4  -4    3.18    2.16
   2   4  -4    0.47    1.67
   2  -4  -4    1.38    1.81
   2   4  -4    2.14    2.15
   2  -4  -4    0.83    2.36
  -2   4  -4    0.17    2.20
  -2   4  -4    1.32    1.51
  -2   4  -4   -1.99    2.29
   2   4  -4    0.18    1.79
   2   4  -4    0.14    1.68
   2  -4  -3    2.46    1.19
  -2   4  -3    6.36    2.22
   2   4  -3    3.58    2.32
   2   4  -3    0.45    1.41
   2  -4  -3    2.96    1.50
  -2   4  -3   12.70    2.67
  -2  -4  -3    1.09    1.63
  -2  -4  -3    1.25    1.32
   2   4  -3    1.31    1.82
   2  -4  -3    2.63    1.95
  -2   4  -3    1.54    2.67
   2  -4  -3    4.77    2.48
   2   4  -3    5.05    2.90
   2   4  -3    5.10    2.17
  -2   4  -3    3.70    3.17
   2   4  -3    2.41    1.77
   2   4  -3    9.46    3.15
  -2   4  -3    0.54    1.26
  -2   4  -3   -1.36    1.93
  -2   4  -2    1.57    1.14
   2   4  -2    1.52    2.15
   2  -4  -2    1.85    1.04
  -2  -4  -2   -0.99    1.89
  -2   4  -2    0.77    0.70
  -2  -4  -2    0.75    1.51
   2  -4  -2    0.49    1.00
   2   4  -2    0.76    1.38
   2   4  -2    2.09    1.17
   2   4  -2   -1.43    1.56
  -2  -4  -2    2.06    1.00
   2  -4  -2    1.49    1.48
   2  -4  -2   -1.86    1.82
   2   4  -2    0.43    1.70
  -2   4  -2    1.04    1.46
  -2   4  -2    2.36    2.41
  -2   4  -2    0.40    1.64
   2   4  -2   -0.24    1.40
   2   4  -2    0.87    1.83
  -2   4  -2    2.48    1.38
   2   4  -2    0.58    1.20
   2   4  -1    1.23    1.89
   2  -4  -1    1.95    1.09
  -2   4  -1    2.90    1.53
   2  -4  -1    1.65    0.87
  -2   4  -1    3.44    1.38
  -2  -4  -1    1.77    1.23
   2   4  -1    1.78    0.83
   2   4  -1    2.92    1.19
  -2  -4  -1    2.05    0.72
  -2  -4  -1    2.31    1.46
  -2   4  -1    2.93    0.89
   2  -4  -1    5.02    1.39
   2   4  -1    0.91    1.23
   2  -4  -1    1.97    1.48
  -2   4  -1    2.52    0.76
  -2   4  -1    0.56    2.48
   2   4  -1    0.88    1.17
   2   4  -1    3.85    1.68
  -2   4  -1    0.64    1.20
   2   4   0    0.67    0.96
   2   4   0    1.60    1.28
   2  -4   0    0.03    0.89
  -2  -4   0    1.65    1.21
  -2   4   0    1.13    0.86
   2   4   0    1.40    1.11
  -2  -4   0    1.77    1.06
   2   4   0    2.67    1.11
  -2  -4   0    2.09    1.12
   2   4   0    2.31    0.65
  -2  -4   0    1.13    0.58
  -2   4   0    0.17    1.36
  -2  -4   0    1.18    0.81
   2  -4   0    2.46    1.45
   2   4   0    2.38    0.94
  -2   4   1    2.96    1.22
  -2  -4   1    2.46    2.06
  -2   4   1    2.27    0.68
   2  -4   1    1.46    1.35
  -2  -4   1    2.81    1.02
   2   4   1    3.46    1.79
  -2  -4   1    2.95    1.55
   2   4   1    1.02    1.10
   2   4   1    1.75    0.69
   2  -4   1    2.62    0.88
  -2   4   1    2.26    1.46
   2  -4   1    2.82    0.82
   2  -4   1    2.67    0.75
  -2  -4   1    2.96    1.21
  -2  -4   1    1.42    1.34
   2  -4   1    0.40    1.20
  -2  -4   1    2.45    1.42
   2  -4   1    6.76    2.82
  -2  -4   2    3.59    2.55
   2  -4   2    0.42    1.29
  -2   4   2   -0.68    1.14
   2  -4   2    1.54    1.39
   2   4   2    1.48    1.97
  -2  -4   2   -0.66    1.48
  -2  -4   2    2.52    0.96
   2  -4   2    0.86    0.70
   2  -4   2    1.37    1.11
   2   4   2    0.70    1.06
  -2   4   2    1.13    0.99
   2   4   2    1.23    0.72
   2  -4   2    0.70    0.98
   2   4   2    1.33    1.97
  -2  -4   2   -0.31    1.39
  -2   4   2    0.86    0.97
  -2  -4   2    0.55    1.74
  -2  -4   2   -0.08    1.35
   2  -4   2    2.11    1.13
  -2   4   2    1.43    1.58
   2  -4   2   -1.09    1.12
  -2  -4   2    2.07    1.69
  -2  -4   2    2.67    1.41
  -2  -4   2    3.40    1.81
   2  -4   2   -1.24    2.26
   2  -4   3    0.47    1.76
  -2   4   3    3.54    1.53
  -2  -4   3    0.95    3.19
  -2  -4   3    1.96    1.84
  -2   4   3    2.21    1.46
   2   4   3    0.90    1.70
   2  -4   3    2.72    1.77
   2   4   3    6.28    3.48
   2  -4   3    2.07    1.07
  -2  -4   3    5.42    2.57
  -2   4   3    3.71    1.86
   2  -4   3    1.22    1.58
  -2  -4   3    6.02    2.45
   2   4   3    4.87    2.33
   2  -4   3    1.23    1.99
  -2  -4   3    4.56    1.87
   2   4   3    1.68    1.22
  -2   4   3    3.37    2.43
   2  -4   3    3.49    1.71
  -2  -4   3    4.47    2.44
   2   4   3    9.07    2.39
  -2  -4   3    2.86    1.68
  -2   4   3    2.14    1.12
   2  -4   3    3.59    1.82
  -2  -4   3    1.90    1.60
   2  -4   3    0.20    3.02
   2  -4   3    0.86    1.47
   2   4   3    0.12    1.10
  -2   4   4    0.22    0.81
   2  -4   4    1.52    1.74
  -2   4   4    1.84    1.38
  -2  -4   4   -0.15    2.42
   2  -4   4   -0.14    1.93
  -2  -4   4    0.01    1.59
  -2  -4   4    1.87    1.33
  -2   4   4   -0.19    1.25
   2   4   4   -0.13    1.36
   2  -4   4    1.25    1.33
   2   4   4    0.41    2.37
   2  -4   4    0.50    1.00
  -2   4   4    2.05    1.70
  -2  -4   4    0.87    1.79
   2   4   4    0.19    2.14
   2  -4   4    1.47    1.61
  -2   4   4   -2.61    2.34
   2   4   4   -0.41    1.17
   2  -4   4    0.90    1.80
   2  -4   4    2.01    2.06
  -2  -4   4   -0.89    1.55
  -2   4   4    0.97    1.88
  -2  -4   4   -0.41    1.95
  -2  -4   4    1.24    1.49
   2   4   4    3.01    1.92
   2  -4   4   -3.61    2.72
  -2   4   4    0.66    1.33
   2   4   4    1.20    1.65
   2  -4   4    0.83    1.68
  -2  -4   4   -0.40    1.35
  -2  -4   4    1.51    2.06
   2  -4   4    0.05    1.76
  -2   4   4   -0.26    1.30
   2   4   5    0.48    0.63
  -2   4   5    0.08    1.28
   2  -4   5    4.39    3.13
  -2  -4   5    3.97    3.75
  -2   4   5    0.31    1.55
  -2  -4   5    0.81    1.98
   2   4   5    2.49    1.92
   2  -4   5    2.44    1.95
  -2  -4   5   -0.41    1.58
  -2   4   5   -2.27    2.30
   2   4   5    7.67    4.86
   2  -4   5   -0.86    1.33
   2   4   5    4.85    2.05
   2  -4   5    4.12    2.47
  -2   4   5    1.14    2.86
  -2   4   5    0.90    1.78
   2  -4   5   -0.70    1.90
  -2  -4   5    0.48    2.19
   2  -4   5    0.57    2.58
  -2   4   5   -0.43    1.65
   2  -4   5   -1.52    2.13
  -2  -4   5    2.48    2.97
   2   4   5    2.71    2.28
  -2   4   5   -0.23    1.65
  -2   4   6   -1.08    1.45
  -2  -4   6    2.77    2.93
   2  -4   6   -1.34    2.47
   2   4   6   -0.46    1.59
   2   4   6    0.02    0.59
  -2  -4   6    0.84    2.24
  -2   4   6   -1.68    1.67
   2  -4   6    0.27    1.53
   2   4   6   -0.45    2.81
   2  -4   6    1.62    1.89
   2  -4   6    1.11    2.13
  -2   4   6   -3.27    3.01
  -2  -4   6    0.31    2.45
  -2   4   6   -0.03    1.88
   2   4   6    0.19    2.28
  -2  -4   6   -1.20    3.06
   2   4   6   -3.09    3.35
   2  -4   6    1.94    2.11
  -2  -4   7    3.44    3.79
   2   4   7   -0.87    1.94
  -2  -4   7    4.64    2.93
  -2   4   7    1.35    1.83
  -2   4   7    3.52    2.16
   2  -4   7    8.58    3.81
   2   4   7    7.60    4.70
   2  -4   7    2.33    2.15
  -2  -4   7    1.78    2.77
   2  -4   7    4.67    2.75
  -2   4   7    6.08    4.86
   2  -4   7    8.18    4.14
  -2  -4   7    7.61    5.03
   2   4   7    1.10    3.39
  -2   4   7    9.22    4.55
   2   4   7    6.44    3.96
   2   4   7    4.64    3.14
   2  -4   7    1.35    2.45
  -2   4   7    2.20    3.06
  -2  -4   7    0.68    3.02
  -2  -4   8   -1.51    2.89
   2   4   8    1.77    2.51
   2  -4   8   -0.19    1.81
  -2  -4   8    0.06    3.44
   2  -4   8   -1.17    3.00
  -2   4   8   -7.71    5.56
   2   4   8   -4.58    4.55
  -2  -4   8    1.09    2.39
  -2  -4   8    1.38    3.23
   2   4   8   -2.69    4.13
  -2   4   8   -0.32    3.43
   2  -4   8   -3.89    4.02
   2   4   8   -2.48    3.06
  -2   4   8   -0.44    3.14
   2  -4   8    4.16    3.45
  -2  -4   8    3.85    3.64
  -2   4   9    3.79    4.87
   2   4   9    3.20    3.94
  -2  -4   9   12.53    6.18
  -2   4   9   20.73    6.91
   2  -4   9    5.23    4.36
   2   4   9    3.66    5.76
  -2  -4   9    4.70    5.38
  -2   4   9   12.52    5.63
   2  -4   9    8.74    4.76
   2   4   9    2.51    4.31
   2  -4  10    2.13    3.99
   2   4  10   -1.56    3.85
   2  -5 -10   18.33    6.20
  -2  -5  -9  413.54   20.78
   2   5  -9  385.10   25.93
   2   5  -9  402.28   23.12
   2  -5  -9  406.04   25.96
   2  -5  -9  387.81   21.45
  -2  -5  -8   18.28    4.69
   2  -5  -8   24.22    4.98
   2   5  -8   23.10    5.54
   2  -5  -8   18.43    5.43
   2   5  -8   21.97    6.18
   2  -5  -8   25.29    6.65
  -2  -5  -8   18.44    4.95
  -2   5  -8   35.17    6.94
   2   5  -8   31.70    5.86
  -2   5  -8   24.00    5.35
  -2  -5  -7  536.64   19.77
   2  -5  -7  494.86   15.58
   2  -5  -7  537.52   18.72
  -2   5  -7  523.68   24.64
  -2  -5  -7  485.31   19.20
   2  -5  -7  522.10   20.34
   2   5  -7  534.91   22.05
   2  -5  -7  556.29   25.07
   2   5  -7  487.13   23.95
   2   5  -7  521.37   19.50
  -2   5  -7  511.66   20.46
  -2   5  -7  515.45   19.98
   2  -5  -6   71.29    5.36
   2   5  -6   65.41    5.56
   2  -5  -6   71.44    6.28
  -2  -5  -6   76.15    7.14
   2  -5  -6   74.31    8.44
  -2   5  -6   59.78    7.59
   2  -5  -6   79.75    7.48
  -2  -5  -6   70.59    6.55
   2   5  -6   59.88    7.89
   2   5  -6   77.39    7.76
  -2   5  -6   76.92    7.56
  -2   5  -6   65.40    7.25
   2   5  -6   72.50    6.96
   2   5  -5  787.31   17.95
   2  -5  -5  786.19   15.54
  -2  -5  -5  801.70   20.40
   2  -5  -5  826.70   18.59
   2  -5  -5  820.60   20.75
   2  -5  -5  839.61   24.83
  -2   5  -5  831.70   24.70
   2   5  -5  810.32   24.62
   2   5  -5  804.77   21.66
   2   5  -5  817.65   22.42
  -2  -5  -5  796.94   18.92
   2   5  -5  836.10   20.28
  -2   5  -5  828.07   22.50
  -2   5  -5  849.58   21.56
   2  -5  -4   30.36    2.79
   2   5  -4   26.96    3.37
  -2   5  -4   35.76    4.03
   2   5  -4   22.87    3.68
  -2  -5  -4   31.83    3.90
   2  -5  -4   31.24    3.54
  -2   5  -4   31.02    4.54
   2   5  -4   31.55    4.34
   2   5  -4   31.55    4.17
   2  -5  -4   25.71    4.19
  -2  -5  -4   32.95    3.48
   2   5  -4   30.29    4.65
   2  -5  -4   29.15    3.91
  -2   5  -4   30.28    4.38
  -2   5  -4   31.33    3.60
  -2   5  -4   31.01    4.21
   2   5  -4   28.99    3.92
   2   5  -4   32.01    4.46
   2   5  -3 2051.69   28.38
   2  -5  -3 2057.64   20.54
  -2   5  -3 2050.45   26.51
   2   5  -3 2145.75   28.36
  -2  -5  -3 2086.76   26.46
   2  -5  -3 2056.19   22.64
   2   5  -3 2064.60   30.03
   2   5  -3 2133.90   28.16
  -2   5  -3 2066.38   28.29
   2   5  -3 2115.15   28.36
  -2  -5  -3 2091.97   20.85
   2  -5  -3 2076.41   29.78
   2  -5  -3 2029.81   25.62
   2   5  -3 2085.60   25.80
   2   5  -3 2108.81   28.85
  -2   5  -3 2060.40   32.64
  -2   5  -3 2114.70   26.97
  -2   5  -3 2074.85   25.34
   2   5  -3 2143.60   27.28
   2  -5  -2  412.66    8.56
  -2   5  -2  411.46   10.67
   2   5  -2  366.92   13.03
   2  -5  -2  402.98    8.77
   2   5  -2  407.86   10.97
  -2  -5  -2  429.49   13.74
  -2  -5  -2  425.10   10.68
   2   5  -2  414.42   11.10
   2   5  -2  407.47   11.67
  -2   5  -2  400.02    8.59
  -2  -5  -2  419.39    6.67
  -2   5  -2  398.99    9.72
   2   5  -2  423.23   10.92
   2  -5  -2  402.90   10.14
   2  -5  -2  403.14   11.06
   2   5  -2  397.74   10.41
  -2   5  -2  394.52   14.30
  -2   5  -2  397.39    9.88
  -2   5  -2  412.61   10.46
   2   5  -2  400.86   11.33
   2   5  -2  419.64   10.54
  -2   5  -1 1993.51   20.85
   2   5  -1 1916.60   26.83
  -2   5  -1 1981.21   24.02
  -2  -5  -1 1977.67   14.22
   2  -5  -1 1952.75   18.83
   2  -5  -1 1993.68   18.24
   2   5  -1 1985.53   15.57
  -2  -5  -1 1980.70   23.55
   2   5  -1 1908.37   21.09
  -2  -5  -1 1927.36   20.59
  -2   5  -1 1890.61   14.15
   2   5  -1 2011.09   19.21
   2  -5  -1 1957.36   18.49
  -2   5  -1 1865.30   13.51
  -2   5  -1 1963.93   19.71
  -2   5  -1 1949.45   27.26
   2   5  -1 1948.20   21.03
   2   5  -1 1898.10   19.75
  -2   5   0  264.57    6.69
   2   5   0  268.26    7.71
  -2  -5   0  265.92    7.99
  -2  -5   0  265.48    6.74
   2   5   0  266.00    7.92
   2  -5   0  263.03    6.84
   2   5   0  263.28    6.77
   2   5   0  276.44    7.23
  -2  -5   0  266.95    6.89
  -2  -5   0  253.42    5.03
  -2  -5   0  268.27    6.13
  -2   5   0  264.12    7.84
   2   5   0  274.73    6.17
   2  -5   0  252.69    7.73
  -2  -5   1 1815.79   24.68
  -2   5   1 1816.63   14.23
   2  -5   1 1880.97   20.42
  -2  -5   1 1843.72   20.51
   2   5   1 1850.68   19.04
  -2  -5   1 1850.32   14.88
   2   5   1 1835.32   22.84
   2   5   1 1851.67   20.11
  -2   5   1 1812.88   18.61
  -2  -5   1 1810.81   18.28
   2  -5   1 1800.07   11.16
  -2  -5   1 1860.64   19.54
  -2   5   1 1839.53   18.30
   2  -5   1 1823.81   19.23
  -2  -5   1 1855.86   20.35
   2  -5   1 1836.48   25.94
  -2   5   2  351.44    7.94
   2  -5   2  353.67   10.22
  -2  -5   2  358.76   10.22
  -2  -5   2  338.56   12.67
   2   5   2  370.22   12.48
   2  -5   2  368.24    5.54
  -2  -5   2  366.65    6.55
  -2   5   2  359.21    8.51
   2   5   2  373.30    9.98
  -2  -5   2  358.53    9.96
   2   5   2  355.35    6.01
   2  -5   2  365.47    8.09
  -2   5   2  364.93   10.91
  -2  -5   2  342.43   10.36
   2  -5   2  352.68    8.12
  -2   5   2  356.39    9.51
   2  -5   2  372.39    9.96
   2  -5   2  371.86   13.85
   2  -5   2  354.86    9.91
  -2  -5   2  359.28    9.99
  -2  -5   2  366.39   10.75
  -2   5   3 1946.85   19.67
  -2  -5   3 1831.00   31.90
   2  -5   3 1991.62   26.71
  -2  -5   3 1988.33   26.01
   2   5   3 1939.15   31.97
  -2  -5   3 1880.04   17.28
   2  -5   3 1990.45   15.52
   2   5   3 1980.33   26.17
  -2   5   3 1947.31   22.30
   2  -5   3 1930.22   25.97
   2  -5   3 1928.33   24.09
   2   5   3 1913.43   18.85
   2  -5   3 1960.03   23.06
  -2   5   3 1991.97   24.95
   2   5   3 1989.64   32.15
  -2  -5   3 1953.52   27.36
  -2  -5   3 1962.40   27.25
   2  -5   3 1933.67   28.36
  -2   5   3 1933.14   29.81
  -2  -5   3 1967.44   26.83
  -2   5   3 1937.97   22.68
  -2  -5   3 2005.33   26.22
  -2  -5   3 1967.30   26.36
   2  -5   3 1968.60   35.07
   2  -5   3 1965.25   26.58
   2  -5   3 1951.24   24.95
   2   5   3 1872.28   18.15
  -2  -5   3 1983.29   29.00
  -2   5   4   54.72    3.67
  -2  -5   4   46.53    4.58
   2  -5   4   59.08    5.27
  -2   5   4   53.34    2.38
  -2  -5   4   47.70    5.86
   2   5   4   56.17    6.57
  -2  -5   4   53.48    4.48
   2  -5   4   56.99    5.02
   2   5   4   48.89    4.84
   2  -5   4   58.22    3.36
  -2   5   4   53.18    4.40
   2  -5   4   53.01    4.93
  -2   5   4   54.29    4.79
   2   5   4   57.79    4.12
   2   5   4   59.19    6.45
  -2   5   4   45.56    4.83
   2  -5   4   59.43    5.55
  -2   5   4   48.98    5.69
  -2   5   4   50.67    4.31
   2  -5   4   53.48    4.64
   2  -5   4   54.41    5.00
  -2  -5   4   56.77    5.48
  -2  -5   4   60.19    5.61
  -2  -5   4   53.27    5.10
  -2  -5   4   61.00    5.51
   2   5   4   53.20    4.09
   2  -5   4   53.69    5.00
   2   5   4   58.86    5.25
  -2  -5   4   54.58    5.03
   2  -5   4   58.82    5.12
  -2  -5   4   51.57    5.49
   2  -5   4   57.62    6.87
  -2   5   4   55.68    4.64
  -2  -5   5  625.80   16.95
  -2   5   5  605.62   12.92
   2  -5   5  597.58   17.98
  -2   5   5  641.36   10.74
  -2  -5   5  628.75   21.06
   2  -5   5  606.39   16.55
   2   5   5  626.76   22.08
  -2   5   5  611.53   16.19
  -2  -5   5  626.30   16.83
   2  -5   5  619.26   12.76
   2  -5   5  614.30   17.47
   2  -5   5  641.18   18.86
  -2   5   5  626.16   17.65
  -2  -5   5  622.49   19.02
  -2   5   5  595.99   18.84
   2   5   5  605.14   15.08
   2  -5   5  609.78   17.47
  -2   5   5  590.81   16.23
   2  -5   5  651.92   23.98
  -2  -5   5  604.55   18.42
  -2   5   5  623.21   17.00
   2   5   5  590.65   16.59
   2  -5   6   56.30    5.66
   2   5   6   59.10    5.15
   2  -5   6   55.28    6.37
  -2   5   6   54.32    4.26
  -2  -5   6   55.61    5.65
  -2  -5   6   57.00    7.14
  -2   5   6   56.92    4.01
   2   5   6   53.32    7.48
   2  -5   6   56.74    4.56
  -2  -5   6   54.92    5.67
  -2  -5   6   57.12    6.56
  -2   5   6   47.04    6.12
   2   5   6   55.17    5.26
   2  -5   6   49.26    5.82
   2   5   6   58.64    6.45
  -2   5   6   49.06    5.49
   2  -5   6   57.98    6.29
  -2  -5   6   55.41    6.48
  -2   5   7  428.33   12.27
  -2   5   7  399.56   12.30
   2  -5   7  415.37   17.96
   2   5   7  410.60   14.26
  -2  -5   7  407.64   15.63
  -2  -5   7  434.78   20.74
   2  -5   7  413.36   14.73
  -2   5   7  387.97   22.31
   2   5   7  416.21   20.59
  -2  -5   7  433.07   16.03
   2  -5   7  426.65   13.24
   2  -5   7  409.93   17.65
  -2  -5   7  416.00   18.93
   2   5   7  479.27   20.44
  -2   5   7  398.00   18.64
   2   5   7  412.18   16.53
   2  -5   7  419.41   17.52
  -2  -5   7  413.04   18.22
  -2  -5   8   22.99    4.30
   2  -5   8   21.76    3.88
   2  -5   8   15.34    4.25
  -2  -5   8   18.78    5.50
   2   5   8   29.80    4.58
   2   5   8   22.81    5.86
  -2   5   8   23.69    6.14
  -2   5   8   25.85    6.21
   2  -5   8   34.77    6.10
   2   5   8   23.96    5.56
  -2  -5   8   23.47    5.57
   2  -5   8   30.69    5.84
   2   5   8   22.71    4.98
  -2   5   8   28.04    5.67
  -2  -5   8   25.87    6.14
   2  -5   9  376.37   20.51
   2   5   9  342.09   20.27
  -2   5   9  336.46   22.58
  -2   5   9  360.44   21.18
   2  -5   9  356.24   19.78
  -2  -5   9  374.16   21.13
   2   5   9  371.96   21.23
   2   5   9  341.50   18.31
   2  -5   9  346.83   18.94
  -2   5   9  310.57   18.96
  -2  -5   9  366.08   20.21
   2  -5  10   17.62    5.90
   2   5  10    6.29    3.37
   2  -6 -10   -4.64    4.52
  -2  -6  -9   12.22    6.11
   2  -6  -9   23.81    7.45
  -2  -6  -9    4.00    4.30
   2   6  -9   -1.30    4.78
   2  -6  -9   12.91    7.01
   2   6  -9    6.96    4.77
  -2  -6  -8   -2.17    3.04
   2  -6  -8   -2.04    2.62
   2  -6  -8    5.07    4.86
   2  -6  -8   -1.08    3.32
   2   6  -8   -2.36    3.74
   2   6  -8   -2.10    5.03
  -2  -6  -8    0.98    2.93
  -2   6  -8    0.53    3.40
   2   6  -8    0.06    3.00
  -2   6  -8    1.42    3.22
   2  -6  -7    4.98    3.39
  -2  -6  -7    4.66    3.46
   2  -6  -7    0.08    3.15
   2  -6  -7    6.52    5.79
  -2   6  -7    6.30    5.11
   2   6  -7   11.05    5.96
  -2  -6  -7    7.14    4.03
   2   6  -7    2.44    4.62
  -2   6  -7   10.42    4.71
  -2   6  -7    9.49    4.95
   2   6  -7   -0.48    2.72
   2   6  -6   -1.73    1.87
   2  -6  -6   -0.89    2.00
  -2  -6  -6    0.82    2.66
   2  -6  -6   -0.27    1.34
  -2   6  -6   -7.17    4.34
   2  -6  -6   -2.34    3.66
   2   6  -6   -0.45    2.80
   2  -6  -6   -2.92    2.87
   2   6  -6    4.01    3.54
  -2  -6  -6   -1.45    2.05
  -2   6  -6   -0.62    2.86
  -2   6  -6   -1.80    2.21
   2   6  -6   -0.47    2.28
   2   6  -5    3.85    2.17
   2  -6  -5    2.45    1.39
  -2  -6  -5    3.74    2.91
   2  -6  -5    3.72    2.44
   2   6  -5    6.15    3.26
   2  -6  -5    7.70    4.34
   2  -6  -5   -0.22    2.37
   2   6  -5    6.39    4.42
  -2   6  -5    5.86    4.24
  -2  -6  -5    3.37    2.40
   2   6  -5    3.33    2.72
  -2   6  -5    9.41    4.15
   2   6  -5    7.90    3.50
  -2   6  -5    7.06    3.18
   2  -6  -4    1.84    1.14
   2   6  -4    1.62    1.95
  -2   6  -4    1.12    1.47
  -2  -6  -4   -1.91    2.07
   2  -6  -4   -0.61    1.67
   2   6  -4   -1.77    2.57
   2   6  -4   -1.05    1.65
  -2   6  -4    3.91    2.54
   2  -6  -4    0.01    2.04
   2  -6  -4    3.88    2.37
   2   6  -4    0.38    2.59
  -2  -6  -4    2.02    1.51
   2   6  -4    2.83    1.67
  -2   6  -4   -4.70    3.13
  -2   6  -4    0.25    1.96
  -2   6  -4   -0.16    1.38
   2   6  -4   -0.89    2.57
   2   6  -4    2.79    2.17
   2  -6  -3    0.92    1.00
  -2   6  -3    3.36    2.36
   2   6  -3    1.68    2.32
   2   6  -3    1.51    1.84
   2  -6  -3    0.04    1.29
  -2  -6  -3   -3.06    1.95
  -2   6  -3   -0.72    1.24
  -2   6  -3    3.40    2.40
   2  -6  -3    2.36    2.42
  -2  -6  -3    0.66    1.21
   2  -6  -3    2.14    2.02
   2   6  -3    1.55    1.54
   2   6  -3    1.26    2.19
   2   6  -3    0.18    2.43
  -2   6  -3   -0.05    1.92
   2   6  -3    1.80    2.01
   2   6  -3    3.42    2.12
  -2   6  -3    2.04    1.80
   2   6  -3    3.80    2.61
   2  -6  -2    1.72    0.71
  -2   6  -2    0.29    1.51
   2  -6  -2   -0.64    1.00
   2   6  -2    2.56    2.32
  -2   6  -2    1.14    1.27
   2   6  -2    0.19    0.78
   2   6  -2   -0.79    1.58
  -2  -6  -2    1.47    1.72
   2  -6  -2    2.20    1.35
  -2  -6  -2    0.60    1.66
  -2  -6  -2    0.72    0.52
   2   6  -2   -1.96    1.70
   2   6  -2    0.69    1.73
  -2  -6  -2    0.52    0.60
  -2   6  -2   -0.52    1.39
  -2   6  -2    0.73    0.98
   2  -6  -2   -0.72    1.44
   2  -6  -2    2.01    1.75
   2   6  -2    2.16    2.10
  -2   6  -2    4.15    3.56
   2   6  -2    2.72    2.23
  -2   6  -2   -1.65    2.03
   2   6  -2    1.49    1.55
   2   6  -2    1.59    1.71
   2   6  -1    2.53    1.45
   2  -6  -1    2.60    1.31
  -2   6  -1   -0.17    1.36
  -2   6  -1   -0.39    1.89
   2   6  -1   -0.41    2.24
   2  -6  -1    0.98    1.56
   2   6  -1   -0.09    1.54
  -2   6  -1    1.60    0.86
  -2  -6  -1    1.47    1.03
  -2  -6  -1    2.15    1.87
  -2  -6  -1    3.35    1.95
   2   6  -1    2.34    1.07
   2  -6  -1    1.90    1.44
  -2   6  -1    0.04    0.72
   2   6  -1    2.25    1.39
  -2   6  -1    2.84    1.62
   2   6  -1    2.30    1.70
  -2   6  -1    0.10    2.71
  -2  -6   0   -1.04    2.06
   2  -6   0    0.88    1.34
  -2   6   0    0.20    1.29
   2   6   0    0.10    1.69
   2   6   0    1.66    1.60
  -2  -6   0   -0.52    1.40
  -2  -6   0    1.21    1.33
   2   6   0   -0.20    1.41
   2   6   0   -0.42    1.33
  -2  -6   0    0.49    0.87
   2   6   0    1.53    1.22
  -2  -6   0    1.76    1.15
  -2   6   0    1.24    1.79
   2  -6   0   -0.71    1.68
  -2   6   1    1.73    1.09
   2   6   1    1.46    1.49
  -2  -6   1    1.83    1.80
   2  -6   1    3.76    2.20
   2   6   1   -0.50    2.27
  -2  -6   1    1.97    1.01
  -2  -6   1    2.91    1.93
  -2  -6   1    0.85    1.02
  -2   6   1   -0.31    1.25
  -2  -6   1    1.49    1.42
   2   6   1    1.97    0.71
   2  -6   1    5.27    3.03
  -2   6   1    3.91    1.75
  -2  -6   2    0.44    1.63
  -2   6   2   -0.03    1.23
  -2  -6   2    1.02    2.61
   2  -6   2    3.12    2.18
  -2   6   2    0.00    0.87
   2  -6   2   -0.55    1.90
   2   6   2    0.98    1.92
  -2  -6   2    0.53    1.82
  -2  -6   2    0.57    0.72
   2   6   2    2.04    1.53
   2  -6   2    0.92    0.59
  -2   6   2    1.47    1.41
   2   6   2    0.60    0.61
   2  -6   2    0.96    0.90
   2  -6   2    1.26    1.06
  -2  -6   2    0.60    1.37
   2  -6   2    2.62    1.43
   2  -6   2   -2.37    2.32
  -2  -6   2    0.91    1.70
   2  -6   3    2.67    1.95
  -2   6   3   -0.09    1.09
   2  -6   3    2.44    2.53
  -2  -6   3    0.79    3.61
   2   6   3    7.12    3.61
  -2  -6   3   -0.23    0.69
   2   6   3    1.87    1.52
  -2  -6   3    6.74    2.98
   2  -6   3   -1.73    1.62
   2  -6   3    0.10    0.61
  -2   6   3    1.56    1.44
  -2  -6   3    3.62    1.91
   2  -6   3    4.41    1.87
  -2  -6   3    2.29    2.21
   2   6   3    1.35    1.03
  -2   6   3    3.37    2.24
   2  -6   3    2.46    2.37
  -2  -6   3    2.59    1.80
  -2   6   3    2.55    1.46
   2   6   3    2.04    2.09
   2  -6   3    0.84    1.25
   2  -6   3    4.34    2.06
  -2  -6   3    1.89    1.84
  -2  -6   3   -0.36    1.64
   2  -6   3    2.74    3.40
  -2  -6   3    2.49    1.82
   2   6   3    6.07    1.57
   2  -6   4    1.12    2.04
  -2   6   4    1.17    1.29
  -2  -6   4    4.29    3.47
  -2   6   4    0.41    0.59
  -2   6   4    1.57    0.69
   2  -6   4   -1.79    1.80
  -2  -6   4    0.18    1.07
  -2   6   4    0.61    1.58
   2  -6   4    2.55    1.08
   2  -6   4    0.49    1.48
   2   6   4    1.92    1.67
   2  -6   4   -1.37    2.54
  -2  -6   4   -1.08    2.04
  -2  -6   4    1.74    1.19
   2   6   4    0.32    2.53
   2  -6   4    1.32    1.85
  -2   6   4    0.05    1.42
   2   6   4    1.29    1.30
  -2  -6   4    0.79    1.74
  -2   6   4   -0.57    2.69
   2  -6   4    0.48    1.51
   2   6   4    2.94    3.26
  -2  -6   4   -1.75    1.93
  -2  -6   4    1.99    1.99
   2  -6   4   -0.97    1.79
   2   6   4    0.63    1.16
   2  -6   4   -2.93    3.01
   2   6   4    1.63    1.47
  -2  -6   4    0.02    1.93
  -2  -6   4    1.13    2.13
  -2  -6   4    2.42    2.45
   2  -6   4    0.05    1.45
  -2   6   4    0.12    1.31
  -2   6   5   -0.15    1.30
   2  -6   5    4.25    2.99
  -2  -6   5    4.43    3.86
  -2   6   5    0.52    0.90
  -2   6   5    0.26    0.68
   2  -6   5    3.75    2.68
   2   6   5    8.28    4.49
   2  -6   5   -0.38    2.29
  -2  -6   5    4.63    2.80
  -2  -6   5   -1.83    1.40
   2  -6   5    1.82    1.41
  -2  -6   5    3.82    2.32
  -2   6   5    0.78    1.75
   2  -6   5   -0.02    2.18
   2   6   5    3.27    1.94
  -2  -6   5    3.35    2.95
   2  -6   5    0.74    2.24
  -2   6   5    0.90    2.88
  -2   6   5    3.83    2.28
   2  -6   5   10.08    4.91
  -2   6   5    0.29    1.40
  -2  -6   5   -0.51    2.39
   2   6   5    2.73    2.27
  -2   6   5    4.40    2.29
   2   6   6    1.32    1.85
   2  -6   6   -3.77    2.96
  -2  -6   6    0.81    2.12
  -2  -6   6    6.07    3.86
  -2   6   6   -0.36    1.27
  -2   6   6   -0.39    1.38
  -2  -6   6   -2.25    2.79
   2  -6   6    2.73    2.42
   2  -6   6   -0.23    1.22
   2   6   6    1.41    3.63
   2  -6   6   -0.88    2.77
   2   6   6   -1.58    1.75
  -2  -6   6    1.88    2.60
  -2   6   6    0.13    3.08
  -2   6   6    1.05    1.85
   2  -6   6    2.20    2.55
  -2  -6   6   -1.13    3.09
   2   6   6    0.35    2.11
  -2  -6   7    4.76    4.91
  -2  -6   7    2.81    3.15
   2   6   7    0.59    1.86
  -2   6   7    0.71    1.61
   2  -6   7    6.83    4.29
   2   6   7   14.61    6.02
  -2   6   7    6.96    6.05
   2  -6   7    1.06    2.66
  -2  -6   7    3.40    2.32
   2  -6   7    3.23    2.05
  -2  -6   7    8.90    4.27
   2   6   7   -1.05    3.35
   2  -6   7    9.77    4.19
  -2   6   7    0.70    3.15
  -2  -6   7    3.94    4.15
   2   6   7   -0.41    2.46
   2  -6   7    4.33    3.90
  -2  -6   8   -1.61    3.80
   2  -6   8   -3.02    2.94
   2  -6   8    0.68    3.50
   2  -6   8   -0.42    2.63
  -2  -6   8    2.57    2.95
   2   6   8   -6.66    4.77
  -2   6   8   -2.66    5.39
   2  -6   8    1.56    3.17
  -2   6   8    0.84    3.59
   2   6   8    2.10    4.17
  -2  -6   8   -2.84    3.25
  -2  -6   8    2.00    4.22
  -2   6   8    0.64    3.89
   2   6   8   -1.05    2.81
   2  -6   9    3.90    4.44
   2  -6   9   12.74    5.88
  -2   6   9   13.03    6.29
   2   6   9    7.89    5.20
   2  -6   9    7.37    4.34
   2   6   9    6.66    4.57
  -2   6   9    6.01    5.46
  -2  -6   9    3.54    5.46
  -2   6   9    4.09    3.91
   2   6   9    8.74    4.57
  -2  -6   9   11.82    5.90
   2  -6  10   -5.31    4.36
   2   6  10   -2.47    3.27
   2  -7 -10   -3.47    4.65
  -2  -7  -9  420.96   21.28
   2  -7  -9  412.18   19.69
   2   7  -9  384.39   26.19
   2  -7  -9  430.98   26.48
   2  -7  -9  410.22   22.03
  -2  -7  -9  402.04   21.59
  -2   7  -9  439.04   22.51
   2   7  -9  422.55   21.22
   2  -7  -8   17.88    4.68
  -2  -7  -8   17.35    4.77
   2  -7  -8   13.67    4.87
  -2  -7  -8   17.52    4.83
   2   7  -8    8.34    3.70
   2   7  -8   12.81    5.10
   2  -7  -8   20.28    4.97
  -2   7  -8   17.72    5.17
   2   7  -8   21.66    5.25
  -2   7  -8   17.01    4.88
  -2  -7  -7  759.56   24.24
   2  -7  -7  772.99   22.51
  -2  -7  -7  780.89   23.87
   2  -7  -7  776.38   29.36
   2  -7  -7  776.11   24.85
  -2   7  -7  767.34   29.75
   2   7  -7  804.27   27.75
   2   7  -7  733.39   29.60
  -2   7  -7  792.78   25.65
  -2   7  -7  749.03   25.38
   2   7  -7  777.97   24.51
   2   7  -6   30.08    4.27
  -2  -7  -6   29.79    5.05
   2  -7  -6   25.51    4.07
   2  -7  -6   25.53    3.17
   2   7  -6   25.95    5.07
   2   7  -6   31.66    5.93
  -2  -7  -6   28.69    4.34
  -2   7  -6   21.25    4.79
   2  -7  -6   23.14    4.95
   2  -7  -6   24.66    4.67
  -2   7  -6   29.52    4.99
   2   7  -6   28.28    4.94
  -2   7  -6   33.17    5.86
   2  -7  -5 1370.86   19.68
   2   7  -5 1370.51   26.58
  -2  -7  -5 1382.57   27.62
   2  -7  -5 1403.15   25.06
   2   7  -5 1377.31   29.67
   2   7  -5 1319.89   32.07
   2  -7  -5 1417.76   32.27
   2  -7  -5 1343.76   26.58
   2   7  -5 1433.76   30.70
  -2  -7  -5 1436.43   24.49
  -2   7  -5 1337.89   31.11
   2   7  -5 1412.09   27.52
  -2   7  -5 1408.81   28.60
  -2   7  -5 1356.93   31.46
   2  -7  -4  132.80    5.75
   2   7  -4  130.72    8.33
  -2   7  -4  136.76    8.03
  -2  -7  -4  135.19    8.10
   2  -7  -4  134.53    7.16
   2   7  -4  142.45    8.71
   2  -7  -4  138.95    7.78
  -2  -7  -4  138.71    6.53
  -2   7  -4  136.23    8.67
   2   7  -4  131.50    9.02
   2  -7  -4  127.44    8.73
   2   7  -4  126.12    8.44
  -2   7  -4  134.26    9.69
   2   7  -4  126.08    8.61
  -2   7  -4  126.49    7.93
   2   7  -4  138.85    8.24
   2   7  -4  138.83    8.03
  -2   7  -4  146.93    8.06
  -2   7  -3 2620.29   32.71
   2  -7  -3 2590.39   23.92
   2   7  -3 2568.62   36.72
   2  -7  -3 2638.86   27.74
  -2  -7  -3 2659.06   31.87
   2   7  -3 2657.08   35.14
   2   7  -3 2676.16   33.64
   2   7  -3 2666.33   33.48
  -2  -7  -3 2629.90   22.63
   2  -7  -3 2645.76   34.34
  -2   7  -3 2642.26   28.14
   2  -7  -3 2646.16   29.74
  -2   7  -3 2652.10   30.96
  -2   7  -3 2578.23   31.92
  -2   7  -3 2648.17   40.48
  -2   7  -3 2633.16   31.12
   2   7  -3 2642.08   32.21
   2   7  -3 2670.95   32.03
   2   7  -3 2640.10   35.02
   2  -7  -2  416.67    9.55
  -2   7  -2  448.80   12.45
   2  -7  -2  435.95    7.96
   2   7  -2  412.05   15.50
  -2  -7  -2  440.42    6.86
  -2  -7  -2  425.58   11.84
   2   7  -2  433.85   12.73
  -2  -7  -2  470.93   15.47
   2   7  -2  427.29    7.37
   2  -7  -2  437.74   10.51
   2   7  -2  439.43   12.85
  -2   7  -2  426.96    9.35
  -2   7  -2  442.48    9.58
  -2  -7  -2  428.99    6.93
   2   7  -2  433.24   11.99
   2   7  -2  438.37   12.61
   2  -7  -2  408.58   10.97
   2  -7  -2  437.72   11.69
  -2   7  -2  424.22   11.62
   2   7  -2  449.97   12.57
   2   7  -2  431.95   11.87
   2   7  -2  435.47   12.81
  -2   7  -2  409.89   11.82
  -2   7  -2  421.84   16.13
  -2   7  -1 1963.23   29.78
  -2   7  -1 2035.27   24.58
   2   7  -1 1938.74   30.98
  -2  -7  -1 2028.06   23.05
   2  -7  -1 1978.41   21.63
   2  -7  -1 1993.87   24.80
  -2  -7  -1 2027.61   19.20
   2   7  -1 1966.75   17.57
  -2  -7  -1 1961.98   24.28
  -2  -7  -1 2074.20   27.09
   2   7  -1 2080.46   24.94
   2  -7  -1 2016.15   19.62
  -2   7  -1 1938.00   17.56
   2   7  -1 1974.22   23.89
  -2   7  -1 2023.37   30.98
  -2  -7  -1 1886.37   17.02
   2   7  -1 1944.61   23.37
  -2   7  -1 2049.05   24.14
   2   7   0   64.62    4.74
   2  -7   0   67.32    4.44
  -2  -7   0   67.56    4.99
  -2   7   0   65.53    4.30
   2   7   0   68.33    5.19
  -2  -7   0   68.01    4.29
   2   7   0   74.79    4.48
  -2  -7   0   68.66    4.32
  -2  -7   0   71.01    3.55
   2   7   0   64.24    3.81
  -2   7   0   68.92    4.75
   2  -7   0   62.56    4.71
  -2  -7   0   65.27    3.83
  -2  -7   1 1789.86   28.80
  -2   7   1 1840.55   20.13
   2   7   1 1947.30   22.79
   2  -7   1 1942.61   24.30
  -2  -7   1 1893.98   17.11
  -2  -7   1 1931.02   24.09
   2   7   1 1900.05   26.69
  -2  -7   1 1862.87   21.00
  -2   7   1 1891.62   20.20
   2  -7   1 1833.79   29.24
  -2   7   1 1920.29   20.89
  -2  -7   1 1929.63   23.54
  -2  -7   1 1955.81   23.67
   2   7   1 1936.98   13.90
  -2   7   2  377.98    8.40
   2  -7   2  396.78   12.03
   2   7   2  373.96    9.74
  -2  -7   2  378.48   11.86
   2  -7   2  399.90   12.12
  -2  -7   2  375.62   14.70
   2   7   2  414.00   11.54
  -2  -7   2  379.64    6.69
   2   7   2  388.89   13.97
  -2   7   2  364.22   11.83
   2  -7   2  376.38    7.70
   2  -7   2  399.33    9.13
  -2  -7   2  397.72   11.31
  -2  -7   2  408.30   11.56
   2  -7   2  415.10   11.60
   2  -7   2  389.84   15.22
  -2  -7   2  411.38   12.32
   2  -7   3 2452.27   32.29
  -2  -7   3 2370.07   39.08
  -2  -7   3 2415.76   31.31
  -2   7   3 2334.89   23.22
  -2   7   3 2295.25   18.47
  -2  -7   3 2384.52   16.98
   2   7   3 2392.44   38.63
   2   7   3 2487.58   30.75
   2  -7   3 2430.21   12.95
  -2   7   3 2412.32   27.08
   2   7   3 2369.31   21.01
   2  -7   3 2378.67   34.91
  -2   7   3 2469.83   28.78
  -2   7   3 2400.84   34.67
  -2  -7   3 2473.98   30.88
   2   7   3 2400.35   37.87
  -2  -7   3 2431.00   31.88
  -2  -7   3 2486.36   31.74
   2  -7   3 2399.47   26.39
   2  -7   3 2373.58   25.54
   2  -7   3 2464.82   41.82
  -2  -7   3 2417.52   30.97
   2  -7   3 2463.71   31.20
  -2  -7   3 2379.39   31.51
   2  -7   3 2374.56   30.63
  -2  -7   3 2482.98   34.64
  -2   7   4  170.97    3.76
  -2   7   4  169.24    4.27
   2  -7   4  176.28    9.64
  -2   7   4  171.78    6.46
  -2  -7   4  171.69    8.93
  -2  -7   4  156.46   11.13
  -2   7   4  159.39    7.84
   2  -7   4  158.89    9.40
   2  -7   4  170.24    9.03
   2  -7   4  173.95    4.46
  -2  -7   4  166.11    5.23
   2   7   4  175.44    9.10
   2   7   4  153.53   11.03
   2   7   4  169.16    6.78
   2   7   4  177.24   11.38
  -2   7   4  159.75   10.23
  -2  -7   4  174.08    9.54
  -2   7   4  165.58    8.24
  -2  -7   4  174.01    9.56
   2  -7   4  169.21    8.28
   2  -7   4  170.12    8.29
   2  -7   4  146.60    9.21
  -2  -7   4  182.72    9.57
  -2  -7   4  175.42    9.40
   2  -7   4  169.27   12.03
   2  -7   4  177.49    9.43
  -2   7   4  158.97    7.96
  -2  -7   4  157.87    9.96
   2   7   4  165.26    6.24
  -2  -7   4  180.94    9.48
   2  -7   4  184.37    9.31
  -2   7   5 1214.74   12.26
  -2   7   5 1198.06   18.05
   2  -7   5 1190.74   27.11
  -2   7   5 1175.20   11.79
  -2  -7   5 1220.23   31.71
  -2  -7   5 1195.30   25.27
  -2  -7   5 1202.59   16.21
   2   7   5 1196.37   32.41
  -2   7   5 1241.84   23.95
   2  -7   5 1209.53   25.95
   2  -7   5 1214.31   14.73
   2   7   5 1164.57   20.66
   2  -7   5 1265.05   25.88
  -2  -7   5 1208.15   26.98
   2  -7   5 1225.83   24.73
  -2   7   5 1216.27   24.66
  -2   7   5 1221.26   27.62
  -2   7   5 1163.84   22.25
   2   7   5 1183.87   20.90
  -2  -7   5 1284.14   27.30
   2  -7   5 1263.85   26.16
  -2  -7   6   15.40    4.56
  -2   7   6   20.04    1.70
   2  -7   6   12.66    3.94
   2  -7   6   13.67    3.67
  -2   7   6   18.44    2.65
   2   7   6   16.19    2.97
  -2   7   6   19.13    2.12
  -2  -7   6   11.32    3.10
  -2  -7   6   16.03    2.23
   2  -7   6   16.87    2.23
  -2  -7   6   10.62    2.31
   2   7   6   11.49    4.08
   2  -7   6   22.66    4.35
  -2   7   6   14.07    3.99
   2  -7   6   20.74    4.21
  -2  -7   6   17.36    4.47
   2   7   6   18.20    3.34
   2   7   6   13.97    2.97
  -2  -7   6   13.48    3.98
  -2   7   6   17.27    3.39
  -2   7   7  773.46   15.85
  -2  -7   7  801.37   29.37
  -2  -7   7  814.62   23.14
   2   7   7  801.77   19.35
   2  -7   7  764.75   21.73
   2  -7   7  756.84   25.65
   2  -7   7  827.48   15.71
  -2  -7   7  828.61   18.99
   2   7   7  774.98   29.68
  -2   7   7  751.13   32.39
  -2  -7   7  790.77   26.33
  -2   7   7  765.03   26.23
   2  -7   7  791.26   24.56
   2  -7   7  837.83   25.40
  -2  -7   7  798.36   25.72
  -2  -7   8   22.80    7.00
  -2  -7   8   13.44    3.52
   2  -7   8    7.04    3.43
   2  -7   8   18.78    5.06
   2   7   8   19.24    5.54
  -2   7   8    4.14    4.72
   2  -7   8   10.28    2.54
  -2  -7   8   13.60    4.67
  -2   7   8   10.42    3.66
   2  -7   8   10.73    3.99
   2   7   8   16.17    4.76
   2   7   8   13.60    4.25
  -2  -7   8   14.58    4.83
  -2   7   8   16.24    5.12
   2  -7   9  433.45   22.95
  -2   7   9  385.32   25.43
   2   7   9  414.18   23.71
  -2   7   9  493.41   24.91
   2   7   9  456.04   23.79
   2  -7   9  437.53   21.79
  -2  -7   9  464.92   23.65
   2   7   9  451.83   20.93
  -2   7   9  437.66   22.01
   2  -7   9  446.14   21.88
  -2  -7   9  469.62   23.42
  -2   7  10   11.09    6.07
   2  -7  10    1.20    3.61
   2   7  10    1.39    3.33
   2  -8 -10   -3.04    4.76
   2  -8  -9    7.70    5.19
  -2  -8  -9   12.67    6.16
  -2  -8  -9    4.61    5.04
   2  -8  -9   18.67    6.63
   2   8  -9   15.80    7.87
   2  -8  -9   -0.72    3.83
  -2   8  -9   13.84    6.03
   2   8  -9   21.42    6.71
  -2  -8  -8    1.77    3.04
   2  -8  -8   -1.52    3.02
   2   8  -8   -3.03    5.28
  -2  -8  -8    0.55    2.75
   2  -8  -8   -0.98    4.84
   2  -8  -8   -2.18    3.49
  -2   8  -8    1.91    3.92
  -2   8  -8    2.93    3.84
   2   8  -8    8.21    4.14
  -2  -8  -7    6.05    4.10
   2  -8  -7    9.40    4.43
  -2  -8  -7    4.88    3.94
   2   8  -7   14.53    6.68
  -2   8  -7    8.92    6.25
   2  -8  -7   10.45    6.14
   2  -8  -7    9.30    4.89
   2   8  -7   19.56    6.42
  -2   8  -7   16.91    5.79
  -2   8  -7   21.47    6.39
   2   8  -7   11.73    5.08
   2  -8  -6    0.96    1.20
  -2  -8  -6    0.26    2.28
   2  -8  -6    2.42    2.46
  -2  -8  -6   -0.29    2.08
   2   8  -6   -0.05    3.65
   2  -8  -6   -2.25    4.04
  -2   8  -6    0.49    3.36
   2   8  -6   -2.43    4.07
   2  -8  -6   -0.02    2.59
  -2   8  -6    0.72    3.06
   2   8  -6    2.47    3.23
   2   8  -6    4.33    3.39
  -2   8  -6   -1.07    2.86
   2   8  -5    1.73    2.41
   2  -8  -5    2.07    1.49
   2  -8  -5    5.80    3.10
  -2  -8  -5    9.70    3.96
  -2  -8  -5    3.96    2.79
   2   8  -5   14.01    4.68
   2   8  -5    6.20    4.46
  -2   8  -5   19.60    5.48
   2  -8  -5    4.31    3.26
   2  -8  -5    0.18    2.73
   2   8  -5    8.00    4.19
  -2   8  -5   13.02    5.01
   2   8  -5    4.64    3.33
  -2   8  -5    6.86    3.41
  -2   8  -4    2.39    1.87
   2   8  -4    2.73    2.20
   2  -8  -4    0.96    1.20
   2  -8  -4    1.04    1.57
  -2  -8  -4   -1.57    2.14
   2   8  -4    0.62    2.00
   2  -8  -4    0.35    2.23
  -2  -8  -4   -0.25    1.43
  -2   8  -4    2.30    1.76
   2   8  -4    1.10    2.09
  -2   8  -4    2.76    1.96
   2  -8  -4    1.30    2.01
   2   8  -4    3.53    1.81
   2   8  -4   -1.01    2.18
  -2   8  -4    1.03    2.68
  -2   8  -4    1.02    2.44
   2   8  -4   -2.22    3.13
  -2   8  -4    3.34    2.17
   2   8  -3    4.07    2.95
   2  -8  -3    5.60    1.88
  -2   8  -3    2.96    2.23
  -2  -8  -3    4.07    2.47
   2  -8  -3    3.21    1.93
  -2   8  -3    0.72    1.25
   2   8  -3    7.13    3.37
   2   8  -3    3.45    2.26
   2   8  -3    4.10    2.78
   2  -8  -3    5.17    2.36
   2  -8  -3    4.38    2.57
  -2   8  -3    4.15    3.14
  -2  -8  -3    3.47    1.38
   2   8  -3    6.77    3.62
   2   8  -3    1.44    1.72
  -2   8  -3    8.48    2.66
   2   8  -3    7.14    3.46
  -2   8  -3    4.22    3.11
   2   8  -2    1.91    1.98
  -2   8  -2    3.43    2.00
   2  -8  -2    0.85    1.20
   2  -8  -2    0.72    1.23
  -2   8  -2    1.40    1.75
  -2  -8  -2   -0.07    1.88
   2  -8  -2    3.07    1.88
   2   8  -2    0.52    0.78
  -2  -8  -2    0.88    0.96
   2   8  -2    0.10    1.95
  -2  -8  -2    2.17    0.87
   2  -8  -2    0.06    1.64
  -2   8  -2   -0.25    1.01
   2   8  -2   -0.20    1.75
   2  -8  -2    1.04    1.55
   2   8  -2   -4.27    2.57
  -2   8  -2    0.95    1.03
  -2   8  -2    6.50    4.12
   2   8  -2    7.13    2.86
  -2   8  -2    4.36    2.31
   2   8  -2    0.13    1.73
   2   8  -2    0.26    2.03
   2   8  -1    1.21    2.50
   2   8  -1    2.91    1.99
   2  -8  -1    1.59    2.19
  -2   8  -1    7.63    3.50
  -2   8  -1    5.77    2.08
  -2  -8  -1   -0.11    1.73
  -2  -8  -1    0.61    1.71
  -2  -8  -1   -0.30    1.57
  -2  -8  -1   -0.07    2.23
   2   8  -1    4.08    1.35
   2  -8  -1    0.95    1.10
  -2   8  -1    2.21    1.85
  -2  -8  -1    2.99    1.33
   2  -8  -1    4.88    1.69
   2   8  -1    2.33    1.81
  -2   8  -1    1.25    3.35
  -2  -8   0    4.83    1.56
  -2  -8   0    0.62    1.71
   2   8   0    3.71    1.95
  -2  -8   0    3.59    2.58
   2  -8   0    2.61    2.05
   2   8   0    3.55    2.38
  -2   8   0    5.14    1.89
   2   8   0    5.06    1.81
  -2  -8   0    2.69    1.51
  -2   8   0    1.87    2.00
   2   8   0    2.66    1.54
   2  -8   0   -0.20    1.92
   2   8   1    2.81    1.68
  -2  -8   1    3.72    2.13
  -2   8   1    1.96    1.64
   2  -8   1    2.01    1.77
  -2  -8   1    2.68    1.15
   2   8   1   10.17    4.17
  -2  -8   1    0.93    1.74
  -2   8   1    1.03    1.18
  -2  -8   1    1.62    1.51
   2  -8   1    3.96    3.20
  -2   8   1    0.13    1.45
  -2  -8   1    2.38    1.74
   2   8   1    0.78    0.88
   2  -8   2    2.67    2.26
  -2   8   2    3.64    1.66
  -2  -8   2    4.23    3.24
   2  -8   2    2.14    2.15
   2   8   2    0.74    1.31
  -2  -8   2    2.06    1.98
  -2  -8   2    2.93    0.99
  -2  -8   2    1.62    2.15
   2   8   2    0.63    2.39
  -2   8   2    1.29    1.41
   2  -8   2    1.27    0.80
  -2  -8   2    1.49    1.52
  -2  -8   2   -0.59    1.43
   2  -8   2    0.18    1.39
   2  -8   2   -3.04    2.60
  -2   8   2    2.06    1.47
  -2   8   3    2.22    1.50
  -2  -8   3   12.59    5.69
  -2  -8   3    6.26    3.14
   2  -8   3    6.37    3.20
   2  -8   3    3.74    2.52
   2   8   3    1.09    1.11
  -2  -8   3    5.89    3.10
   2   8   3   16.99    5.53
   2   8   3    2.50    2.19
  -2  -8   3    2.20    0.88
   2  -8   3    5.45    1.74
   2  -8   3    2.18    1.84
  -2  -8   3    3.30    2.17
   2   8   3    7.89    3.81
   2   8   3   -0.03    0.84
   2  -8   3    5.72    3.50
  -2   8   3    5.24    2.80
  -2  -8   3    1.30    2.05
   2  -8   3    5.19    2.27
   2  -8   3    6.82    3.93
  -2   8   4    0.68    0.97
  -2   8   4   -0.67    1.33
  -2  -8   4    4.09    3.39
   2  -8   4   -0.38    2.63
   2  -8   4   -0.49    2.34
  -2  -8   4   -0.52    2.03
  -2   8   4    0.01    1.31
   2   8   4   -1.91    3.99
  -2  -8   4    0.96    0.75
   2  -8   4   -2.09    2.01
   2   8   4    0.04    1.68
   2  -8   4   -3.39    3.52
   2  -8   4    1.23    0.59
  -2   8   4    0.80    1.82
  -2  -8   4    2.33    2.66
  -2  -8   4   -1.89    1.85
   2  -8   4    1.41    2.09
   2  -8   4    2.65    1.98
  -2   8   4    2.33    3.04
   2   8   4    0.62    1.08
   2  -8   4    1.76    1.56
   2   8   4   -0.22    2.38
  -2  -8   4    3.19    2.11
  -2  -8   4    6.69    3.03
  -2  -8   4   -2.05    2.98
   2  -8   4   -0.06    2.10
   2   8   4    1.16    0.98
  -2  -8   5    7.81    4.60
  -2   8   5   -0.15    0.89
   2  -8   5   15.79    4.99
   2  -8   5    6.44    3.27
  -2   8   5    1.47    1.49
  -2   8   5    0.10    0.73
   2  -8   5    6.31    3.56
  -2  -8   5    8.96    4.18
  -2  -8   5    1.01    1.02
   2   8   5   17.67    6.79
   2  -8   5    1.82    0.92
  -2   8   5    3.14    2.35
   2  -8   5    5.70    2.84
  -2  -8   5    3.27    3.53
   2  -8   5    4.63    2.89
   2   8   5    2.85    1.95
   2   8   5    4.15    2.21
  -2   8   5    4.97    2.34
  -2  -8   5    8.92    3.95
  -2   8   6    0.88    1.34
  -2  -8   6    5.44    3.84
  -2   8   6   -0.44    0.84
   2  -8   6   -0.99    3.29
   2  -8   6    1.05    2.83
  -2   8   6    0.77    0.70
  -2  -8   6   -0.26    1.42
  -2  -8   6    0.16    1.14
   2   8   6   -3.75    4.07
   2  -8   6    1.55    2.69
   2  -8   6    1.29    0.94
  -2  -8   6   -1.64    2.64
   2  -8   6    2.21    2.48
  -2   8   6    2.20    2.95
   2   8   6    1.23    1.64
  -2  -8   6    0.95    2.67
  -2   8   6    1.75    1.83
   2   8   6    0.80    1.86
  -2  -8   6   -0.57    2.99
  -2  -8   7    5.16    5.60
  -2  -8   7    8.48    3.82
  -2   8   7    2.63    1.89
   2  -8   7   14.43    4.89
   2  -8   7   12.21    4.89
   2   8   7    6.64    3.22
   2   8   7   10.98    6.47
  -2  -8   7    4.68    2.36
   2  -8   7   11.02    4.56
  -2   8   7    2.26    5.02
  -2  -8   7   13.72    5.19
  -2   8   7    8.81    5.13
   2  -8   7    6.79    4.42
  -2  -8   7    9.81    5.54
   2  -8   8   -3.65    5.15
  -2  -8   8   -4.81    3.82
   2  -8   8    7.62    4.45
  -2  -8   8   -2.76    3.29
  -2   8   8   -9.43    5.91
   2  -8   8   -0.93    2.79
   2   8   8    8.76    5.39
  -2   8   8   -2.98    4.18
   2   8   8   -5.90    4.73
  -2  -8   8    0.08    3.08
   2  -8   8   -1.14    2.95
   2   8   8    0.03    2.60
  -2  -8   8   -2.69    3.56
   2  -8   9   16.59    7.32
   2  -8   9   22.20    6.90
  -2  -8   9   21.07    7.12
   2   8   9    2.01    4.38
  -2   8   9   12.82    7.50
  -2  -8   9   10.73    5.71
   2  -8   9    8.60    4.73
  -2   8   9   20.23    7.80
   2   8   9   16.99    7.13
   2   8   9    7.32    5.03
  -2   8   9    8.81    5.80
  -2   8  10   -4.34    5.40
   2   8  10   -3.92    4.93
   2   8  10   -1.35    3.37
   2  -9 -10   -1.95    4.14
   2  -9  -9  451.63   21.03
  -2  -9  -9  464.57   22.58
  -2  -9  -9  472.88   23.02
   2   9  -9  418.40   27.34
   2  -9  -9  457.46   23.19
  -2   9  -9  427.59   22.71
   2   9  -9  424.36   21.74
  -2   9  -9  470.08   23.51
  -2  -9  -8   20.63    5.36
   2  -9  -8   17.69    4.39
  -2  -9  -8   37.14    6.32
   2  -9  -8   22.11    6.41
   2   9  -8   24.95    7.20
   2  -9  -8   18.44    4.57
  -2   9  -8   19.58    5.43
   2   9  -8   28.00    5.98
  -2   9  -8   31.55    6.76
  -2  -9  -7  841.82   26.08
   2  -9  -7  876.91   24.58
  -2  -9  -7  853.82   24.64
   2  -9  -7  818.33   25.48
  -2   9  -7  801.04   30.28
   2   9  -7  781.98   30.70
   2  -9  -7  843.50   31.00
  -2   9  -7  842.77   28.73
  -2   9  -7  835.34   26.98
   2   9  -7  872.60   26.57
   2  -9  -6   48.88    4.03
   2  -9  -6   48.89    5.62
  -2  -9  -6   48.82    6.01
   2   9  -6   56.83    8.01
   2  -9  -6   38.00    6.13
  -2  -9  -6   49.83    5.36
   2  -9  -6   44.44    5.83
  -2   9  -6   44.12    6.64
   2   9  -6   46.83    6.82
   2   9  -6   50.18    6.33
  -2   9  -6   55.42    6.80
  -2   9  -6   45.12    6.81
   2   9  -6   62.01    7.52
   2   9  -5 1502.27   30.81
   2  -9  -5 1417.19   19.95
  -2  -9  -5 1473.37   29.49
   2  -9  -5 1497.16   26.91
   2   9  -5 1392.91   33.09
  -2   9  -5 1442.69   31.81
   2   9  -5 1526.66   32.83
   2  -9  -5 1445.39   33.38
   2  -9  -5 1448.33   27.69
  -2  -9  -5 1503.77   24.80
  -2   9  -5 1453.30   30.01
   2   9  -5 1501.76   32.85
  -2   9  -5 1464.56   35.15
   2   9  -5 1475.53   29.73
   2  -9  -4   56.30    3.97
   2   9  -4   58.01    6.44
  -2   9  -4   51.38    5.48
  -2  -9  -4   57.13    5.63
   2  -9  -4   52.76    4.94
   2  -9  -4   52.98    5.16
   2   9  -4   59.41    5.87
   2   9  -4   50.54    5.76
  -2   9  -4   61.49    5.73
   2  -9  -4   52.57    6.05
   2   9  -4   54.33    6.17
  -2  -9  -4   56.10    4.25
  -2   9  -4   60.81    5.29
   2   9  -4   58.55    6.37
  -2   9  -4   54.39    7.00
  -2   9  -4   60.06    5.59
   2   9  -4   52.18    5.82
  -2   9  -4   54.23    5.65
   2  -9  -3 3916.18   31.48
   2   9  -3 3771.85   50.13
  -2   9  -3 4033.79   44.11
  -2  -9  -3 3913.32   41.13
   2  -9  -3 3984.58   37.08
  -2  -9  -3 3971.35   20.05
   2  -9  -3 3952.97   38.16
   2   9  -3 3891.26   44.01
  -2   9  -3 3835.85   36.44
   2  -9  -3 4003.30   43.21
   2   9  -3 4126.10   44.12
  -2   9  -3 3905.03   35.82
  -2  -9  -3 3895.34   27.84
   2   9  -3 4028.15   43.68
   2   9  -3 3987.81   42.88
   2   9  -3 4040.25   42.30
   2   9  -3 3994.47   46.15
  -2   9  -3 3833.19   52.62
  -2   9  -3 4034.12   42.20
  -2   9  -3 3905.34   41.67
  -2   9  -2  178.88    8.92
   2   9  -2  193.59   11.67
   2  -9  -2  182.68    7.15
   2  -9  -2  191.35    7.12
   2   9  -2  198.00    5.29
  -2  -9  -2  195.50    8.77
   2  -9  -2  185.45    8.02
  -2  -9  -2  183.10    6.34
   2   9  -2  189.23    9.29
  -2  -9  -2  186.57    5.14
   2  -9  -2  179.27    7.87
  -2   9  -2  175.22    6.71
   2   9  -2  189.03    8.98
  -2   9  -2  189.97    5.89
   2  -9  -2  182.20    7.95
   2   9  -2  187.33    8.69
  -2   9  -2  188.32    9.31
  -2   9  -2  189.76    8.80
  -2   9  -2  184.58   11.32
   2   9  -2  172.10    9.30
   2   9  -2  185.69    9.40
   2   9  -1 5034.67   54.98
   2  -9  -1 4886.12   45.75
  -2   9  -1 4941.97   54.38
  -2  -9  -1 5155.54   42.35
  -2   9  -1 5186.46   44.64
   2   9  -1 5176.10   33.44
  -2  -9  -1 5189.73   37.90
  -2  -9  -1 5242.98   47.47
   2  -9  -1 5096.34   33.11
  -2  -9  -1 5207.13   35.38
   2  -9  -1 4945.76   38.71
  -2   9  -1 5048.10   52.78
   2   9  -1 5081.07   43.91
  -2   9  -1 4985.72   45.65
   2   9  -1 5117.15   43.23
  -2  -9   0   54.90    4.24
   2   9   0   52.63    4.51
  -2  -9   0   54.19    4.62
  -2  -9   0   53.04    5.39
   2   9   0   50.17    5.08
   2   9   0   55.60    5.50
  -2   9   0   53.41    4.65
   2  -9   0   54.47    4.82
  -2  -9   0   48.14    3.97
  -2   9   0   53.78    4.95
   2  -9   0   47.99    4.59
   2   9   0   45.94    3.88
  -2  -9   1 5191.15   54.23
  -2   9   1 5207.43   41.29
   2  -9   1 5620.61   47.12
  -2  -9   1 5237.66   45.95
   2   9   1 5379.07   43.45
  -2  -9   1 5353.53   33.15
   2   9   1 5402.66   48.91
  -2  -9   1 5434.60   46.26
  -2   9   1 5305.50   36.02
  -2  -9   1 5437.54   40.41
   2  -9   1 5458.62   54.77
   2   9   1 5339.23   31.15
  -2   9   1 5370.17   39.69
  -2  -9   1 5315.81   43.62
  -2  -9   2  154.88   10.75
   2  -9   2  146.56    8.40
  -2   9   2  156.09    6.86
   2   9   2  157.56    7.29
  -2  -9   2  146.39    4.59
  -2  -9   2  156.28    8.49
   2   9   2  159.97    9.98
  -2  -9   2  151.81    7.65
   2  -9   2  144.93    4.57
  -2   9   2  151.47    7.85
  -2   9   2  151.68    6.36
  -2  -9   2  153.94    8.27
  -2  -9   2  152.56    8.02
   2  -9   2  152.31   10.22
   2   9   3 4365.01   36.97
  -2  -9   3 4337.31   57.12
   2  -9   3 4442.52   47.93
  -2  -9   3 4374.72   46.44
  -2   9   3 4316.15   33.20
   2  -9   3 4376.67   45.73
   2   9   3 4554.10   44.51
  -2  -9   3 4343.70   21.49
   2   9   3 4261.72   55.20
  -2   9   3 4472.95   49.06
   2  -9   3 4376.12   51.69
   2  -9   3 4347.73   37.42
   2  -9   3 4409.40   33.66
   2   9   3 4338.18   53.61
  -2  -9   3 4450.69   45.89
   2  -9   3 4393.04   58.92
  -2  -9   3 4382.78   44.55
  -2  -9   3 4469.81   49.42
   2  -9   3 4548.51   45.54
  -2   9   4   78.49    4.06
  -2  -9   4   80.92    8.60
  -2  -9   4   78.57    6.70
   2   9   4   78.26    5.14
   2  -9   4   79.95    7.20
  -2  -9   4   83.91    3.06
   2   9   4   70.05    8.00
  -2   9   4   82.58    6.18
   2  -9   4   82.35    5.68
   2   9   4   88.02    4.99
   2  -9   4   75.85    5.87
  -2  -9   4   86.14    7.03
  -2   9   4   79.32    7.54
  -2   9   4   85.36    6.32
  -2  -9   4   81.18    6.55
   2   9   4   84.19    3.35
  -2  -9   4   85.59    6.93
   2  -9   4   79.53    6.78
   2  -9   4   97.17    9.53
   2  -9   5 1663.71   34.16
  -2  -9   5 1632.83   31.38
  -2   9   5 1627.47   16.07
  -2   9   5 1654.90   13.25
  -2  -9   5 1612.48   38.52
  -2  -9   5 1660.40   15.59
  -2   9   5 1695.75   29.17
   2  -9   5 1643.52   10.54
   2   9   5 1646.41   40.18
   2  -9   5 1608.23   33.53
   2   9   5 1614.55   24.26
  -2   9   5 1597.77   25.51
   2  -9   5 1716.19   29.51
  -2  -9   5 1614.57   31.93
   2  -9   5 1664.33   29.20
   2   9   5 1739.25   21.38
   2  -9   5 1667.00   32.03
  -2  -9   5 1681.38   32.74
  -2   9   6   44.26    2.48
   2  -9   6   42.19    6.20
  -2  -9   6   45.01    7.22
   2  -9   6   37.19    6.20
  -2   9   6   40.95    2.30
   2   9   6   38.39    7.24
  -2  -9   6   30.19    4.62
   2  -9   6   44.88    2.30
  -2  -9   6   44.50    3.49
  -2  -9   6   42.22    2.98
   2  -9   6   44.36    6.08
  -2   9   6   21.99    4.33
  -2  -9   6   45.49    6.25
  -2   9   6   46.76    6.39
   2   9   6   39.06    4.38
   2  -9   6   38.32    5.26
  -2  -9   6   39.66    6.06
   2   9   6   41.93    4.27
  -2   9   6   41.70    4.95
  -2  -9   7  962.22   33.77
  -2  -9   7  919.51   25.98
[truncated: 1,734,606 more chars]
