# Supplementary material for: Multi-Noncentrosymmetric Polar Order in 2D Hybrid Lead Chloride with Broadband Emission and High-Temperature Second-Harmonic Generation Switching
Source: ACS Appl Mater Interfaces. 2024 Oct 24;16(44):60564–75. doi: 10.1021/acsami.4c14244 (PMC11551948; doi:10.1021/acsami.4c14244)
Supplement: Supplementary file 5 — am4c14244_si_005.cif [file am4c14244_si_005.cif]

####################################################################### 
# 
# This file contains crystal structure data downloaded from the 
# Cambridge Structural Database (CSD) hosted by the Cambridge 
# Crystallographic Data Centre (CCDC).
# 
# Full information about CCDC data access policies and citation 
# guidelines are available at http://www.ccdc.cam.ac.uk/access/V1 
# 
# Audit and citation data items may have been added by the CCDC. 
# Please retain this information to preserve the provenance of 
# this file and to allow appropriate attribution of the data. 
# 
#######################################################################

data_3ClPr2PbCl4_100K
_database_code_depnum_ccdc_archive 'CCDC 2336096'
loop_
_audit_author_name
_audit_author_address
'Dawid Drozdowski'
;Institute of Low Temperature and Structure Research Polish Academy of Sciences
Poland
;
_audit_update_record             
;
2024-03-01 deposited with the CCDC.	2024-03-01 downloaded from the CCDC.
;
_audit_creation_date             2024-03-01
_audit_creation_method           
;
Olex2 1.5
(compiled 2022.04.07 svn.rca3783a0 for OlexSys, GUI svn.r6498)
;
_shelx_SHELXL_version_number     2018/3
_audit_contact_author_address    ?
_audit_contact_author_email      ?
_audit_contact_author_phone      ?
_publ_contact_author_id_orcid    ?
_publ_section_references         
;
Dolomanov, O.V., Bourhis, L.J., Gildea, R.J, Howard, J.A.K. & Puschmann, H.
 (2009), J. Appl. Cryst. 42, 339-341.

Sheldrick, G.M. (2015). Acta Cryst. A71, 3-8.

Sheldrick, G.M. (2015). Acta Cryst. C71, 3-8.
;
_chemical_name_common            ?
_chemical_name_systematic        ?
_chemical_formula_moiety         '2(Cl2 Pb0.5), 2(C3 H9 Cl N)'
_chemical_formula_sum            'C6 H18 Cl6 N2 Pb'
_chemical_formula_weight         538.11
_chemical_absolute_configuration ?
_chemical_melting_point          ?
_chemical_oxdiff_formula         'Pb Cl6 C6 N2'
loop_
_atom_type_symbol
_atom_type_description
_atom_type_scat_dispersion_real
_atom_type_scat_dispersion_imag
_atom_type_scat_source
C C 0.0033 0.0016 'International Tables Vol C Tables 4.2.6.8 and 6.1.1.4'
H H 0.0000 0.0000 'International Tables Vol C Tables 4.2.6.8 and 6.1.1.4'
Cl Cl 0.1484 0.1585 'International Tables Vol C Tables 4.2.6.8 and 6.1.1.4'
N N 0.0061 0.0033 'International Tables Vol C Tables 4.2.6.8 and 6.1.1.4'
Pb Pb -3.3944 10.1111 'International Tables Vol C Tables 4.2.6.8 and 6.1.1.4'

_shelx_space_group_comment       
;
The symmetry employed for this shelxl refinement is uniquely defined
by the following loop, which should always be used as a source of
symmetry information in preference to the above space-group names.
They are only intended as comments.
;
_space_group_crystal_system      orthorhombic
_space_group_IT_number           29
_space_group_name_H-M_alt        'P c a 21'
_space_group_name_Hall           'P 2c -2ac'
loop_
_space_group_symop_operation_xyz
'x, y, z'
'-x, -y, z+1/2'
'x+1/2, -y, z'
'-x+1/2, y, z+1/2'

_cell_length_a                   16.307(5)
_cell_length_b                   26.293(7)
_cell_length_c                   7.537(3)
_cell_angle_alpha                90
_cell_angle_beta                 90
_cell_angle_gamma                90
_cell_volume                     3231.5(18)
_cell_formula_units_Z            8
_cell_measurement_reflns_used    19125
_cell_measurement_temperature    100.0(2)
_cell_measurement_theta_max      29.2390
_cell_measurement_theta_min      3.7300
_shelx_estimated_absorpt_T_max   0.599
_shelx_estimated_absorpt_T_min   0.105
_exptl_absorpt_coefficient_mu    11.410
_exptl_absorpt_correction_T_max  1.00000
_exptl_absorpt_correction_T_min  0.33672
_exptl_absorpt_correction_type   multi-scan
_exptl_absorpt_process_details   
;
CrysAlisPro 1.171.42.93a (Rigaku Oxford Diffraction, 2023)
Empirical absorption correction using spherical harmonics,
implemented in SCALE3 ABSPACK scaling algorithm.
;
_exptl_absorpt_special_details   ?
_exptl_crystal_colour            colourless
_exptl_crystal_colour_primary    colourless
_exptl_crystal_density_diffrn    2.212
_exptl_crystal_density_meas      ?
_exptl_crystal_density_method    ?
_exptl_crystal_description       plate
_exptl_crystal_F_000             2016
_exptl_crystal_size_max          0.36
_exptl_crystal_size_mid          0.15
_exptl_crystal_size_min          0.05
_exptl_transmission_factor_max   ?
_exptl_transmission_factor_min   ?
_diffrn_reflns_av_R_equivalents  0.0354
_diffrn_reflns_av_unetI/netI     0.0182
_diffrn_reflns_Laue_measured_fraction_full 0.998
_diffrn_reflns_Laue_measured_fraction_max 0.998
_diffrn_reflns_limit_h_max       20
_diffrn_reflns_limit_h_min       -20
_diffrn_reflns_limit_k_max       32
_diffrn_reflns_limit_k_min       -32
_diffrn_reflns_limit_l_max       9
_diffrn_reflns_limit_l_min       -9
_diffrn_reflns_number            63949
_diffrn_reflns_point_group_measured_fraction_full 0.999
_diffrn_reflns_point_group_measured_fraction_max 0.999
_diffrn_reflns_theta_full        25.242
_diffrn_reflns_theta_max         26.369
_diffrn_reflns_theta_min         2.498
_diffrn_ambient_environment      N~2~
_diffrn_ambient_temperature      100.0(2)
_diffrn_detector                 'CCD plate'
_diffrn_detector_area_resol_mean 10.6249
_diffrn_detector_type            Atlas
_diffrn_measured_fraction_theta_full 0.998
_diffrn_measured_fraction_theta_max 0.998
_diffrn_measurement_details      
;
List of Runs (angles in degrees, time in seconds):

  # Type    Start    End  Width  t~exp~   \w     \q     \k     \f   Frames
#--------------------------------------------------------------------------
  1  \w    -20.00  56.00   1.00   12.00    --   13.31 -99.00-180.00   76
  2  \w    -19.00  91.00   1.00   12.00    --   13.31  57.00-150.00  110
  3  \w    -18.00  93.00   1.00   12.00    --   13.31  37.00  60.00  111
  4  \w    -19.00  91.00   1.00   12.00    --   13.31  57.00 -30.00  110
  5  \w    -39.00  22.00   1.00   12.00    --  -14.40 -77.00 -30.00   61
  6  \w     39.00 106.00   1.00   12.00    --   13.31 178.00  60.00   67
  7  \w    -65.00  46.00   1.00   12.00    --   13.31 -57.00 -90.00  111
  8  \w    -20.00  56.00   1.00   12.00    --   13.31 -99.00  60.00   76
  9  \w    -50.00  39.00   1.00   12.00    --  -14.40  77.00  60.00   89
 10  \w    -20.00  29.00   1.00   12.00    --  -14.40 -99.00  30.00   49
;
_diffrn_measurement_device       'four-circle diffractometer'
_diffrn_measurement_device_type  'Xcalibur, Atlas'
_diffrn_measurement_method       '\w scans'
_diffrn_orient_matrix_type       
'CrysAlisPro convention (1999,Acta A55,543-557)'
_diffrn_orient_matrix_UB_11      -0.0296936000
_diffrn_orient_matrix_UB_12      0.0194519000
_diffrn_orient_matrix_UB_13      0.0111510000
_diffrn_orient_matrix_UB_21      -0.0311938000
_diffrn_orient_matrix_UB_22      -0.0186751000
_diffrn_orient_matrix_UB_23      0.0076343000
_diffrn_orient_matrix_UB_31      0.0061214000
_diffrn_orient_matrix_UB_32      -0.0007982000
_diffrn_orient_matrix_UB_33      0.0931265000
_diffrn_radiation_monochromator  graphite
_diffrn_radiation_probe          x-ray
_diffrn_radiation_type           'Mo K\a'
_diffrn_radiation_wavelength     0.71073
_diffrn_source                   'fine-focus sealed X-ray tube'
_diffrn_source_type              'Enhance (Mo) X-ray Source'
_reflns_Friedel_coverage         0.850
_reflns_Friedel_fraction_full    1.000
_reflns_Friedel_fraction_max     1.000
_reflns_number_gt                5768
_reflns_number_total             6615
_reflns_special_details          
;
 Reflections were merged by SHELXL according to the crystal
 class for the calculation of statistics and refinement.
 
 _reflns_Friedel_fraction is defined as the number of unique
 Friedel pairs measured divided by the number that would be
 possible theoretically, ignoring centric projections and
 systematic absences.
;
_reflns_threshold_expression     'I > 2\s(I)'
_computing_cell_refinement       'CrysAlisPro 1.171.42.49 (Rigaku OD, 2022)'
_computing_data_collection       'CrysAlisPro 1.171.42.49 (Rigaku OD, 2022)'
_computing_data_reduction        'CrysAlisPro 1.171.42.49 (Rigaku OD, 2022)'
_computing_molecular_graphics    'Olex2 1.5 (Dolomanov et al., 2009)'
_computing_publication_material  'Olex2 1.5 (Dolomanov et al., 2009)'
_computing_structure_refinement  'SHELXL 2018/3 (Sheldrick, 2015)'
_computing_structure_solution    'SHELXT 2018/2 (Sheldrick, 2018)'
_refine_diff_density_max         0.985
_refine_diff_density_min         -1.171
_refine_diff_density_rms         0.112
_refine_ls_abs_structure_details 
;
 Flack x determined using 2226 quotients [(I+)-(I-)]/[(I+)+(I-)]
 (Parsons, Flack and Wagner, Acta Cryst. B69 (2013) 249-259).
;
_refine_ls_abs_structure_Flack   -0.015(2)
_refine_ls_extinction_coef       .
_refine_ls_extinction_method     none
_refine_ls_goodness_of_fit_ref   1.188
_refine_ls_hydrogen_treatment    constr
_refine_ls_matrix_type           full
_refine_ls_number_parameters     275
_refine_ls_number_reflns         6615
_refine_ls_number_restraints     1
_refine_ls_R_factor_all          0.0316
_refine_ls_R_factor_gt           0.0251
_refine_ls_restrained_S_all      1.188
_refine_ls_shift/su_max          0.001
_refine_ls_shift/su_mean         0.000
_refine_ls_structure_factor_coef Fsqd
_refine_ls_weighting_details     
'w=1/[\s^2^(Fo^2^)+(0.0134P)^2^+3.8774P] where P=(Fo^2^+2Fc^2^)/3'
_refine_ls_weighting_scheme      calc
_refine_ls_wR_factor_gt          0.0449
_refine_ls_wR_factor_ref         0.0473
_refine_special_details          ?
_olex2_refinement_description    
;
1. Fixed Uiso
 At 1.2 times of:
  All C(H,H) groups, All N(H,H,H) groups
2.a Secondary CH2 refined with riding coordinates:
 C6(H6A,H6B), C3(H3A,H3B), C14(H14A,H14B), C10(H10A,H10B), C11(H11A,H11B),
 C2(H2A,H2B), C15(H15A,H15B), C7(H7A,H7B), C12(H12A,H12B), C8(H8A,H8B),
 C16(H16A,H16B), C4(H4A,H4B)
2.b Idealised Me refined as rotating group:
 N5(H5A,H5B,H5C), N1(H1A,H1B,H1C), N13(H13A,H13B,H13C), N9(H9A,H9B,H9C)
;
_atom_sites_solution_hydrogens   geom
_atom_sites_solution_primary     dual
_atom_sites_solution_secondary   ?
loop_
_atom_site_label
_atom_site_type_symbol
_atom_site_fract_x
_atom_site_fract_y
_atom_site_fract_z
_atom_site_U_iso_or_equiv
_atom_site_adp_type
_atom_site_occupancy
_atom_site_site_symmetry_order
_atom_site_calc_flag
_atom_site_refinement_flags_posn
_atom_site_refinement_flags_adp
_atom_site_refinement_flags_occupancy
_atom_site_disorder_assembly
_atom_site_disorder_group
Pb1 Pb 0.63455(2) 0.00556(2) 0.17928(5) 0.00986(7) Uani 1 1 d . . . . .
Pb2 Pb 0.61618(2) 0.50036(2) 0.68105(6) 0.00863(7) Uani 1 1 d . . . . .
Cl1 Cl 0.48064(13) -0.00196(6) -0.0155(3) 0.0151(4) Uani 1 1 d . . . . .
Cl6 Cl 0.76954(11) 0.50645(6) 0.4851(3) 0.0115(4) Uani 1 1 d . . . . .
Cl2 Cl 0.79668(11) 0.01279(7) 0.3373(3) 0.0161(4) Uani 1 1 d . . . . .
Cl7 Cl 0.62556(9) 0.60714(5) 0.6777(4) 0.0151(3) Uani 1 1 d . . . . .
Cl3 Cl 0.60459(10) 0.10950(6) 0.1628(3) 0.0148(4) Uani 1 1 d . . . . .
Cl4 Cl 0.63071(9) -0.10600(6) 0.1594(3) 0.0138(4) Uani 1 1 d . . . . .
Cl8 Cl 0.64176(10) 0.39156(6) 0.6481(2) 0.0148(4) Uani 1 1 d . . . . .
Cl5 Cl 0.45360(12) 0.49268(7) 0.8400(3) 0.0173(4) Uani 1 1 d . . . . .
Cl9 Cl 0.32796(12) 0.26932(7) 0.0825(3) 0.0247(5) Uani 1 1 d . . . . .
Cl11 Cl 0.42566(12) 0.76843(7) 0.5810(3) 0.0231(4) Uani 1 1 d . . . . .
Cl10 Cl 0.82233(12) 0.25267(7) 0.1204(3) 0.0234(4) Uani 1 1 d . . . . .
Cl12 Cl 0.92528(13) 0.75534(8) 0.6160(3) 0.0286(5) Uani 1 1 d . . . . .
N5 N 0.9409(4) 0.1009(2) 0.2455(7) 0.0156(14) Uani 1 1 d . . . . .
H5A H 0.920168 0.072325 0.194185 0.019 Uiso 1 1 calc R U . . .
H5B H 0.921362 0.103674 0.358226 0.019 Uiso 1 1 calc R U . . .
H5C H 0.996584 0.098946 0.248158 0.019 Uiso 1 1 calc R U . . .
N1 N 0.4132(4) 0.0865(2) 0.2545(8) 0.0148(13) Uani 1 1 d . . . . .
H1A H 0.407498 0.052682 0.231051 0.018 Uiso 1 1 calc R U . . .
H1B H 0.402698 0.092300 0.371287 0.018 Uiso 1 1 calc R U . . .
H1C H 0.465272 0.096384 0.228657 0.018 Uiso 1 1 calc R U . . .
N13 N 0.8186(4) 0.6011(2) 0.7641(8) 0.0140(13) Uani 1 1 d . . . . .
H13A H 0.845758 0.573153 0.723486 0.017 Uiso 1 1 calc R U . . .
H13B H 0.763596 0.595639 0.756934 0.017 Uiso 1 1 calc R U . . .
H13C H 0.832786 0.606934 0.879051 0.017 Uiso 1 1 calc R U . . .
N9 N 0.3303(3) 0.5867(2) 0.7414(8) 0.0151(13) Uani 1 1 d . . . . .
H9A H 0.278742 0.595130 0.705722 0.018 Uiso 1 1 calc R U . . .
H9B H 0.336546 0.594610 0.858140 0.018 Uiso 1 1 calc R U . . .
H9C H 0.338177 0.552683 0.725969 0.018 Uiso 1 1 calc R U . . .
C6 C 0.9157(4) 0.1461(3) 0.1413(9) 0.0152(16) Uani 1 1 d . . . . .
H6A H 0.942490 0.145106 0.023493 0.018 Uiso 1 1 calc R U . . .
H6B H 0.933982 0.177309 0.203020 0.018 Uiso 1 1 calc R U . . .
C3 C 0.3670(4) 0.1724(2) 0.1695(13) 0.0184(15) Uani 1 1 d . . . . .
H3A H 0.355002 0.181568 0.294292 0.022 Uiso 1 1 calc R U . . .
H3B H 0.424921 0.181134 0.144948 0.022 Uiso 1 1 calc R U . . .
C14 C 0.8411(4) 0.6461(3) 0.6539(10) 0.0162(16) Uani 1 1 d . . . . .
H14A H 0.817700 0.677245 0.707512 0.019 Uiso 1 1 calc R U . . .
H14B H 0.817666 0.642227 0.533397 0.019 Uiso 1 1 calc R U . . .
C10 C 0.3911(4) 0.6153(3) 0.6345(9) 0.0166(16) Uani 1 1 d . . . . .
H10A H 0.386306 0.605533 0.508042 0.020 Uiso 1 1 calc R U . . .
H10B H 0.447297 0.606874 0.675012 0.020 Uiso 1 1 calc R U . . .
C11 C 0.3758(4) 0.6720(2) 0.6551(11) 0.0169(17) Uani 1 1 d . . . . .
H11A H 0.381936 0.681777 0.781284 0.020 Uiso 1 1 calc R U . . .
H11B H 0.319201 0.680161 0.617487 0.020 Uiso 1 1 calc R U . . .
C2 C 0.3544(4) 0.1158(3) 0.1441(10) 0.0186(17) Uani 1 1 d . . . . .
H2A H 0.297621 0.106626 0.177464 0.022 Uiso 1 1 calc R U . . .
H2B H 0.362369 0.107026 0.017493 0.022 Uiso 1 1 calc R U . . .
C15 C 0.9341(4) 0.6512(3) 0.6413(10) 0.0187(17) Uani 1 1 d . . . . .
H15A H 0.956972 0.655537 0.762002 0.022 Uiso 1 1 calc R U . . .
H15B H 0.957169 0.619501 0.590842 0.022 Uiso 1 1 calc R U . . .
C7 C 0.8227(4) 0.1476(3) 0.1173(10) 0.0164(16) Uani 1 1 d . . . . .
H7A H 0.804630 0.116563 0.054182 0.020 Uiso 1 1 calc R U . . .
H7B H 0.796005 0.148000 0.235245 0.020 Uiso 1 1 calc R U . . .
C12 C 0.4371(5) 0.7018(3) 0.5418(10) 0.0187(17) Uani 1 1 d . . . . .
H12A H 0.427460 0.694366 0.414683 0.022 Uiso 1 1 calc R U . . .
H12B H 0.493638 0.691127 0.571649 0.022 Uiso 1 1 calc R U . . .
C8 C 0.7964(5) 0.1938(3) 0.0138(10) 0.0194(17) Uani 1 1 d . . . . .
H8A H 0.736303 0.192489 -0.003919 0.023 Uiso 1 1 calc R U . . .
H8B H 0.822608 0.192864 -0.104643 0.023 Uiso 1 1 calc R U . . .
C16 C 0.9597(5) 0.6956(3) 0.5276(11) 0.0231(18) Uani 1 1 d . . . . .
H16A H 0.937011 0.691173 0.406703 0.028 Uiso 1 1 calc R U . . .
H16B H 1.020243 0.696099 0.517916 0.028 Uiso 1 1 calc R U . . .
C4 C 0.3121(5) 0.2025(3) 0.0482(11) 0.0214(18) Uani 1 1 d . . . . .
H4A H 0.254055 0.193792 0.072193 0.026 Uiso 1 1 calc R U . . .
H4B H 0.324256 0.193669 -0.076813 0.026 Uiso 1 1 calc R U . . .

loop_
_atom_site_aniso_label
_atom_site_aniso_U_11
_atom_site_aniso_U_22
_atom_site_aniso_U_33
_atom_site_aniso_U_23
_atom_site_aniso_U_13
_atom_site_aniso_U_12
Pb1 0.00788(13) 0.01100(11) 0.01070(16) 0.0002(3) 0.0008(2) 0.00020(9)
Pb2 0.00704(13) 0.01139(11) 0.00745(15) -0.00065(14) 0.0014(2) 0.00008(7)
Cl1 0.0147(12) 0.0182(10) 0.0125(11) -0.0005(7) 0.0002(8) 0.0003(7)
Cl6 0.0092(11) 0.0159(9) 0.0093(10) 0.0003(7) 0.0016(7) 0.0001(6)
Cl2 0.0117(10) 0.0218(9) 0.0149(9) 0.0022(8) -0.0035(8) 0.0010(8)
Cl7 0.0162(8) 0.0114(7) 0.0177(9) 0.0003(12) -0.0030(10) 0.0010(6)
Cl3 0.0179(8) 0.0116(7) 0.0148(10) -0.0009(8) 0.0011(9) -0.0015(6)
Cl4 0.0110(7) 0.0178(7) 0.0125(11) 0.0019(8) -0.0025(9) 0.0018(6)
Cl8 0.0132(8) 0.0138(7) 0.0174(12) -0.0001(7) -0.0014(8) -0.0023(6)
Cl5 0.0144(10) 0.0222(10) 0.0151(10) 0.0032(7) 0.0040(8) -0.0006(7)
Cl9 0.0260(11) 0.0148(9) 0.0333(11) 0.0027(8) 0.0012(9) 0.0046(8)
Cl11 0.0200(10) 0.0150(9) 0.0343(12) -0.0017(8) 0.0006(9) -0.0023(8)
Cl10 0.0215(10) 0.0162(9) 0.0325(11) -0.0041(7) -0.0036(8) 0.0029(7)
Cl12 0.0306(11) 0.0213(10) 0.0341(12) -0.0019(8) 0.0041(9) -0.0094(8)
N5 0.012(3) 0.019(3) 0.015(3) -0.001(2) 0.001(2) 0.000(2)
N1 0.013(3) 0.015(3) 0.016(3) -0.001(2) 0.000(3) 0.002(3)
N13 0.013(3) 0.017(3) 0.013(3) -0.002(2) 0.002(2) -0.002(2)
N9 0.014(3) 0.015(3) 0.016(3) 0.001(2) -0.003(2) 0.001(2)
C6 0.011(3) 0.015(3) 0.019(4) 0.002(3) 0.005(3) 0.003(3)
C3 0.014(3) 0.017(3) 0.024(4) -0.005(4) -0.010(4) 0.005(3)
C14 0.012(3) 0.018(3) 0.018(4) 0.004(3) 0.005(3) -0.001(3)
C10 0.018(3) 0.017(4) 0.016(4) -0.002(3) -0.001(3) 0.003(3)
C11 0.015(3) 0.016(3) 0.020(5) -0.001(3) -0.006(4) 0.001(3)
C2 0.017(3) 0.015(3) 0.024(5) 0.007(3) -0.003(3) 0.000(3)
C15 0.009(3) 0.022(4) 0.025(5) 0.001(3) -0.001(3) -0.002(3)
C7 0.012(4) 0.017(4) 0.021(4) -0.002(3) 0.003(3) 0.003(3)
C12 0.024(4) 0.011(4) 0.021(4) 0.000(3) 0.001(3) 0.000(3)
C8 0.018(4) 0.020(4) 0.020(4) -0.005(3) -0.006(3) 0.002(3)
C16 0.016(4) 0.024(4) 0.029(5) 0.000(4) 0.002(4) -0.004(3)
C4 0.021(4) 0.012(4) 0.030(5) 0.000(3) -0.006(4) -0.002(3)

_geom_special_details            
;
 All esds (except the esd in the dihedral angle between two l.s. planes)
 are estimated using the full covariance matrix.  The cell esds are taken
 into account individually in the estimation of esds in distances, angles
 and torsion angles; correlations between esds in cell parameters are only
 used when they are defined by crystal symmetry.  An approximate (isotropic)
 treatment of cell esds is used for estimating esds involving l.s. planes.
;
loop_
_geom_bond_atom_site_label_1
_geom_bond_atom_site_label_2
_geom_bond_distance
_geom_bond_site_symmetry_2
_geom_bond_publ_flag
Pb1 Cl1 2.972(2) 2_655 ?
Pb1 Cl1 2.914(2) . ?
Pb1 Cl2 2.906(2) . ?
Pb1 Cl2 2.817(2) 4_654 ?
Pb1 Cl3 2.7790(17) . ?
Pb1 Cl4 2.9379(18) . ?
Pb2 Cl6 2.909(2) . ?
Pb2 Cl6 2.958(2) 4_655 ?
Pb2 Cl7 2.8120(16) . ?
Pb2 Cl8 2.9015(18) . ?
Pb2 Cl5 2.916(2) . ?
Pb2 Cl5 2.817(2) 2_664 ?
Cl9 C4 1.796(7) . ?
Cl11 C12 1.787(7) . ?
Cl10 C8 1.794(7) . ?
Cl12 C16 1.796(8) . ?
N5 H5A 0.9100 . ?
N5 H5B 0.9100 . ?
N5 H5C 0.9100 . ?
N5 C6 1.482(8) . ?
N1 H1A 0.9100 . ?
N1 H1B 0.9100 . ?
N1 H1C 0.9100 . ?
N1 C2 1.485(8) . ?
N13 H13A 0.9100 . ?
N13 H13B 0.9100 . ?
N13 H13C 0.9100 . ?
N13 C14 1.492(8) . ?
N9 H9A 0.9100 . ?
N9 H9B 0.9100 . ?
N9 H9C 0.9100 . ?
N9 C10 1.483(9) . ?
C6 H6A 0.9900 . ?
C6 H6B 0.9900 . ?
C6 C7 1.527(9) . ?
C3 H3A 0.9900 . ?
C3 H3B 0.9900 . ?
C3 C2 1.514(9) . ?
C3 C4 1.504(10) . ?
C14 H14A 0.9900 . ?
C14 H14B 0.9900 . ?
C14 C15 1.526(9) . ?
C10 H10A 0.9900 . ?
C10 H10B 0.9900 . ?
C10 C11 1.520(9) . ?
C11 H11A 0.9900 . ?
C11 H11B 0.9900 . ?
C11 C12 1.530(10) . ?
C2 H2A 0.9900 . ?
C2 H2B 0.9900 . ?
C15 H15A 0.9900 . ?
C15 H15B 0.9900 . ?
C15 C16 1.508(10) . ?
C7 H7A 0.9900 . ?
C7 H7B 0.9900 . ?
C7 C8 1.506(10) . ?
C12 H12A 0.9900 . ?
C12 H12B 0.9900 . ?
C8 H8A 0.9900 . ?
C8 H8B 0.9900 . ?
C16 H16A 0.9900 . ?
C16 H16B 0.9900 . ?
C4 H4A 0.9900 . ?
C4 H4B 0.9900 . ?

loop_
_geom_angle_atom_site_label_1
_geom_angle_atom_site_label_2
_geom_angle_atom_site_label_3
_geom_angle
_geom_angle_site_symmetry_1
_geom_angle_site_symmetry_3
_geom_angle_publ_flag
Cl1 Pb1 Cl1 80.99(3) . 2_655 ?
Cl1 Pb1 Cl4 83.59(5) . . ?
Cl2 Pb1 Cl1 105.06(6) . 2_655 ?
Cl2 Pb1 Cl1 83.50(6) 4_654 . ?
Cl2 Pb1 Cl1 164.18(5) 4_654 2_655 ?
Cl2 Pb1 Cl1 173.95(6) . . ?
Cl2 Pb1 Cl2 90.48(4) 4_654 . ?
Cl2 Pb1 Cl4 91.67(6) 4_654 . ?
Cl2 Pb1 Cl4 96.06(5) . . ?
Cl3 Pb1 Cl1 87.41(6) . 2_655 ?
Cl3 Pb1 Cl1 83.85(5) . . ?
Cl3 Pb1 Cl2 87.87(6) . 4_654 ?
Cl3 Pb1 Cl2 96.54(5) . . ?
Cl3 Pb1 Cl4 167.40(5) . . ?
Cl4 Pb1 Cl1 89.66(5) . 2_655 ?
Cl6 Pb2 Cl6 81.29(3) . 4_655 ?
Cl6 Pb2 Cl5 173.71(6) . . ?
Cl7 Pb2 Cl6 85.34(6) . 4_655 ?
Cl7 Pb2 Cl6 83.90(5) . . ?
Cl7 Pb2 Cl8 167.37(6) . . ?
Cl7 Pb2 Cl5 87.07(7) . 2_664 ?
Cl7 Pb2 Cl5 97.03(5) . . ?
Cl8 Pb2 Cl6 83.52(5) . . ?
Cl8 Pb2 Cl6 91.67(5) . 4_655 ?
Cl8 Pb2 Cl5 95.60(5) . . ?
Cl5 Pb2 Cl6 104.97(6) . 4_655 ?
Cl5 Pb2 Cl6 83.13(6) 2_664 . ?
Cl5 Pb2 Cl6 163.31(5) 2_664 4_655 ?
Cl5 Pb2 Cl8 92.52(5) 2_664 . ?
Cl5 Pb2 Cl5 90.69(4) 2_664 . ?
Pb1 Cl1 Pb1 159.47(8) . 2_654 ?
Pb2 Cl6 Pb2 158.75(7) . 4_654 ?
Pb1 Cl2 Pb1 137.12(7) 4_655 . ?
Pb2 Cl5 Pb2 137.52(8) 2_665 . ?
H5A N5 H5B 109.5 . . ?
H5A N5 H5C 109.5 . . ?
H5B N5 H5C 109.5 . . ?
C6 N5 H5A 109.5 . . ?
C6 N5 H5B 109.5 . . ?
C6 N5 H5C 109.5 . . ?
H1A N1 H1B 109.5 . . ?
H1A N1 H1C 109.5 . . ?
H1B N1 H1C 109.5 . . ?
C2 N1 H1A 109.5 . . ?
C2 N1 H1B 109.5 . . ?
C2 N1 H1C 109.5 . . ?
H13A N13 H13B 109.5 . . ?
H13A N13 H13C 109.5 . . ?
H13B N13 H13C 109.5 . . ?
C14 N13 H13A 109.5 . . ?
C14 N13 H13B 109.5 . . ?
C14 N13 H13C 109.5 . . ?
H9A N9 H9B 109.5 . . ?
H9A N9 H9C 109.5 . . ?
H9B N9 H9C 109.5 . . ?
C10 N9 H9A 109.5 . . ?
C10 N9 H9B 109.5 . . ?
C10 N9 H9C 109.5 . . ?
N5 C6 H6A 109.4 . . ?
N5 C6 H6B 109.4 . . ?
N5 C6 C7 111.1(6) . . ?
H6A C6 H6B 108.0 . . ?
C7 C6 H6A 109.4 . . ?
C7 C6 H6B 109.4 . . ?
H3A C3 H3B 108.0 . . ?
C2 C3 H3A 109.4 . . ?
C2 C3 H3B 109.4 . . ?
C4 C3 H3A 109.4 . . ?
C4 C3 H3B 109.4 . . ?
C4 C3 C2 111.0(6) . . ?
N13 C14 H14A 109.6 . . ?
N13 C14 H14B 109.6 . . ?
N13 C14 C15 110.4(6) . . ?
H14A C14 H14B 108.1 . . ?
C15 C14 H14A 109.6 . . ?
C15 C14 H14B 109.6 . . ?
N9 C10 H10A 109.8 . . ?
N9 C10 H10B 109.8 . . ?
N9 C10 C11 109.4(6) . . ?
H10A C10 H10B 108.2 . . ?
C11 C10 H10A 109.8 . . ?
C11 C10 H10B 109.8 . . ?
C10 C11 H11A 109.7 . . ?
C10 C11 H11B 109.7 . . ?
C10 C11 C12 109.8(6) . . ?
H11A C11 H11B 108.2 . . ?
C12 C11 H11A 109.7 . . ?
C12 C11 H11B 109.7 . . ?
N1 C2 C3 110.7(6) . . ?
N1 C2 H2A 109.5 . . ?
N1 C2 H2B 109.5 . . ?
C3 C2 H2A 109.5 . . ?
C3 C2 H2B 109.5 . . ?
H2A C2 H2B 108.1 . . ?
C14 C15 H15A 109.2 . . ?
C14 C15 H15B 109.2 . . ?
H15A C15 H15B 107.9 . . ?
C16 C15 C14 112.3(6) . . ?
C16 C15 H15A 109.2 . . ?
C16 C15 H15B 109.2 . . ?
C6 C7 H7A 109.3 . . ?
C6 C7 H7B 109.3 . . ?
H7A C7 H7B 108.0 . . ?
C8 C7 C6 111.5(6) . . ?
C8 C7 H7A 109.3 . . ?
C8 C7 H7B 109.3 . . ?
Cl11 C12 H12A 109.7 . . ?
Cl11 C12 H12B 109.7 . . ?
C11 C12 Cl11 110.0(5) . . ?
C11 C12 H12A 109.7 . . ?
C11 C12 H12B 109.7 . . ?
H12A C12 H12B 108.2 . . ?
Cl10 C8 H8A 108.9 . . ?
Cl10 C8 H8B 108.9 . . ?
C7 C8 Cl10 113.4(5) . . ?
C7 C8 H8A 108.9 . . ?
C7 C8 H8B 108.9 . . ?
H8A C8 H8B 107.7 . . ?
Cl12 C16 H16A 109.1 . . ?
Cl12 C16 H16B 109.1 . . ?
C15 C16 Cl12 112.3(6) . . ?
C15 C16 H16A 109.1 . . ?
C15 C16 H16B 109.1 . . ?
H16A C16 H16B 107.9 . . ?
Cl9 C4 H4A 109.7 . . ?
Cl9 C4 H4B 109.7 . . ?
C3 C4 Cl9 109.9(5) . . ?
C3 C4 H4A 109.7 . . ?
C3 C4 H4B 109.7 . . ?
H4A C4 H4B 108.2 . . ?

loop_
_geom_hbond_atom_site_label_D
_geom_hbond_atom_site_label_H
_geom_hbond_atom_site_label_A
_geom_hbond_distance_DH
_geom_hbond_distance_HA
_geom_hbond_distance_DA
_geom_hbond_angle_DHA
_geom_hbond_site_symmetry_A
_geom_hbond_publ_flag
N5 H5A Cl1 0.91 2.63 3.325(6) 134.3 3 yes
N5 H5A Cl2 0.91 2.77 3.373(6) 124.8 . yes
N5 H5B Cl3 0.91 2.34 3.239(6) 169.9 4_655 yes
N5 H5C Cl4 0.91 2.29 3.166(6) 160.1 3 yes
N1 H1A Cl1 0.91 2.63 3.279(6) 128.5 . yes
N1 H1A Cl2 0.91 2.62 3.287(6) 130.7 3_455 yes
N1 H1B Cl4 0.91 2.27 3.177(6) 176.9 2_655 yes
N1 H1C Cl3 0.91 2.35 3.254(6) 171.7 . yes
N13 H13A Cl6 0.91 2.80 3.354(6) 120.3 . yes
N13 H13A Cl5 0.91 2.62 3.354(6) 138.3 3_565 yes
N13 H13B Cl7 0.91 2.35 3.219(6) 160.0 . yes
N13 H13C Cl7 0.91 2.35 3.251(7) 170.2 4_655 yes
N9 H9A Cl8 0.91 2.30 3.205(6) 171.4 3_465 yes
N9 H9B Cl8 0.91 2.24 3.151(6) 175.3 2_665 yes
N9 H9C Cl6 0.91 2.64 3.272(6) 127.3 3_465 yes
N9 H9C Cl5 0.91 2.60 3.271(6) 131.0 . yes

loop_
_geom_torsion_atom_site_label_1
_geom_torsion_atom_site_label_2
_geom_torsion_atom_site_label_3
_geom_torsion_atom_site_label_4
_geom_torsion
_geom_torsion_site_symmetry_1
_geom_torsion_site_symmetry_2
_geom_torsion_site_symmetry_3
_geom_torsion_site_symmetry_4
_geom_torsion_publ_flag
N5 C6 C7 C8 179.2(6) . . . . ?
N13 C14 C15 C16 178.8(6) . . . . ?
N9 C10 C11 C12 -178.6(6) . . . . ?
C6 C7 C8 Cl10 -61.4(7) . . . . ?
C14 C15 C16 Cl12 62.1(8) . . . . ?
C10 C11 C12 Cl11 -174.7(5) . . . . ?
C2 C3 C4 Cl9 179.7(6) . . . . ?
C4 C3 C2 N1 175.8(6) . . . . ?

_shelx_res_file                  
;
TITL 3clpr2pbcl4_2_100_00_a.res in Pca2(1)
    3clpr2pbcl4_2_100_00.res
    created by SHELXL-2018/3 at 08:47:18 on 01-Mar-2024
REM Old TITL 3ClPr2PbCl4_2_100_00 in Pna2(1)
REM SHELXT solution in Pca2(1): R1 0.051, Rweak 0.001, Alpha 0.017
REM <I/s> 0.897 for 205 systematic absences, Orientation as input
REM Flack x = -0.025 ( 0.003 ) from 2307 Parsons' quotients
REM Formula found by SHELXT: C17 N4 Cl12 Pb2
CELL 0.71073 16.3072 26.2934 7.5366 90 90 90
ZERR 8 0.005 0.007 0.003 0 0 0
LATT -1
SYMM -X,-Y,0.5+Z
SYMM 0.5+X,-Y,+Z
SYMM 0.5-X,+Y,0.5+Z
SFAC C H Cl N Pb
UNIT 48 144 48 16 8
EQIV $1 1.5-X,+Y,0.5+Z
EQIV $2 1-X,1-Y,0.5+Z
EQIV $3 1-X,-Y,0.5+Z
EQIV $4 0.5+X,-Y,+Z
EQIV $5 -0.5+X,-Y,+Z
EQIV $6 0.5+X,1-Y,+Z
EQIV $7 -0.5+X,1-Y,+Z

L.S. 40 0 0
PLAN  10
SIZE 0.05 0.15 0.36
TEMP -173
HTAB N5 Cl1_$4
HTAB N5 Cl2
HTAB N5 Cl3_$1
HTAB N5 Cl4_$4
HTAB N1 Cl1
HTAB N1 Cl2_$5
HTAB N1 Cl4_$3
HTAB N1 Cl3
HTAB N13 Cl6
HTAB N13 Cl5_$6
HTAB N13 Cl7
HTAB N13 Cl7_$1
HTAB N9 Cl8_$7
HTAB N9 Cl8_$2
HTAB N9 Cl6_$7
HTAB N9 Cl5
CONF
list 4
MORE -1
BOND $H
htab
fmap 2 53
acta
SHEL 10 0.8
OMIT 2 0 1
OMIT 2 0 -1
REM <olex2.extras>
REM <HklSrc "%.\\3ClPr2PbCl4_2_100_00.hkl">
REM </olex2.extras>

WGHT    0.013400    3.877400
FVAR       0.10040
PB1   5    0.634547    0.005561    0.179281    11.00000    0.00788    0.01100 =
         0.01070    0.00018    0.00080    0.00020
PB2   5    0.616180    0.500359    0.681050    11.00000    0.00704    0.01139 =
         0.00745   -0.00065    0.00144    0.00008
CL1   3    0.480645   -0.001957   -0.015458    11.00000    0.01466    0.01818 =
         0.01248   -0.00052    0.00016    0.00029
CL6   3    0.769539    0.506449    0.485109    11.00000    0.00921    0.01595 =
         0.00935    0.00033    0.00160    0.00012
CL2   3    0.796680    0.012790    0.337343    11.00000    0.01167    0.02181 =
         0.01489    0.00223   -0.00349    0.00096
CL7   3    0.625561    0.607144    0.677686    11.00000    0.01623    0.01139 =
         0.01771    0.00035   -0.00303    0.00102
CL3   3    0.604588    0.109501    0.162831    11.00000    0.01787    0.01164 =
         0.01482   -0.00093    0.00107   -0.00150
CL4   3    0.630715   -0.106003    0.159431    11.00000    0.01102    0.01779 =
         0.01247    0.00188   -0.00246    0.00183
CL8   3    0.641760    0.391564    0.648100    11.00000    0.01318    0.01377 =
         0.01745   -0.00011   -0.00142   -0.00227
CL5   3    0.453598    0.492677    0.839977    11.00000    0.01444    0.02224 =
         0.01511    0.00315    0.00396   -0.00061
CL9   3    0.327956    0.269324    0.082516    11.00000    0.02602    0.01485 =
         0.03330    0.00275    0.00116    0.00461
CL11  3    0.425664    0.768431    0.581036    11.00000    0.01996    0.01503 =
         0.03433   -0.00172    0.00063   -0.00229
CL10  3    0.822330    0.252675    0.120428    11.00000    0.02153    0.01618 =
         0.03249   -0.00409   -0.00360    0.00286
CL12  3    0.925278    0.755338    0.615969    11.00000    0.03058    0.02128 =
         0.03407   -0.00194    0.00407   -0.00935
N5    4    0.940882    0.100894    0.245526    11.00000    0.01246    0.01931 =
         0.01503   -0.00078    0.00149    0.00003
AFIX 137
H5A   2    0.920168    0.072325    0.194185    11.00000   -1.20000
H5B   2    0.921362    0.103674    0.358226    11.00000   -1.20000
H5C   2    0.996584    0.098946    0.248158    11.00000   -1.20000
AFIX   0

N1    4    0.413161    0.086453    0.254451    11.00000    0.01339    0.01495 =
         0.01603   -0.00083    0.00041    0.00182
AFIX 137
H1A   2    0.407498    0.052682    0.231051    11.00000   -1.20000
H1B   2    0.402698    0.092300    0.371287    11.00000   -1.20000
H1C   2    0.465272    0.096384    0.228657    11.00000   -1.20000
AFIX   0

N13   4    0.818611    0.601063    0.764077    11.00000    0.01269    0.01676 =
         0.01269   -0.00189    0.00193   -0.00201
AFIX 137
H13A  2    0.845758    0.573153    0.723486    11.00000   -1.20000
H13B  2    0.763596    0.595639    0.756934    11.00000   -1.20000
H13C  2    0.832786    0.606934    0.879051    11.00000   -1.20000
AFIX   0

N9    4    0.330271    0.586656    0.741415    11.00000    0.01374    0.01549 =
         0.01597    0.00130   -0.00265    0.00110
AFIX 137
H9A   2    0.278742    0.595130    0.705722    11.00000   -1.20000
H9B   2    0.336546    0.594610    0.858140    11.00000   -1.20000
H9C   2    0.338177    0.552683    0.725969    11.00000   -1.20000
AFIX   0

C6    1    0.915692    0.146065    0.141316    11.00000    0.01138    0.01482 =
         0.01944    0.00162    0.00513    0.00254
AFIX  23
H6A   2    0.942490    0.145106    0.023493    11.00000   -1.20000
H6B   2    0.933982    0.177309    0.203020    11.00000   -1.20000
AFIX   0

C3    1    0.366965    0.172415    0.169530    11.00000    0.01418    0.01706 =
         0.02406   -0.00491   -0.00975    0.00504
AFIX  23
H3A   2    0.355002    0.181568    0.294292    11.00000   -1.20000
H3B   2    0.424921    0.181134    0.144948    11.00000   -1.20000
AFIX   0

C14   1    0.841056    0.646077    0.653869    11.00000    0.01241    0.01783 =
         0.01837    0.00357    0.00532   -0.00143
AFIX  23
H14A  2    0.817700    0.677245    0.707512    11.00000   -1.20000
H14B  2    0.817666    0.642227    0.533397    11.00000   -1.20000
AFIX   0

C10   1    0.391148    0.615254    0.634514    11.00000    0.01752    0.01652 =
         0.01588   -0.00151   -0.00126    0.00272
AFIX  23
H10A  2    0.386306    0.605533    0.508042    11.00000   -1.20000
H10B  2    0.447297    0.606874    0.675012    11.00000   -1.20000
AFIX   0
C11   1    0.375842    0.671969    0.655148    11.00000    0.01468    0.01630 =
         0.01973   -0.00148   -0.00591    0.00134
AFIX  23
H11A  2    0.381936    0.681777    0.781284    11.00000   -1.20000
H11B  2    0.319201    0.680161    0.617487    11.00000   -1.20000
AFIX   0

C2    1    0.354432    0.115821    0.144059    11.00000    0.01651    0.01527 =
         0.02396    0.00687   -0.00321   -0.00011
AFIX  23
H2A   2    0.297621    0.106626    0.177464    11.00000   -1.20000
H2B   2    0.362369    0.107026    0.017493    11.00000   -1.20000
AFIX   0

C15   1    0.934076    0.651178    0.641298    11.00000    0.00894    0.02208 =
         0.02500    0.00079   -0.00059   -0.00228
AFIX  23
H15A  2    0.956972    0.655537    0.762002    11.00000   -1.20000
H15B  2    0.957169    0.619501    0.590842    11.00000   -1.20000
AFIX   0

C7    1    0.822742    0.147611    0.117319    11.00000    0.01177    0.01653 =
         0.02102   -0.00201    0.00307    0.00282
AFIX  23
H7A   2    0.804630    0.116563    0.054182    11.00000   -1.20000
H7B   2    0.796005    0.148000    0.235245    11.00000   -1.20000
AFIX   0

C12   1    0.437062    0.701768    0.541792    11.00000    0.02450    0.01095 =
         0.02075   -0.00007    0.00054   -0.00002
AFIX  23
H12A  2    0.427460    0.694366    0.414683    11.00000   -1.20000
H12B  2    0.493638    0.691127    0.571649    11.00000   -1.20000
AFIX   0

C8    1    0.796419    0.193809    0.013819    11.00000    0.01792    0.01999 =
         0.02015   -0.00543   -0.00604    0.00164
AFIX  23
H8A   2    0.736303    0.192489   -0.003919    11.00000   -1.20000
H8B   2    0.822608    0.192864   -0.104643    11.00000   -1.20000
AFIX   0

C16   1    0.959702    0.695620    0.527550    11.00000    0.01600    0.02382 =
         0.02935    0.00017    0.00194   -0.00390
AFIX  23
H16A  2    0.937011    0.691173    0.406703    11.00000   -1.20000
H16B  2    1.020243    0.696099    0.517916    11.00000   -1.20000
AFIX   0

C4    1    0.312082    0.202457    0.048172    11.00000    0.02139    0.01249 =
         0.03020    0.00043   -0.00569   -0.00167
AFIX  23
H4A   2    0.254055    0.193792    0.072193    11.00000   -1.20000
H4B   2    0.324256    0.193669   -0.076813    11.00000   -1.20000
AFIX   0
HKLF 4


REM  3clpr2pbcl4_2_100_00_a.res in Pca2(1)
REM wR2 = 0.0473, GooF = S = 1.188, Restrained GooF = 1.188 for all data
REM R1 = 0.0251 for 5768 Fo > 4sig(Fo) and 0.0316 for all 6615 data
REM 275 parameters refined using 1 restraints

END

WGHT      0.0134      3.8775

REM Instructions for potential hydrogen bonds
HTAB N5 Cl1_$4
HTAB N5 Cl2
HTAB N5 Cl3_$1
HTAB N5 Cl4_$4
HTAB N1 Cl1
HTAB N1 Cl2_$5
HTAB N1 Cl4_$3
HTAB N1 Cl3
HTAB N13 Cl6
HTAB N13 Cl5_$6
HTAB N13 Cl7
HTAB N13 Cl7_$1
HTAB N9 Cl8_$7
HTAB N9 Cl8_$2
HTAB N9 Cl6_$7
HTAB N9 Cl5
EQIV $9 -x+3/2, y, z-1/2
HTAB C6 Cl3_$9
EQIV $11 -x+2, -y+1, z-1/2
HTAB C6 Cl12_$11
EQIV $10 -x+1, -y+1, z-1/2
HTAB C3 Cl11_$10
HTAB C14 Cl9_$2
HTAB C14 Cl7_$9
HTAB C10 Cl8_$10
HTAB C10 Cl7
HTAB C11 Cl10_$2
HTAB C2 Cl4_$5
EQIV $8 -x+1, -y, z-1/2
HTAB C2 Cl4_$8
HTAB C8 Cl11_$10
HTAB C16 Cl7_$9

REM Highest difference peak  0.985,  deepest hole -1.171,  1-sigma level  0.112
Q1    1   0.6364  0.4595  0.6917  11.00000  0.05    0.98
Q2    1   0.6246  0.5348  0.6881  11.00000  0.05    0.91
Q3    1   0.6056  0.4997  0.5780  11.00000  0.05    0.88
Q4    1   0.6660  0.5006  0.6873  11.00000  0.05    0.88
Q5    1   0.6362  0.0389  0.1727  11.00000  0.05    0.85
Q6    1   0.6334 -0.0183  0.1389  11.00000  0.05    0.67
Q7    1   0.5991  0.4995  0.8077  11.00000  0.05    0.65
Q8    1   0.6336  0.5006  0.8193  11.00000  0.05    0.65
Q9    1   0.4620  0.5185  0.8602  11.00000  0.05    0.64
Q10   1   0.6391 -0.0160  0.2568  11.00000  0.05    0.61
;
_shelx_res_checksum              47525
_shelx_hkl_file                  
;
   0   0 -10  736.58   30.57
   0   0  -9   -0.75    3.80
   0   0  -9   -2.74    3.81
   0   0  -8  670.21   23.61
   0   0  -8  681.80   24.00
   0   0  -8  743.56   27.45
   0   0  -8  691.41   25.18
   0   0  -7    4.19    2.24
   0   0  -7   -1.44    1.68
   0   0  -7    1.89    2.49
   0   0  -7    1.01    2.69
   0   0  -7    2.57    3.15
   0   0  -6 2617.28   31.48
   0   0  -6 2558.93   36.65
   0   0  -6 2641.04   43.34
   0   0  -6 2700.85   43.57
   0   0  -6 2609.50   40.30
   0   0  -6 2606.41   46.17
   0   0  -5    1.37    1.12
   0   0  -5    1.91    1.71
   0   0  -5   -0.93    1.46
   0   0  -5    0.86    2.26
   0   0  -5    2.33    2.09
   0   0  -5    2.43    1.85
   0   0  -5    3.54    2.03
   0   0  -5   -1.01    1.76
   0   0  -4 3213.74   28.47
   0   0  -4 3195.22   31.24
   0   0  -4 3242.42   35.07
   0   0  -4 3053.67   39.87
   0   0  -4 3350.38   37.50
   0   0  -4 3199.46   37.73
   0   0  -4 3210.09   41.01
   0   0  -4 3086.46   38.34
   0   0  -4 3307.71   36.23
   0   0  -4 3085.59   34.85
   0   0  -3    1.55    1.13
   0   0  -3    0.86    1.15
   0   0  -3    2.22    1.09
   0   0  -3    1.92    1.78
   0   0  -3    3.02    1.46
   0   0  -3    2.79    1.96
   0   0  -3    2.00    1.58
   0   0  -3    2.28    1.49
   0   0  -3    0.48    1.38
   0   0  -2 9629.75   35.58
   0   0  -2 9660.35   36.77
   0   0  -2 9469.23   42.05
   0   0  -2 9568.34   44.83
   0   0  -2 9210.64   48.52
   0   0  -2 9751.76   45.35
   0   0  -2 9308.73   44.49
   0   0  -2 9570.84   43.39
   0   0   1    2.09    0.49
   0   0   1    2.69    0.62
   0   0   1    8.25    1.00
   0   0   1    5.56    1.09
   0   0   1    6.82    0.96
   0   0   2 8604.51   36.46
   0   0   2 8964.80   40.09
   0   0   2 8444.40   47.53
   0   0   2 8821.83   43.60
   0   0   2 9163.58   41.92
   0   0   2 8698.15   40.78
   0   0   3    0.75    1.41
   0   0   3   -0.25    1.13
   0   0   3    2.01    1.85
   0   0   3    0.72    2.02
   0   0   3   -0.35    1.47
   0   0   3    1.93    1.52
   0   0   4 2740.38   31.77
   0   0   4 2675.19   34.73
   0   0   4 2693.27   39.16
   0   0   4 2754.59   31.88
   0   0   4 2742.35   33.73
   0   0   5    0.15    1.89
   0   0   5    2.18    3.02
   0   0   5    1.09    2.44
   0   0   5    2.35    1.82
   0   0   6 2052.41   44.10
   0   0   6 2164.70   40.08
   0   0   7   -3.17    3.43
   0   0   7   -3.70    4.09
   0   0   8  602.61   29.72
   0   0   8  623.57   26.73
   0   0   9    1.23    4.73
   0  -1 -10    8.95    7.83
   0   1 -10   23.79    7.32
   0   1  -9   -6.31    4.16
   0  -1  -9   -2.90    4.65
   0  -1  -9    1.65    3.51
   0   1  -9    4.57    2.98
   0  -1  -8    7.15    3.93
   0  -1  -8    2.57    2.34
   0   1  -8    4.44    4.18
   0  -1  -8    6.93    3.41
   0   1  -8    9.21    4.32
   0   1  -8   11.64    5.34
   0  -1  -8    9.00    4.96
   0  -1  -8    5.72    4.05
   0   1  -8   14.67    4.96
   0  -1  -7    0.03    1.74
   0   1  -7    0.97    2.01
   0  -1  -7   -3.09    2.55
   0   1  -7   -0.18    1.26
   0   1  -7    1.17    2.16
   0  -1  -7    0.42    2.25
   0  -1  -7    1.43    2.53
   0   1  -7   -2.33    2.99
   0  -1  -7   -2.30    2.62
   0   1  -7   -4.11    3.04
   0  -1  -6    6.48    2.75
   0  -1  -6    9.64    3.74
   0   1  -6    7.11    2.63
   0   1  -6    5.73    2.92
   0   1  -6   13.32    5.49
   0  -1  -6   11.33    4.26
   0   1  -6   13.72    4.69
   0  -1  -6   12.85    5.05
   0  -1  -6    2.63    3.95
   0   1  -6   19.55    4.97
   0   1  -6    3.78    2.80
   0   1  -5   -1.12    1.34
   0  -1  -5    0.70    1.35
   0   1  -5    1.26    1.25
   0  -1  -5    3.90    2.01
   0   1  -5   -0.27    1.47
   0   1  -5   -0.32    2.11
   0  -1  -5   -0.33    1.45
   0  -1  -5    0.03    2.19
   0  -1  -5   -0.21    1.96
   0   1  -5   -0.69    1.58
   0   1  -5    1.56    1.86
   0  -1  -5   -3.07    2.23
   0   1  -5    1.70    2.13
   0  -1  -5    1.00    2.02
   0   1  -5   -2.37    2.31
   0   1  -4    1.63    1.22
   0  -1  -4    3.12    2.20
   0   1  -4    1.63    1.18
   0   1  -4    0.02    1.39
   0  -1  -4    3.56    2.00
   0   1  -4    9.73    4.66
   0  -1  -4    6.49    2.96
   0  -1  -4    0.64    1.14
   0   1  -4    2.19    2.00
   0  -1  -4    0.37    1.94
   0   1  -4    2.21    2.42
   0   1  -4    0.80    1.36
   0  -1  -4    1.82    2.03
   0  -1  -4    2.71    1.60
   0   1  -4    0.75    1.86
   0   1  -4    1.12    1.54
   0  -1  -4    1.72    2.11
   0  -1  -4    1.02    1.28
   0  -1  -4    2.32    2.13
   0   1  -4   -0.87    1.58
   0   1  -3    1.62    1.05
   0   1  -3    1.08    1.18
   0  -1  -3    0.08    1.17
   0  -1  -3    1.16    1.12
   0  -1  -3    1.69    1.30
   0   1  -3    1.83    1.15
   0  -1  -3    1.45    1.21
   0  -1  -3    1.73    1.58
   0   1  -3    0.90    1.04
   0   1  -3   -0.30    1.45
   0  -1  -3    0.56    1.32
   0   1  -3    1.62    1.67
   0  -1  -3   -0.75    1.42
   0  -1  -3    1.75    1.30
   0  -1  -3    0.65    1.32
   0   1  -3    2.30    1.23
   0   1  -3    0.53    1.17
   0  -1  -2    2.05    1.23
   0   1  -2    0.92    0.73
   0   1  -2    1.61    0.80
   0  -1  -2    0.81    1.05
   0  -1  -2    0.90    1.05
   0   1  -2    0.48    1.02
   0   1  -2    1.75    1.15
   0  -1  -2    2.75    1.30
   0  -1  -2    3.55    1.40
   0   1  -2    2.20    1.29
   0  -1  -2    2.96    1.40
   0   1  -2    1.36    0.99
   0  -1  -2    1.56    1.35
   0   1  -2    2.48    1.16
   0  -1  -2    1.76    1.32
   0  -1  -2    0.84    1.03
   0   1   1    0.53    0.48
   0   1   1    0.01    0.58
   0  -1   1    1.80    0.68
   0   1   1    1.24    0.66
   0  -1   1    0.19    0.78
   0   1   1    2.90    0.94
   0   1   1    1.33    0.75
   0   1   1    1.46    0.81
   0   1   2    2.02    1.04
   0   1   2   -0.01    1.24
   0  -1   2    0.28    1.19
   0  -1   2    2.84    0.97
   0   1   2    1.25    1.21
   0   1   2    2.02    1.66
   0  -1   2    3.42    2.07
   0   1   2    1.11    1.48
   0  -1   2    0.73    1.25
   0  -1   2    1.21    1.13
   0  -1   2    4.62    1.59
   0   1   2    0.60    1.40
   0   1   2   -0.32    1.41
   0   1   3    1.65    1.03
   0  -1   3    1.35    1.44
   0  -1   3    0.63    0.93
   0   1   3    2.16    1.52
   0   1   3    2.71    2.27
   0   1   3    1.03    1.55
   0  -1   3    1.31    2.18
   0  -1   3    0.67    1.51
   0  -1   3    2.89    1.61
   0  -1   3   -0.69    1.25
   0   1   3    1.29    1.56
   0   1   3    0.26    1.48
   0  -1   4   -0.64    1.44
   0   1   4    2.39    2.62
   0   1   4    1.83    2.11
   0  -1   4    1.06    2.21
   0  -1   4    2.26    1.75
   0   1   4    1.40    1.93
   0  -1   4    0.15    1.82
   0   1   4    1.73    1.85
   0  -1   5    0.68    1.65
   0  -1   5    1.16    2.19
   0   1   5   -1.78    2.32
   0   1   5   -1.65    1.99
   0  -1   5   -3.07    3.18
   0   1   5   -0.91    1.88
   0   1   5    1.61    1.61
   0  -1   6    2.23    2.85
   0  -1   6   14.86    6.66
   0   1   6    7.73    5.37
   0   1   6    5.97    4.19
   0  -1   6   10.03    4.24
   0   1   6    8.49    3.99
   0   1   7   -0.20    3.51
   0  -1   7    4.66    3.81
   0   1   7   -0.98    2.89
   0  -1   7   -2.96    3.39
   0   1   8    1.89    5.60
   0  -1   8    8.72    4.73
   0   1   8    5.69    4.89
   0  -1   8    9.53    5.07
   0  -1   9   -1.26    4.24
   0   1   9    8.85    6.17
   0  -1   9   -4.00    4.79
   0   2 -10  640.24   28.76
   0  -2  -9    1.88    2.78
   0   2  -9    1.05    3.43
   0  -2  -9   -2.00    3.32
   0  -2  -8  711.73   19.81
   0  -2  -8  672.08   25.17
   0   2  -8  659.28   25.93
   0  -2  -8  671.05   21.57
   0   2  -8  669.30   26.44
   0  -2  -8  732.77   27.11
   0  -2  -8  678.95   25.26
   0   2  -8  670.58   24.89
   0   2  -7   -1.84    2.01
   0  -2  -7    0.87    1.49
   0  -2  -7   -2.50    2.97
   0   2  -7    3.90    1.83
   0  -2  -7   -2.21    2.80
   0   2  -7    0.72    2.47
   0   2  -7    4.42    3.60
   0  -2  -7   -1.61    2.60
   0  -2  -7    3.45    3.12
   0   2  -7    0.42    2.45
   0  -2  -6 2743.47   34.96
   0  -2  -6 2784.22   40.61
   0   2  -6 2862.50   29.90
   0   2  -6 2757.44   35.69
   0   2  -6 2678.07   47.69
   0  -2  -6 2813.43   40.16
   0   2  -6 2791.34   45.01
   0  -2  -6 2823.58   43.91
   0   2  -6 2809.10   41.81
   0  -2  -6 2767.27   42.34
   0   2  -6 2756.32   45.61
   0   2  -5    0.71    1.15
   0   2  -5    0.62    1.27
   0  -2  -5    2.19    2.05
   0  -2  -5    0.06    1.36
   0  -2  -5    0.33    1.43
   0   2  -5   -0.49    1.52
   0   2  -5   -0.09    3.03
   0  -2  -5    0.44    1.60
   0  -2  -5   -0.48    2.49
   0   2  -5   -3.45    3.02
   0   2  -5   -0.56    1.35
   0  -2  -5    0.17    1.85
   0   2  -5    4.34    2.57
   0  -2  -5   -2.49    2.01
   0   2  -5   -1.18    1.81
   0   2  -4 2857.34   26.87
   0   2  -4 2806.32   23.43
   0  -2  -4 2685.22   29.51
   0  -2  -4 2727.93   31.93
   0  -2  -4 2714.27   33.23
   0   2  -4 2810.24   33.41
   0  -2  -4 2810.74   33.32
   0   2  -4 2614.59   40.51
   0  -2  -4 2870.07   37.61
   0   2  -4 2835.30   35.87
   0  -2  -4 2835.56   34.66
   0  -2  -4 2718.81   35.35
   0   2  -4 2800.06   33.27
   0   2  -4 2840.88   40.08
   0  -2  -4 2807.19   33.72
   0  -2  -4 2775.22   38.60
   0   2  -4 2702.76   33.44
   0  -2  -4 2898.11   34.65
   0   2  -4 2830.04   33.70
   0   2  -3    1.81    1.03
   0   2  -3    1.16    0.72
   0  -2  -3    2.82    1.58
   0  -2  -3    3.18    1.42
   0  -2  -3    2.26    1.36
   0  -2  -3    0.11    1.44
   0   2  -3    3.00    1.22
   0   2  -3    0.74    1.09
   0  -2  -3    0.87    1.56
   0  -2  -3   -0.88    1.26
   0  -2  -3    2.82    1.49
   0   2  -3    3.40    1.66
   0   2  -3    1.35    1.13
   0  -2  -3    1.88    1.78
   0  -2  -3    1.97    1.65
   0  -2  -3   -1.78    1.83
   0   2  -3    1.85    1.21
   0  -2  -2 1945.61   19.98
   0   2  -2 1919.84   12.73
   0   2  -2 1883.64   19.07
   0  -2  -2 1884.91   19.70
   0  -2  -2 1902.09   19.39
   0  -2  -2 1902.38   21.17
   0   2  -2 1864.72   18.56
   0  -2  -2 1873.92   21.38
   0   2  -2 1946.84   24.06
   0  -2  -2 1898.10   20.04
   0  -2  -2 1947.54   20.16
   0   2  -2 1930.07   19.52
   0   2  -2 1927.29   17.46
   0  -2  -2 1874.89   19.79
   0  -2  -2 1858.90   22.81
   0  -2  -1    0.08    0.91
   0  -2  -1    1.04    0.96
   0  -2  -1    0.47    0.83
   0   2  -1    1.61    1.11
   0  -2  -1    2.18    0.93
   0   2   1    2.44    0.94
   0  -2   1    1.97    0.86
   0   2   1    0.91    0.76
   0  -2   1    1.09    0.57
   0   2   1    0.12    0.67
   0  -2   1    1.07    0.97
   0   2   1    0.74    0.95
   0   2   1    2.26    0.75
   0   2   1    0.93    0.84
   0   2   2 2784.32   22.96
   0  -2   2 2797.97   16.07
   0  -2   2 2745.75   22.94
   0   2   2 2883.13   26.67
   0  -2   2 2909.58   29.26
   0   2   2 2815.19   26.69
   0   2   2 2807.89   24.72
   0  -2   2 2848.22   22.98
   0   2   2 2839.20   24.60
   0   2   2 2888.35   24.46
   0   2   2 2723.78   26.51
   0   2   3   -0.07    0.91
   0  -2   3    1.89    1.61
   0  -2   3    1.27    0.95
   0   2   3    0.02    1.70
   0  -2   3    1.66    1.46
   0   2   3    0.30    1.79
   0  -2   3    3.11    1.93
   0   2   3    1.08    1.57
   0   2   3    0.45    1.49
   0   2   4 3057.73   30.75
   0  -2   4 3169.12   34.43
   0  -2   4 3069.52   29.15
   0   2   4 3244.07   39.79
   0  -2   4 3234.55   36.73
   0  -2   4 3211.68   43.28
   0   2   4 3088.71   41.73
   0   2   4 3030.58   36.75
   0   2   4 3035.91   35.71
   0  -2   5    2.04    2.13
   0  -2   5    0.34    2.70
   0   2   5   -1.75    2.26
   0  -2   5    2.64    2.00
   0   2   5    2.04    2.70
   0   2   5   -0.57    1.89
   0   2   5   -1.79    2.27
   0  -2   6 2501.54   38.58
   0  -2   6 2632.66   43.28
   0   2   6 2408.71   47.64
   0  -2   6 2504.37   48.88
   0   2   6 2593.04   45.14
   0   2   6 2610.13   41.50
   0  -2   7    0.94    3.01
   0   2   7   -4.62    4.29
   0  -2   7   -7.48    4.31
   0   2   7    0.01    3.32
   0   2   7    1.87    2.66
   0   2   8  756.23   29.66
   0  -2   8  770.58   29.05
   0  -2   8  758.66   33.21
   0   2   8  740.55   33.05
   0  -2   9   -2.45    4.24
   0   2   9    4.90    5.76
   0   3 -10   34.31    8.21
   0   3  -9   11.66    4.96
   0   3  -9    4.50    3.76
   0  -3  -9    1.48    3.17
   0   3  -9   -1.59    3.53
   0  -3  -9    6.38    4.24
   0  -3  -8    7.77    4.86
   0  -3  -8    4.63    2.52
   0   3  -8    5.58    3.90
   0  -3  -8    5.03    4.46
   0   3  -8   12.80    6.13
   0   3  -8    9.92    4.70
   0  -3  -8   -0.44    3.95
   0  -3  -7   -1.21    2.76
   0   3  -7    0.29    1.16
   0   3  -7   -0.69    1.59
   0  -3  -7    5.30    2.43
   0  -3  -7    0.54    1.68
   0   3  -7   -1.89    2.85
   0   3  -7   -0.84    3.26
   0  -3  -7   -1.80    2.30
   0  -3  -7    2.31    2.79
   0   3  -7    3.15    2.70
   0   3  -6    2.16    1.45
   0   3  -6    2.77    2.58
   0  -3  -6    4.44    2.75
   0  -3  -6    3.83    3.25
   0   3  -6   14.60    5.48
   0  -3  -6    3.95    2.62
   0   3  -6    3.03    3.24
   0  -3  -6   11.33    4.19
   0   3  -6    4.15    2.62
   0  -3  -6    3.51    3.03
   0   3  -6   18.21    4.74
   0   3  -5    0.68    1.15
   0  -3  -5    0.68    1.77
   0   3  -5    0.91    0.99
   0   3  -5   -0.94    1.34
   0   3  -5   -1.58    3.08
   0  -3  -5   -0.84    1.63
   0  -3  -5   -2.51    1.87
   0  -3  -5   -1.90    2.35
   0  -3  -5   -0.08    1.88
   0   3  -5   -1.94    1.97
   0   3  -5    2.76    2.51
   0  -3  -5    0.99    2.56
   0   3  -5   -0.16    1.62
   0  -3  -5   -1.04    2.22
   0  -3  -4    1.27    1.52
   0   3  -4    0.37    0.96
   0   3  -4   -0.85    0.97
   0  -3  -4   -0.23    1.24
   0   3  -4   -0.49    1.69
   0  -3  -4   -0.71    1.37
   0   3  -4    7.39    3.86
   0  -3  -4    0.98    1.77
   0  -3  -4    3.06    1.67
   0   3  -4    0.15    1.14
   0  -3  -4    1.26    1.68
   0  -3  -4    1.40    1.92
   0   3  -4    0.98    1.46
   0   3  -4    1.54    1.56
   0  -3  -4    0.28    2.18
   0   3  -4   -0.25    1.58
   0  -3  -4    0.25    1.37
   0  -3  -4    0.68    1.80
   0   3  -3    1.66    0.81
   0   3  -3    2.24    1.15
   0  -3  -3    0.70    1.38
   0  -3  -3    0.39    1.37
   0  -3  -3    1.81    1.26
   0   3  -3    1.17    1.30
   0  -3  -3    1.53    1.14
   0   3  -3   -0.52    1.21
   0   3  -3   -0.52    1.58
   0  -3  -3    1.77    1.28
   0  -3  -3    4.01    1.80
   0  -3  -3   -0.25    1.43
   0   3  -3    0.03    1.17
   0  -3  -3    0.92    1.15
   0  -3  -3   -0.66    1.65
   0   3  -3    0.02    1.03
   0  -3  -3    0.29    1.63
   0   3  -2    1.51    0.64
   0  -3  -2    3.04    1.95
   0   3  -2    2.35    1.16
   0  -3  -2    1.66    1.53
   0   3  -2    1.31    1.00
   0  -3  -2   -0.55    1.24
   0   3  -2    1.84    1.41
   0  -3  -2   -1.58    1.32
   0  -3  -2    0.91    1.29
   0  -3  -2   -0.08    1.28
   0  -3  -2   -0.25    1.39
   0  -3  -2    1.75    1.55
   0   3  -2    0.80    0.79
   0   3  -1    0.26    0.49
   0  -3  -1   -0.55    1.05
   0  -3  -1    0.39    0.97
   0   3  -1   -0.17    0.83
   0  -3  -1   -0.33    0.83
   0   3  -1    0.58    0.56
   0   3  -1    1.61    1.11
   0  -3  -1   -0.19    0.76
   0  -3  -1   -0.12    0.89
   0  -3  -1    1.44    1.37
   0   3   1    0.34    0.99
   0  -3   1    0.33    0.77
   0   3   1    0.10    0.76
   0  -3   1   -0.97    1.12
   0  -3   1    0.63    0.60
   0   3   1    0.41    0.75
   0   3   1   -0.58    1.23
   0   3   1    0.95    0.96
   0   3   1    0.27    0.94
   0   3   2    1.03    1.04
   0  -3   2    0.61    0.45
   0  -3   2    0.52    1.11
   0   3   2   -1.44    1.23
   0   3   2    0.87    1.65
   0  -3   2    0.10    1.64
   0   3   2    0.29    1.40
   0  -3   2    1.36    1.13
   0   3   2    1.80    1.28
   0   3   2    2.79    1.69
   0   3   2    1.48    1.73
   0   3   3   -1.21    1.11
   0  -3   3    2.04    1.62
   0  -3   3    2.24    1.01
   0   3   3    1.96    1.79
   0  -3   3    0.61    1.45
   0  -3   3    1.80    2.24
   0   3   3    0.06    1.92
   0   3   3    1.33    1.37
   0   3   3    0.54    1.50
   0   3   3    4.27    2.05
   0   3   3   -0.63    1.13
   0   3   4    1.20    1.50
   0  -3   4   -0.31    0.92
   0  -3   4   -1.83    1.76
   0  -3   4    2.66    2.11
   0   3   4    1.19    2.15
   0  -3   4    3.37    2.59
   0   3   4    1.35    2.20
   0   3   4    1.26    1.91
   0   3   4    1.02    2.02
   0  -3   5   -1.27    2.23
   0   3   5   -2.74    2.76
   0  -3   5    0.19    2.15
   0  -3   5   -1.78    2.73
   0   3   5   -2.86    2.85
   0   3   5   -1.92    2.40
   0   3   5    0.86    1.92
   0  -3   6   -1.52    1.92
   0   3   6    8.95    4.59
   0  -3   6    2.78    4.29
   0  -3   6    7.97    4.08
   0   3   6    2.54    2.84
   0   3   6    1.82    2.68
   0  -3   7    1.00    2.33
   0  -3   7   -4.80    4.19
   0  -3   7    2.60    3.01
   0   3   7    3.02    3.29
   0   3   7   -2.97    3.96
   0   3   7   -0.72    2.69
   0  -3   8   14.08    6.61
   0  -3   8    4.37    4.79
   0   3   8   14.25    7.43
   0   3   8    8.16    7.03
   0   3   9   -3.82    6.18
   0  -3   9    2.23    3.33
   0   4 -10  531.16   26.21
   0   4  -9    8.23    4.44
   0  -4  -9   -3.72    3.85
   0   4  -9   -1.14    3.57
   0  -4  -9   -0.18    3.28
   0   4  -9   -5.79    3.88
   0  -4  -8  494.28   22.72
   0  -4  -8  502.34   17.93
   0   4  -8  460.40   23.65
   0  -4  -8  490.13   22.48
   0   4  -8  522.86   23.81
   0   4  -8  510.16   21.63
   0  -4  -8  475.02   21.68
   0  -4  -7   -3.14    4.09
   0   4  -7    1.05    1.78
   0   4  -7   -0.14    1.25
   0  -4  -7    1.88    2.38
   0   4  -7   -1.25    3.45
   0  -4  -7    2.96    1.74
   0   4  -7   -0.90    2.69
   0  -4  -7   -4.66    3.65
   0   4  -7    2.22    2.34
   0  -4  -7   -2.68    2.38
   0   4  -6 1068.49   20.77
   0  -4  -6 1054.34   27.27
   0  -4  -6 1060.64   23.64
   0   4  -6 1123.51   16.95
   0   4  -6 1071.07   32.40
   0  -4  -6 1086.82   22.04
   0  -4  -6 1092.42   27.65
   0   4  -6 1043.18   28.30
   0  -4  -6 1083.10   26.82
   0   4  -6 1053.03   26.92
   0   4  -6 1068.34   26.14
   0   4  -5    0.68    0.93
   0   4  -5    0.15    1.08
   0  -4  -5    1.15    2.19
   0  -4  -5   -0.11    1.41
   0   4  -5    4.30    2.03
   0  -4  -5   -2.62    2.10
   0   4  -5   -3.64    3.49
   0  -4  -5    1.15    1.93
   0   4  -5   -2.58    3.04
   0   4  -5    0.30    1.37
   0  -4  -5    0.92    1.56
   0   4  -5    0.01    1.41
   0  -4  -5    3.74    2.34
   0  -4  -5    5.34    2.89
   0   4  -4  612.19   11.70
   0  -4  -4  579.75   15.40
   0  -4  -4  606.68   16.68
   0   4  -4  615.14    9.88
   0   4  -4  609.29   20.87
   0  -4  -4  591.68   15.85
   0  -4  -4  600.52   13.13
   0   4  -4  658.35   16.59
   0   4  -4  618.21   15.40
   0  -4  -4  621.74   17.26
   0   4  -4  626.01   19.73
   0  -4  -4  611.36   17.61
   0  -4  -4  604.52   16.26
   0   4  -4  632.29   16.31
   0  -4  -4  624.16   19.62
   0   4  -4  622.57   14.83
   0  -4  -4  630.47   16.76
   0  -4  -4  631.46   17.10
   0   4  -3    3.12    0.82
   0  -4  -3    1.56    1.71
   0  -4  -3   -0.42    1.08
   0   4  -3    6.19    1.65
   0  -4  -3    1.82    1.50
   0  -4  -3    0.63    1.63
   0   4  -3   -1.63    1.88
   0  -4  -3   -0.68    1.42
   0   4  -3    3.38    1.29
   0  -4  -3    1.23    1.80
   0  -4  -3    1.16    1.39
   0  -4  -3    2.95    2.05
   0   4  -3    2.54    1.53
   0  -4  -3    0.92    1.48
   0   4  -3    1.71    1.04
   0  -4  -3    0.22    1.25
   0   4  -2  772.14    8.00
   0  -4  -2  751.75   14.95
   0   4  -2  748.27   12.99
   0  -4  -2  748.69   14.94
   0   4  -2  784.93   16.85
   0   4  -2  756.12   11.95
   0  -4  -2  778.22   13.22
   0  -4  -2  735.09   14.98
   0  -4  -2  750.17   12.97
   0  -4  -2  797.12   14.05
   0  -4  -2  716.62   16.13
   0  -4  -2  766.49   13.89
   0  -4  -1    2.72    1.82
   0   4  -1    2.57    0.91
   0  -4  -1    3.57    1.31
   0   4  -1    3.78    1.24
   0   4  -1    1.16    0.88
   0  -4  -1    1.71    0.83
   0  -4  -1    4.79    1.53
   0   4  -1    4.84    0.74
   0  -4  -1    4.51    1.47
   0  -4   0 3640.15   30.51
   0  -4   0 3780.52   26.96
   0  -4   1    2.41    0.87
   0   4   1    7.09    1.42
   0   4   1    3.78    1.42
   0  -4   1    2.45    1.08
   0   4   1    2.49    0.93
   0   4   1    4.48    1.24
   0  -4   1    2.92    0.89
   0  -4   1    1.85    1.37
   0   4   1    0.39    1.27
   0   4   1    6.89    2.06
   0   4   2  418.99   10.69
   0  -4   2  376.84    5.51
   0  -4   2  426.54    9.98
   0   4   2  409.41   11.19
   0   4   2  402.36    9.77
   0  -4   2  409.81   11.84
   0  -4   2  439.80    9.09
   0   4   2  414.20    9.99
   0   4   2  391.61   11.56
   0   4   2  430.33   10.63
   0   4   2  421.78   10.34
   0   4   3    3.39    1.53
   0  -4   3    1.14    1.35
   0  -4   3    2.50    0.74
   0   4   3    1.76    1.41
   0  -4   3    3.38    2.54
   0  -4   3    2.23    1.58
   0   4   3   -0.11    1.48
   0   4   3   -0.21    1.83
   0   4   3    3.00    1.64
   0   4   3    3.31    2.16
   0   4   3    3.32    1.85
   0   4   4  573.27   14.81
   0  -4   4  568.12   14.87
   0  -4   4  545.47   10.48
   0  -4   4  573.43   15.17
   0   4   4  559.82   17.74
   0   4   4  596.88   18.15
   0  -4   4  561.99   18.72
   0   4   4  588.82   16.26
   0   4   4  581.28   17.17
   0   4   5    0.55    1.33
   0  -4   5    3.50    2.16
   0  -4   5   -3.57    3.07
   0   4   5   -1.23    2.95
   0  -4   5    4.02    2.39
   0   4   5    0.26    2.47
   0   4   5    0.02    2.22
   0   4   5    0.17    1.94
   0  -4   6 1082.52   25.42
   0   4   6 1102.02   30.15
   0  -4   6 1080.15   32.88
   0  -4   6 1121.54   27.79
   0   4   6 1032.09   31.50
   0   4   6 1043.89   27.31
   0   4   6 1105.43   27.62
   0  -4   7    0.79    2.58
   0  -4   7    4.54    3.10
   0  -4   7   -2.40    3.87
   0   4   7   -1.47    3.44
   0   4   7    0.19    3.12
   0   4   7   -6.41    3.72
   0  -4   8  817.23   29.87
   0  -4   8  868.16   35.51
   0   4   8  837.58   35.33
   0   4   8  922.41   29.97
   0   4   9   -1.76    5.78
   0  -4   9   -4.70    3.32
   0   5 -10   31.06    8.58
   0   5  -9    8.92    5.03
   0   5  -9   -1.68    3.10
   0  -5  -9   -3.65    4.33
   0  -5  -9    5.95    4.35
   0   5  -9   -2.97    3.62
   0  -5  -8    4.48    3.17
   0  -5  -8    8.62    5.52
   0   5  -8   10.93    5.01
   0  -5  -8    2.17    3.64
   0   5  -8    8.51    5.26
   0  -5  -8    4.81    5.13
   0   5  -8    9.63    4.25
   0   5  -7    0.97    2.07
   0   5  -7    0.03    0.90
   0  -5  -7    0.67    1.86
   0  -5  -7   -5.16    3.34
   0  -5  -7   -1.18    1.80
   0   5  -7    0.28    3.21
   0   5  -7    1.38    2.47
   0  -5  -7   -2.05    2.37
   0  -5  -7   -1.89    3.17
   0   5  -7   -3.68    2.96
   0   5  -6    0.39    1.02
   0   5  -6    1.33    1.75
   0  -5  -6    5.87    3.42
   0   5  -6   14.92    5.50
   0  -5  -6    7.65    3.10
   0  -5  -6    5.86    2.47
   0   5  -6    0.98    2.94
   0  -5  -6    7.12    3.60
   0   5  -6   10.02    3.78
   0  -5  -6    3.65    3.50
   0   5  -5   -0.50    1.16
   0   5  -5    0.61    0.82
   0  -5  -5    2.55    2.33
   0  -5  -5    0.62    1.94
   0  -5  -5    1.35    1.28
   0   5  -5    0.83    3.14
   0   5  -5    2.28    1.87
   0  -5  -5   -1.80    2.26
   0  -5  -5    0.14    1.85
   0  -5  -5    2.41    2.33
   0   5  -5    0.10    1.51
   0   5  -4   -0.45    0.74
   0  -5  -4    1.14    2.25
   0   5  -4    1.26    0.97
   0  -5  -4    1.38    1.22
   0   5  -4    4.21    1.97
   0  -5  -4    1.73    1.11
   0   5  -4    8.35    4.18
   0  -5  -4    3.58    2.13
   0   5  -4    0.87    1.56
   0   5  -4    1.02    1.43
   0  -5  -4    2.91    2.00
   0  -5  -4   -0.04    1.60
   0  -5  -4   -0.32    1.27
   0  -5  -4    2.51    2.48
   0  -5  -4    0.55    1.83
   0   5  -4    0.18    1.38
   0   5  -4    0.09    1.01
   0  -5  -4    3.04    2.03
   0  -5  -3    0.24    1.77
   0   5  -3    1.73    0.73
   0  -5  -3    1.12    0.73
   0   5  -3    2.80    1.74
   0  -5  -3    1.08    1.85
   0   5  -3    0.28    1.00
   0   5  -3   -0.64    1.48
   0  -5  -3    1.76    1.82
   0  -5  -3    2.96    1.87
   0  -5  -3    2.09    1.55
   0  -5  -3    2.55    1.36
   0   5  -3    1.61    1.12
   0   5  -3    2.37    1.16
   0  -5  -3    0.00    1.52
   0  -5  -3   -0.74    1.67
   0  -5  -2    0.34    1.48
   0  -5  -2    0.45    1.72
   0   5  -2    1.88    1.20
   0  -5  -2   -2.37    2.45
   0   5  -2    0.83    0.91
   0   5  -2    2.86    1.82
   0  -5  -2    1.66    1.61
   0  -5  -2    1.13    1.11
   0  -5  -2    3.09    1.46
   0  -5  -2    0.61    1.44
   0  -5  -2    3.45    2.00
   0  -5  -1    1.96    1.61
   0  -5  -1   -1.93    1.91
   0   5  -1    1.08    0.95
   0   5  -1    1.68    1.38
   0   5  -1    0.28    0.69
   0  -5  -1   -0.97    1.37
   0   5   0    8.47    2.56
   0   5   0    5.39    2.26
   0  -5   0    8.75    2.34
   0   5   0    5.87    2.43
   0   5   1    2.15    1.93
   0   5   1    2.66    1.61
   0  -5   1    1.89    1.23
   0  -5   1    0.79    1.38
   0  -5   1    0.71    0.89
   0   5   1    1.20    0.90
   0   5   1    3.29    2.05
   0   5   1    1.34    2.13
   0  -5   2    0.35    0.47
   0   5   2    1.18    1.17
   0  -5   2    0.78    1.27
   0  -5   2    1.25    1.00
   0  -5   2    0.46    1.95
   0   5   2    2.45    1.37
   0   5   2    0.23    1.25
   0   5   2    0.86    1.70
   0   5   2    0.74    1.84
   0   5   2    0.22    1.23
   0   5   3   -1.10    1.43
   0  -5   3    1.73    0.71
   0  -5   3    0.34    1.33
   0   5   3    2.12    1.98
   0  -5   3   -0.05    1.69
   0   5   3   -0.26    1.08
   0  -5   3    1.01    1.33
   0   5   3    1.25    1.59
   0   5   3    1.52    1.77
   0   5   3    0.92    1.23
   0   5   3    0.65    1.87
   0   5   4    0.71    1.21
   0  -5   4    2.76    2.00
   0  -5   4   -0.31    0.81
   0   5   4   -0.08    1.40
   0  -5   4   -1.56    1.64
   0  -5   4   -0.05    2.19
   0   5   4   -0.31    2.14
   0   5   4    3.67    3.39
   0   5   4    5.47    2.89
   0   5   4    0.27    1.68
   0   5   4    1.27    1.61
   0   5   5   -0.97    1.33
   0  -5   5    0.72    1.88
   0  -5   5   -1.65    1.42
   0   5   5    2.74    2.36
   0  -5   5    3.35    2.83
   0   5   5   -2.60    2.48
   0  -5   5   -0.65    2.03
   0   5   5    2.43    2.86
   0   5   5    1.20    2.07
   0  -5   6    5.30    3.09
   0   5   6    7.68    4.42
   0   5   6   10.51    6.15
   0  -5   6    6.12    3.63
   0  -5   6    3.41    4.23
   0   5   6   10.47    4.15
   0   5   6    9.98    4.44
   0  -5   7   -0.74    2.32
   0  -5   7   -1.43    2.63
   0  -5   7    0.61    3.67
   0   5   7   -1.77    3.65
   0   5   7   -0.16    2.47
   0   5   7   -2.12    2.71
   0  -5   8   18.08    5.33
   0  -5   8    4.91    4.73
   0   5   8   13.31    6.97
   0   5   8   10.82    6.10
   0   5   9   -7.48    5.58
   0  -5   9   -3.30    4.41
   0  -5  10   19.63    7.27
   0  -6  -9    1.19    3.04
   0   6  -9    2.80    3.61
   0   6  -9    1.67    3.56
   0  -6  -9    6.33    4.24
   0   6  -9    3.17    3.03
   0  -6  -8  655.86   22.03
   0  -6  -8  585.13   26.29
   0   6  -8  581.63   28.05
   0  -6  -8  624.89   25.01
   0   6  -8  651.02   26.86
   0   6  -8  639.21   24.60
   0  -6  -8  629.71   24.84
   0   6  -7    0.82    0.87
   0   6  -7    1.49    1.57
   0  -6  -7    0.11    3.19
   0  -6  -7   -1.00    2.38
   0  -6  -7    1.73    1.38
   0   6  -7   -1.80    3.25
   0  -6  -7    1.50    2.21
   0   6  -7   -0.46    2.86
   0   6  -7   -4.18    3.26
   0  -6  -7   -1.58    3.08
   0  -6  -6 2322.79   37.82
   0  -6  -6 2290.81   42.98
   0   6  -6 2425.57   21.95
   0   6  -6 2406.51   29.50
   0  -6  -6 2307.00   26.54
   0   6  -6 2252.51   49.58
   0   6  -6 2366.62   42.94
   0  -6  -6 2411.21   40.78
   0   6  -6 2246.77   37.69
   0  -6  -6 2346.02   40.68
   0   6  -5    2.08    1.41
   0   6  -5    1.24    0.92
   0  -6  -5    2.25    2.50
   0   6  -5   -0.80    3.18
   0  -6  -5    2.13    1.68
   0  -6  -5    3.38    1.35
   0   6  -5    2.86    1.90
   0  -6  -5    1.81    1.46
   0  -6  -5    2.82    2.75
   0  -6  -5    1.27    2.02
   0   6  -5   -0.05    1.32
   0   6  -4 1633.39   15.10
   0  -6  -4 1603.10   28.12
   0  -6  -4 1618.09   29.90
   0  -6  -4 1675.45   27.48
   0   6  -4 1613.94   26.65
   0  -6  -4 1535.42   15.54
   0   6  -4 1619.97   36.00
   0   6  -4 1675.42   24.90
   0  -6  -4 1599.25   27.10
   0  -6  -4 1643.13   30.21
   0   6  -4 1615.93   32.71
   0  -6  -4 1627.14   27.12
   0   6  -4 1552.16   22.20
   0  -6  -4 1703.88   28.72
   0  -6  -4 1629.58   27.76
   0   6  -4 1655.48   27.26
   0  -6  -4 1666.19   33.84
   0  -6  -3    1.15    1.92
   0  -6  -3    2.14    1.97
   0   6  -3   -3.12    2.84
   0   6  -3    0.91    1.30
   0  -6  -3   -0.43    1.85
   0   6  -3    0.01    1.41
   0  -6  -3    3.52    1.67
   0  -6  -3    1.79    1.47
   0   6  -3    4.21    1.60
   0  -6  -3    1.57    1.72
   0  -6  -3    1.27    2.17
   0  -6  -3    0.10    1.46
   0   6  -3    0.81    0.74
   0  -6  -2  464.46   13.68
   0   6  -2  447.24    8.94
   0  -6  -2  445.89   13.66
   0   6  -2  478.49   11.70
   0   6  -2  443.83    9.71
   0  -6  -2  442.67   12.81
   0  -6  -2  480.01   11.13
   0   6  -2  449.12   13.27
   0  -6  -2  429.42    9.79
   0  -6  -2  440.69   11.71
   0  -6  -2  429.45   13.97
   0  -6  -2  475.88   12.25
   0  -6  -1    4.85    1.82
   0   6  -1    3.79    1.42
   0  -6  -1    6.78    3.01
   0   6  -1    1.66    1.40
   0  -6  -1    1.37    1.98
   0   6  -1    1.05    1.04
   0   6   0 2330.02   24.24
   0  -6   0 2260.35   29.29
   0   6   0 2302.09   29.58
   0  -6   0 2262.29   25.58
   0   6   0 2319.93   25.59
   0  -6   1    0.48    1.37
   0   6   1    1.08    1.66
   0   6   1    1.24    1.36
   0  -6   1   -0.43    1.64
   0   6   1    3.55    0.96
   0   6   1    1.96    1.06
   0  -6   1    2.39    1.04
   0   6   1   -0.12    2.30
   0   6   2  684.67   15.84
   0  -6   2  659.75    8.72
   0  -6   2  657.68   13.54
   0   6   2  652.45   12.57
   0   6   2  654.53   13.42
   0  -6   2  675.65   15.85
   0  -6   2  668.98   11.72
   0   6   2  697.75   17.28
   0   6   2  655.65   14.23
   0   6   2  659.55   14.71
   0   6   3   -0.80    1.45
   0  -6   3    2.31    0.78
   0  -6   3    1.61    1.65
   0   6   3    1.02    1.28
   0  -6   3    1.47    1.37
   0   6   3    2.75    2.03
   0  -6   3    0.86    2.17
   0   6   3    2.51    1.86
   0   6   3    2.69    2.44
   0   6   3    2.86    1.74
   0  -6   4 1777.56   16.65
   0   6   4 1811.08   28.87
   0  -6   4 1895.77   28.15
   0   6   4 1933.35   30.36
   0   6   4 1808.20   31.76
   0   6   4 1887.28   33.58
   0  -6   4 1803.19   34.32
   0  -6   4 1863.72   26.97
   0   6   4 1771.63   32.56
   0   6   4 1932.45   30.47
   0   6   4 1862.38   29.77
   0   6   5    1.43    1.94
   0  -6   5    1.06    1.14
   0  -6   5    1.28    2.15
   0  -6   5   -3.92    3.81
   0  -6   5    0.50    2.06
   0   6   5    1.89    2.80
   0   6   5   -0.94    2.94
   0   6   5   -0.83    2.43
   0   6   5   -0.01    2.19
   0  -6   6 2236.89   37.33
   0  -6   6 2206.98   38.60
   0   6   6 2063.50   44.35
   0  -6   6 2185.52   46.97
   0   6   6 2177.84   41.57
   0   6   6 2241.31   40.06
   0  -6   7    3.11    3.19
   0  -6   7    1.31    3.57
   0   6   7   -0.25    2.90
   0  -6   7    0.71    2.20
   0   6   7   -0.14    2.52
   0   6   7    2.51    3.00
   0  -6   8  773.72   26.33
   0  -6   8  729.54   27.62
   0   6   8  711.02   32.76
   0   6   8  751.56   27.79
   0   6   9   -2.69    5.18
   0  -6   9   -0.01    3.76
   0   6   9   -0.01    3.14
   0  -6  10  481.05   27.47
   0  -7  -9   -4.38    3.84
   0   7  -9   -1.72    3.23
   0  -7  -9    0.85    3.14
   0   7  -9    4.20    4.60
   0   7  -9    4.62    3.63
   0  -7  -8    5.62    3.22
   0  -7  -8    4.57    4.90
   0  -7  -8    1.86    4.49
   0   7  -8   11.68    6.08
   0   7  -8    3.98    5.20
   0  -7  -8    1.58    3.73
   0   7  -8   14.56    4.84
   0   7  -7    1.86    1.80
   0  -7  -7   -1.46    2.71
   0  -7  -7   -3.23    2.57
   0  -7  -7   -2.22    1.36
   0   7  -7   -3.59    4.28
   0   7  -7   -4.55    2.87
   0  -7  -7   -3.91    2.99
   0  -7  -7   -2.53    2.91
   0  -7  -6   11.26    5.04
   0   7  -6    1.17    0.99
   0   7  -6    1.08    2.09
   0  -7  -6    4.94    3.89
   0  -7  -6    4.51    1.59
   0   7  -6   17.08    6.14
   0   7  -6    3.83    4.54
   0  -7  -6    5.82    3.54
   0  -7  -6   10.23    4.11
   0   7  -6   13.61    4.22
   0   7  -5    0.40    0.96
   0   7  -5    0.06    0.80
   0  -7  -5   -0.13    2.60
   0  -7  -5   -0.23    0.98
   0   7  -5   -0.66    3.52
   0  -7  -5    1.57    2.70
   0  -7  -5   -0.06    2.30
   0  -7  -5    1.33    1.68
   0   7  -5   -0.22    1.42
   0  -7  -5    1.20    2.80
   0   7  -5    0.77    1.34
   0  -7  -4   -1.55    2.55
   0  -7  -4    2.00    2.02
   0  -7  -4    1.30    1.64
   0  -7  -4    2.95    2.89
   0   7  -4    0.71    1.52
   0  -7  -4    1.81    0.53
   0  -7  -4    1.15    0.62
   0   7  -4    1.90    1.62
   0   7  -4    5.24    2.77
   0  -7  -4    1.63    2.44
   0  -7  -4    2.94    1.80
   0  -7  -4    4.05    2.42
   0   7  -4    3.39    1.49
   0  -7  -4    2.63    1.59
   0   7  -4    0.53    1.60
   0  -7  -4    2.92    2.76
   0  -7  -3    2.62    1.89
   0  -7  -3   -2.92    2.66
   0   7  -3   -0.08    0.77
   0  -7  -3   -1.64    2.56
   0   7  -3    0.22    1.25
   0   7  -3   -0.72    2.53
   0   7  -3   -0.15    1.12
   0   7  -3   -0.78    1.74
   0  -7  -3    0.71    1.60
   0  -7  -3   -0.78    1.31
   0  -7  -3    0.63    1.59
   0  -7  -3    1.87    1.94
   0  -7  -3    2.68    2.13
   0  -7  -2    5.31    2.96
   0   7  -2    3.72    1.29
   0  -7  -2    0.63    1.86
   0   7  -2    1.94    1.15
   0  -7  -2    1.79    1.24
   0  -7  -2    2.93    2.07
   0   7  -2    3.52    2.78
   0   7  -2    2.42    0.87
   0  -7  -2    2.39    2.30
   0   7  -1   -1.97    1.81
   0  -7  -1    0.29    2.44
   0   7  -1    0.06    1.39
   0   7  -1    1.14    1.25
   0  -7  -1    0.55    1.89
   0   7   0    7.64    3.62
   0  -7   0    3.12    4.04
   0   7   0    8.40    3.66
   0   7   0    5.71    3.70
   0  -7   0    9.62    3.43
   0   7   1    0.37    0.93
   0   7   1    0.19    1.61
   0   7   1    1.59    1.84
   0  -7   1    0.42    1.51
   0  -7   1   -0.21    0.84
   0   7   1    3.01    2.40
   0  -7   2    2.37    0.96
   0   7   2    3.15    2.03
   0  -7   2    2.11    1.49
   0  -7   2    1.24    1.08
   0   7   2    4.38    1.64
   0   7   2    2.43    1.14
   0   7   2    1.32    1.96
   0   7   2    0.60    2.52
   0   7   2    3.57    1.66
   0   7   3    1.06    1.78
   0  -7   3    0.05    0.62
   0  -7   3    0.23    1.61
   0  -7   3    1.95    1.22
   0   7   3    1.41    1.62
   0   7   3    2.23    1.49
   0  -7   3   -2.44    2.48
   0   7   3   -0.73    2.30
   0   7   3    1.85    1.88
   0   7   3   -1.49    1.18
   0   7   4    2.86    2.10
   0  -7   4    0.54    0.65
   0  -7   4    2.60    2.30
   0   7   4    4.58    3.26
   0  -7   4    4.59    3.43
   0   7   4    6.65    2.64
   0  -7   4    1.05    1.78
   0   7   4    8.61    4.04
   0   7   4    4.08    2.64
   0   7   4    0.25    1.65
   0   7   5    1.48    2.04
   0  -7   5   -2.04    2.45
   0  -7   5   -0.43    1.01
   0  -7   5   -0.69    2.55
   0  -7   5   -0.51    1.84
   0   7   5    1.87    2.21
   0   7   5    0.79    2.31
   0   7   5    0.73    2.13
   0  -7   6    4.80    3.35
   0  -7   6    5.47    3.34
   0   7   6   16.81    6.43
   0  -7   6    5.35    5.33
   0   7   6    8.36    3.60
   0   7   6    6.76    4.20
   0  -7   7    0.73    2.21
   0  -7   7    2.85    2.88
   0   7   7   -1.80    3.41
   0   7   7    0.12    2.64
   0   7   7   -0.94    2.78
   0  -7   8    6.58    4.23
   0   7   8    6.14    5.49
   0  -7   8    9.32    5.10
   0   7   8    5.88    4.73
   0  -7   9    0.30    3.44
   0  -7   9   -8.10    4.49
   0   7   9   -8.39    5.88
   0   7   9   -1.28    3.06
   0  -7  10    2.67    4.97
   0  -8  -9    1.12    3.20
   0   8  -9    7.29    4.97
   0   8  -9    0.83    4.07
   0  -8  -9   -7.17    4.63
   0   8  -9   -1.59    3.49
   0  -8  -8  461.00   19.57
   0  -8  -8  458.92   24.54
   0   8  -8  432.41   25.59
   0  -8  -8  498.66   22.61
   0   8  -8  502.72   24.20
   0   8  -8  493.26   21.99
   0  -8  -8  512.50   22.97
   0   8  -7    3.69    1.93
   0  -8  -7   -0.58    2.93
   0  -8  -7    0.66    3.20
   0   8  -7   -5.63    5.30
   0  -8  -7   -2.83    3.01
   0   8  -7   -3.13    3.36
   0  -8  -7    2.71    2.97
   0  -8  -6 1954.69   42.28
   0   8  -6 1993.34   25.77
   0  -8  -6 1976.60   37.45
   0   8  -6 1934.41   48.17
   0  -8  -6 2003.23   18.13
   0  -8  -6 1984.38   17.57
   0  -8  -6 2002.76   37.59
   0   8  -6 1950.03   33.25
   0  -8  -6 1981.27   38.47
   0  -8  -5   -1.78    2.40
   0  -8  -5    1.08    3.08
   0   8  -5    0.18    3.82
   0  -8  -5   -5.70    3.02
   0  -8  -5    0.50    0.62
   0  -8  -5    0.34    0.55
   0   8  -5    0.63    1.37
   0  -8  -5   -1.19    2.25
   0  -8  -5    2.99    1.98
   0   8  -5   -0.29    1.29
   0   8  -4 2642.76   25.66
   0  -8  -4 2661.09   41.80
   0   8  -4 2697.61   48.84
   0   8  -4 2786.32   36.87
   0  -8  -4 2597.51   39.87
   0  -8  -4 2684.76   35.56
   0  -8  -4 2645.46   34.32
   0   8  -4 2728.74   44.48
   0   8  -4 2696.98   32.49
   0  -8  -4 2592.83   37.20
   0   8  -4 2580.31   26.63
   0  -8  -4 2834.08   46.68
   0  -8  -4 2720.50   38.26
   0   8  -3    2.62    1.15
   0  -8  -3    3.50    2.21
   0  -8  -3    2.30    2.49
   0   8  -3    0.25    3.22
   0   8  -3    0.23    1.49
   0  -8  -3    1.01    2.20
   0  -8  -3   -0.70    1.56
   0  -8  -3    0.12    1.26
   0   8  -3    4.71    2.58
   0   8  -3    2.78    1.42
   0  -8  -3    0.96    1.73
   0  -8  -3    0.61    1.52
   0  -8  -3   -0.66    2.08
   0  -8  -2 4291.24   47.19
   0   8  -2 4245.97   33.16
   0   8  -2 4559.40   51.69
   0  -8  -2 4138.04   43.39
   0   8  -2 4468.29   44.24
   0   8  -2 4148.60   24.89
   0  -8  -2 4185.19   47.18
   0  -8  -2 4155.62   40.76
   0   8  -1    1.99    1.79
   0  -8  -1    2.86    2.89
   0   8  -1   -2.59    2.35
   0   8  -1   -0.88    1.54
   0  -8  -1    1.08    2.03
   0   8  -1    0.57    1.17
   0   8   0 9913.77   56.89
   0   8   0 9999.00   69.48
   0  -8   0 9214.48   68.67
   0  -8   0 9488.17   60.06
   0   8   0 9717.59   60.22
   0   8   1    0.07    1.11
   0  -8   1    3.70    2.02
   0   8   1    0.50    2.25
   0   8   1   -1.55    2.41
   0   8   1   -0.19    2.10
   0  -8   1    3.42    1.41
   0  -8   2 3796.12   26.21
   0   8   2 3949.23   43.94
   0  -8   2 4003.79   37.14
   0  -8   2 3942.96   30.55
   0   8   2 3835.26   35.19
   0   8   2 3770.15   31.06
   0   8   2 3926.77   38.95
   0   8   2 4024.03   40.02
   0   8   2 3901.77   45.33
   0   8   3    1.41    2.01
   0  -8   3    2.08    0.77
   0  -8   3    3.75    1.96
   0  -8   3    2.00    1.46
   0  -8   3    0.40    1.92
   0   8   3    0.88    1.41
   0   8   3    0.46    1.37
   0   8   3    3.05    1.64
   0   8   3    1.13    2.30
   0   8   3    5.15    2.43
   0   8   4 2291.81   35.83
   0  -8   4 2159.28   17.53
   0  -8   4 2158.33   31.98
   0  -8   4 2225.37   29.74
   0  -8   4 2309.73   39.72
   0   8   4 2295.80   33.93
   0   8   4 2222.82   34.90
   0   8   4 2292.23   34.54
   0   8   4 2287.17   39.97
   0   8   4 2187.45   34.27
   0   8   5    1.60    1.73
   0  -8   5   -0.34    0.78
   0  -8   5   -1.37    1.88
   0   8   5   -0.26    2.38
   0  -8   5    3.50    2.44
   0  -8   5   -4.64    3.75
   0   8   5    1.92    2.15
   0   8   5    3.00    3.24
   0  -8   6 1613.42   32.71
   0   8   6 1573.97   38.75
   0  -8   6 1618.69   32.54
   0  -8   6 1596.90   40.56
   0   8   6 1591.00   34.74
   0   8   6 1643.84   38.50
   0  -8   7   -0.64    2.36
   0   8   7    2.10    3.38
   0  -8   7   -1.65    2.85
   0   8   7    1.47    2.75
   0   8   7    7.47    3.73
   0  -8   8  573.52   23.00
   0   8   8  541.51   24.86
   0  -8   8  544.66   23.70
   0   8   8  526.84   28.19
   0   8   8  560.06   24.33
   0  -8   9    7.83    4.26
   0  -8   9   -1.45    3.07
   0   8   9    1.39    4.51
   0   8   9    8.07    4.86
   0  -8  10  529.66   28.88
   0  -9  -9    1.47    4.23
   0  -9  -9    0.83    3.65
   0   9  -9    1.42    3.60
   0  -9  -9   -3.13    2.94
   0   9  -9   -2.15    3.64
   0   9  -9   -0.21    3.29
   0  -9  -8    9.90    5.46
   0  -9  -8   10.11    5.11
   0  -9  -8    6.14    3.66
   0   9  -8   10.35    6.69
   0   9  -8    4.78    4.08
   0  -9  -8    3.73    4.01
   0   9  -8    4.92    4.86
   0  -9  -7    5.03    3.41
   0  -9  -7   -2.27    3.01
   0   9  -7   -0.28    1.26
   0  -9  -7   -2.00    3.39
   0  -9  -7    1.41    2.49
   0   9  -7   -2.21    3.29
   0  -9  -6    6.75    4.39
   0   9  -6    3.89    2.02
   0  -9  -6   20.71    5.48
   0   9  -6    1.56    1.66
   0   9  -6   20.25    6.99
   0  -9  -6   13.29    5.05
   0  -9  -6   10.42    4.09
   0   9  -6   11.49    4.09
   0   9  -5    2.17    1.32
   0  -9  -5    0.39    2.96
   0  -9  -5    6.60    3.71
   0   9  -5   -3.49    3.48
   0  -9  -5   -2.40    2.58
   0   9  -5    2.20    1.77
   0  -9  -5    0.94    1.55
   0  -9  -5   -2.06    2.43
   0   9  -5   -0.57    1.17
   0  -9  -4    2.94    2.85
   0   9  -4    0.68    0.91
   0  -9  -4    7.45    3.72
   0   9  -4    1.84    1.84
   0  -9  -4    6.58    4.02
   0   9  -4    1.49    3.03
   0  -9  -4    3.38    2.07
   0  -9  -4    5.24    2.00
   0   9  -4   -0.28    1.33
   0   9  -4    0.66    1.05
   0  -9  -3    1.57    2.61
   0  -9  -3    1.63    2.74
   0   9  -3    1.30    1.16
   0  -9  -3    1.29    2.42
   0   9  -3   -1.35    1.71
   0   9  -3    1.52    3.24
   0  -9  -3    0.48    1.19
   0   9  -3    0.69    1.91
   0  -9  -3    1.69    2.05
   0  -9  -3   -1.88    2.14
   0  -9  -2   -1.24    2.34
   0   9  -2    3.09    1.37
   0  -9  -2    2.20    2.75
   0   9  -2    6.27    3.87
   0   9  -2    4.04    2.68
   0  -9  -2    3.73    2.43
   0  -9  -2    2.76    1.86
   0   9  -2    0.76    0.98
   0  -9  -1   -3.64    3.39
   0   9  -1    0.42    1.60
   0   9  -1    1.30    2.62
   0   9  -1   -1.39    1.61
   0  -9  -1    3.92    2.19
   0   9  -1    2.05    1.48
   0   9   0    8.19    4.53
   0  -9   0   11.41    6.28
   0   9   0   14.59    4.41
   0  -9   0   16.18    4.00
   0   9   0    3.92    4.73
   0   9   1   -0.04    1.10
   0   9   1    1.15    1.72
   0  -9   1   -1.18    2.16
   0   9   1   -1.01    1.79
   0   9   1   -2.33    2.41
   0  -9   1   -0.66    1.05
   0   9   2    8.75    2.43
   0   9   2    3.69    2.69
   0  -9   2    7.52    2.27
   0  -9   2    2.45    1.19
   0   9   2    5.57    1.87
   0   9   2    5.16    1.90
   0   9   2    3.11    2.00
   0  -9   3    0.86    0.78
   0   9   3    2.28    2.43
   0  -9   3    2.16    1.88
   0  -9   3    0.58    1.33
   0   9   3    0.81    1.51
   0   9   3    1.86    1.39
   0   9   3    4.29    2.35
   0   9   3    0.74    2.21
   0   9   3    1.97    1.81
   0  -9   4    0.78    0.73
   0   9   4    1.05    1.80
   0  -9   4   -0.52    2.09
   0  -9   4    0.29    1.48
   0   9   4    3.97    3.50
   0   9   4    1.81    1.88
   0   9   4    3.50    2.72
   0  -9   5   -0.13    0.63
   0  -9   5    1.64    1.81
   0   9   5    0.46    2.24
   0  -9   5    1.20    1.61
   0   9   5    0.14    2.77
   0   9   5   -1.45    2.46
   0  -9   6   11.95    4.36
   0  -9   6    7.85    4.42
   0   9   6   19.60    6.44
   0   9   6    8.93    5.08
   0   9   6   26.10    7.20
   0  -9   7   -3.58    2.65
   0  -9   7    1.90    2.18
   0   9   7   -2.58    4.08
   0   9   7    0.05    2.66
   0   9   7   -1.52    3.44
   0  -9   8    5.40    4.96
   0  -9   8    6.52    4.23
   0   9   8   14.10    6.92
   0   9   8    7.99    5.99
   0   9   8   10.26    5.13
   0  -9   9    1.85    3.43
   0  -9   9   -0.30    3.05
   0   9   9   -4.17    5.85
   0   9   9    0.17    3.15
   0 -10  -9   -4.80    3.69
   0 -10  -9    1.51    4.29
   0  10  -9    4.90    4.19
   0  10  -9    2.40    4.42
   0 -10  -9    5.06    3.13
   0  10  -9    0.68    2.60
   0 -10  -8  765.51   27.05
   0 -10  -8  749.88   32.80
   0  10  -8  720.53   34.27
   0 -10  -8  810.27   28.91
   0  10  -8  865.13   32.29
   0 -10  -8  818.04   29.78
   0 -10  -7   -1.01    3.16
   0 -10  -7    3.71    4.06
   0 -10  -7   -2.22    3.33
   0  10  -7   -8.27    5.66
   0  10  -7   -1.88    3.07
   0 -10  -7   -0.89    2.21
   0 -10  -6 2372.09   49.77
   0  10  -6 2481.73   29.21
   0  10  -6 2489.46   28.26
   0 -10  -6 2465.92   45.28
   0  10  -6 2418.80   55.41
   0 -10  -6 2483.77   42.56
   0 -10  -6 2460.38   44.47
   0  10  -6 2364.75   34.94
   0 -10  -5   -1.04    2.31
   0 -10  -5   -0.28    2.85
   0  10  -5    0.62    1.13
   0  10  -5   -2.05    3.86
   0 -10  -5    0.32    2.81
   0 -10  -5    1.09    1.96
   0 -10  -5   -2.50    2.19
   0  10  -5   -1.17    1.82
   0  10  -5    2.43    1.51
   0  10  -4 2048.03   25.42
   0 -10  -4 2052.77   40.07
   0  10  -4 2188.18   34.97
   0 -10  -4 2060.48   39.10
   0  10  -4 2171.59   45.03
   0  10  -4 2021.89   22.12
   0  10  -4 2099.59   29.12
   0 -10  -4 2103.76   30.14
   0 -10  -4 2046.92   32.60
   0 -10  -4 2118.05   35.47
   0 -10  -3    1.26    2.29
   0  10  -3    1.52    1.39
   0 -10  -3    1.22    2.62
   0 -10  -3   -3.15    2.75
   0  10  -3   -0.34    2.56
   0  10  -3    3.34    2.40
   0 -10  -3    0.99    1.53
   0  10  -3    3.71    1.16
   0 -10  -3    3.30    2.09
   0 -10  -2 1918.72   35.36
   0 -10  -2 1970.13   31.42
   0  10  -2 1938.72   26.98
   0  10  -2 1968.17   36.73
   0 -10  -2 1806.54   32.15
   0  10  -2 1916.74   31.23
   0  10  -2 1874.70   19.51
   0 -10  -2 1918.21   35.02
   0 -10  -1    4.27    3.34
   0  10  -1    3.07    2.03
   0  10  -1    2.55    2.45
   0  10  -1    1.68    1.58
   0 -10  -1    1.44    2.39
   0  10  -1   -0.01    1.48
   0  10   0 6806.76   52.48
   0 -10   0 6772.03   64.10
   0  10   0 6867.78   55.39
   0 -10   0 6707.35   56.24
   0  10   1    1.95    1.48
   0  10   1    2.50    1.75
   0  10   1   -0.40    2.63
   0 -10   1    2.24    2.00
   0  10   1    1.11    2.05
   0 -10   1    0.28    1.23
   0 -10   2 2055.30   25.65
   0  10   2 2113.34   36.19
   0  10   2 1990.70   13.73
   0 -10   2 2206.44   31.32
   0  10   2 2049.26   23.67
   0  10   2 2023.48   29.46
   0 -10   2 2139.73   25.00
   0  10   2 2083.01   36.13
   0  10   2 2100.07   33.56
   0  10   2 2057.75   32.40
   0  10   3    1.38    1.67
   0 -10   3    1.80    0.98
   0 -10   3    6.46    2.55
   0  10   3    1.91    1.67
   0  10   3    1.52    1.72
   0 -10   3    2.31    1.58
   0  10   3    4.32    2.24
   0  10   3    1.08    2.48
   0  10   3   -1.69    3.28
   0 -10   4 2234.26   19.23
   0  10   4 2430.69   40.36
   0 -10   4 2450.30   35.75
   0  10   4 2304.90   35.81
   0  10   4 2475.78   36.31
   0 -10   4 2416.50   31.20
   0  10   4 2362.92   37.52
   0  10   4 2414.33   44.05
   0 -10   5    1.69    2.36
   0 -10   5    0.34    0.70
   0 -10   5    1.23    2.14
   0  10   5    0.34    2.34
   0  10   5    2.70    2.74
   0  10   5    1.93    2.29
   0 -10   6 2344.69   40.58
   0  10   6 2287.06   46.68
   0 -10   6 2375.78   39.34
   0  10   6 2330.15   48.94
   0  10   6 2245.30   42.61
   0 -10   7    4.41    3.29
   0  10   7   -0.96    3.26
   0 -10   7    0.41    2.51
   0  10   7    0.59    2.84
   0  10   7    1.71    2.78
   0 -10   8  711.29   26.62
   0  10   8  725.92   33.02
   0 -10   8  730.59   27.62
   0  10   8  733.94   30.55
   0  10   8  760.98   29.12
   0 -10   9    0.04    3.09
   0 -10   9    2.04    3.63
   0  10   9   -4.86    5.51
   0  10   9    5.20    4.27
   0 -11  -9    1.43    2.85
   0 -11  -9    4.93    3.72
   0 -11  -9   -6.75    6.01
   0  11  -9   -4.49    5.51
   0 -11  -9    5.04    3.40
   0  11  -9    1.22    3.39
   0 -11  -8    3.32    4.06
   0 -11  -8    9.62    5.40
   0 -11  -8    9.92    4.61
   0  11  -8   14.71    6.90
   0 -11  -8    3.10    3.51
   0  11  -8    3.29    5.67
   0 -11  -7   -0.73    2.66
   0 -11  -7   -0.81    3.27
   0 -11  -7   -5.43    4.06
   0  11  -7   -3.40    5.59
   0 -11  -7   -0.22    2.72
   0  11  -6    4.71    2.51
   0 -11  -6    4.52    3.87
   0 -11  -6    5.51    4.64
   0  11  -6    3.19    1.99
   0 -11  -6   12.81    5.16
   0  11  -6   17.93    7.20
   0 -11  -6    4.60    3.29
   0  11  -6    6.66    2.95
   0 -11  -5   -1.96    2.47
   0  11  -5    1.24    1.10
   0 -11  -5    0.58    3.17
   0  11  -5   -1.52    4.26
   0 -11  -5   -1.15    2.81
   0  11  -5   -0.72    1.93
   0 -11  -5   -0.97    1.63
   0 -11  -5   -2.15    2.45
   0  11  -5    1.69    1.49
   0 -11  -4    3.63    3.79
   0 -11  -4    4.34    3.00
   0  11  -4    3.13    1.43
   0 -11  -4    7.87    4.52
   0  11  -4   11.00    5.28
   0 -11  -4    4.52    2.00
   0  11  -4    3.35    1.32
   0  11  -4    3.50    1.24
   0 -11  -3   -0.95    2.23
   0  11  -3   -1.77    1.58
   0 -11  -3    0.05    2.73
   0 -11  -3   -2.74    3.44
   0  11  -3   -3.76    3.61
   0  11  -3   -0.19    2.02
   0 -11  -3    1.53    1.90
   0 -11  -3   -0.57    2.79
   0  11  -3   -0.97    1.00
   0  11  -2    5.64    2.12
   0 -11  -2    4.30    3.75
   0 -11  -2   -1.01    3.00
   0  11  -2    4.47    3.20
   0 -11  -2    5.84    2.93
   0  11  -2    9.48    3.42
   0 -11  -2    7.48    3.11
   0  11  -2    3.95    1.28
   0 -11  -1    0.77    3.03
   0  11  -1    0.48    2.00
   0  11  -1    0.85    2.39
   0  11  -1   -1.14    1.63
   0 -11  -1   -5.77    2.87
   0  11  -1   -0.17    1.59
   0  11   0   16.48    4.54
   0  11   0   17.20    4.25
   0 -11   0   15.84    3.84
   0  11   0   20.45    5.41
   0  11   1   -0.92    1.23
   0  11   1   -1.34    2.62
   0  11   1   -0.09    2.57
   0 -11   1   -3.22    2.45
   0 -11   1   -0.36    1.58
   0  11   1   -0.60    2.17
   0  11   2    4.63    2.30
   0  11   2    7.83    3.71
   0 -11   2    7.86    2.50
   0 -11   2    5.99    2.39
   0  11   2    5.24    1.12
   0 -11   2    3.11    1.58
   0  11   2    2.82    1.82
   0  11   2    4.80    1.63
   0  11   2   11.23    4.32
   0  11   2   -2.76    3.14
   0 -11   3   -0.04    0.86
   0  11   3    1.06    2.23
   0 -11   3    0.90    2.17
   0 -11   3    0.17    1.22
   0  11   3    2.29    2.07
   0  11   3    0.42    1.38
   0  11   3   -1.46    2.37
   0  11   3   -1.37    2.97
   0  11   3    1.69    2.27
   0 -11   4    1.64    0.85
   0 -11   4    3.50    2.47
   0  11   4    8.65    3.62
   0  11   4    5.27    2.46
   0 -11   4    3.54    2.16
   0  11   4    9.09    4.82
   0  11   4    1.93    2.74
   0 -11   5    0.99    0.65
   0 -11   5    2.80    2.62
   0  11   5    0.57    2.58
   0 -11   5    0.36    1.92
   0  11   5   -0.58    2.81
   0  11   5    2.69    3.23
   0 -11   6    9.01    4.55
   0  11   6   13.30    5.24
   0 -11   6    4.55    3.94
   0  11   6   14.30    5.85
   0  11   6    9.83    4.80
   0 -11   7    2.32    2.64
   0 -11   7   -0.75    2.46
   0  11   7   -5.88    4.60
   0  11   7   -1.01    3.55
   0  11   7   -0.28    2.89
   0 -11   8   16.32    5.67
   0 -11   8    8.12    4.84
   0  11   8    7.48    5.85
   0  11   8    6.03    4.52
   0  11   8   14.36    6.18
   0 -11   9    3.42    3.33
   0 -11   9   -2.04    2.91
   0  11   9    0.32    4.03
   0  11   9    2.90    3.42
   0 -12  -9    5.55    3.89
   0 -12  -9    2.85    3.45
   0 -12  -9    5.43    4.11
   0  12  -9   -8.89    5.41
   0 -12  -9   -4.67    4.65
   0  12  -9   -0.27    2.89
   0 -12  -8  287.42   21.29
   0 -12  -8  285.06   17.85
   0  12  -8  262.94   21.65
   0 -12  -8  283.37   17.46
   0  12  -8  307.34   19.80
   0 -12  -8  296.10   18.54
   0 -12  -7    1.05    3.45
   0 -12  -7    1.64    3.51
   0 -12  -7   -6.23    5.00
   0  12  -7   -1.27    4.98
   0 -12  -7    1.10    2.71
   0 -12  -6 1034.37   34.72
   0 -12  -6 1063.76   32.20
   0  12  -6 1151.69   39.26
   0 -12  -6 1060.12   28.73
   0 -12  -6 1076.51   31.10
   0 -12  -5    2.24    3.01
   0  12  -5    0.95    1.41
   0 -12  -5   -0.36    3.25
   0 -12  -5   -2.73    3.12
   0  12  -5   -1.98    3.70
   0 -12  -5   -2.34    2.39
   0  12  -5    0.00    1.04
   0 -12  -4 1237.11   32.57
   0  12  -4 1328.22   36.79
   0 -12  -4 1287.86   34.24
   0  12  -4 1248.53   22.24
   0  12  -4 1301.03   17.29
   0 -12  -4 1319.99   30.41
   0  12  -3   -1.73    1.84
   0 -12  -3    0.39    3.10
   0 -12  -3   -2.60    2.94
   0 -12  -3   -1.13    3.44
   0  12  -3   -3.77    2.94
   0 -12  -3    1.96    1.97
   0  12  -3   -0.06    2.09
   0 -12  -3    1.94    3.20
   0  12  -3    1.74    1.19
   0  12  -2 1863.72   30.97
   0 -12  -2 1843.93   38.08
   0  12  -2 1916.86   37.37
   0  12  -2 1868.59   32.57
   0 -12  -2 1839.36   34.60
   0  12  -2 1778.71   22.86
   0 -12  -2 1938.16   37.64
   0 -12  -1    6.15    3.74
   0  12  -1    1.01    2.04
   0  12  -1    0.08    2.40
   0  12  -1    1.79    1.40
   0 -12  -1    3.07    2.14
   0  12  -1   -0.63    1.71
   0  12   0 4770.57   47.34
   0  12   0 4677.15   57.85
   0 -12   0 4715.95   57.74
   0  12   0 4696.79   48.94
   0 -12   0 4704.52   51.00
   0  12   1    0.53    1.34
   0 -12   1    1.19    2.29
   0  12   1    0.73    2.47
   0  12   1   -1.11    2.14
   0 -12   1    2.81    1.82
   0  12   1    0.81    2.52
   0 -12   2 1821.88   28.19
   0  12   2 1881.08   37.59
   0 -12   2 1900.35   33.85
   0  12   2 1816.82   17.77
   0  12   2 1880.28   31.71
   0 -12   2 1875.50   26.44
   0  12   2 1850.10   23.70
   0  12   2 1908.19   35.92
   0  12   2 1972.09   34.62
   0  12   2 1816.12   35.77
   0 -12   3   -1.43    1.11
   0  12   3   -1.37    2.09
   0 -12   3    1.78    2.57
   0  12   3    1.47    1.63
   0  12   3    2.02    1.50
   0 -12   3    0.77    1.69
   0  12   3   -0.70    2.23
   0  12   3    0.32    2.82
   0  12   3    1.52    2.29
   0 -12   4 1208.83   15.85
   0 -12   4 1275.44   27.77
   0  12   4 1308.82   27.87
   0 -12   4 1333.22   23.90
   0  12   4 1269.00   26.52
   0  12   4 1337.50   30.14
   0  12   4 1278.10   34.37
   0 -12   5    1.69    0.82
   0 -12   5    2.24    2.59
   0 -12   5    0.53    1.78
   0  12   5   -1.27    2.17
   0  12   5    0.95    2.58
   0  12   5   -4.67    3.86
   0 -12   6  984.37   27.29
   0  12   6  928.51   29.75
   0 -12   6  965.49   25.29
   0  12   6  947.52   28.70
   0  12   6  954.43   32.99
   0 -12   7   -0.81    3.21
   0 -12   7   -1.30    2.49
   0  12   7    5.08    3.33
   0  12   7   -3.79    4.67
   0  12   7    0.02    3.05
   0 -12   8  446.89   21.28
   0  12   8  421.96   25.08
   0  12   8  454.49   25.49
   0 -12   8  398.80   20.61
   0  12   8  423.32   22.35
   0 -12   9   -8.98    4.52
   0  12   9   -9.59    6.66
   0 -12   9   -0.25    3.19
   0  13  -9   -0.64    4.66
   0 -13  -9    2.06    5.65
   0 -13  -9   -7.13    4.22
   0 -13  -9    2.10    3.56
   0  13  -9   -0.91    3.71
   0 -13  -8    6.63    4.60
   0 -13  -8    7.42    4.40
   0  13  -8   -3.10    3.45
   0  13  -8    2.46    4.81
   0 -13  -8    3.28    2.92
   0 -13  -7    1.95    3.04
   0  13  -7   -5.40    5.61
   0 -13  -7   -0.18    3.69
   0 -13  -7    1.12    3.08
   0  13  -6   26.23    7.69
   0 -13  -6   21.34    6.57
   0 -13  -6   18.99    5.22
   0 -13  -6   19.35    6.26
   0  13  -6   16.08    2.58
   0 -13  -5   -3.01    3.70
   0  13  -5    2.40    3.67
   0 -13  -5    4.00    3.50
   0 -13  -5    0.64    2.91
   0  13  -5    0.07    1.43
   0  13  -5    0.55    1.10
   0  13  -5    0.49    1.07
   0  13  -4   13.93    5.53
   0 -13  -4    6.29    3.76
   0 -13  -4    5.02    3.33
   0  13  -4    3.42    1.60
   0 -13  -4    8.05    4.07
   0  13  -4    5.28    1.30
   0  13  -3   -0.30    1.67
   0 -13  -3   -2.15    3.34
   0 -13  -3    0.91    3.32
   0  13  -3   -0.51    3.24
   0 -13  -3   -4.62    3.89
   0  13  -3    2.06    2.58
   0  13  -3    0.54    1.24
   0  13  -2    6.98    2.50
   0 -13  -2    3.77    2.94
   0  13  -2   11.12    4.16
   0  13  -2   11.75    3.43
   0 -13  -2   13.32    3.66
   0  13  -2    6.08    1.70
   0 -13  -1    0.49    3.17
   0  13  -1   -1.54    2.25
   0  13  -1   -3.29    3.22
   0  13  -1   -0.18    1.70
   0  13  -1    0.35    1.69
   0 -13  -1    1.17    2.39
   0  13   0    7.90    3.42
   0  13   0   11.47    4.05
   0 -13   0    2.65    4.17
   0 -13   0   12.08    3.71
   0  13   0    5.28    3.41
   0  13   1    1.66    1.39
   0  13   1   -0.48    2.59
   0 -13   1    3.21    2.87
   0  13   1   -2.00    2.59
   0  13   1    0.57    2.12
   0 -13   1    1.40    1.64
   0 -13   2    9.36    3.29
   0  13   2   12.74    3.45
   0  13   2   14.80    4.16
   0  13   2    9.83    1.79
   0 -13   2   12.03    3.78
   0 -13   2    7.84    2.07
   0  13   2   13.75    2.62
   0  13   2    6.01    2.33
   0  13   2   17.37    4.62
   0  13   2    6.55    2.48
   0 -13   3   -0.51    1.06
   0 -13   3    1.01    2.60
   0  13   3    1.36    1.80
   0  13   3    2.08    1.73
   0 -13   3   -1.32    1.47
   0  13   3    3.00    2.79
   0  13   3    1.06    2.83
   0 -13   4    9.31    1.66
   0 -13   4    6.59    3.07
   0  13   4   11.13    3.68
   0 -13   4   10.73    2.81
   0  13   4    7.02    3.49
   0  13   4    9.28    4.87
   0 -13   5   -0.27    0.76
   0 -13   5   -5.38    3.26
   0  13   5   -1.09    2.59
   0 -13   5    2.18    1.95
   0  13   5   -2.83    3.30
   0  13   5   -0.68    3.00
   0 -13   6   15.97    4.37
   0 -13   6   16.85    4.62
   0  13   6   17.92    5.00
   0  13   6   20.53    5.98
   0  13   6   22.70    7.39
   0 -13   7    1.00    2.63
   0  13   7   -2.43    3.87
   0 -13   7    3.41    3.23
   0  13   7    2.06    3.64
   0  13   7   -2.80    4.78
   0 -13   8    7.84    3.85
   0  13   8    8.41    5.77
   0 -13   8   10.10    4.64
   0  13   8   16.60    5.85
   0  13   8   10.21    5.92
   0  13   9   -6.05    5.29
   0 -13   9    0.14    3.22
   0  14  -9    1.14    4.10
   0 -14  -9   -1.96    3.80
   0 -14  -9    3.39    5.21
   0 -14  -8  335.71   24.22
   0 -14  -8  328.25   20.50
   0  14  -8  346.14   25.40
   0  14  -8  379.51   22.32
   0 -14  -8  383.14   22.12
   0 -14  -7    4.07    3.56
   0  14  -7   -4.74    5.61
   0 -14  -7    0.04    5.06
   0 -14  -7    6.90    4.26
   0  14  -6  927.82   36.48
   0 -14  -6  858.09   33.47
   0 -14  -6  850.66   30.96
   0 -14  -6  963.36   30.68
   0  14  -6  895.04   15.68
   0 -14  -5   -0.76    3.17
   0  14  -5   -2.51    3.27
   0  14  -5   -1.61    1.71
   0 -14  -5    1.09    3.00
   0 -14  -5   -1.38    3.41
   0  14  -5    1.71    1.20
   0  14  -5    1.83    1.15
   0  14  -4  636.97   26.06
   0 -14  -4  564.18   23.73
   0 -14  -4  554.44   21.64
   0 -14  -4  554.35   24.17
   0  14  -4  586.48   17.13
   0  14  -4  568.29   12.12
   0  14  -3    3.95    2.42
   0 -14  -3   -7.89    4.33
   0 -14  -3    0.83    3.02
   0  14  -3   -1.72    2.57
   0 -14  -3   -2.27    4.13
   0  14  -3    0.25    1.80
   0  14  -3    0.40    1.15
   0  14  -2  258.29   12.93
   0 -14  -2  255.57   15.28
   0  14  -2  274.45   14.75
   0  14  -2  249.61   12.45
   0  14  -2  256.93    9.87
   0 -14  -2  256.65   14.91
   0  14  -1    2.04    2.28
   0 -14  -1    5.89    3.95
   0  14  -1   -1.21    2.95
   0  14  -1    2.41    1.90
   0  14  -1    2.04    2.05
   0 -14  -1    3.10    2.01
   0  14   0 1053.45   23.72
   0 -14   0  992.19   28.79
   0 -14   0 1049.21   25.89
   0  14   0 1036.15   24.51
   0  14   1   -0.85    1.47
   0  14   1    5.52    3.42
   0 -14   1    1.15    2.42
   0  14   1   -4.07    3.81
   0  14   1    2.70    2.52
   0 -14   1    2.55    1.76
   0 -14   2  338.85   14.21
   0  14   2  340.62   17.28
   0  14   2  332.68    9.32
   0 -14   2  368.07   16.91
   0  14   2  327.38   10.77
   0  14   2  348.54   16.72
   0  14   2  368.59   16.69
   0  14   2  369.50   18.00
   0 -14   3    2.39    1.35
   0 -14   3    1.69    2.72
   0 -14   3   -1.33    1.82
   0  14   3   -0.92    1.85
   0  14   3   -0.71    1.86
   0  14   3   -0.19    2.65
   0  14   3   -1.24    2.72
   0 -14   4  785.26   14.43
   0 -14   4  823.08   23.49
   0 -14   4  836.69   19.86
   0  14   4  820.21   21.36
   0  14   4  827.38   26.38
   0  14   4  789.49   28.66
   0 -14   5    1.00    0.82
   0 -14   5    2.46    2.51
   0  14   5   -1.79    2.09
   0 -14   5    1.79    1.85
   0  14   5    2.50    3.84
   0  14   5   -0.28    3.03
   0 -14   6  963.85   28.14
   0  14   6  941.82   30.03
   0 -14   6  967.17   25.85
   0  14   6  974.08   35.53
   0  14   6  997.07   30.81
   0 -14   7   -3.72    3.66
   0 -14   7    0.72    2.75
   0  14   7    1.25    2.59
   0  14   7   -4.06    4.59
   0  14   7    1.72    3.32
   0 -14   8  571.79   24.91
   0 -14   8  577.14   24.73
   0  14   8  567.95   30.10
   0  14   8  567.85   28.50
   0  14   8  576.19   26.96
   0  14   9   -5.01    5.90
   0 -14   9   -2.09    3.27
   0 -15  -9    8.59    6.06
   0 -15  -9    3.25    4.02
   0 -15  -8    1.99    3.70
   0 -15  -8    7.17    4.42
   0  15  -8   10.11    5.14
   0  15  -8   15.63    7.27
   0 -15  -8    3.37    3.98
   0  15  -7   -6.02    5.46
   0 -15  -7   -0.06    3.72
   0 -15  -7   -1.91    4.16
   0 -15  -7   -0.08    3.48
   0  15  -6   17.68    6.17
   0 -15  -6   24.40    7.55
   0 -15  -6   20.78    6.17
   0 -15  -6    9.58    5.76
   0 -15  -5    0.74    3.25
   0  15  -5   -1.67    3.45
   0 -15  -5   -1.41    3.82
   0 -15  -5   -3.49    4.23
   0  15  -5    1.12    1.51
   0  15  -5    2.12    1.26
   0  15  -5    1.41    1.16
   0 -15  -4   12.85    4.95
   0  15  -4   13.59    4.90
   0 -15  -4    5.83    3.40
   0  15  -4    4.60    2.46
   0 -15  -4    9.51    4.62
   0  15  -4    5.60    1.52
   0  15  -3    0.41    2.11
   0 -15  -3   -2.02    4.03
   0  15  -3   -4.81    3.37
   0 -15  -3   -2.79    3.74
   0  15  -3    1.10    1.92
   0  15  -3    0.22    1.35
   0 -15  -2   11.39    4.48
   0  15  -2   10.12    3.15
   0  15  -2   13.98    4.19
   0  15  -2   12.43    3.37
   0  15  -2    5.83    1.78
   0 -15  -2   11.54    3.45
   0 -15  -1   -2.43    3.22
   0  15  -1    0.19    2.68
   0  15  -1    1.36    2.14
   0  15  -1    0.06    1.67
   0  15  -1   -0.11    1.73
   0 -15  -1    2.61    2.59
   0  15   0   24.42    4.54
   0  15   0   28.63    5.66
   0 -15   0   18.45    5.37
   0 -15   0   16.48    4.10
   0  15   0   24.35    5.10
   0  15   1   -0.67    1.77
   0 -15   1   -0.07    3.32
   0  15   1   -2.51    2.75
   0  15   1   -4.18    3.11
   0 -15   1    1.08    1.65
   0  15   1   -2.82    2.31
   0 -15   2   14.70    4.07
   0  15   2   10.31    2.04
   0 -15   2    2.96    2.58
   0  15   2   12.06    2.45
   0  15   2   13.23    4.59
   0 -15   3    0.01    1.47
   0 -15   3   -0.06    2.52
   0  15   3    0.59    1.71
   0  15   3   -0.78    2.27
   0 -15   3    0.97    1.61
   0  15   3   -0.57    2.96
   0  15   3    0.48    3.10
   0 -15   4    6.26    1.60
   0 -15   4    5.68    3.65
   0 -15   4    7.69    2.85
   0  15   4    5.69    2.86
   0  15   4    1.83    4.06
   0  15   4   10.01    4.95
   0 -15   5    1.20    1.03
   0 -15   5   -0.55    2.25
   0  15   5    0.39    2.22
   0 -15   5    0.07    1.95
   0  15   5   -4.32    3.81
   0  15   5    3.47    3.86
   0 -15   6   20.97    5.21
   0  15   6   12.08    4.82
   0 -15   6   12.79    3.94
   0  15   6   21.00    6.07
   0  15   6    9.22    5.60
   0 -15   7   -3.47    3.35
   0 -15   7   -0.31    2.26
   0  15   7   -7.06    4.20
   0  15   7   -2.71    4.08
   0  15   7    3.80    2.83
   0 -15   8   13.84    5.33
   0  15   8    6.71    3.78
   0 -15   8   13.18    4.73
   0  15   8   21.12    7.53
   0  15   8   14.50    6.01
   0 -15   9   -4.44    3.66
   0 -16  -9   -0.98    3.70
   0 -16  -9    2.08    6.04
   0  16  -8  319.45   24.95
   0 -16  -8  269.52   20.07
   0 -16  -8  261.15   21.97
   0 -16  -8  318.16   21.25
   0  16  -7   -6.70    5.70
   0 -16  -7   -0.83    3.25
   0 -16  -7    1.59    4.42
   0 -16  -7   -4.83    4.82
   0  16  -6 1253.25   43.10
   0 -16  -6 1104.28   37.37
   0 -16  -6 1216.19   36.49
   0 -16  -6 1066.43   39.40
   0  16  -5   -4.55    5.64
   0 -16  -5    3.14    3.65
   0  16  -5   -0.45    1.64
   0 -16  -5   -0.87    3.43
   0 -16  -5    1.98    3.62
   0  16  -5    0.73    1.29
   0  16  -5    2.50    1.26
   0 -16  -4 1018.16   33.64
   0  16  -4 1169.92   36.10
   0  16  -4 1079.06   25.96
   0 -16  -4 1097.58   32.18
   0 -16  -4 1022.23   34.61
   0  16  -4 1103.85   18.14
   0 -16  -3    1.31    3.52
   0  16  -3   -0.17    2.04
   0 -16  -3   -1.79    3.90
   0  16  -3    0.10    3.27
   0  16  -3    7.54    3.27
   0  16  -3   -0.38    1.46
   0 -16  -2 1054.68   32.75
   0  16  -2 1108.36   29.02
   0  16  -2 1132.35   30.94
   0  16  -2 1099.60   27.01
   0  16  -2 1126.68   22.64
   0 -16  -1   -2.64    2.95
   0  16  -1   -1.39    2.84
   0  16  -1   -0.87    2.72
   0  16  -1    2.27    1.69
   0  16  -1    3.09    2.27
   0 -16  -1    5.20    2.84
   0  16   0 2567.57   39.07
   0  16   0 2620.84   47.75
   0 -16   0 2511.24   47.32
   0  16   0 2566.51   40.40
   0 -16   0 2552.59   42.28
   0  16   1   -0.57    1.91
   0  16   1    2.15    3.01
   0 -16   1    2.72    2.96
   0 -16   1    1.76    2.04
   0  16   1   -0.93    2.79
   0 -16   2  857.17   25.10
   0 -16   2  859.07   28.77
   0  16   2  868.06   16.83
   0  16   2  866.75   17.92
   0  16   2  933.35   28.40
   0 -16   2  848.84   19.28
   0 -16   3   -1.52    1.59
   0  16   3    1.32    0.59
   0 -16   3    1.50    3.14
   0  16   3    0.48    2.13
   0 -16   3   -1.05    1.66
   0  16   3   -2.48    1.77
   0  16   3    1.67    2.95
   0  16   3   -1.98    3.17
   0 -16   4 1017.12   18.60
   0 -16   4 1066.77   28.84
   0  16   4  999.63   23.46
   0 -16   4 1028.22   23.43
   0  16   4 1027.32   31.55
   0  16   4 1046.55   34.26
   0 -16   5    0.05    0.86
   0 -16   5    0.96    2.43
   0 -16   5    0.96    1.62
   0  16   5    0.48    2.28
   0  16   5    1.52    3.98
   0  16   5   -0.67    3.65
   0 -16   6  989.99   29.94
   0  16   6 1023.28   30.65
   0 -16   6  989.46   26.65
   0  16   6 1047.23   38.44
   0  16   6  940.22   31.92
   0 -16   7    4.75    3.28
   0  16   7    6.02    3.96
   0 -16   7    1.90    2.40
   0  16   7   -3.86    3.54
   0  16   7   -0.08    3.49
   0 -16   8  385.18   21.16
   0  16   8  388.48   23.15
   0  16   8  390.07   23.05
   0  16   8  417.15   27.13
   0 -17  -9   -2.72    4.83
   0 -17  -9   14.07    7.98
   0 -17  -8   -0.91    4.54
   0  17  -8    4.99    4.41
   0 -17  -8   10.85    5.50
   0 -17  -8    8.29    6.32
   0 -17  -7    6.27    4.88
   0  17  -7   -1.18    4.54
   0 -17  -7   -7.12    4.90
   0 -17  -7   -5.64    4.23
   0 -17  -6   11.65    5.61
   0  17  -6   12.71    6.40
   0 -17  -6    3.52    4.30
   0 -17  -6   11.18    5.20
   0 -17  -5    1.12    3.71
   0  17  -5   -1.78    4.02
   0 -17  -5   -6.46    5.15
   0 -17  -5  -10.51    5.77
   0  17  -5   -1.64    2.02
   0  17  -5   -0.62    0.98
   0 -17  -4   11.21    5.19
   0  17  -4    7.11    4.79
   0 -17  -4    9.49    5.11
   0  17  -4    5.94    2.70
   0  17  -4    4.74    1.62
   0 -17  -3    0.83    3.63
   0  17  -3   -9.00    4.37
   0 -17  -3   -3.66    4.96
   0  17  -3   -0.25    2.18
   0  17  -3   -0.28    1.54
   0 -17  -2   -1.85    4.47
   0  17  -2    7.80    2.96
   0  17  -2    8.15    4.07
   0  17  -2   10.01    3.35
   0  17  -2    4.50    2.09
   0 -17  -1   -2.48    3.19
   0  17  -1    2.34    3.01
   0  17  -1   -2.83    2.85
   0  17  -1    0.01    1.70
   0  17  -1    2.09    2.19
   0 -17  -1    2.05    2.01
   0  17   0   21.71    4.70
   0  17   0   28.79    5.99
   0 -17   0   25.11    6.90
   0 -17   0   18.96    4.72
   0  17   0   24.19    5.37
   0  17   1    3.38    2.26
   0 -17   1   -5.60    3.99
   0 -17   1    1.03    1.77
   0  17   1   -3.69    3.08
   0 -17   2   13.57    4.74
   0 -17   2   10.79    4.13
   0  17   2   15.45    2.76
   0  17   2   14.00    2.66
   0  17   2   19.03    5.13
   0 -17   2   15.01    3.35
   0 -17   3    0.28    1.71
   0 -17   3    2.23    3.25
   0  17   3   -0.47    0.76
   0  17   3   -1.78    1.92
   0 -17   3   -0.53    2.42
   0  17   3    0.17    3.35
   0  17   3   -1.57    3.69
   0 -17   4    3.28    1.64
   0 -17   4   14.76    5.04
   0 -17   4    6.59    2.59
   0  17   4    6.70    3.03
   0  17   4   12.54    5.80
   0  17   4    4.38    5.13
   0 -17   5   -0.67    0.91
   0 -17   5    1.76    2.76
   0 -17   5   -0.34    2.51
   0  17   5    0.24    2.21
   0  17   5   -3.91    3.76
   0  17   5   -1.33    3.01
   0 -17   6   16.19    5.43
   0 -17   6   11.60    3.96
   0  17   6   13.04    4.33
   0  17   6    7.12    4.64
   0  17   6   15.67    6.67
   0 -17   7    0.01    2.55
   0  17   7   -1.69    2.83
   0 -17   7    0.81    2.27
   0  17   7   -5.64    4.35
   0  17   7    0.29    4.23
   0 -17   8   10.91    5.09
   0  17   8    8.42    5.93
   0  17   8   22.22    8.04
   0  18  -8  630.11   35.68
   0 -18  -8  630.51   30.90
   0 -18  -8  599.31   33.99
   0 -18  -8  542.31   29.69
   0  18  -7   -4.81    5.30
   0 -18  -7    8.67    5.50
   0 -18  -7    4.12    4.35
   0 -18  -7   -3.25    4.49
   0  18  -6 1514.79   48.25
   0 -18  -6 1298.72   45.86
   0 -18  -6 1441.05   42.29
   0 -18  -6 1282.79   42.63
   0  18  -5    0.44    4.00
   0 -18  -5   -2.91    4.76
   0 -18  -5   -1.77    4.44
   0 -18  -5   -6.27    4.82
   0 -18  -4 1499.87   42.82
   0  18  -4 1512.29   33.55
   0 -18  -4 1510.79   44.32
   0  18  -4 1553.34   23.45
   0 -18  -3   -0.43    3.62
   0  18  -3   -2.15    3.87
   0 -18  -3    6.11    4.07
   0  18  -3   -0.78    2.51
   0  18  -3   -0.45    1.53
   0  18  -2 1659.23   38.06
   0  18  -2 1734.06   39.83
   0  18  -2 1643.07   34.04
   0  18  -2 1669.74   29.71
   0 -18  -1   -1.17    3.34
   0  18  -1   -1.94    2.99
   0  18  -1   -2.96    3.25
   0  18  -1    0.04    1.55
   0  18  -1    1.97    1.93
   0 -18  -1    3.96    2.57
   0  18   0 2707.16   42.77
   0 -18   0 2762.31   52.08
   0 -18   0 2775.57   46.19
   0  18   0 2759.76   43.89
   0  18   1   -0.81    1.97
   0 -18   1   -1.69    3.36
   0 -18   1    2.22    1.80
   0  18   1    1.38    2.41
   0 -18   2 1429.34   35.15
   0  18   2 1536.68   24.59
   0 -18   2 1398.36   40.60
   0  18   2 1515.86   24.32
   0  18   2 1608.25   39.07
   0 -18   2 1379.46   27.16
   0  18   3    0.75    0.81
   0 -18   3   -2.63    3.27
   0  18   3   -0.61    1.41
   0 -18   3    5.31    2.66
   0  18   3   -0.87    3.24
   0  18   3   -2.49    4.94
   0 -18   4 1473.87   25.23
   0 -18   4 1502.67   37.65
   0  18   4 1535.52   28.71
   0 -18   4 1537.79   30.67
   0  18   4 1545.74   41.69
   0  18   4 1522.57   42.88
   0 -18   5    0.25    2.71
   0 -18   5   -2.14    2.35
   0  18   5    5.48    3.04
   0  18   5    9.01    4.32
   0  18   5   -6.70    4.65
   0 -18   6 1215.10   34.83
   0  18   6 1329.72   34.15
   0 -18   6 1246.45   30.79
   0  18   6 1209.49   38.24
   0  18   6 1234.57   43.59
   0 -18   7   10.21    4.90
   0 -18   7   -3.33    3.05
   0  18   7    1.72    2.61
   0  18   7   10.06    5.51
   0  18   7    1.53    4.23
   0 -18   8  644.03   28.00
   0  18   8  666.12   35.78
   0 -19  -8    1.03    4.15
   0 -19  -8   12.86    7.30
   0  19  -7   -6.33    5.17
   0 -19  -7   -6.49    5.44
   0 -19  -7   -4.90    5.36
   0 -19  -7    1.04    3.44
   0  19  -6   16.20    6.87
   0 -19  -6   12.17    5.53
   0 -19  -6    8.39    5.73
   0 -19  -5   -1.83    4.21
   0  19  -5   -4.88    6.06
   0 -19  -5   -0.74    4.78
   0  19  -4   15.42    5.75
   0 -19  -4   21.65    7.26
   0 -19  -4   20.47    7.46
   0  19  -4   14.51    3.97
   0  19  -4    9.30    2.39
   0 -19  -3   -0.81    3.96
   0  19  -3   -3.24    3.94
   0  19  -3    1.14    2.06
   0 -19  -3    1.47    3.66
   0  19  -3    2.15    1.89
   0 -19  -2   15.52    5.51
   0  19  -2   16.74    5.21
   0  19  -2   17.73    5.09
   0  19  -2   27.94    5.13
   0  19  -2   16.39    3.79
   0 -19  -1   -5.56    4.01
   0  19  -1   -4.77    3.70
   0  19  -1   -1.25    1.74
   0  19  -1   -0.08    1.90
   0  19   0   61.64    7.11
   0 -19   0   68.20    9.88
   0  19   0   54.80    7.17
   0 -19   0   55.15    7.13
   0  19   1   -2.43    2.70
   0 -19   1   -3.22    3.66
   0 -19   1   -0.32    1.90
   0  19   1   -2.21    3.60
   0 -19   2   26.58    5.96
   0  19   2   24.76    3.76
   0 -19   2   17.19    5.63
   0  19   2   26.86    3.66
   0 -19   2   22.04    3.82
   0 -19   3   -2.98    4.10
   0  19   3   -0.46    0.98
   0  19   3    2.46    1.28
   0 -19   3    1.65    2.26
   0  19   3   -0.73    3.52
   0  19   3   -3.54    4.95
   0 -19   4    4.96    2.00
   0 -19   4   29.19    7.26
   0 -19   4    4.37    3.43
   0  19   4   11.76    3.34
   0  19   4   19.59    7.31
   0  19   4   15.24    6.26
   0 -19   5   -0.56    3.10
   0  19   5    3.58    2.81
   0 -19   5   -1.97    2.04
   0  19   5    3.90    4.69
   0  19   5   -0.32    3.40
   0 -19   6   21.66    6.33
   0 -19   6    8.70    3.54
   0  19   6   18.85    4.71
   0  19   6   14.88    6.78
   0  19   6   14.84    6.86
   0 -19   7    2.93    4.09
   0  19   7   -1.60    5.14
   0  19   7    2.14    3.30
   0 -19   8    8.54    4.60
   0 -20  -8  299.65   23.11
   0 -20  -8  301.11   24.92
   0 -20  -7   -6.55    5.79
   0  20  -7   -2.63    4.55
   0 -20  -7   -7.73    6.58
   0 -20  -7   -3.76    4.66
   0  20  -6 1134.28   42.54
   0 -20  -6 1006.64   39.34
   0 -20  -6 1025.37   41.70
   0  20  -5   -2.15    4.46
   0 -20  -5   -0.31    4.25
   0 -20  -5    0.44    4.02
   0  20  -4 1251.13   39.61
   0 -20  -4 1084.13   37.70
   0 -20  -4 1109.62   39.56
   0  20  -4 1197.52   31.68
   0  20  -4 1242.52   21.98
   0 -20  -3    8.28    4.67
   0 -20  -3   -0.22    4.16
   0  20  -3    0.40    2.36
   0  20  -3   -1.16    2.25
   0 -20  -2 1419.83   41.08
   0 -20  -2 1350.48   38.63
   0  20  -2 1480.04   37.79
   0  20  -2 1419.19   32.23
   0  20  -2 1414.56   28.55
   0 -20  -1    5.59    4.49
   0  20  -1   -3.11    3.44
   0  20  -1    2.21    1.77
   0  20  -1   -1.60    2.62
   0  20   0 2841.12   44.77
   0 -20   0 2829.84   54.82
   0 -20   0 2825.06   48.76
   0  20   0 2853.86   46.53
   0  20   1   -3.01    2.73
   0 -20   1    1.97    3.39
   0 -20   1    2.72    2.65
   0  20   1   -0.69    2.67
   0 -20   2 1285.67   35.81
   0  20   2 1255.54   24.06
   0 -20   2 1021.70   37.40
   0  20   2 1261.10   22.58
   0  20   2 1342.87   36.61
   0 -20   2 1106.58   26.23
   0  20   3    0.19    0.97
   0 -20   3   -5.47    4.65
   0  20   3    0.70    1.48
   0 -20   3    2.92    2.82
   0  20   3   -1.90    4.98
   0  20   3   -0.43    3.22
   0 -20   4 1101.57   24.61
   0 -20   4 1170.43   36.16
   0  20   4 1241.66   25.26
   0 -20   4 1176.98   28.75
   0  20   4 1176.94   39.16
   0  20   4 1109.50   38.43
   0 -20   5   -4.59    3.61
   0 -20   5   -0.58    2.12
   0  20   5   -0.56    1.75
   0  20   5    4.45    4.19
   0  20   5    4.64    5.79
   0 -20   6  833.41   31.33
   0 -20   6  892.95   26.89
   0  20   6  888.46   38.02
   0  20   6  899.06   34.95
   0 -20   7    5.35    4.17
   0  20   7   -3.15    3.58
   0  20   7   -1.38    3.93
   0 -20   8  270.11   19.21
   0 -21  -7   -0.02    3.66
   0  21  -7   -9.00    6.92
   0 -21  -7    5.32    5.12
   0  21  -6   20.28    6.83
   0 -21  -6   33.51    9.34
   0 -21  -6   16.60    6.42
   0  21  -5   -1.97    4.26
   0 -21  -5    8.90    5.02
   0 -21  -5    0.06    4.46
   0 -21  -4   14.96    5.58
   0  21  -4   18.25    5.84
   0 -21  -4   12.38    5.29
   0  21  -4   14.30    2.79
   0  21  -3   -6.46    5.62
   0 -21  -3   -6.37    4.67
   0 -21  -3    0.71    4.17
   0  21  -3    1.82    1.97
   0 -21  -2   27.40    7.28
   0  21  -2   24.68    5.75
   0 -21  -2   23.34    6.43
   0  21  -2   21.52    4.67
   0  21  -2   24.12    4.38
   0 -21  -1    0.06    3.83
   0  21  -1   -1.19    2.76
   0  21  -1    0.37    2.01
   0  21  -1    1.77    1.98
   0 -21   0   28.68    6.97
   0  21   0   34.63    5.56
   0  21   0   31.57    4.18
   0  21   0   36.83    6.05
   0  21   1   -1.86    2.37
   0 -21   1   -5.38    3.57
   0  21   1   -1.33    3.69
   0 -21   1    1.20    2.82
   0 -21   2   37.19    7.10
   0 -21   2   22.33    6.42
   0  21   2   33.45    4.30
   0  21   2   36.04    4.28
   0  21   2   42.14    7.54
   0 -21   2   30.42    4.70
   0  21   3    0.12    1.07
   0 -21   3   -7.07    4.71
   0 -21   3    1.18    2.95
   0  21   3    0.98    1.56
   0  21   3   -4.82    4.29
   0  21   3   -6.02    6.32
   0 -21   4   10.91    3.13
   0 -21   4   14.02    5.95
   0 -21   4    8.97    3.39
   0  21   4    8.18    2.67
   0  21   4   12.97    5.33
   0  21   4   16.49    6.68
   0 -21   5   -5.80    4.35
   0 -21   5   -0.44    2.20
   0  21   5   -1.86    2.44
   0  21   5    4.80    5.51
   0  21   5   -3.54    3.90
   0 -21   6   32.89    7.15
   0 -21   6   25.20    5.16
   0  21   6   37.59    8.87
   0  21   6   37.67    8.64
   0 -21   7    7.47    4.75
   0  21   7    3.80    3.52
   0 -21   8   25.83    7.25
   0 -22  -7   -3.74    4.66
   0  22  -7   -3.01    6.50
   0 -22  -7    1.85    3.84
   0  22  -6  377.10   25.15
   0 -22  -6  331.36   23.60
   0 -22  -6  318.38   24.18
   0  22  -5    2.25    4.13
   0 -22  -5    0.66    4.39
   0 -22  -5   -2.57    4.77
   0 -22  -4  350.49   22.75
   0  22  -4  351.66   22.13
   0 -22  -4  341.88   22.76
   0 -22  -3   -0.47    4.00
   0  22  -3   -3.64    4.89
   0 -22  -3   -3.35    3.96
   0  22  -3    1.05    1.55
   0 -22  -2  309.88   20.29
   0  22  -2  326.40   18.68
   0 -22  -2  337.66   20.18
   0  22  -2  343.84   16.31
   0  22  -2  367.33   15.16
   0 -22  -1    3.47    4.32
   0  22  -1   -2.66    2.90
   0  22  -1   -0.52    1.98
   0  22  -1    1.88    2.10
   0 -22   0  812.14   30.58
   0  22   0  784.32   24.99
   0  22   0  799.71   19.73
   0  22   0  805.44   25.77
   0  22   1   -1.56    2.44
   0 -22   1   -3.65    4.45
   0 -22   1    3.01    2.44
   0  22   1    0.44    3.06
   0 -22   2  371.97   20.53
   0 -22   2  302.64   21.63
   0  22   2  362.10   13.73
   0  22   2  394.37   12.55
   0  22   2  344.18   19.32
   0 -22   2  324.19   15.30
   0 -22   3   -2.63    4.72
   0  22   3    0.98    1.03
   0  22   3    0.38    1.20
   0 -22   3    1.17    2.89
   0  22   3    0.76    3.28
   0  22   3   -1.79    5.26
   0 -22   4  532.53   26.59
   0 -22   4  512.39   20.39
   0  22   4  559.52   16.50
   0  22   4  486.82   27.50
   0  22   4  538.99   27.45
   0 -22   5    0.17    3.86
   0 -22   5    2.26    2.50
   0  22   5    0.11    3.78
   0  22   5    6.57    6.01
   0 -22   6  451.91   24.26
   0  22   6  412.44   25.64
   0  22   6  425.55   27.35
   0 -22   7    3.38    4.75
   0  22   7    0.17    4.39
   0  22   7    0.33    5.18
   0 -23  -7   -4.24    5.24
   0 -23  -7   -8.02    5.75
   0  23  -6   27.76    8.31
   0 -23  -6   22.65    7.23
   0 -23  -6   21.15    7.15
   0  23  -5   -5.88    5.31
   0 -23  -5   -8.73    5.46
   0 -23  -4   23.41    6.83
   0  23  -4   31.31    7.73
   0 -23  -4   16.95    6.84
   0 -23  -3    1.85    3.22
   0  23  -3   -5.46    4.64
   0 -23  -3   -3.38    4.00
   0  23  -3    1.38    1.78
   0 -23  -2   16.78    5.69
   0  23  -2   28.29    5.86
   0 -23  -2   23.10    6.57
   0  23  -2   29.35    4.77
   0 -23  -1    2.88    3.56
   0  23  -1   -4.48    3.86
   0  23  -1    0.45    1.60
   0  23  -1    0.14    2.40
   0 -23   0   54.46    8.70
   0  23   0   49.88    6.84
   0  23   0   50.10    5.06
   0  23   0   49.52    6.89
   0  23   1    0.18    1.97
   0 -23   1   -6.02    3.49
   0  23   1    1.07    2.68
   0 -23   1    0.74    2.45
   0 -23   2   38.19    7.21
   0 -23   2   27.20    7.00
   0  23   2   36.02    4.70
   0  23   2   31.48    3.86
   0 -23   2   28.19    4.80
   0  23   2   38.44    7.40
   0 -23   3   -0.93    4.37
   0  23   3    0.46    1.18
   0  23   3   -1.47    1.48
   0 -23   3    1.54    2.68
   0  23   3    1.15    3.83
   0  23   3   -2.55    5.00
   0 -23   4   15.67    6.46
   0 -23   4    8.86    3.69
   0  23   4   17.47    6.19
   0  23   4   12.80    6.61
   0 -23   5   -7.37    5.06
   0 -23   5    1.68    3.00
   0  23   5   -3.23    3.64
   0  23   5   -2.71    3.95
   0 -23   6   14.72    5.74
   0  23   6    9.42    6.24
   0  23   6   24.06    7.55
   0 -23   7   -2.03    3.36
   0  24  -6  416.22   26.79
   0 -24  -6  378.52   25.96
   0 -24  -6  365.07   26.64
   0  24  -5   -2.41    4.00
   0 -24  -5   -1.13    4.09
   0 -24  -5    2.73    4.10
   0 -24  -4  407.37   24.64
   0  24  -4  476.77   25.52
   0 -24  -4  415.55   26.09
   0  24  -3   -4.75    4.64
   0 -24  -3   -2.19    3.86
   0 -24  -3    1.90    3.81
   0  24  -3   -0.02    1.66
   0 -24  -2  270.67   18.69
   0  24  -2  273.52   17.22
   0 -24  -2  275.54   19.57
   0  24  -2  271.79   13.69
   0 -24  -1   -2.50    4.46
   0  24  -1   -2.03    2.79
   0  24  -1    1.42    1.69
   0  24  -1    0.76    2.02
   0 -24   0  434.44   23.27
   0  24   0  444.44   19.10
   0  24   0  437.87   14.73
   0  24   0  410.19   19.08
   0  24   1    0.44    2.40
   0 -24   1   -5.60    5.07
   0  24   1    0.31    3.30
   0 -24   2  325.81   20.32
   0  24   2  317.32   13.54
   0 -24   2  271.46   21.87
   0  24   2  321.92   10.99
   0  24   2  296.58   18.40
   0 -24   2  287.65   15.40
   0 -24   3   -7.02    5.64
   0 -24   3   -5.00    3.93
   0  24   3   -3.78    4.83
   0  24   3   -2.71    3.14
   0 -24   4  492.11   28.08
   0 -24   4  514.81   21.74
   0  24   4  533.98   30.69
   0 -24   5   -9.51    7.14
   0  24   5    2.13    5.26
   0  24   5    2.32    4.89
   0 -24   6  349.19   22.93
   0  24   6  392.76   26.71
   0  24   6  347.95   25.33
   0 -24   7   -1.74    3.61
   0  25  -6   32.25    8.90
   0 -25  -6   48.20   10.32
   0 -25  -6   41.92    9.74
   0 -25  -5   -0.66    4.14
   0  25  -5   -1.20    3.89
   0 -25  -5   -4.80    4.41
   0  25  -4   22.56    6.27
   0 -25  -4   22.94    7.20
   0 -25  -4   16.59    6.40
   0 -25  -3    5.69    4.13
   0  25  -3   -6.33    5.08
   0 -25  -3   -7.48    6.11
   0 -25  -2   30.25    7.45
   0  25  -2   25.00    5.72
   0 -25  -2   28.60    6.69
   0  25  -2   32.24    5.09
   0 -25  -1    0.04    3.65
   0  25  -1   -0.49    2.77
   0 -25  -1    1.10    3.55
   0  25  -1   -1.78    1.50
   0  25  -1   -0.95    2.38
   0  25   0   35.74    5.86
   0 -25   0   52.01    9.49
   0  25   0   45.66    7.22
   0  25   1   -0.95    2.50
   0 -25   1   -3.37    4.07
   0  25   1   -5.51    4.25
   0  25   2   37.92    4.85
   0 -25   2   31.62    9.42
   0 -25   2   41.24    8.09
   0  25   2   41.69    7.37
   0 -25   3    6.00    5.32
   0 -25   3   -0.81    3.16
   0  25   3   -3.10    4.80
   0  25   3   -3.82    4.35
   0 -25   4   14.14    6.95
   0 -25   4   17.13    4.82
   0  25   4   10.02    4.60
   0  25   4    8.47    4.62
   0 -25   5   -9.33    6.67
   0  25   5   -3.88    4.74
   0  25   5    3.81    4.18
   0 -25   6   23.19    6.41
   0  25   6   43.14    8.98
   0  25   6   25.02    7.79
   0  26  -5   -0.58    4.46
   0 -26  -5    5.38    5.37
   0 -26  -5    5.10    4.24
   0  26  -4  476.65   26.44
   0 -26  -4  474.45   27.62
   0 -26  -4  472.49   28.53
   0  26  -3   -2.75    3.65
   0 -26  -3    3.20    3.93
   0 -26  -3    6.61    4.54
   0 -26  -2  652.42   29.68
   0  26  -2  702.17   28.66
   0 -26  -2  680.60   31.54
   0  26  -2  726.14   22.98
   0  26  -1   -1.07    2.70
   0 -26  -1    5.90    4.78
   0 -26  -1   -5.40    4.76
   0  26  -1   -2.88    2.27
   0  26   0 1086.12   30.97
   0 -26   0 1142.98   38.68
   0  26   0 1106.87   32.59
   0  26   1    1.17    2.14
   0 -26   1   -0.39    3.78
   0  26   1   -0.52    3.16
   0 -26   2  536.65   31.28
   0  26   2  567.16   18.80
   0 -26   2  539.76   27.21
   0  26   2  512.13   25.05
   0 -26   3   -2.08    6.40
   0 -26   3    1.52    2.82
   0  26   3   -0.04    4.34
   0  26   3   -4.00    5.00
   0 -26   4  376.09   26.18
   0  26   4  433.53   29.43
   0 -26   5   -9.17    6.73
   0  26   5    7.57    5.10
   0  26   5   -4.08    6.08
   0 -26   6  372.87   25.47
   0 -27  -5   11.32    5.34
   0  27  -5   -1.03    4.64
   0 -27  -5   -1.06    4.08
   0 -27  -4   29.54    8.36
   0  27  -4   31.48    8.18
   0 -27  -4   35.88    8.50
   0  27  -3   -9.10    5.01
   0 -27  -3   -7.18    5.29
   0 -27  -3    1.37    5.80
   0 -27  -2   60.31   10.24
   0  27  -2   41.15    7.69
   0 -27  -2   45.90    9.11
   0  27  -2   54.59    6.80
   0 -27  -1   -0.73    3.41
   0  27  -1   -8.41    4.89
   0 -27  -1    6.09    3.11
   0  27  -1   -4.62    3.04
   0  27   0   69.14    8.41
   0 -27   0   60.80    9.25
   0 -27   0   59.31    9.92
   0  27   0   71.92    9.06
   0  27   1   -2.23    2.67
   0 -27   1   -5.27    4.49
   0  27   1   -4.28    3.44
   0 -27   2   74.71   12.61
   0  27   2   51.12    5.85
   0 -27   2   53.00    9.22
   0  27   2   70.27   10.05
   0 -27   3   -8.52    7.00
   0 -27   3   -1.83    2.66
   0  27   3   -0.89    5.25
   0  27   3   -0.09    3.50
   0 -27   4   24.13    8.73
   0  27   4   19.75    6.65
   0  27   4   10.65    6.15
   0 -27   5  -11.07    6.65
   0  27   5   -7.29    7.77
   0  27   5   -3.51    3.50
   0 -27   6   24.24    6.86
   0  28  -5   -8.26    5.40
   0 -28  -4  972.55   40.18
   0  28  -4 1098.01   40.93
   0 -28  -4 1033.00   43.03
   0  28  -3    5.76    4.22
   0 -28  -3   -2.06    4.98
   0 -28  -3   -7.57    5.65
   0  28  -2  938.07   34.11
   0 -28  -2  923.66   36.50
   0 -28  -2  925.78   37.78
   0 -28  -1   -1.58    3.49
   0  28  -1   -2.84    3.70
   0 -28  -1   -2.38    3.41
   0  28  -1   -0.78    2.38
   0 -28   0  958.63   34.52
   0  28   0  999.34   30.46
   0 -28   0 1019.91   37.74
   0  28   0 1029.04   32.35
   0  28   1   -2.49    2.37
   0 -28   1    0.83    3.17
   0 -28   1   -1.44    3.58
   0  28   1    1.75    3.41
   0 -28   2  867.33   30.41
   0 -28   2  960.98   43.11
   0 -28   2  876.71   35.62
   0  28   2  891.13   33.53
   0 -28   3   -1.82    3.36
   0 -28   3    4.16    5.92
   0 -28   3    2.29    3.29
   0  28   3   -2.87    4.02
   0  28   3    3.85    6.47
   0 -28   4  742.63   39.04
   0  28   4  796.27   41.19
   0 -28   5  -10.11    7.85
   0  28   5   -0.61    4.13
   0 -29  -4   35.17    9.20
   0  29  -4   24.56    6.52
   0 -29  -4   21.37    6.89
   0 -29  -3   -3.51    4.64
   0  29  -3   -6.36    5.24
   0 -29  -3   -1.68    5.00
   0 -29  -2   31.88    7.66
   0  29  -2   47.26    8.49
   0 -29  -2   42.88    9.16
   0  29  -1   -7.58    4.56
   0 -29  -1    1.63    3.59
   0 -29  -1   -2.82    4.27
   0  29  -1    1.44    2.59
   0  29   0   43.61    7.10
   0 -29   0   35.01    7.76
   0 -29   0   39.52    8.08
   0  29   0   48.18    7.58
   0  29   1    1.90    2.67
   0 -29   1   -6.39    4.48
   0 -29   1   -5.09    4.98
   0  29   1   -5.78    3.79
   0 -29   2   59.24   13.15
   0 -29   2   43.56    7.39
   0 -29   2   55.61    9.21
   0  29   2   58.58    9.15
   0 -29   3   -7.95    4.76
   0 -29   3    1.84    2.65
   0  29   3    0.55    3.42
   0  29   3    0.36    4.62
   0 -29   4   10.00    6.44
   0  29   4    7.12    7.01
   0  29   4   17.98    6.31
   0 -29   5  -11.03    6.38
   0  30  -4  249.39   20.03
   0 -30  -3    2.46    3.41
   0 -30  -3    1.85    4.05
   0  30  -2  299.45   19.70
   0 -30  -2  342.87   22.68
   0 -30  -2  304.96   22.75
   0  30  -1    2.35    3.06
   0 -30  -1    8.02    5.37
   0 -30  -1    0.74    3.21
   0  30  -1   -3.66    2.85
   0 -30   0  503.69   25.86
   0  30   0  501.64   22.54
   0 -30   0  551.04   28.67
   0  30   0  535.99   23.85
   0  30   1    6.48    3.10
   0 -30   1    2.92    3.87
   0  30   1    4.50    3.73
   0 -30   2  291.64   24.66
   0 -30   2  249.03   17.09
   0 -30   2  257.49   20.14
   0  30   2  265.40   18.96
   0  30   2  312.84   24.32
   0 -30   3   -2.22    3.08
   0 -30   3    3.61    6.24
   0  30   3   -2.31    4.16
   0  30   3    8.89    7.02
   0 -30   4  255.15   23.93
   0  30   4  340.16   23.67
   0 -31  -3    2.19    3.65
   0  31  -3   -2.28    4.67
   0 -31  -3   -4.00    4.50
   0  31  -2   48.11    8.68
   0 -31  -2   57.89   10.27
   0 -31  -2   63.04   11.04
   0  31  -1    1.91    2.84
   0 -31  -1   -2.77    3.79
   0 -31  -1   -1.65    3.56
   0 -31   0   58.68    9.70
   0  31   0   70.97    8.82
   0 -31   0   67.24   10.44
   0  31   0   74.68    9.32
   0 -31   1    3.92    3.34
   0 -31   1   -3.01    4.82
   0  31   1    1.15    2.97
   0 -31   2   94.03   14.70
   0 -31   2   48.46    8.10
   0 -31   2   65.85   10.65
   0  31   2   96.66   14.23
   0  31   2   71.70   10.07
   0 -31   3   15.66    8.49
   0  31   3    0.61    3.62
   0  31   3    9.63    6.89
   0  32  -3    0.83    3.46
   0  32  -2   78.93   10.94
   0 -32  -2   90.90   13.11
   0 -32  -2  102.41   13.65
   0 -32  -1   -2.38    4.62
   0  32  -1    1.27    3.08
   0 -32  -1    0.39    4.37
   0  32   0   95.77   10.34
   0 -32   0  111.61   13.35
   0 -32   0  124.07   14.55
   0  32   0  109.20   11.28
   0 -32   1    2.04    3.32
   0 -32   1    0.36    4.28
   0  32   1    9.18    4.91
   0 -32   2  106.32   11.61
   0 -32   2  135.84   18.17
   0 -32   2  131.25   14.72
   0  32   2  103.34   12.04
   0  32   2  130.51   16.59
   0  32   3   -3.71    4.56
   0  33  -2   33.30    6.86
   0 -33  -1    6.42    5.78
   0  33  -1    5.83    4.10
   0 -33  -1   -0.58    3.63
   0  33   0   36.85    6.47
   0 -33   0   36.14    8.33
   0 -33   0   36.63    8.29
   0  33   0   43.21    7.65
   0 -33   1    4.10    4.09
   0 -33   1    2.07    4.34
   0  33   1    3.13    3.58
   0 -33   2   48.86    8.43
   0 -33   2   55.51   10.12
   0  33   2   63.28    9.61
   0  33   3    3.00    3.63
   0  34  -2  197.93   16.94
   0 -34  -1    7.43    5.33
   0  34  -1   -2.15    3.65
   0 -34   0  241.83   19.28
   0 -34   0  250.66   20.56
   0 -34   1   -4.68    4.78
   0 -34   1   -3.35    3.71
   0  34   1   -3.54    3.75
   0 -34   2  152.82   15.93
   0  34   2  149.03   14.71
   0  35  -2   51.87    9.32
   0  35  -1   -6.98    5.02
   0 -35   0   79.06   11.92
   0 -35   1    0.04    3.60
   0 -35   1   -0.55    4.79
   0  35   1   -3.19    4.35
   0 -35   2   78.00   11.26
   0  35   2   67.61   10.73
   0 -36   1   -1.20    4.47
  -1   0 -10    0.20    3.40
   1   0  -9   -1.97    4.25
  -1   0  -9   -4.37    2.99
  -1   0  -9    2.94    3.36
   1   0  -9   -1.73    3.48
  -1   0  -8   -4.09    3.02
   1   0  -8   -2.15    1.74
   1   0  -8   -0.83    2.27
  -1   0  -8   -3.66    3.28
  -1   0  -8    0.65    3.31
   1   0  -8    3.37    3.89
   1   0  -8   -2.65    3.47
  -1   0  -8    1.21    2.43
   1   0  -7   -1.92    2.70
  -1   0  -7   -1.05    1.67
  -1   0  -7   -1.17    1.88
   1   0  -7    0.35    1.58
   1   0  -7   -1.99    3.09
  -1   0  -7    1.34    2.30
   1   0  -7   -1.73    2.56
  -1   0  -7    1.23    2.60
   1   0  -7    0.42    3.20
  -1   0  -7   -2.40    2.97
   1   0  -6   -3.54    2.59
  -1   0  -6    1.72    1.75
   1   0  -6   -0.50    1.35
  -1   0  -6   -0.85    1.80
   1   0  -6   -2.10    3.15
  -1   0  -6   -0.64    1.99
  -1   0  -6    1.62    2.77
   1   0  -6    0.10    2.21
   1   0  -6   -7.17    3.38
  -1   0  -6    4.17    2.31
  -1   0  -6   -3.51    2.78
   1   0  -5   -2.02    1.69
  -1   0  -5   -2.31    1.70
   1   0  -5    2.32    1.60
  -1   0  -5   -1.12    1.14
  -1   0  -5    1.96    2.43
   1   0  -5   -1.16    1.32
  -1   0  -5    0.97    2.26
  -1   0  -5    0.19    1.59
   1   0  -5   -0.45    2.20
  -1   0  -5   -2.55    2.09
   1   0  -5   -2.04    2.13
   1   0  -5   -1.63    1.99
  -1   0  -5   -2.71    2.25
  -1   0  -4    0.45    1.53
   1   0  -4   -0.08    1.31
   1   0  -4   -0.37    1.09
  -1   0  -4    0.33    1.27
  -1   0  -4   -2.03    1.38
  -1   0  -4   -1.10    1.91
   1   0  -4    2.46    1.60
  -1   0  -4   -1.52    1.70
  -1   0  -4   -1.58    2.04
   1   0  -4    2.61    1.46
  -1   0  -4   -1.90    1.67
   1   0  -4   -2.95    1.75
   1   0  -4   -1.16    2.09
  -1   0  -4    1.10    1.75
   1   0  -4   -0.24    1.16
   1   0  -4    2.05    1.74
   1   0  -4    1.84    1.84
  -1   0  -4    1.14    1.42
  -1   0  -4    0.58    1.49
  -1   0  -3   -0.15    1.22
   1   0  -3    0.60    1.08
   1   0  -3    0.96    1.00
   1   0  -3    0.05    0.98
  -1   0  -3    0.20    1.29
  -1   0  -3    0.20    0.90
  -1   0  -3    2.17    1.82
  -1   0  -3    2.31    1.45
  -1   0  -3    1.49    1.61
   1   0  -3    0.37    1.19
  -1   0  -3   -2.62    1.94
   1   0  -3   -0.33    1.61
   1   0  -3    0.55    1.39
  -1   0  -3   -1.62    1.57
  -1   0  -3    0.73    1.26
   1   0  -3    0.38    1.68
   1   0  -3   -0.85    1.38
  -1   0  -3   -1.17    1.55
   1   0  -3    2.60    1.41
   1   0  -2   -1.06    0.97
  -1   0  -2    0.48    0.99
   1   0  -2   -0.26    0.96
  -1   0  -2   -0.16    0.86
   1   0  -2    1.54    1.06
  -1   0  -2   -0.15    1.01
  -1   0  -2   -0.80    1.27
   1   0  -2    0.03    1.48
   1   0  -2    1.48    1.21
   1   0  -2    2.34    1.44
  -1   0  -2   -0.69    1.37
  -1   0  -2    1.76    1.24
   1   0  -2    0.06    0.85
  -1   0  -2    2.44    1.51
   1   0  -2    0.14    1.11
  -1   0  -2    0.45    1.03
  -1   0  -2   -0.82    1.05
   1   0  -1    0.83    0.72
   1   0  -1   -0.28    0.54
  -1   0   1    0.47    0.59
  -1   0   1    0.04    0.51
   1   0   1   -0.56    0.67
   1   0   1    0.72    0.67
  -1   0   1   -0.06    0.52
  -1   0   1    0.41    0.87
   1   0   1   -0.76    0.92
   1   0   1   -0.18    0.72
  -1   0   2    0.04    0.63
  -1   0   2    0.85    0.99
  -1   0   2   -0.06    1.13
   1   0   2   -0.37    1.33
  -1   0   2    0.20    1.46
  -1   0   2    0.00    1.65
   1   0   2   -1.14    1.98
   1   0   2    0.16    1.31
  -1   0   2   -0.59    1.10
   1   0   2    2.34    1.47
   1   0   2   -0.20    1.13
  -1   0   3    1.97    1.01
  -1   0   3   -0.18    1.53
  -1   0   3    0.86    0.95
   1   0   3   -1.28    1.67
  -1   0   3   -1.21    2.10
  -1   0   3   -0.35    1.48
   1   0   3    0.60    1.69
   1   0   3   -0.77    1.87
  -1   0   3    1.37    1.51
   1   0   3    0.23    1.34
   1   0   3    0.77    1.36
  -1   0   4   -0.37    1.43
   1   0   4    0.32    1.43
  -1   0   4   -0.13    1.19
   1   0   4    0.33    1.77
  -1   0   4    3.08    2.10
   1   0   4    0.40    2.31
  -1   0   4    0.73    1.88
   1   0   4    2.17    1.71
  -1   0   4    0.31    1.85
   1   0   4   -1.61    1.75
  -1   0   5   -1.59    2.21
   1   0   5    0.59    1.95
  -1   0   5    2.89    2.65
   1   0   5   -8.07    3.95
   1   0   5   -0.10    1.88
  -1   0   5    0.92    2.12
   1   0   5    0.06    1.82
   1   0   5    0.01    2.03
  -1   0   5   -0.46    2.07
  -1   0   6   -3.93    3.20
  -1   0   6    0.84    2.55
   1   0   6    1.35    2.45
   1   0   6   -6.71    4.10
  -1   0   6    4.02    2.86
  -1   0   7    1.03    2.85
   1   0   7    5.31    3.37
  -1   0   7   -1.56    3.76
   1   0   7    0.75    3.26
   1   0   8   -2.88    4.38
  -1   0   8   -0.30    3.31
  -1   0   8   -2.68    4.10
  -1   0   9   -8.59    6.17
  -1   0   9   -2.15    4.66
  -1  -1 -10    2.09    3.33
  -1   1 -10    4.01    3.37
  -1   1  -9   31.85    7.14
  -1  -1  -9   23.01    5.72
   1   1  -9   25.29    6.05
   1  -1  -9   21.30    5.55
   1  -1  -9   24.56    6.16
  -1  -1  -9   25.92    6.05
  -1   1  -9   23.51    5.57
   1   1  -9   24.71    5.87
  -1   1  -8    4.49    2.51
   1  -1  -8    5.28    2.11
  -1  -1  -8   10.05    3.73
   1  -1  -8    6.80    3.43
   1  -1  -8    6.43    3.19
  -1   1  -8    5.86    2.58
  -1  -1  -8    5.97    2.17
   1   1  -8    1.67    2.82
   1  -1  -8   11.38    4.68
   1   1  -8    7.77    4.18
  -1  -1  -8    7.57    2.76
  -1   1  -8   11.12    4.65
  -1  -1  -8    5.46    3.62
   1   1  -8   -1.40    3.30
   1  -1  -8    3.01    3.40
  -1   1  -8    0.61    3.21
   1  -1  -7   27.49    4.03
  -1  -1  -7   25.17    3.51
  -1   1  -7   25.89    3.22
   1   1  -7   30.44    3.96
   1  -1  -7   31.73    5.17
  -1  -1  -7   28.15    4.69
  -1   1  -7   32.35    4.75
   1   1  -7   25.67    4.23
   1   1  -7   30.60    5.74
  -1  -1  -7   27.06    4.51
  -1   1  -7   33.41    5.60
   1  -1  -7   22.86    4.59
  -1   1  -7   28.08    5.24
   1   1  -7   32.49    5.98
   1  -1  -7   40.59    6.70
  -1  -1  -7   20.10    4.51
  -1   1  -7   26.18    4.41
   1  -1  -7   28.52    5.20
  -1  -1  -7   24.90    4.53
   1   1  -7   28.74    5.33
  -1  -1  -6    5.73    1.90
  -1   1  -6    7.09    1.69
  -1  -1  -6    6.10    2.25
   1   1  -6   -1.16    2.55
   1   1  -6    5.51    2.10
  -1   1  -6    7.93    1.93
   1  -1  -6    1.60    2.53
   1  -1  -6    9.82    2.50
  -1   1  -6    4.95    2.50
   1   1  -6    0.55    3.90
   1  -1  -6    3.81    2.48
  -1  -1  -6    8.91    2.97
   1   1  -6    7.48    3.41
   1  -1  -6    0.95    2.69
  -1   1  -6    7.87    3.06
  -1  -1  -6    8.38    3.03
  -1   1  -6   10.53    3.35
   1   1  -6    6.61    2.91
   1  -1  -6    2.94    2.35
  -1   1  -6    8.13    2.90
  -1  -1  -6    2.42    2.38
  -1  -1  -6    5.60    2.88
   1   1  -6    5.84    2.44
  -1   1  -5    8.23    2.00
   1   1  -5   19.31    2.73
   1  -1  -5   17.94    2.84
   1   1  -5   14.65    2.80
  -1   1  -5   17.46    2.24
  -1  -1  -5   21.90    3.48
   1  -1  -5   18.33    3.06
  -1  -1  -5   16.71    3.43
   1   1  -5   19.48    3.19
  -1  -1  -5   18.40    2.61
   1  -1  -5   19.75    3.16
  -1   1  -5   22.45    4.18
   1   1  -5   19.59    3.71
   1   1  -5   19.05    3.49
  -1   1  -5   16.89    3.82
  -1   1  -5   20.17    3.59
   1  -1  -5   23.68    4.33
  -1  -1  -5   16.02    3.47
  -1  -1  -5   20.91    3.56
  -1   1  -5   16.45    3.02
  -1  -1  -5   19.10    3.48
   1  -1  -5   18.26    3.45
   1  -1  -5   16.31    3.53
   1   1  -5   17.63    3.60
  -1   1  -5   20.26    3.79
   1   1  -5   18.29    3.51
  -1  -1  -5   17.94    3.51
   1   1  -5   17.12    3.30
  -1  -1  -4    3.76    1.40
   1   1  -4    4.03    1.43
  -1   1  -4    3.67    1.23
   1   1  -4    4.58    1.50
   1  -1  -4    6.40    1.91
   1  -1  -4    2.87    1.54
  -1   1  -4    3.67    1.43
  -1   1  -4    4.30    1.94
  -1  -1  -4    3.45    1.77
  -1  -1  -4    4.42    1.66
  -1  -1  -4    5.44    1.85
   1   1  -4    1.14    1.15
   1  -1  -4    7.82    2.17
  -1   1  -4    7.50    2.07
  -1  -1  -4    6.39    2.23
  -1   1  -4    6.10    2.26
  -1  -1  -4    5.12    1.43
   1  -1  -4    4.19    2.07
  -1   1  -4    5.42    1.69
   1  -1  -4    7.20    1.96
   1   1  -4    8.30    2.23
   1   1  -4    8.84    2.75
  -1   1  -4    6.47    2.13
   1   1  -4    4.79    2.10
   1  -1  -4    4.64    2.05
  -1  -1  -4    8.07    2.28
  -1   1  -4    5.53    1.75
  -1  -1  -4    6.41    2.04
  -1  -1  -4    6.02    2.25
  -1   1  -4    4.26    1.90
  -1  -1  -4    3.62    2.11
   1  -1  -4    3.75    1.93
   1   1  -4    6.07    1.95
  -1   1  -4    5.13    1.99
   1   1  -4    6.00    2.07
   1  -1  -4    4.06    1.91
   1  -1  -4    4.90    1.62
  -1   1  -3    2.40    1.29
   1   1  -3    2.35    1.16
   1  -1  -3    2.94    1.63
   1   1  -3    4.03    1.35
   1  -1  -3   -0.04    1.17
  -1  -1  -3    2.85    1.42
   1   1  -3    1.85    1.27
  -1  -1  -3    1.21    1.19
  -1  -1  -3    1.86    1.36
  -1   1  -3    3.08    1.67
  -1  -1  -3    2.67    1.38
  -1   1  -3    2.01    1.66
  -1   1  -3    2.04    0.87
   1  -1  -3    0.82    1.27
  -1   1  -3    2.78    1.44
  -1  -1  -3    1.06    1.12
  -1  -1  -3    1.36    1.42
   1   1  -3    2.99    1.37
  -1  -1  -3    1.27    1.27
  -1   1  -3    2.29    1.48
   1   1  -3    0.55    1.29
   1  -1  -3    3.95    1.85
   1  -1  -3    3.36    1.52
   1   1  -3   -0.42    1.92
   1  -1  -3    1.16    1.53
  -1   1  -3    1.76    1.40
   1  -1  -3    5.16    1.71
  -1  -1  -3    1.39    1.12
  -1  -1  -3    2.91    1.61
  -1  -1  -3    3.35    1.69
  -1   1  -3    2.10    1.19
   1   1  -3    2.44    1.31
   1  -1  -3    1.53    1.55
   1  -1  -3    4.11    1.54
   1   1  -3    2.81    1.41
  -1  -1  -2    2.43    1.19
   1  -1  -2    1.98    1.15
   1   1  -2    1.99    0.88
   1   1  -2    2.24    0.85
   1   1  -2    2.86    1.18
  -1   1  -2    1.88    0.74
  -1   1  -2    3.09    1.28
  -1  -1  -2    0.98    1.18
  -1  -1  -2    1.70    1.02
  -1   1  -2    0.97    1.43
   1  -1  -2    1.75    0.94
   1  -1  -2    2.01    1.12
  -1   1  -2    2.68    1.71
  -1  -1  -2    4.80    1.72
   1   1  -2    3.26    1.57
   1  -1  -2    2.16    1.59
   1  -1  -2    2.80    1.44
   1   1  -2    1.90    1.17
   1   1  -2    2.60    1.62
  -1  -1  -2    1.81    1.21
  -1  -1  -2    1.18    1.14
  -1   1  -2    0.12    1.00
   1  -1  -2    2.85    1.07
  -1   1  -2    2.52    1.30
   1  -1  -2    2.76    1.57
  -1  -1  -2    3.16    1.15
   1   1  -2    3.81    1.31
  -1   1  -2   -0.23    1.04
   1  -1  -2    1.12    1.04
  -1  -1  -2    0.81    1.23
   1  -1  -2    0.38    1.40
   1   1  -2    3.64    1.19
  -1  -1  -2    1.51    1.45
  -1  -1  -1    2.57    0.87
  -1   1  -1    3.91    1.23
   1  -1  -1    0.28    0.81
   1  -1  -1    2.20    0.92
   1   1  -1    1.81    0.95
   1   1  -1    0.02    0.68
   1   1  -1    2.13    0.93
   1   1  -1    2.10    0.64
   1  -1  -1    2.02    0.86
  -1   1   1    0.94    0.79
   1   1   1    1.16    0.71
  -1  -1   1    1.17    0.47
  -1  -1   1    0.53    0.46
   1   1   1    0.99    0.49
   1   1   1    1.32    0.73
  -1   1   1   -0.15    0.74
   1  -1   1    0.92    0.80
   1  -1   1    2.66    0.81
  -1   1   1    1.59    0.72
   1   1   1    1.35    0.93
  -1  -1   1    1.66    0.97
  -1  -1   1    1.16    0.77
   1  -1   1    1.14    0.54
  -1   1   1    0.56    0.94
  -1   1   1    0.80    0.53
   1   1   1    1.54    1.26
  -1   1   1    2.82    1.06
   1   1   1    1.35    0.55
   1   1   1    2.02    0.72
  -1   1   2    0.68    0.77
  -1  -1   2    1.21    0.97
   1   1   2    2.15    1.34
  -1  -1   2    0.98    0.80
   1  -1   2    0.03    1.19
  -1   1   2    1.22    1.04
   1   1   2    0.74    1.66
   1  -1   2   -0.08    2.08
  -1   1   2    0.37    1.16
  -1  -1   2   -1.31    1.43
  -1   1   2    1.77    1.50
   1  -1   2    0.64    1.13
  -1  -1   2   -0.44    1.68
  -1   1   2   -0.23    1.64
   1   1   2    2.77    1.66
   1   1   2    1.03    0.95
   1  -1   2    1.06    1.03
   1   1   2   -0.83    1.43
   1   1   2    1.46    1.42
  -1  -1   2    1.41    1.25
   1  -1   2    1.14    1.31
  -1   1   2    1.11    1.14
  -1   1   2    1.58    1.26
  -1   1   3    2.91    1.02
  -1  -1   3   -0.52    1.17
  -1   1   3    0.51    1.07
  -1  -1   3    2.79    1.10
   1   1   3    1.43    1.63
   1  -1   3    2.76    1.57
  -1   1   3    3.95    2.03
   1  -1   3    1.31    2.12
  -1  -1   3    1.44    1.72
   1   1   3    2.53    1.93
  -1  -1   3    1.96    2.20
  -1   1   3    4.96    1.95
   1   1   3    0.63    1.77
   1  -1   3    1.07    1.56
  -1  -1   3    4.20    1.94
  -1   1   3    2.64    1.64
  -1   1   3    3.92    1.75
   1  -1   3    2.72    1.39
   1  -1   3    3.01    2.01
   1   1   3    3.83    1.80
   1   1   3    1.99    1.43
  -1   1   4    3.86    1.37
  -1   1   4    2.66    1.44
   1   1   4    3.86    1.82
  -1  -1   4    2.41    1.45
  -1  -1   4    2.79    1.31
   1  -1   4    4.76    2.18
  -1   1   4    6.57    2.77
   1  -1   4    2.10    2.42
   1   1   4    0.89    1.97
   1   1   4    5.05    2.71
  -1   1   4    6.02    2.46
  -1  -1   4    2.20    2.09
  -1  -1   4    3.75    2.05
   1  -1   4    3.03    1.78
  -1  -1   4    5.64    2.22
  -1   1   4    3.54    1.53
   1   1   4    6.20    2.46
   1   1   4    6.20    2.34
   1  -1   4    3.85    1.94
   1  -1   4    3.79    1.54
  -1  -1   5   12.41    2.52
  -1  -1   5   23.65    3.41
   1  -1   5   15.02    3.27
   1  -1   5   14.40    3.54
  -1   1   5   20.11    3.97
  -1  -1   5   19.57    3.81
   1   1   5   14.95    3.82
   1  -1   5   19.39    3.82
   1   1   5   19.90    3.76
  -1  -1   5   20.88    4.58
  -1   1   5   14.18    3.72
   1   1   5   19.14    3.52
   1   1   5   22.20    3.95
   1  -1   5   16.24    2.96
  -1   1   5   15.72    3.20
   1  -1   6    8.22    3.17
  -1   1   6    3.00    2.39
  -1  -1   6    3.14    2.66
  -1  -1   6    4.86    3.06
   1   1   6    2.34    2.39
   1  -1   6    2.92    3.53
   1   1   6    0.98    3.33
   1  -1   6    4.29    2.89
  -1   1   6    3.32    2.47
   1   1   6    6.06    2.87
  -1   1   6    9.39    3.26
   1   1   6    4.37    2.28
   1  -1   7   33.45    5.93
   1   1   7   31.34    6.21
   1  -1   7   24.81    5.95
  -1   1   7   26.78    6.14
  -1  -1   7   26.19    6.19
   1   1   7   24.67    5.12
  -1   1   7   29.95    5.76
  -1  -1   7   31.68    5.81
  -1  -1   8    1.56    3.23
  -1   1   8    7.28    3.40
   1   1   8    6.63    4.23
  -1  -1   8    6.17    3.35
  -1   1   8    0.37    3.72
   1  -1   8    1.25    3.73
  -1  -1   9   27.02    7.75
  -1  -1   9   17.86    5.42
  -1   1   9   21.22    6.87
  -1   1   9   18.35    5.39
  -1  -2 -10    5.16    3.55
  -1   2 -10    9.48    3.97
   1  -2  -9   -3.77    4.24
   1   2  -9    5.60    3.95
  -1   2  -9    3.95    3.85
  -1  -2  -9    4.03    3.98
   1  -2  -9    0.74    3.03
  -1  -2  -9    4.15    3.33
  -1   2  -9    0.33    3.72
   1   2  -9    4.03    3.36
   1  -2  -8    7.04    2.84
   1  -2  -8   12.84    4.27
  -1  -2  -8    5.46    3.03
  -1   2  -8    5.26    2.16
   1   2  -8    6.91    4.02
  -1   2  -8    4.76    3.30
   1  -2  -8    7.10    2.87
  -1  -2  -8    2.53    1.89
  -1  -2  -8   10.10    4.02
   1   2  -8    5.84    4.04
  -1   2  -8    6.62    4.40
   1  -2  -8    6.63    2.80
  -1  -2  -8   11.63    4.24
  -1   2  -8    3.12    2.57
   1  -2  -8   11.62    4.12
   1   2  -8    2.04    2.70
  -1   2  -7    1.79    1.26
   1  -2  -7    4.07    2.32
   1   2  -7    2.62    1.47
  -1   2  -7    2.09    2.30
   1  -2  -7    0.19    2.04
  -1  -2  -7    0.93    1.89
   1   2  -7    2.81    2.24
  -1  -2  -7    5.24    2.10
  -1  -2  -7    1.14    1.80
  -1   2  -7    5.95    3.72
   1   2  -7   -0.85    3.10
   1  -2  -7    3.93    2.19
  -1  -2  -7    2.49    2.10
   1   2  -7    5.05    3.30
   1  -2  -7   -1.40    2.70
  -1   2  -7    2.54    2.59
  -1   2  -7   -1.44    3.31
   1  -2  -7   -1.92    3.12
   1   2  -7    4.02    3.38
  -1  -2  -7    5.96    3.45
   1  -2  -6    1.45    2.82
   1   2  -6    4.82    1.38
  -1  -2  -6    4.74    2.28
  -1   2  -6    2.28    1.11
   1  -2  -6    4.69    1.76
   1   2  -6    2.42    1.51
  -1   2  -6    4.14    1.94
  -1   2  -6    6.96    3.22
   1   2  -6    1.04    3.94
  -1  -2  -6    3.66    1.61
   1  -2  -6    4.52    2.12
  -1  -2  -6    7.51    2.45
   1  -2  -6    3.13    2.51
  -1  -2  -6    2.68    2.50
   1   2  -6   -0.14    3.12
  -1   2  -6    3.68    2.54
   1   2  -6    6.20    2.71
  -1   2  -6    3.71    2.45
  -1  -2  -6    1.75    2.62
   1   2  -6    6.20    2.61
  -1   2  -6   10.04    3.12
   1  -2  -6    7.02    3.27
  -1   2  -5    1.70    1.33
   1  -2  -5    1.76    1.90
  -1   2  -5    4.11    1.18
   1   2  -5    3.54    1.61
   1   2  -5    2.72    1.29
   1  -2  -5    2.87    1.78
  -1  -2  -5    3.04    1.94
  -1   2  -5    3.93    2.10
  -1  -2  -5    1.89    1.89
   1  -2  -5    3.41    2.10
  -1  -2  -5    1.37    1.36
   1   2  -5    3.27    1.78
   1  -2  -5    3.10    1.94
   1   2  -5   -1.53    2.86
   1  -2  -5    1.14    2.44
  -1   2  -5    4.66    2.92
  -1  -2  -5    2.66    2.05
  -1  -2  -5    4.33    2.34
   1   2  -5    0.62    1.58
  -1   2  -5   -0.33    1.75
   1  -2  -5    2.06    2.05
   1   2  -5   -1.33    1.89
  -1   2  -5   -0.43    1.76
  -1  -2  -5   -0.58    2.27
  -1  -2  -5    1.33    1.86
   1   2  -5    5.36    2.88
   1  -2  -5    2.00    2.11
  -1   2  -5    1.13    2.08
   1  -2  -4    3.43    1.74
  -1  -2  -4    4.25    1.93
  -1   2  -4    3.55    1.09
   1   2  -4    3.18    1.35
   1   2  -4    4.54    1.47
  -1   2  -4    2.61    1.31
   1  -2  -4    3.15    1.52
  -1   2  -4    2.46    2.44
  -1  -2  -4    3.67    1.80
   1  -2  -4    4.08    1.85
  -1   2  -4    1.70    1.52
   1   2  -4    2.74    1.48
  -1  -2  -4    4.83    1.89
  -1  -2  -4    2.43    1.61
  -1  -2  -4    3.15    1.27
   1  -2  -4    3.25    1.37
  -1  -2  -4    5.35    2.25
  -1   2  -4    3.02    1.68
   1  -2  -4   -1.28    2.19
   1  -2  -4    3.08    1.82
   1   2  -4    5.03    2.07
  -1   2  -4    2.96    1.64
  -1  -2  -4    1.64    1.57
   1   2  -4    3.98    2.14
   1   2  -4    5.97    2.59
  -1   2  -4    3.96    1.78
   1  -2  -4    4.38    2.33
   1  -2  -4    0.66    1.46
   1  -2  -4    4.64    2.19
  -1  -2  -4    3.26    2.22
  -1  -2  -4    1.68    1.49
  -1   2  -4    3.62    1.41
   1   2  -4    2.87    1.65
  -1  -2  -4    3.51    1.86
   1   2  -4    3.11    1.67
  -1   2  -3    1.54    0.78
   1   2  -3    0.35    0.91
  -1  -2  -3   -0.26    1.86
   1  -2  -3    1.80    1.60
   1   2  -3    0.99    0.75
   1   2  -3    2.93    1.27
  -1   2  -3    2.48    1.30
   1  -2  -3    0.81    1.28
  -1  -2  -3    0.19    1.38
  -1  -2  -3    2.28    1.36
  -1   2  -3    0.07    1.82
   1  -2  -3    0.83    1.26
  -1  -2  -3    4.74    1.73
  -1  -2  -3    4.24    1.46
   1  -2  -3    2.73    1.63
   1  -2  -3    1.85    1.87
  -1  -2  -3    0.82    1.55
  -1  -2  -3    3.28    1.79
   1  -2  -3    5.19    2.37
   1   2  -3   -1.85    1.76
  -1   2  -3    1.62    1.92
  -1   2  -3    4.01    1.45
   1   2  -3    5.58    2.28
   1   2  -3    1.45    1.30
   1   2  -3    3.18    1.43
  -1   2  -3   -0.09    1.14
  -1   2  -3    1.65    1.22
  -1  -2  -3    0.38    1.49
   1  -2  -3    3.17    1.55
   1  -2  -3    2.40    1.54
   1  -2  -3    1.89    1.63
  -1  -2  -3    2.72    1.40
  -1  -2  -3   -0.46    1.71
   1   2  -3    1.33    1.11
  -1  -2  -2    1.79    1.22
   1   2  -2    1.29    0.91
   1   2  -2    1.77    0.64
   1  -2  -2   -0.31    1.57
   1  -2  -2    2.78    1.23
  -1   2  -2    2.72    1.73
  -1   2  -2    1.11    1.31
   1  -2  -2    1.73    1.27
  -1  -2  -2    3.83    1.60
   1   2  -2    2.05    1.25
  -1  -2  -2    0.79    0.90
   1   2  -2    0.00    1.26
   1  -2  -2    0.26    1.24
  -1  -2  -2    1.80    1.16
   1  -2  -2    2.25    1.47
   1  -2  -2    0.98    1.28
  -1  -2  -2    0.56    1.38
  -1   2  -2    0.36    0.85
   1   2  -2    2.17    1.51
  -1   2  -2    2.93    1.85
  -1  -2  -2    1.76    1.21
  -1  -2  -2   -2.14    1.92
  -1  -2  -2    3.32    1.53
   1   2  -2    0.56    0.97
   1  -2  -2    6.30    1.82
   1  -2  -2    0.46    1.16
  -1   2  -2    0.51    0.94
   1  -2  -2    3.13    1.52
  -1  -2  -2    1.46    1.23
  -1   2  -2    0.48    1.12
   1  -2  -1    3.20    1.67
  -1  -2  -1    1.92    1.02
   1   2  -1    0.74    0.65
  -1   2  -1    3.94    1.64
  -1   2  -1    1.75    0.84
   1  -2  -1    2.92    1.19
   1   2  -1    2.26    1.12
   1  -2  -1    0.29    0.76
   1  -2  -1    1.93    0.80
   1   2  -1   -0.08    0.82
   1  -2  -1    0.40    0.82
   1  -2  -1    0.81    0.86
  -1  -2  -1   -0.20    1.36
   1  -2  -1    2.31    1.01
   1   2   1    1.62    0.71
  -1  -2   1    3.20    0.75
  -1   2   1    1.11    1.13
   1  -2   1    2.74    1.00
  -1  -2   1    1.64    0.70
   1  -2   1    1.55    0.96
  -1   2   1    1.08    0.80
   1   2   1    2.20    0.86
   1   2   1    1.10    0.57
  -1   2   1    0.96    1.04
  -1  -2   1    1.58    0.98
   1  -2   1    0.54    0.33
  -1   2   1    1.14    0.74
  -1  -2   1    2.21    0.79
  -1   2   1    1.77    0.92
   1   2   1    2.20    0.94
  -1   2   1    1.98    0.85
  -1   2   1    0.92    0.73
   1   2   1    2.03    0.80
   1   2   1    1.46    1.69
   1   2   2    2.39    1.31
  -1  -2   2    1.29    0.89
  -1   2   2    4.18    1.26
   1  -2   2    2.52    1.58
  -1   2   2    2.59    1.34
  -1  -2   2    2.12    1.15
  -1   2   2    1.46    1.52
  -1   2   2    4.83    2.01
  -1   2   2    1.84    1.32
   1   2   2    1.38    1.40
   1  -2   2    1.08    1.93
   1  -2   2    4.59    1.38
  -1  -2   2    2.19    2.08
  -1  -2   2    0.27    1.34
   1   2   2   -0.08    1.67
  -1   2   2    2.57    1.28
   1   2   2    3.65    1.92
  -1   2   2    1.30    1.38
   1  -2   2    2.31    0.89
   1   2   2    2.18    1.17
  -1   2   2    2.73    1.25
   1   2   2    2.21    1.34
   1   2   3    1.46    1.19
  -1   2   3    1.35    1.06
   1  -2   3    0.75    1.44
  -1  -2   3    1.16    1.20
  -1  -2   3    1.10    0.91
  -1   2   3    0.64    1.35
   1  -2   3    1.01    1.31
  -1  -2   3   -1.37    2.15
  -1   2   3    6.79    2.60
  -1   2   3   -0.13    1.97
   1  -2   3    0.44    2.05
  -1   2   3    0.45    1.29
  -1  -2   3    1.92    1.55
   1   2   3    0.41    1.56
   1   2   3   -1.42    2.19
   1  -2   3    0.80    1.15
   1   2   3    3.54    2.01
  -1   2   3    3.79    2.11
   1   2   3    3.39    1.99
  -1   2   3   -0.26    1.62
  -1   2   4    3.52    1.24
  -1  -2   4    5.96    1.51
  -1   2   4    2.79    1.32
  -1  -2   4    3.49    1.74
   1  -2   4    3.31    1.84
  -1  -2   4   11.43    3.24
  -1   2   4    7.27    2.80
   1   2   4    3.41    1.82
  -1   2   4    3.53    2.13
   1   2   4    1.79    2.03
  -1  -2   4    6.69    2.38
   1  -2   4    4.65    2.23
   1  -2   4    5.65    1.97
  -1   2   4    5.51    2.25
   1   2   4    2.73    1.93
  -1   2   4    5.72    2.18
   1  -2   4    3.72    1.59
   1   2   4    2.48    1.78
   1  -2   5   -0.62    2.12
  -1  -2   5   -0.16    1.58
  -1  -2   5    2.57    1.67
  -1   2   5    6.65    3.53
   1   2   5    1.22    2.27
   1  -2   5    0.99    1.87
  -1  -2   5    0.31    2.22
  -1   2   5    1.48    2.17
  -1  -2   5    0.89    2.15
   1  -2   5   -0.96    2.85
   1   2   5    0.61    2.54
  -1   2   5   -0.11    1.92
   1   2   5    2.13    2.06
   1   2   5    0.18    1.95
  -1  -2   6    5.89    2.75
   1  -2   6    5.19    2.61
   1  -2   6    4.93    2.19
  -1  -2   6    2.64    3.78
   1  -2   6    1.60    3.15
  -1  -2   6    9.14    3.58
  -1   2   6    0.41    2.43
   1   2   6    6.96    3.20
   1   2   6    2.45    3.05
  -1   2   6    1.83    2.36
  -1   2   6    9.67    3.11
   1   2   6    9.45    3.30
   1   2   6   10.75    3.01
   1   2   7    3.51    3.92
   1  -2   7    5.13    3.45
  -1  -2   7    0.54    3.41
  -1   2   7   -0.98    2.96
  -1   2   7    2.54    2.85
  -1  -2   7    3.73    3.18
   1  -2   7    0.61    2.75
   1   2   7    1.76    2.30
  -1   2   7    1.41    2.33
  -1  -2   8    2.75    3.54
  -1  -2   8    6.09    3.15
  -1   2   8    4.40    4.34
   1  -2   8    4.29    3.33
   1   2   8   -0.81    4.25
  -1   2   8    0.45    4.18
  -1   2   9   -2.00    6.47
  -1  -2   9    0.69    4.04
  -1   2   9   -6.67    5.18
  -1  -2   9    4.91    3.41
  -1  -2  10    4.40    3.41
  -1  -3 -10   -3.72    4.73
  -1   3 -10    5.49    4.52
   1   3  -9    5.24    3.77
  -1   3  -9   -2.87    3.15
  -1   3  -9   11.92    5.25
  -1  -3  -9    2.86    3.45
   1   3  -9    8.48    5.17
   1  -3  -9    0.94    3.33
   1  -3  -9   -3.27    4.26
  -1  -3  -9    7.28    3.97
  -1   3  -9   -1.07    3.62
   1   3  -9   -2.61    3.26
   1  -3  -8   -0.75    1.85
  -1   3  -8   -2.30    1.94
  -1  -3  -8    0.90    2.31
  -1  -3  -8    5.37    2.65
   1  -3  -8   -0.72    2.63
  -1   3  -8    6.52    4.02
   1   3  -8    0.01    2.82
  -1   3  -8    1.66    2.95
  -1  -3  -8   -1.96    2.89
   1  -3  -8    0.52    3.31
   1   3  -8    2.76    2.86
  -1  -3  -8   -4.88    3.46
   1  -3  -8   -5.16    3.91
   1   3  -8   -0.70    3.36
  -1   3  -8    4.42    2.75
   1  -3  -7    4.79    2.80
  -1  -3  -7    6.78    2.21
   1   3  -7    6.63    2.33
   1  -3  -7    5.65    2.32
  -1  -3  -7    6.24    2.75
   1   3  -7    6.94    2.14
  -1   3  -7    7.49    2.54
  -1   3  -7    9.79    1.76
  -1  -3  -7    7.85    2.43
   1  -3  -7    5.68    2.63
   1   3  -7    6.09    3.63
  -1   3  -7    9.98    4.09
   1  -3  -7    4.99    2.44
   1   3  -7   14.31    4.16
  -1   3  -7    3.88    2.95
  -1  -3  -7    8.05    3.44
  -1   3  -7    7.00    2.64
   1   3  -7    4.03    2.69
  -1  -3  -7    4.61    3.11
   1  -3  -7   10.38    3.21
   1   3  -6    0.70    1.42
   1   3  -6    0.77    1.34
  -1  -3  -6    1.22    1.89
  -1   3  -6    1.08    0.90
  -1   3  -6    2.82    1.54
   1  -3  -6   -0.44    2.00
   1  -3  -6    2.26    1.88
  -1  -3  -6    0.69    1.97
   1   3  -6   -2.98    3.75
  -1   3  -6   -0.02    2.52
   1  -3  -6    0.39    1.98
  -1  -3  -6    1.11    1.62
   1  -3  -6   -0.27    2.52
  -1   3  -6    1.79    2.47
  -1  -3  -6   -0.01    2.06
   1   3  -6    2.56    3.14
   1   3  -6   -4.62    3.15
   1  -3  -6   -3.17    2.75
  -1   3  -6   -2.41    2.49
  -1  -3  -6   -0.30    2.54
  -1   3  -6   -1.47    2.48
   1   3  -6   -0.77    2.35
   1  -3  -5   26.87    3.74
   1  -3  -5   29.86    4.30
   1   3  -5   30.79    3.31
  -1  -3  -5   33.61    4.43
  -1   3  -5   25.45    3.27
   1   3  -5   27.43    2.90
  -1   3  -5   26.97    2.27
   1  -3  -5   29.95    4.08
  -1   3  -5   30.83    5.11
   1  -3  -5   29.55    4.08
   1   3  -5   33.16    4.51
  -1  -3  -5   28.00    3.42
  -1  -3  -5   28.66    3.74
   1   3  -5   32.77    4.41
  -1   3  -5   28.68    3.91
  -1  -3  -5   30.81    4.12
   1   3  -5   25.95    4.44
  -1   3  -5   22.69    4.02
  -1  -3  -5   25.90    4.15
   1  -3  -5   28.09    4.44
   1  -3  -5   28.40    4.21
  -1  -3  -5   24.77    4.78
   1  -3  -5   25.29    4.39
  -1   3  -5   23.27    3.87
  -1   3  -5   28.08    3.83
  -1  -3  -5   27.96    4.09
   1   3  -5   29.68    4.14
   1  -3  -4    5.64    1.95
  -1   3  -4    8.01    1.80
  -1   3  -4    5.12    0.99
   1   3  -4    6.30    1.50
   1   3  -4    7.10    1.37
  -1  -3  -4    6.73    2.04
  -1  -3  -4    7.14    1.93
  -1   3  -4    4.94    2.37
   1  -3  -4    2.90    1.62
   1   3  -4    6.50    1.82
  -1  -3  -4    4.96    1.48
   1  -3  -4    8.81    2.21
  -1  -3  -4    2.81    1.44
  -1   3  -4    5.04    1.97
  -1   3  -4    8.14    2.06
  -1   3  -4    6.76    2.33
   1   3  -4    3.89    2.07
  -1  -3  -4    8.69    2.24
   1   3  -4    4.23    1.82
   1  -3  -4    5.24    1.94
   1  -3  -4    8.04    2.05
   1  -3  -4    8.15    2.66
  -1  -3  -4    5.69    2.02
   1   3  -4    8.66    2.93
  -1  -3  -4    7.61    2.18
   1  -3  -4    5.98    2.52
  -1   3  -4    6.58    1.80
  -1  -3  -4    7.87    2.39
   1   3  -4    6.00    1.83
   1   3  -4    6.11    1.92
  -1  -3  -4    8.86    2.23
  -1   3  -4    6.47    2.04
   1  -3  -4    6.61    2.39
  -1  -3  -4    5.09    2.08
   1  -3  -4    7.19    2.32
  -1   3  -3   72.43    2.48
   1   3  -3   68.55    3.08
  -1  -3  -3   64.71    4.93
   1  -3  -3   58.77    4.90
   1   3  -3   67.85    3.50
   1  -3  -3   67.82    4.92
  -1  -3  -3   75.49    5.04
   1  -3  -3   65.29    4.38
  -1  -3  -3   68.19    3.59
  -1  -3  -3   61.46    4.81
  -1   3  -3   62.17    5.69
   1   3  -3   69.77    4.55
  -1   3  -3   74.57    5.08
  -1   3  -3   73.79    4.37
  -1   3  -3   78.29    6.17
   1  -3  -3   71.62    5.22
   1  -3  -3   69.89    5.23
  -1  -3  -3   71.87    4.75
   1   3  -3   75.64    5.86
   1  -3  -3   63.63    4.82
  -1  -3  -3   69.65    5.01
   1   3  -3   68.49    4.70
  -1  -3  -3   70.50    5.29
  -1   3  -3   66.77    4.74
  -1   3  -3   70.80    4.29
  -1  -3  -3   70.06    4.95
   1  -3  -3   72.95    5.20
   1  -3  -3   68.92    4.82
   1   3  -3   67.14    4.43
  -1  -3  -3   66.70    4.80
  -1  -3  -3   72.20    6.27
   1   3  -3   64.20    4.27
   1  -3  -3   66.05    5.44
   1   3  -2    4.86    1.19
  -1  -3  -2    5.83    1.77
   1  -3  -2    5.45    2.36
  -1  -3  -2    3.26    0.88
   1   3  -2    3.42    1.22
  -1  -3  -2    2.80    1.47
  -1   3  -2    3.26    1.31
   1  -3  -2    4.31    1.80
  -1   3  -2    3.93    1.94
  -1  -3  -2    2.96    1.50
   1   3  -2    5.26    1.73
   1  -3  -2    5.50    1.86
  -1   3  -2    4.83    2.11
  -1  -3  -2    4.55    1.49
  -1   3  -2    2.76    1.04
   1  -3  -2    7.56    1.98
  -1  -3  -2    4.06    1.57
   1   3  -2    5.54    1.57
   1  -3  -2    4.74    1.64
  -1   3  -2    2.92    0.92
  -1  -3  -2   -2.18    2.15
   1  -3  -2    3.15    1.52
  -1  -3  -2    2.97    1.45
   1   3  -2    2.61    1.28
  -1  -3  -2    2.39    1.47
   1  -3  -2    4.43    1.40
   1  -3  -2    6.25    1.97
   1   3  -1   13.46    1.27
  -1  -3  -1    9.92    1.60
   1  -3  -1    5.96    2.11
  -1  -3  -1    9.57    1.55
   1   3  -1    8.71    1.26
  -1   3  -1   12.55    1.56
   1  -3  -1   12.38    1.85
   1  -3  -1    5.63    0.73
  -1   3  -1   14.29    2.24
  -1  -3  -1    4.96    0.81
  -1  -3  -1    5.30    0.99
   1   3  -1   13.40    1.74
   1  -3  -1    9.81    1.52
   1  -3  -1   10.54    1.62
   1   3  -1   10.63    1.45
  -1   3  -1   11.82    0.90
   1  -3  -1    9.78    1.69
   1  -3  -1    9.92    1.51
  -1  -3  -1   14.33    1.69
  -1  -3  -1   11.12    2.41
  -1   3   0    1.50    0.75
   1  -3   0    1.40    0.76
  -1  -3   0    2.25    0.75
   1  -3   0    1.82    1.02
   1   3   1   11.60    1.61
   1   3   1   13.69    1.69
  -1  -3   1   13.15    1.31
  -1   3   1   12.15    2.32
  -1   3   1   14.09    1.02
   1  -3   1   12.43    1.69
   1  -3   1   12.50    1.98
  -1  -3   1   12.18    1.38
  -1   3   1   11.08    1.63
  -1   3   1   14.14    1.75
  -1  -3   1   15.05    1.73
  -1  -3   1   16.97    1.99
  -1   3   1   14.02    1.76
   1   3   1   15.08    1.38
  -1   3   1   11.46    1.67
   1   3   1   13.00    1.31
   1   3   1   15.02    2.65
  -1   3   1   16.48    2.00
  -1   3   1   15.73    1.81
   1   3   1   11.76    1.66
  -1   3   1   15.49    1.69
   1   3   2    4.23    1.39
  -1  -3   2    1.97    0.81
  -1   3   2    0.57    1.11
  -1  -3   2    2.11    1.10
   1  -3   2    0.06    1.32
  -1   3   2    0.79    1.28
  -1   3   2    2.61    1.68
   1  -3   2    1.05    1.76
   1   3   2    3.23    1.63
   1   3   2    2.32    1.22
   1  -3   2    2.22    1.04
  -1   3   2    1.73    1.65
  -1  -3   2    2.14    1.56
  -1   3   2    2.69    1.28
  -1  -3   2    1.73    1.21
  -1   3   2    1.74    1.24
  -1   3   2    1.05    1.40
   1   3   2   -0.84    1.63
   1   3   2    3.40    1.36
   1   3   2    0.97    1.62
  -1   3   2    2.04    1.31
   1   3   3   72.23    4.73
  -1   3   3   69.32    4.42
  -1  -3   3   66.74    3.57
   1  -3   3   73.77    4.98
  -1   3   3   66.06    4.98
  -1  -3   3   65.73    4.31
  -1   3   3   70.88    5.45
   1  -3   3   69.92    6.14
   1   3   3   71.67    5.65
  -1   3   3   72.27    5.21
  -1  -3   3   68.54    4.88
  -1   3   3   74.23    5.74
   1  -3   3   70.18    4.58
  -1  -3   3   66.40    5.84
   1   3   3   73.47    5.64
   1   3   3   65.66    5.43
  -1   3   3   63.74    5.16
   1   3   3   75.05    5.24
   1   3   3   70.10    4.64
  -1   3   3   80.56    5.25
  -1   3   4    1.44    1.27
   1   3   4    4.50    1.42
   1  -3   4    3.68    1.71
  -1  -3   4    2.82    1.79
  -1  -3   4    3.34    1.17
   1  -3   4    2.35    2.62
  -1  -3   4    6.00    2.12
   1   3   4    5.92    2.72
  -1  -3   4    7.27    2.68
  -1   3   4    4.72    2.36
  -1   3   4    2.71    1.84
  -1   3   4    6.59    2.56
   1   3   4    1.51    2.20
   1  -3   4    3.03    1.93
   1   3   4    4.04    2.44
  -1   3   4    3.47    2.07
  -1   3   4    2.42    2.16
   1   3   4    4.03    1.79
  -1   3   5   23.44    3.08
  -1  -3   5   22.11    2.90
  -1  -3   5   24.88    3.74
   1  -3   5   25.27    3.99
   1   3   5   30.17    5.26
   1  -3   5   27.03    4.62
  -1   3   5   22.07    4.08
  -1  -3   5   21.84    3.86
  -1   3   5   26.45    5.14
   1   3   5   23.71    4.42
  -1  -3   5   21.84    4.88
   1  -3   5   28.10    4.30
  -1   3   5   31.71    4.63
   1   3   5   30.40    4.47
   1   3   5   32.13    4.75
  -1   3   5   24.07    3.99
  -1  -3   6   -1.00    2.15
   1  -3   6    2.02    2.21
   1  -3   6   -2.09    2.74
   1   3   6    0.47    2.71
   1  -3   6   -4.48    3.50
  -1   3   6    1.83    2.39
   1   3   6    3.23    3.33
  -1  -3   6    0.80    2.34
  -1  -3   6    0.83    3.28
  -1   3   6    0.30    2.56
   1   3   6    1.55    2.84
   1   3   6    1.77    2.09
  -1   3   6   -0.31    1.94
  -1  -3   7    7.45    3.46
   1  -3   7    3.55    2.63
   1  -3   7    8.94    4.20
  -1  -3   7   11.19    3.93
  -1  -3   7    3.25    3.44
  -1   3   7   -0.51    2.81
   1  -3   7    3.98    3.50
  -1   3   7    6.88    4.31
   1   3   7    3.57    3.58
   1   3   7    4.52    2.38
  -1   3   7    3.81    2.57
   1   3   7    7.14    3.60
   1  -3   8   -0.89    3.16
  -1  -3   8    1.11    4.15
  -1  -3   8    3.87    3.12
   1   3   8    8.04    5.37
  -1   3   8   -1.02    4.34
  -1   3   8    4.19    3.89
  -1   3   8    1.33    2.81
  -1   3   9   -2.19    4.11
  -1  -3   9   -6.75    5.29
  -1  -3   9   -5.87    4.31
  -1  -3  10   11.87    5.98
  -1  -4 -10   -4.81    4.93
  -1   4 -10   -2.22    3.59
   1   4  -9    6.30    4.78
  -1   4  -9   -2.61    4.25
  -1  -4  -9   -0.24    3.62
   1  -4  -9   -0.25    3.03
  -1   4  -9    0.96    3.10
   1   4  -9    2.47    3.63
  -1   4  -9   -5.17    4.37
   1  -4  -9   -2.09    3.56
  -1  -4  -9   11.26    5.01
   1   4  -9    1.48    3.65
   1  -4  -8    4.11    2.89
   1  -4  -8   10.75    3.43
  -1  -4  -8    8.31    2.85
  -1  -4  -8    7.46    3.50
   1   4  -8   16.59    5.22
  -1   4  -8    6.69    3.47
   1  -4  -8    4.67    3.29
  -1   4  -8    5.76    3.61
   1   4  -8   12.10    4.62
  -1  -4  -8   13.25    3.87
  -1  -4  -8    5.45    3.35
   1   4  -8    5.05    3.50
   1  -4  -8    7.92    3.81
  -1   4  -8    6.12    2.97
  -1  -4  -7   -2.93    2.12
  -1  -4  -7    2.38    2.71
   1  -4  -7    0.08    2.91
  -1   4  -7    4.64    2.45
  -1   4  -7    2.54    1.07
   1   4  -7    1.69    1.39
   1   4  -7   -0.28    1.62
   1  -4  -7    4.19    2.80
  -1  -4  -7   -0.09    1.66
   1   4  -7   -2.24    3.86
  -1   4  -7    1.00    2.99
   1  -4  -7    4.85    2.51
  -1  -4  -7    0.61    2.39
   1   4  -7   -2.61    3.95
  -1   4  -7    4.29    3.46
   1  -4  -7   -0.08    2.82
  -1   4  -7   -1.71    2.76
  -1  -4  -7    2.33    3.25
   1  -4  -7    1.22    2.73
   1   4  -7    5.00    3.45
  -1   4  -7    2.63    2.24
  -1  -4  -6   19.77    3.83
   1  -4  -6   19.87    4.33
   1   4  -6   17.01    2.99
  -1   4  -6   22.02    2.18
   1   4  -6   22.96    2.84
   1  -4  -6   15.48    2.89
  -1   4  -6   19.77    3.00
  -1   4  -6   15.70    4.80
   1   4  -6   13.93    3.91
  -1  -4  -6   21.17    3.08
   1  -4  -6   17.38    3.24
  -1  -4  -6   19.83    3.27
   1   4  -6   14.83    3.87
  -1  -4  -6   18.83    3.93
  -1   4  -6   21.93    4.51
   1  -4  -6   16.76    3.27
   1   4  -6   22.91    4.26
  -1   4  -6   21.39    4.52
   1  -4  -6   20.44    4.29
  -1   4  -6   15.13    3.60
  -1  -4  -6   17.31    3.56
   1  -4  -5    3.78    2.59
  -1   4  -5    2.78    0.84
  -1  -4  -5    4.80    2.15
   1   4  -5    3.25    1.36
  -1   4  -5    4.48    2.02
   1   4  -5    5.44    1.64
  -1   4  -5    4.02    3.10
   1  -4  -5    0.04    1.66
   1  -4  -5    0.79    1.68
   1   4  -5    1.80    1.68
  -1  -4  -5    1.10    1.38
   1  -4  -5    0.17    1.80
  -1  -4  -5    6.48    2.25
  -1  -4  -5    5.42    2.54
   1   4  -5   -0.13    2.27
   1   4  -5    1.37    1.40
   1  -4  -5    5.53    2.65
  -1  -4  -5    4.29    2.00
  -1   4  -5    4.07    1.86
  -1   4  -5    4.52    2.20
   1   4  -5    2.16    1.35
  -1  -4  -5    8.96    2.84
   1  -4  -5    3.39    2.36
   1  -4  -5    7.49    3.00
  -1  -4  -5    4.45    2.59
   1   4  -4    5.69    1.27
   1  -4  -4    1.39    2.08
   1   4  -4    8.01    1.56
  -1  -4  -4    6.41    2.29
  -1   4  -4    6.29    0.95
  -1  -4  -4    6.70    2.11
  -1   4  -4    6.87    1.94
   1  -4  -4    9.02    2.31
  -1  -4  -4    8.76    2.13
  -1  -4  -4    5.86    1.45
   1   4  -4    5.24    1.86
  -1   4  -4    4.35    2.86
   1  -4  -4    4.61    1.97
  -1  -4  -4    6.86    2.10
   1   4  -4    3.75    1.75
   1  -4  -4    7.57    2.05
  -1  -4  -4    4.09    2.04
   1  -4  -4    3.95    1.87
   1  -4  -4    8.76    2.25
  -1   4  -4    8.06    2.97
  -1  -4  -4    7.31    2.14
   1   4  -4    8.90    2.45
  -1   4  -4    6.48    2.00
  -1  -4  -4    5.04    2.52
  -1   4  -4    6.74    1.76
  -1   4  -4    4.68    2.02
   1  -4  -4    4.57    1.98
   1  -4  -4    9.95    2.46
  -1  -4  -4    7.84    2.19
   1   4  -4    4.59    1.36
  -1  -4  -4    8.11    2.45
   1   4  -4    8.01    2.01
   1  -4  -4    8.71    2.77
  -1  -4  -3    5.26    2.11
   1  -4  -3    2.05    1.69
   1   4  -3    3.18    1.00
  -1   4  -3    2.27    0.52
   1   4  -3    2.71    0.79
   1   4  -3    2.93    1.25
  -1  -4  -3    2.47    0.84
  -1   4  -3    1.08    2.21
  -1  -4  -3    1.43    1.13
   1  -4  -3    2.70    1.28
  -1  -4  -3   -0.23    1.71
  -1   4  -3    2.94    1.32
   1  -4  -3    3.68    1.99
   1   4  -3   -0.45    1.75
  -1  -4  -3    3.65    1.56
  -1  -4  -3    2.23    1.39
   1   4  -3    3.00    1.44
  -1  -4  -3    3.02    1.83
  -1   4  -3    4.22    1.30
   1  -4  -3    1.19    1.50
   1  -4  -3    3.64    1.56
  -1   4  -3    6.36    2.28
   1  -4  -3    1.08    1.07
   1  -4  -3   -1.73    1.95
  -1   4  -3    0.69    1.41
  -1  -4  -3    4.71    2.10
  -1  -4  -3    2.64    1.88
   1   4  -3    1.53    0.98
  -1   4  -3    2.68    0.95
   1   4  -3    1.39    1.17
   1  -4  -3    1.80    1.39
   1  -4  -3    1.49    1.43
  -1  -4  -3    3.80    2.40
   1  -4  -2   15.34    3.13
  -1  -4  -2   13.45    2.59
   1   4  -2   17.98    1.70
  -1  -4  -2   19.88    2.55
   1   4  -2   15.52    1.19
  -1   4  -2   16.05    2.32
   1  -4  -2   15.91    1.22
   1   4  -2   15.86    1.98
   1  -4  -2   17.59    2.69
  -1   4  -2   18.14    3.40
   1  -4  -2   19.10    2.63
  -1   4  -2   14.97    1.66
  -1   4  -2   18.94    3.01
   1  -4  -2   14.24    2.37
   1   4  -2   15.92    2.17
  -1  -4  -2   14.82    1.88
   1  -4  -2   17.92    2.19
   1   4  -2   13.81    2.49
  -1  -4  -2   14.24    2.58
  -1  -4  -2   16.16    2.04
  -1  -4  -2   13.27    3.04
   1  -4  -2   16.81    2.54
   1  -4  -2   16.65    2.67
   1  -4  -2   17.23    2.41
  -1   4  -2   18.97    1.47
  -1  -4  -2   17.41    2.23
  -1  -4  -1    2.38    1.40
  -1  -4  -1   -0.59    1.52
  -1   4  -1    1.72    0.93
   1   4  -1    2.27    1.02
   1  -4  -1    2.20    2.17
   1  -4  -1    0.84    1.21
   1  -4  -1    2.59    0.57
  -1   4  -1    3.03    2.06
   1  -4  -1    0.52    1.28
  -1   4  -1    2.28    1.14
   1   4  -1    1.54    0.99
   1  -4  -1    2.59    1.11
  -1  -4  -1    2.10    0.87
  -1  -4  -1    1.89    0.64
  -1  -4  -1    0.16    1.96
   1  -4  -1    1.90    1.32
  -1  -4  -1    2.42    1.19
   1  -4   0    1.23    0.95
  -1   4   0    0.07    0.92
   1  -4   0    0.19    1.18
  -1  -4   0    0.98    1.09
  -1  -4   0    0.27    0.97
  -1   4   0    0.10    0.68
   1  -4   0    1.70    0.80
   1   4   0    0.98    1.24
  -1  -4   1    2.85    0.92
  -1  -4   1    6.11    1.16
   1   4   1    5.83    1.35
  -1   4   1   -0.52    2.06
   1   4   1    2.91    1.30
   1  -4   1    6.90    2.01
  -1   4   1    3.56    0.68
  -1  -4   1    2.53    1.12
  -1   4   1    2.50    1.32
   1  -4   1    3.19    1.28
  -1  -4   1    4.73    1.37
  -1  -4   1    3.97    1.05
   1   4   1    4.42    0.87
  -1   4   1    2.29    1.15
   1   4   1    2.23    0.89
  -1   4   1    2.33    1.14
  -1   4   1    5.32    1.43
   1   4   1    2.59    1.19
  -1   4   1    5.21    1.64
  -1   4   1    4.16    1.21
   1   4   1    3.76    2.47
  -1  -4   2   23.46    1.87
   1   4   2   24.41    2.77
  -1   4   2   26.65    3.19
  -1  -4   2   24.16    2.56
   1  -4   2   23.33    2.71
  -1   4   2   21.84    2.83
   1  -4   2   24.97    2.12
  -1   4   2   27.66    3.22
  -1  -4   2   23.86    2.59
  -1  -4   2   27.23    3.13
   1   4   2   25.71    2.46
  -1   4   2   26.55    2.92
  -1   4   2   25.71    2.97
   1   4   2   22.51    2.53
   1   4   2   23.11    3.76
  -1   4   2   24.98    2.80
   1   4   2   26.84    2.96
  -1   4   2   24.29    3.28
   1   4   2   25.82    2.63
  -1   4   2   26.11    2.79
  -1  -4   3    2.10    1.02
   1   4   3    0.68    1.36
  -1   4   3    1.19    1.40
   1  -4   3    1.42    1.74
  -1  -4   3    1.19    1.33
   1   4   3    1.75    1.13
  -1   4   3    5.04    1.98
  -1   4   3    0.38    1.93
  -1  -4   3    0.65    1.57
   1   4   3   -0.46    1.88
   1  -4   3   -0.94    2.43
  -1   4   3    0.85    1.98
   1  -4   3    0.50    1.27
  -1  -4   3    2.80    2.60
   1   4   3    0.64    1.63
   1   4   3    0.01    1.02
  -1   4   3    0.73    1.62
  -1   4   3    1.86    1.19
   1   4   3   -0.51    2.15
  -1   4   3    3.89    2.35
   1   4   4    8.76    2.29
  -1   4   4    6.98    1.97
  -1  -4   4    8.97    2.23
  -1  -4   4    5.05    1.40
   1  -4   4    6.04    2.31
   1  -4   4    3.88    2.51
  -1  -4   4    8.33    2.44
  -1   4   4    6.47    2.76
  -1   4   4    7.48    2.86
  -1  -4   4    5.27    2.21
   1   4   4    7.31    2.85
   1  -4   4    8.31    2.33
  -1   4   4    7.55    2.17
  -1   4   4    4.71    1.73
  -1   4   4    8.35    2.68
   1   4   4    7.89    2.37
   1   4   4    7.90    2.30
   1   4   4    8.83    3.04
  -1   4   5    1.76    1.38
  -1  -4   5   -0.41    1.68
   1  -4   5    1.66    1.78
  -1  -4   5    2.48    1.31
   1   4   5    0.97    2.49
  -1  -4   5    3.72    2.75
  -1   4   5    0.17    2.35
  -1   4   5    0.24    2.49
   1  -4   5   -3.25    3.54
  -1  -4   5    3.61    2.06
   1  -4   5   -0.81    1.83
   1   4   5    2.07    2.30
   1   4   5    0.93    2.11
  -1   4   5    3.57    2.20
  -1   4   5    3.83    2.58
   1  -4   6   17.40    3.82
  -1  -4   6   15.21    3.44
  -1  -4   6   18.51    2.96
  -1  -4   6   20.01    4.91
  -1  -4   6   17.44    4.07
  -1   4   6   16.66    4.26
   1  -4   6   18.86    4.83
  -1   4   6   14.29    4.30
   1  -4   6   20.58    4.60
   1   4   6   17.80    4.77
  -1   4   6   19.00    4.15
   1   4   6   20.68    4.29
   1   4   6   21.38    4.41
   1  -4   7   -1.57    2.30
  -1  -4   7    3.68    3.50
  -1  -4   7   -1.88    3.92
  -1  -4   7    0.10    2.59
  -1   4   7   -4.12    4.46
   1  -4   7   -0.22    2.85
   1   4   7    8.72    5.10
  -1   4   7   -3.40    4.24
  -1   4   7    2.87    2.82
   1   4   7    3.04    3.19
   1   4   7   -0.84    2.21
   1  -4   8    3.83    2.48
  -1  -4   8    7.34    3.53
  -1  -4   8    9.23    4.71
  -1   4   8    7.98    3.78
  -1   4   8    4.57    4.36
   1   4   8    4.23    4.38
   1  -4   8    4.45    3.01
   1   4   8   15.95    5.19
  -1   4   8   12.21    4.78
  -1  -4   9    5.99    5.30
  -1  -4   9    0.28    3.69
   1  -4   9   -7.19    5.59
  -1   4   9   10.01    6.12
  -1  -4  10   -4.12    4.98
  -1   5 -10   -1.20    3.05
  -1  -5  -9    9.47    4.67
   1   5  -9    7.86    4.67
  -1   5  -9    1.07    3.38
   1  -5  -9   11.45    5.08
   1   5  -9   26.32    6.84
  -1   5  -9    8.31    4.19
  -1  -5  -9    8.77    3.73
  -1   5  -9    9.35    3.91
   1   5  -9   13.73    4.85
   1  -5  -9    8.67    3.70
  -1  -5  -8    7.89    2.98
  -1  -5  -8    0.81    2.51
   1  -5  -8    3.82    3.02
   1  -5  -8    1.08    1.97
   1   5  -8    5.39    2.97
  -1   5  -8    7.35    4.55
   1  -5  -8    6.64    3.77
  -1  -5  -8    5.82    3.30
   1   5  -8    8.80    4.37
  -1   5  -8   -0.50    3.29
   1   5  -8    2.33    2.87
  -1  -5  -8    3.48    2.60
   1  -5  -8    1.57    2.92
  -1   5  -8    2.63    2.94
   1  -5  -7    2.99    2.79
   1  -5  -7    2.74    2.04
   1   5  -7    2.83    1.46
  -1   5  -7    5.83    2.36
  -1  -5  -7    2.98    2.54
   1   5  -7    5.70    1.71
   1   5  -7   -0.76    4.11
   1  -5  -7    3.93    1.90
  -1  -5  -7    4.53    1.67
  -1  -5  -7    2.56    1.98
  -1   5  -7    2.05    3.33
  -1   5  -7    1.48    2.83
   1  -5  -7   -0.19    2.79
  -1  -5  -7    2.71    2.88
   1   5  -7    6.10    3.46
  -1   5  -7    5.45    2.35
  -1   5  -7    1.98    2.45
   1  -5  -7    1.32    2.75
  -1  -5  -7    5.03    2.81
   1   5  -7    4.72    3.19
   1   5  -6   14.59    2.16
  -1   5  -6   15.14    2.82
  -1  -5  -6    8.58    2.83
   1   5  -6   15.34    2.67
  -1   5  -6   14.52    1.52
   1  -5  -6   18.58    4.60
  -1  -5  -6   11.21    2.72
  -1  -5  -6   14.63    2.35
  -1   5  -6   20.31    5.33
   1  -5  -6   12.30    2.95
   1  -5  -6   18.89    3.19
   1   5  -6   10.02    3.64
   1   5  -6   19.07    4.55
  -1  -5  -6    9.95    3.05
  -1   5  -6   11.35    3.24
  -1  -5  -6   13.20    3.30
  -1   5  -6   16.22    3.68
   1  -5  -6   12.51    3.92
   1   5  -6   16.16    3.59
   1   5  -5   11.55    1.80
   1  -5  -5   12.85    3.52
  -1  -5  -5   10.81    2.94
   1   5  -5   11.22    1.81
  -1   5  -5   11.74    1.30
  -1   5  -5   15.19    2.61
  -1  -5  -5    8.03    1.61
   1   5  -5    7.12    3.32
  -1   5  -5    4.02    2.58
   1   5  -5   13.96    3.08
   1  -5  -5   10.22    2.50
  -1  -5  -5   11.22    2.73
   1  -5  -5    8.82    2.34
   1   5  -5    8.68    2.34
  -1   5  -5   11.71    2.55
   1   5  -5   10.39    2.86
  -1  -5  -5   12.76    2.98
   1  -5  -5    4.97    2.43
  -1  -5  -5   13.22    3.13
  -1  -5  -5   10.84    3.42
   1   5  -5   12.74    2.78
  -1   5  -5   13.91    2.94
   1  -5  -5   11.81    3.28
  -1  -5  -5   12.94    3.69
   1  -5  -4   22.52    4.02
   1   5  -4   20.04    2.12
   1   5  -4   21.64    2.06
  -1  -5  -4   21.29    3.70
  -1   5  -4   20.17    1.35
  -1   5  -4   20.82    3.26
  -1  -5  -4   17.58    1.88
   1   5  -4   17.86    2.86
  -1  -5  -4   20.85    3.30
  -1   5  -4   19.94    4.36
   1  -5  -4   14.89    2.66
  -1  -5  -4   14.30    2.88
   1  -5  -4   15.63    2.95
  -1  -5  -4   23.29    3.76
   1  -5  -4   18.85    3.31
   1   5  -4   22.42    4.05
  -1  -5  -4   19.62    3.18
   1  -5  -4   20.80    3.60
  -1   5  -4   18.35    4.03
   1  -5  -4   17.42    3.15
  -1  -5  -4   20.09    3.25
  -1   5  -4   17.40    2.47
   1   5  -4   21.15    3.14
  -1   5  -4   20.60    3.25
  -1  -5  -4   21.36    3.65
   1  -5  -4   15.85    3.42
  -1  -5  -4   17.56    3.17
   1  -5  -4   20.67    3.38
  -1   5  -4   20.38    2.63
   1  -5  -4   17.15    3.32
   1   5  -4   17.89    2.73
  -1  -5  -4   20.59    4.65
   1   5  -4   18.74    2.92
   1  -5  -3    2.43    2.35
  -1  -5  -3    3.86    2.16
   1   5  -3    1.49    1.00
  -1  -5  -3    1.34    1.74
   1  -5  -3    3.54    2.09
   1   5  -3    1.63    1.48
  -1   5  -3    3.75    1.77
  -1   5  -3    1.97    2.47
  -1  -5  -3    2.30    0.72
   1  -5  -3    1.74    0.71
  -1  -5  -3   -1.94    1.74
  -1  -5  -3    0.00    2.23
  -1   5  -3    4.15    1.26
  -1  -5  -3    2.95    1.35
   1  -5  -3    2.79    1.99
   1  -5  -3    0.49    1.20
   1  -5  -3    4.02    1.63
  -1  -5  -3    4.20    2.03
   1   5  -3    3.86    1.90
  -1   5  -3    1.07    1.44
  -1  -5  -3    2.65    1.75
   1   5  -3    3.02    1.47
   1  -5  -3    2.66    2.04
   1  -5  -3    7.17    1.90
  -1   5  -3    2.85    1.05
   1   5  -3    2.76    1.48
  -1  -5  -3    2.78    2.01
   1  -5  -3    3.12    1.86
  -1  -5  -3    1.99    1.05
   1   5  -2   36.71    2.44
   1   5  -2   37.81    2.10
   1  -5  -2   38.30    4.56
  -1  -5  -2   37.30    3.42
  -1  -5  -2   39.66    3.95
  -1   5  -2   34.14    4.31
   1  -5  -2   40.24    1.69
   1   5  -2   40.14    3.21
   1  -5  -2   37.08    3.76
  -1   5  -2   39.85    3.44
  -1   5  -2   34.28    3.95
  -1   5  -2   36.85    2.48
   1  -5  -2   37.97    3.22
   1  -5  -2   38.56    3.72
   1  -5  -2   33.33    3.22
  -1  -5  -2   34.56    2.80
   1   5  -2   37.49    3.79
  -1  -5  -2   37.03    3.98
  -1  -5  -2   42.43    3.31
   1   5  -2   35.78    3.02
   1  -5  -2   34.24    3.67
  -1  -5  -2   37.72    3.40
  -1   5  -2   40.39    1.78
   1  -5  -2   40.01    3.70
  -1  -5  -2   34.97    4.48
   1  -5  -2   40.42    3.37
  -1  -5  -1   24.64    3.10
  -1   5  -1   25.90    2.48
  -1  -5  -1   26.77    2.95
   1   5  -1   25.44    2.70
   1  -5  -1   26.83    2.86
   1  -5  -1   22.61    3.81
   1  -5  -1   24.97    1.53
  -1   5  -1   33.12    3.81
   1  -5  -1   27.33    3.15
   1  -5  -1   22.29    2.49
  -1  -5  -1   26.53    1.46
   1   5  -1   28.18    2.70
  -1  -5  -1   24.11    3.67
   1  -5  -1   23.34    2.78
   1   5  -1   26.56    2.26
   1  -5   0   17.29    2.04
  -1   5   0   18.90    2.20
   1  -5   0   15.94    2.06
  -1   5   0   17.96    2.65
   1  -5   0   15.39    2.43
  -1  -5   0   18.57    2.45
   1   5   0   16.43    2.19
  -1   5   0   18.29    1.94
   1  -5   0   17.94    1.93
  -1  -5   0   13.08    2.36
   1   5   0   16.12    2.27
  -1   5   1   18.65    2.31
  -1  -5   1   19.28    1.91
  -1  -5   1   25.22    2.38
   1   5   1   19.65    2.50
   1   5   1   20.70    2.56
  -1   5   1   22.73    3.97
   1  -5   1   20.29    2.60
  -1   5   1   21.60    1.45
   1  -5   1   20.21    3.08
   1   5   1   21.61    1.37
   1   5   1   19.50    1.96
  -1  -5   1   22.36    2.29
   1  -5   1   21.11    1.42
   1   5   1   23.78    2.64
  -1   5   1   21.72    2.84
   1   5   1   19.78    3.22
   1   5   2   50.89    4.04
  -1  -5   2   45.07    2.66
  -1   5   2   41.52    4.24
   1  -5   2   46.43    3.74
  -1  -5   2   41.94    3.41
  -1  -5   2   41.93    3.28
  -1   5   2   48.03    3.83
   1   5   2   43.58    3.19
  -1   5   2   43.32    3.86
   1  -5   2   47.53    2.85
  -1   5   2   46.46    3.87
  -1  -5   2   46.69    4.19
   1   5   2   45.06    3.33
  -1   5   2   41.55    4.05
   1   5   2   54.25    4.24
  -1   5   2   49.19    3.90
   1   5   2   44.14    5.07
   1   5   2   42.24    3.61
  -1   5   2   50.16    3.90
  -1   5   3    1.86    1.24
   1   5   3    0.55    1.11
  -1  -5   3    1.43    0.84
  -1  -5   3    3.35    1.78
   1  -5   3    2.41    1.76
  -1   5   3   -0.57    2.03
  -1  -5   3   -0.17    1.33
   1  -5   3    1.86    1.33
   1   5   3    2.07    1.01
   1   5   3    1.41    1.64
  -1   5   3    1.36    1.32
  -1   5   3    0.07    1.59
  -1  -5   3    3.95    2.10
  -1   5   3    1.48    1.88
   1   5   3    0.65    1.56
  -1   5   3    1.36    1.52
  -1   5   3    1.45    1.70
   1   5   3    3.24    1.81
   1   5   3    0.57    2.20
  -1   5   4   16.94    2.83
   1   5   4   15.40    2.72
  -1  -5   4   14.99    1.98
  -1  -5   4   16.37    2.88
   1  -5   4   17.43    3.18
  -1  -5   4   17.46    3.08
  -1   5   4   16.39    2.97
  -1   5   4   16.40    3.36
   1  -5   4   16.29    4.03
  -1  -5   4   16.53    3.78
   1   5   4   20.26    3.78
   1  -5   4   15.84    2.76
  -1   5   4   11.29    2.93
   1   5   4   20.06    3.25
  -1   5   4   21.67    3.22
   1   5   4   18.25    3.27
  -1   5   4   20.05    3.94
  -1   5   4   12.71    2.61
   1   5   4   16.32    3.82
   1   5   5   16.84    3.19
  -1   5   5   18.10    3.14
   1  -5   5   19.11    3.67
  -1  -5   5   16.55    3.04
  -1  -5   5   14.86    2.25
  -1   5   5   22.62    4.45
   1  -5   5   15.33    4.13
   1   5   5   23.97    4.66
  -1  -5   5   18.30    3.66
  -1  -5   5   22.23    4.98
  -1   5   5   19.59    4.20
   1  -5   5   14.97    3.24
   1   5   5   20.77    3.84
   1   5   5   21.26    4.34
  -1   5   5   20.57    3.95
  -1   5   5   19.79    4.11
  -1   5   6   13.08    3.08
   1  -5   6   15.67    3.61
  -1  -5   6   16.03    2.63
  -1  -5   6    6.97    2.59
  -1   5   6   11.23    3.77
  -1  -5   6    9.66    3.64
  -1   5   6   13.12    4.72
   1   5   6   15.11    4.68
   1  -5   6   12.30    3.37
  -1  -5   6   16.17    3.84
   1  -5   6   16.52    4.51
  -1   5   6   11.65    3.55
   1   5   6   10.44    3.17
  -1   5   6   14.59    3.67
   1   5   6   19.85    4.51
   1  -5   7   10.47    3.41
  -1  -5   7    6.10    2.39
   1  -5   7    7.39    3.72
   1   5   7   10.16    4.37
  -1  -5   7    3.89    2.52
  -1   5   7    5.33    3.40
  -1   5   7    2.14    3.07
  -1  -5   7    7.94    4.54
   1   5   7    5.66    3.34
   1   5   7    3.95    2.84
  -1   5   7    3.09    2.48
   1  -5   8    6.99    3.39
  -1  -5   8    6.90    3.37
   1   5   8    0.75    3.26
  -1  -5   8    9.02    4.00
  -1  -5   8    3.75    3.56
   1  -5   8    2.40    3.38
  -1   5   8    2.34    3.35
  -1   5   8   14.30    4.71
   1   5   8    0.41    3.29
   1  -5   9   13.29    4.95
  -1   5   9   14.54    6.10
  -1  -5   9    9.00    4.15
  -1   5   9    7.18    4.27
  -1  -5  10    0.28    3.39
  -1   6 -10   -1.08    3.49
  -1  -6  -9    9.67    3.93
  -1   6  -9    5.05    3.04
   1   6  -9    4.65    4.46
  -1   6  -9    9.31    4.79
  -1  -6  -9    4.09    3.44
   1   6  -9    2.94    3.94
   1  -6  -9    3.97    3.26
   1   6  -9    3.52    3.74
   1  -6  -9   -6.15    5.15
  -1   6  -9    3.07    3.34
  -1  -6  -8    1.33    1.93
   1  -6  -8    1.93    2.38
   1  -6  -8    0.30    3.84
  -1  -6  -8   -1.41    3.14
  -1  -6  -8    1.51    3.46
   1   6  -8  -10.54    5.54
  -1   6  -8   -2.30    2.66
  -1  -6  -8    2.29    2.89
  -1   6  -8   -3.23    3.74
   1   6  -8    1.13    3.09
   1  -6  -8   -1.15    2.71
   1   6  -8    4.56    3.18
   1  -6  -8    1.27    2.85
  -1   6  -8    1.89    2.80
   1  -6  -7   10.63    3.53
   1  -6  -7   11.46    4.24
   1   6  -7   11.84    2.67
  -1   6  -7    7.14    2.18
   1   6  -7    9.53    1.97
  -1  -6  -7    7.66    3.10
  -1   6  -7    4.77    3.61
   1   6  -7    6.99    3.14
   1  -6  -7   12.70    2.49
  -1  -6  -7   10.19    2.03
  -1  -6  -7    9.24    3.09
   1   6  -7    8.27    3.60
   1  -6  -7    1.70    2.84
  -1   6  -7    6.68    3.70
  -1  -6  -7    8.07    3.53
   1  -6  -7    7.69    3.16
   1   6  -7   16.11    4.45
  -1  -6  -7   14.26    4.37
  -1   6  -7    8.26    2.93
  -1   6  -6   23.09    1.72
   1   6  -6   20.27    2.81
   1   6  -6   19.84    2.49
  -1  -6  -6   16.32    4.17
  -1   6  -6   22.28    3.32
   1  -6  -6   17.71    4.59
   1  -6  -6   22.24    3.17
   1   6  -6   14.30    4.63
   1  -6  -6   20.41    3.75
  -1  -6  -6   18.09    3.79
  -1   6  -6   17.10    4.65
  -1  -6  -6   20.98    2.50
   1  -6  -6   18.26    4.23
   1   6  -6   15.25    4.33
  -1  -6  -6   21.97    4.58
  -1  -6  -6   18.15    4.17
   1   6  -6   19.53    3.84
   1  -6  -6   18.58    4.28
  -1   6  -6   19.92    3.91
   1   6  -5    5.73    1.32
  -1  -6  -5    3.56    2.32
  -1   6  -5    7.83    0.96
   1   6  -5    5.47    1.46
  -1   6  -5    8.31    1.95
   1  -6  -5    6.60    3.19
  -1  -6  -5    8.13    1.58
   1  -6  -5    4.73    1.24
  -1   6  -5    0.38    2.85
   1   6  -5    7.47    2.35
   1  -6  -5    6.50    2.07
  -1  -6  -5    9.03    2.96
   1   6  -5    0.22    3.34
  -1   6  -5    3.87    1.86
   1  -6  -5    3.00    1.82
   1  -6  -5    8.44    3.11
   1   6  -5    7.62    2.59
  -1  -6  -5    8.51    2.64
  -1  -6  -5    4.96    2.57
  -1   6  -5    6.85    2.17
   1   6  -5    8.80    2.44
  -1  -6  -5    5.92    2.94
   1  -6  -5    7.35    3.03
   1   6  -4   13.18    1.69
   1   6  -4   16.72    1.89
   1  -6  -4   14.86    3.61
  -1  -6  -4   14.71    3.13
  -1  -6  -4   13.92    3.10
  -1   6  -4   14.01    2.94
  -1  -6  -4   12.99    2.41
  -1   6  -4   14.26    4.05
   1  -6  -4   14.39    2.76
   1  -6  -4   14.97    1.65
   1   6  -4   14.18    2.90
  -1  -6  -4   11.19    2.71
  -1  -6  -4   16.87    1.54
   1  -6  -4   14.93    3.15
  -1  -6  -4   13.88    3.12
  -1  -6  -4   15.47    2.93
   1  -6  -4   11.68    2.89
  -1   6  -4   13.52    2.39
   1  -6  -4   12.03    2.63
   1   6  -4   18.76    3.04
   1   6  -4   12.18    3.32
  -1   6  -4   15.72    3.94
  -1  -6  -4   17.44    2.99
   1  -6  -4   12.17    2.82
  -1  -6  -4   15.59    4.31
   1  -6  -4   14.70    3.22
   1   6  -4   13.34    2.40
   1   6  -4   11.88    2.65
  -1  -6  -4   14.12    3.12
   1  -6  -4   12.38    2.80
   1  -6  -4   14.84    3.45
  -1   6  -4   14.58    2.89
  -1   6  -4   17.13    2.36
   1  -6  -3   10.13    3.41
   1   6  -3    3.96    1.05
  -1  -6  -3    6.08    2.35
  -1  -6  -3    6.70    2.30
   1   6  -3    3.50    0.89
  -1   6  -3    4.76    1.68
  -1   6  -3    4.07    3.23
   1  -6  -3    3.44    1.98
   1   6  -3    4.41    1.76
  -1  -6  -3   -0.65    2.71
   1  -6  -3    5.94    0.85
   1  -6  -3    4.31    2.05
  -1  -6  -3    6.07    1.99
   1   6  -3    4.34    1.43
   1  -6  -3    5.66    1.70
  -1   6  -3    7.06    2.45
  -1  -6  -3    4.81    1.87
  -1   6  -3    5.19    1.36
   1   6  -3    6.81    2.28
  -1  -6  -3    4.09    1.53
   1  -6  -3    4.95    1.84
  -1  -6  -3    4.12    1.79
  -1   6  -3    4.73    1.11
  -1  -6  -3    4.34    2.66
   1  -6  -3    0.83    1.61
   1  -6  -3    3.80    1.91
   1  -6  -3    3.44    1.48
   1  -6  -2   19.80    3.99
   1  -6  -2   17.77    2.83
  -1  -6  -2   20.68    3.15
  -1   6  -2   14.38    1.95
   1   6  -2   15.98    1.85
  -1  -6  -2   14.70    2.72
  -1   6  -2   12.08    2.99
   1  -6  -2   13.59    1.00
   1  -6  -2   12.73    2.94
   1   6  -2   12.43    2.18
  -1   6  -2   15.84    2.30
   1   6  -2   14.40    2.65
  -1  -6  -2   15.19    2.10
  -1   6  -2   14.20    1.64
  -1   6  -2   17.95    3.37
   1   6  -2   12.70    1.97
   1  -6  -2   12.35    2.36
  -1  -6  -2   13.19    1.81
  -1  -6  -2   11.68    2.55
   1  -6  -2   12.20    2.04
  -1  -6  -2   14.56    3.50
  -1  -6  -2   14.46    2.53
   1  -6  -2   12.91    2.45
   1  -6  -1   26.30    3.07
  -1   6  -1   24.02    2.52
   1   6  -1   22.52    2.83
  -1  -6  -1   23.96    3.24
   1  -6  -1   22.09    3.69
   1  -6  -1   19.68    3.04
   1  -6  -1   23.69    1.73
  -1   6  -1   19.90    3.39
   1  -6  -1   18.58    2.52
   1   6  -1   25.21    2.67
   1   6  -1   22.34    2.24
   1  -6  -1   19.12    2.89
  -1  -6  -1   23.44    3.74
  -1   6  -1   23.32    1.86
   1  -6   0   90.73    4.72
  -1   6   0   96.85    4.94
   1   6   0  103.95    5.46
  -1   6   0   86.06    5.83
  -1  -6   0  100.36    5.65
   1  -6   0   91.82    6.09
  -1   6   0   95.64    4.56
  -1  -6   0   91.71    5.34
   1   6   0   96.18    5.44
   1  -6   0   90.72    4.69
  -1  -6   1   19.57    2.59
  -1   6   1   24.50    4.16
   1   6   1   20.25    2.96
   1  -6   1   24.31    2.53
  -1   6   1   25.34    2.85
   1   6   1   21.39    3.05
  -1   6   1   21.83    1.72
   1  -6   1   16.29    3.33
   1  -6   1   22.18    3.09
  -1  -6   1   25.38    2.50
   1   6   1   22.98    1.38
   1   6   1   22.82    2.99
  -1   6   1   22.99    3.07
   1   6   1   16.76    3.70
  -1  -6   2    7.01    1.24
   1   6   2    6.22    1.72
  -1   6   2    7.03    2.32
   1  -6   2    6.26    1.67
  -1  -6   2    5.56    1.60
  -1  -6   2    6.78    1.54
   1   6   2    7.39    1.55
   1  -6   2    7.60    1.32
  -1   6   2    5.04    1.67
  -1  -6   2    6.40    2.27
  -1   6   2    8.45    1.90
  -1   6   2    5.70    2.07
   1   6   2    6.63    1.52
   1   6   2    7.43    1.75
  -1   6   2    8.52    2.18
  -1   6   2    7.35    2.89
  -1   6   2    8.89    2.12
   1   6   2    6.32    2.02
   1   6   2    6.41    2.97
  -1  -6   3    5.95    1.16
  -1   6   3   10.30    2.55
   1   6   3    5.29    1.73
  -1  -6   3    5.64    1.72
   1  -6   3    3.38    1.61
   1   6   3    6.97    1.85
   1   6   3    5.78    2.08
   1  -6   3    4.45    1.47
  -1   6   3    7.81    2.31
  -1   6   3    8.63    2.47
  -1  -6   3    6.56    1.89
  -1  -6   3    7.14    2.66
  -1   6   3    3.84    1.98
  -1   6   3    6.58    2.13
   1   6   3    6.82    2.03
   1   6   3    4.09    2.49
  -1   6   3    9.62    2.85
  -1   6   3    6.15    2.15
   1   6   3    8.30    2.62
  -1   6   4    9.00    2.45
  -1  -6   4    6.72    1.36
   1   6   4    7.33    1.95
   1  -6   4   13.23    2.97
  -1  -6   4   12.06    2.86
   1  -6   4    9.86    2.34
   1   6   4   11.50    3.52
  -1   6   4    7.49    2.57
  -1   6   4    6.94    2.39
  -1   6   4    7.17    2.12
  -1  -6   4   11.52    2.52
  -1  -6   4    5.66    2.99
   1   6   4    8.28    2.37
  -1   6   4   10.00    3.01
  -1   6   4    9.65    2.74
   1   6   4   10.28    2.40
  -1   6   4    8.59    2.61
   1   6   4    7.40    2.66
   1   6   4    6.59    2.65
  -1   6   5    8.47    2.53
   1   6   5   14.90    3.07
  -1  -6   5    5.38    1.60
   1  -6   5    5.67    2.65
  -1  -6   5    5.76    2.22
   1  -6   5    8.92    2.63
  -1   6   5    6.84    3.10
   1   6   5    2.96    2.47
  -1  -6   5    9.39    3.67
  -1  -6   5   11.22    2.81
  -1   6   5    5.84    2.54
   1   6   5   13.44    3.88
  -1   6   5    7.92    3.14
  -1   6   5   12.57    3.68
   1   6   5    7.73    2.68
  -1   6   6   19.98    3.56
  -1  -6   6   15.61    3.37
  -1  -6   6   18.46    2.71
   1  -6   6   16.39    3.50
   1  -6   6   10.87    3.08
  -1   6   6    6.86    3.66
  -1  -6   6   11.82    3.66
  -1  -6   6   12.60    3.40
  -1   6   6   15.66    4.28
   1   6   6   14.12    4.27
  -1   6   6   21.09    4.39
  -1   6   6   18.96    4.36
   1   6   6   16.73    4.38
   1   6   6   21.42    5.01
  -1  -6   7    9.01    3.33
   1  -6   7    9.41    3.52
  -1   6   7   15.07    5.43
   1   6   7   12.29    4.75
   1  -6   7   13.70    3.81
  -1   6   7   10.73    3.22
  -1  -6   7   10.63    3.93
  -1  -6   7    3.80    3.31
   1   6   7   14.75    4.60
   1   6   7   12.36    3.67
  -1   6   7   15.89    4.60
   1  -6   8    2.51    3.13
  -1  -6   8    5.99    3.36
  -1  -6   8   -5.14    5.12
   1   6   8   -5.26    4.96
  -1  -6   8   -1.49    2.72
  -1   6   8    1.32    4.69
   1  -6   8    5.74    3.26
   1   6   8    5.82    3.88
  -1   6   8    2.06    3.25
   1   6   8    4.82    4.23
  -1  -6   9    0.63    3.45
   1  -6   9    4.44    3.96
  -1   6   9    5.23    5.30
  -1   6   9    7.61    3.66
   1   6   9   13.74    5.17
  -1  -6  10    7.96    4.55
  -1   7 -10   14.54    5.40
   1  -7  -9    9.91    4.54
  -1  -7  -9   14.67    5.05
  -1  -7  -9    1.03    3.27
   1   7  -9    9.64    5.33
  -1   7  -9   -9.07    6.29
  -1   7  -9   10.21    4.71
   1  -7  -9    7.44    4.32
  -1  -7  -9   -0.10    2.53
   1   7  -9    7.72    5.13
  -1   7  -9   -0.71    3.32
   1   7  -9   12.44    5.15
  -1  -7  -8   19.93    4.26
  -1  -7  -8   22.22    5.44
   1  -7  -8   13.13    5.82
   1  -7  -8   16.49    4.01
  -1  -7  -8   21.77    5.59
  -1   7  -8   17.41    5.37
   1   7  -8   27.76    6.93
   1   7  -8   22.64    5.52
  -1   7  -8   20.06    5.62
   1  -7  -8   24.38    5.24
  -1  -7  -8   18.58    4.88
  -1   7  -8   22.15    5.33
   1   7  -8   17.96    4.49
   1  -7  -8   24.01    5.38
  -1  -7  -7   11.04    3.50
  -1  -7  -7   16.77    4.44
  -1   7  -7   15.89    3.08
   1  -7  -7   13.77    4.66
   1   7  -7   14.65    2.79
   1   7  -7   14.42    2.18
   1  -7  -7    9.85    3.31
   1  -7  -7   13.42    2.29
  -1   7  -7   16.18    5.58
  -1  -7  -7   13.04    3.27
   1   7  -7    4.91    3.41
  -1  -7  -7   17.26    2.35
   1  -7  -7   16.50    4.36
   1   7  -7   14.86    4.64
  -1   7  -7   17.79    4.68
  -1  -7  -7   15.47    3.88
  -1   7  -7   15.96    3.85
   1  -7  -7   18.45    4.59
  -1  -7  -6   20.70    4.58
   1  -7  -6   21.56    5.19
   1   7  -6   26.64    3.06
  -1   7  -6   25.31    3.25
  -1  -7  -6   25.48    4.36
   1   7  -6   22.96    2.46
   1  -7  -6   16.91    3.66
   1  -7  -6   25.90    2.90
  -1  -7  -6   34.39    5.31
   1  -7  -6   19.89    2.31
  -1   7  -6   16.29    4.74
  -1  -7  -6   19.97    2.26
   1   7  -6   25.89    5.36
   1  -7  -6   17.12    3.48
   1   7  -6   22.51    4.69
  -1  -7  -6   20.13    3.82
   1  -7  -6   21.54    4.67
   1   7  -6   20.26    3.66
  -1   7  -6   21.33    3.83
   1   7  -5   12.39    1.83
  -1  -7  -5   12.43    3.43
  -1  -7  -5   15.40    3.80
   1   7  -5   13.61    1.90
   1  -7  -5   12.45    3.94
   1  -7  -5   13.76    3.04
  -1  -7  -5   12.93    1.52
  -1  -7  -5    9.46    3.19
   1  -7  -5   12.13    1.92
   1   7  -5   15.23    3.38
   1   7  -5   11.01    4.54
  -1   7  -5   10.78    4.51
   1  -7  -5   12.46    1.54
  -1  -7  -5   17.03    3.48
  -1  -7  -5   13.45    3.27
  -1   7  -5   11.87    2.74
   1   7  -5   13.34    2.93
   1  -7  -5   11.86    3.01
   1  -7  -5   17.55    3.71
  -1   7  -5   15.66    2.98
   1   7  -5   14.09    2.87
   1  -7  -5   14.67    3.48
  -1  -7  -4    1.10    1.97
   1   7  -4    1.57    0.83
  -1  -7  -4    5.35    2.82
   1  -7  -4    3.61    2.88
   1   7  -4    3.65    1.10
   1   7  -4    3.18    1.84
  -1   7  -4    6.22    2.94
  -1   7  -4    2.32    1.48
  -1  -7  -4    2.41    0.53
   1  -7  -4    3.45    0.82
  -1  -7  -4    0.18    1.20
   1  -7  -4    4.44    2.51
  -1  -7  -4    1.05    2.03
   1  -7  -4    2.09    1.47
  -1  -7  -4    1.24    1.44
   1   7  -4    3.97    2.19
  -1  -7  -4    1.89    1.61
   1   7  -4    3.69    1.64
   1  -7  -4   -0.35    1.63
   1  -7  -4    4.61    1.99
  -1   7  -4    9.44    3.42
  -1  -7  -4    2.55    1.85
  -1   7  -4    2.56    1.30
   1  -7  -4    3.14    1.73
   1   7  -4    3.84    1.36
  -1   7  -4    3.37    1.24
  -1  -7  -4    3.46    1.74
   1  -7  -4    5.38    2.53
   1   7  -4    3.22    2.06
   1  -7  -4    1.88    1.90
  -1   7  -4    3.92    1.70
  -1  -7  -4    3.45    2.00
   1   7  -3   75.97    3.61
   1  -7  -3   72.57    6.89
  -1  -7  -3   71.35    6.15
   1  -7  -3   71.16    2.23
  -1   7  -3   69.63    6.85
   1  -7  -3   66.72    5.97
  -1   7  -3   70.94    5.48
   1   7  -3   61.88    5.25
  -1  -7  -3   71.21    5.00
   1  -7  -3   78.02    5.66
   1  -7  -3   78.82    5.43
   1  -7  -3   75.52    6.21
  -1  -7  -3   69.40    4.72
  -1   7  -3   67.59    4.27
   1   7  -3   80.92    5.15
   1   7  -3   76.77    6.52
  -1   7  -3   76.99    6.86
  -1  -7  -3   73.50    6.39
  -1  -7  -3   83.66    6.12
  -1  -7  -3   73.15    7.33
   1  -7  -3   68.46    5.60
   1  -7  -3   68.70    6.32
  -1  -7  -3   74.48    5.69
   1  -7  -3   79.49    5.85
  -1   7  -3   74.34    3.37
  -1  -7  -2   23.66    3.50
   1  -7  -2   24.88    4.54
  -1  -7  -2   19.28    3.03
  -1   7  -2   26.02    2.74
   1   7  -2   23.61    2.47
   1  -7  -2   22.80    3.40
   1  -7  -2   23.25    3.63
   1  -7  -2   21.51    1.34
  -1   7  -2   25.96    4.38
  -1   7  -2   28.40    3.40
  -1  -7  -2   24.42    2.27
   1  -7  -2   20.70    2.93
   1   7  -2   23.56    3.33
  -1   7  -2   25.58    3.91
  -1  -7  -2   25.89    3.40
  -1  -7  -2   23.87    3.98
  -1   7  -2   22.45    1.34
   1  -7  -2   26.29    3.64
  -1  -7  -1   16.14    2.91
   1  -7  -1   23.54    3.17
  -1   7  -1   19.65    2.60
   1   7  -1   21.02    3.14
   1  -7  -1   18.97    4.30
   1  -7  -1   18.31    1.82
   1  -7  -1   18.34    2.88
  -1   7  -1   18.11    3.50
   1   7  -1   22.79    2.60
   1  -7  -1   18.77    2.57
  -1   7  -1   21.53    2.08
   1   7  -1   20.36    2.20
   1  -7  -1   22.56    3.03
  -1  -7  -1   15.96    3.17
   1  -7   0   40.92    4.72
  -1  -7   0   49.13    4.85
   1   7   0   44.93    4.20
  -1   7   0   39.47    4.42
  -1   7   0   40.21    3.56
   1  -7   0   42.64    3.68
   1   7   0   34.78    2.22
  -1  -7   0   41.50    4.02
   1  -7   0   39.07    3.59
  -1   7   0   41.61    3.61
   1   7   0   38.69    3.79
  -1   7   1   20.02    2.86
   1   7   1   19.25    3.24
   1   7   1   19.15    2.94
  -1  -7   1   21.08    2.90
  -1   7   1   21.25    3.92
   1  -7   1   21.74    2.75
  -1   7   1   22.20    1.94
   1  -7   1   16.93    2.75
   1   7   1   20.02    1.43
  -1  -7   1   19.37    2.38
  -1  -7   1   20.39    2.24
  -1   7   1   22.64    3.37
   1   7   1   18.60    3.61
   1  -7   1   19.23    1.94
  -1  -7   2   32.60    2.60
  -1   7   2   28.88    4.16
   1   7   2   33.34    3.92
   1  -7   2   33.78    3.66
  -1  -7   2   35.33    3.58
  -1   7   2   33.09    1.56
  -1  -7   2   34.59    3.25
  -1   7   2   38.63    3.78
   1  -7   2   33.63    2.58
   1   7   2   32.87    3.07
  -1  -7   2   34.98    3.90
  -1   7   2   34.44    3.35
   1   7   2   32.00    2.81
   1   7   2   35.67    3.85
  -1   7   2   34.99    4.35
   1   7   2   37.19    3.94
  -1   7   2   28.16    3.35
  -1   7   2   34.89    3.99
   1   7   2   33.14    4.96
  -1   7   3   73.16    6.14
   1   7   3   75.17    5.90
  -1  -7   3   68.87    3.69
  -1  -7   3   71.23    5.25
   1  -7   3   73.14    5.61
  -1  -7   3   68.99    6.14
  -1   7   3   67.32    5.29
   1   7   3   71.80    5.16
  -1   7   3   80.53    5.87
  -1   7   3   74.15    6.24
  -1  -7   3   66.62    5.00
   1   7   3   60.67    5.12
   1  -7   3   73.32    4.44
   1   7   3   69.10    6.93
  -1   7   3   70.57    5.83
  -1   7   3   69.48    6.57
   1   7   3   77.62    5.74
  -1   7   3   68.89    5.59
   1   7   3   69.92    5.55
  -1  -7   4    4.36    1.21
   1   7   4    6.16    2.05
  -1   7   4    2.16    1.56
   1  -7   4    3.77    1.81
  -1  -7   4    5.07    2.18
  -1   7   4    4.72    2.02
  -1   7   4    2.20    2.30
  -1  -7   4    2.29    2.28
   1  -7   4    2.09    1.38
  -1   7   4    4.73    2.49
  -1  -7   4    3.68    1.83
   1   7   4    7.59    2.44
   1   7   4    6.48    2.69
   1   7   4    6.42    2.86
  -1   7   4    7.74    2.79
  -1   7   4    3.90    1.93
  -1   7   4    6.60    2.63
   1   7   4    5.30    2.17
   1   7   4    3.43    2.50
  -1   7   5   10.23    2.68
   1   7   5    5.96    2.53
  -1  -7   5    6.89    2.46
  -1  -7   5    7.88    1.75
   1  -7   5    6.56    2.91
   1   7   5    7.35    3.18
   1  -7   5    4.77    2.24
  -1  -7   5    7.48    2.24
  -1   7   5   10.70    3.91
  -1   7   5    6.46    2.40
  -1  -7   5    7.20    3.43
  -1   7   5    6.69    3.24
   1   7   5    8.57    3.49
  -1   7   5   10.79    3.34
   1   7   5    6.26    3.15
   1  -7   6   26.35    4.63
  -1  -7   6   28.07    3.24
  -1  -7   6   26.71    4.50
  -1   7   6   23.81    5.41
   1   7   6   30.51    5.79
  -1   7   6   35.48    6.17
  -1  -7   6   16.21    5.36
  -1  -7   6   30.03    5.24
   1  -7   6   25.30    4.45
   1   7   6   34.05    5.61
   1   7   6   31.97    5.92
  -1   7   6   33.77    5.56
  -1   7   6   28.81    5.51
   1  -7   7    5.55    3.17
  -1  -7   7    8.34    3.42
  -1   7   7   10.57    4.86
   1  -7   7    3.03    2.53
   1   7   7    3.28    2.79
  -1  -7   7    3.19    3.92
  -1  -7   7    4.39    2.61
   1   7   7    8.54    4.00
   1   7   7    6.99    3.52
  -1   7   7   13.04    4.61
  -1   7   7   10.23    3.95
  -1  -7   8   24.18    4.95
   1  -7   8   23.99    5.03
   1   7   8   23.99    6.63
  -1  -7   8   23.51    6.24
  -1  -7   8   21.84    5.33
  -1   7   8   16.79    5.70
   1  -7   8   23.71    5.92
   1   7   8   21.04    5.08
   1   7   8   25.07    6.00
  -1   7   8   20.44    5.01
   1  -7   9    2.68    3.19
  -1   7   9    4.52    4.89
   1  -7   9    2.90    3.08
  -1  -7   9   -7.88    4.99
   1   7   9    2.20    4.75
   1   7   9    4.69    4.47
  -1   7   9    3.75    4.22
  -1  -7  10   12.55    5.31
  -1   8 -10   16.98    5.36
  -1  -8  -9   12.12    5.19
   1  -8  -9    8.80    5.17
  -1  -8  -9   14.57    5.24
  -1   8  -9    5.09    4.03
   1   8  -9    6.03    5.55
   1  -8  -9    4.91    4.32
  -1   8  -9   12.36    5.88
   1   8  -9    5.02    3.88
  -1  -8  -9    8.77    4.06
  -1   8  -9    6.84    3.25
   1   8  -9   10.11    4.74
   1  -8  -8    5.24    2.92
   1  -8  -8    2.55    3.44
  -1  -8  -8    6.51    3.75
  -1  -8  -8    3.89    3.11
   1  -8  -8    3.73    3.51
  -1  -8  -8   -0.14    2.49
  -1   8  -8   10.43    5.66
   1   8  -8   -2.34    4.37
   1   8  -8    3.78    3.72
  -1   8  -8   11.32    4.93
   1  -8  -8    5.57    3.10
  -1  -8  -8    3.90    3.17
   1   8  -8    9.45    4.51
  -1   8  -8    3.49    2.44
  -1   8  -7   16.97    3.22
  -1  -8  -7   15.86    4.61
  -1  -8  -7   18.71    5.01
   1  -8  -7   21.83    5.19
   1  -8  -7   13.99    5.19
  -1  -8  -7   15.40    3.50
   1  -8  -7   12.39    3.63
   1   8  -7   10.26    4.77
  -1   8  -7   12.16    5.16
  -1   8  -7   12.94    4.00
  -1  -8  -7   13.25    3.97
   1   8  -7    9.27    3.69
   1  -8  -7   12.30    4.38
  -1   8  -6   73.30    5.55
  -1  -8  -6   84.15    8.15
   1   8  -6   77.60    4.37
   1  -8  -6   72.97    8.65
  -1  -8  -6   75.28    8.28
   1   8  -6   76.06    4.42
   1   8  -6   72.39    4.46
  -1  -8  -6   77.36    3.37
   1   8  -6   65.96    9.65
   1  -8  -6   76.06    3.76
  -1   8  -6   74.88    9.76
   1  -8  -6   64.77    7.05
   1  -8  -6   74.02    4.01
  -1  -8  -6   77.74    7.50
   1  -8  -6   65.48    7.15
   1   8  -6   62.93    7.18
  -1   8  -6   56.17    5.88
  -1  -8  -6   76.75    7.90
   1   8  -6   74.16    6.69
   1  -8  -6   74.80    7.91
   1   8  -5   26.82    2.63
  -1  -8  -5   33.15    5.34
  -1  -8  -5   25.42    4.46
   1   8  -5   29.10    2.70
   1  -8  -5   23.74    5.20
   1   8  -5   26.76    2.54
   1  -8  -5   30.30    5.10
   1  -8  -5   28.13    2.28
  -1   8  -5   26.00    5.47
  -1  -8  -5   27.62    1.55
  -1  -8  -5   25.09    4.21
   1  -8  -5   29.15    2.01
   1  -8  -5   33.17    5.42
   1   8  -5   31.01    6.23
   1   8  -5   26.01    4.06
   1  -8  -5   32.23    4.58
  -1  -8  -5   34.48    4.55
   1  -8  -5   27.42    4.47
  -1  -8  -5   25.54    4.18
  -1   8  -5   31.27    3.86
   1   8  -5   27.87    3.62
  -1   8  -5   27.84    3.53
  -1  -8  -4   42.51    5.51
   1  -8  -4   49.85    6.56
   1  -8  -4   55.30    5.66
  -1  -8  -4   47.23    5.36
   1   8  -4   47.19    3.27
  -1  -8  -4   43.32    5.45
   1   8  -4   48.49    4.91
  -1   8  -4   55.29    5.34
   1  -8  -4   48.21    2.41
   1  -8  -4   46.46    1.96
   1  -8  -4   43.80    5.55
  -1   8  -4   48.89    6.65
  -1  -8  -4   43.55    5.54
   1  -8  -4   48.89    5.32
  -1   8  -4   51.44    4.29
   1   8  -4   47.00    3.88
  -1  -8  -4   44.12    4.47
   1  -8  -4   46.26    4.94
   1   8  -4   57.10    6.52
  -1   8  -4   54.59    6.75
  -1  -8  -4   49.92    5.00
   1   8  -4   50.90    4.86
  -1  -8  -4   41.47    4.94
   1  -8  -4   45.32    5.29
   1  -8  -4   50.26    6.25
  -1   8  -4   44.74    3.47
   1   8  -4   50.87    5.09
  -1  -8  -4   41.83    6.12
   1  -8  -3   42.39    4.57
   1   8  -3   37.35    2.84
  -1   8  -3   33.28    3.32
  -1  -8  -3   37.48    4.68
   1  -8  -3   37.36    5.33
  -1  -8  -3   35.64    4.40
   1   8  -3   35.87    4.00
  -1   8  -3   40.51    4.31
  -1   8  -3   39.96    5.75
   1  -8  -3   34.18    4.77
  -1  -8  -3   31.28    3.43
   1  -8  -3   35.63    4.67
   1  -8  -3   40.69    4.44
   1   8  -3   40.01    3.86
  -1   8  -3   34.67    3.14
   1  -8  -3   36.13    3.78
   1   8  -3   39.45    4.99
  -1  -8  -3   36.48    4.66
  -1   8  -3   38.02    5.27
  -1  -8  -3   36.98    3.38
   1  -8  -3   35.05    5.00
  -1  -8  -3   33.79    4.37
  -1  -8  -3   37.81    5.83
  -1   8  -3   37.61    2.24
  -1  -8  -2   34.62    4.04
   1   8  -2   33.92    3.41
  -1  -8  -2   32.01    4.21
  -1   8  -2   37.32    3.39
   1  -8  -2   34.51    4.17
   1  -8  -2   28.39    4.74
   1  -8  -2   28.66    4.09
  -1   8  -2   32.88    4.94
   1  -8  -2   30.41    1.77
  -1   8  -2   27.93    3.88
  -1  -8  -2   36.00    2.65
   1  -8  -2   28.59    3.57
   1   8  -2   33.64    3.90
   1  -8  -2   30.77    4.34
  -1  -8  -2   35.17    5.03
  -1   8  -2   33.56    1.91
   1   8  -2   33.10    2.77
   1   8  -1   34.59    4.09
  -1   8  -1   34.51    3.69
   1  -8  -1   35.68    5.48
   1  -8  -1   37.62    4.34
  -1  -8  -1   42.53    4.86
   1  -8  -1   34.50    4.33
   1  -8  -1   38.87    2.82
  -1   8  -1   31.74    4.24
   1  -8  -1   32.65    3.64
   1   8  -1   36.05    3.39
  -1   8  -1   40.50    3.05
   1   8  -1   42.24    3.41
  -1  -8  -1   37.15    4.68
   1  -8  -1   34.87    3.88
   1  -8   0  155.27    8.89
  -1   8   0  178.63    9.39
  -1  -8   0  172.57    8.85
   1   8   0  168.42    8.29
  -1   8   0  168.52    7.45
   1  -8   0  172.27    7.36
   1   8   0  160.40    5.04
  -1   8   0  164.67    7.18
  -1  -8   0  159.85    8.07
   1   8   0  172.13    8.09
   1  -8   0  178.09    7.68
   1   8   1   43.62    5.06
  -1   8   1   40.04    5.31
   1   8   1   43.78    4.55
   1  -8   1   42.81    3.99
  -1  -8   1   44.78    4.45
  -1   8   1   39.70    2.91
   1   8   1   39.89    1.98
   1   8   1   40.06    4.99
  -1  -8   1   40.46    3.42
  -1   8   1   40.90    4.37
  -1   8   1   43.41    4.44
   1  -8   1   38.66    2.91
  -1  -8   2   38.02    2.94
  -1  -8   2   38.24    3.01
  -1   8   2   30.31    4.53
   1   8   2   36.77    4.31
   1  -8   2   34.45    4.02
  -1  -8   2   36.56    3.77
  -1   8   2   35.30    1.77
  -1  -8   2   34.12    3.47
  -1   8   2   38.56    4.06
  -1   8   2   41.12    3.87
   1  -8   2   35.30    2.71
  -1  -8   2   33.00    3.92
   1   8   2   37.11    3.53
   1   8   2   34.56    2.81
  -1   8   2   32.60    4.18
  -1   8   2   34.03    4.14
  -1   8   2   37.64    3.98
   1   8   2   34.20    5.10
   1   8   2   37.45    4.05
   1   8   2   37.66    4.15
   1   8   3   38.55    4.43
  -1   8   3   39.81    5.03
  -1  -8   3   38.80    2.86
   1  -8   3   41.65    4.49
  -1  -8   3   44.14    4.30
  -1   8   3   35.45    4.21
   1   8   3   35.33    3.69
  -1  -8   3   36.56    4.62
  -1  -8   3   41.04    3.95
   1   8   3   39.44    3.95
  -1   8   3   41.13    4.44
   1  -8   3   36.89    3.24
  -1   8   3   38.40    5.28
  -1   8   3   37.13    4.22
  -1   8   3   43.83    4.89
   1   8   3   34.17    4.92
   1   8   3   36.48    4.21
   1   8   3   40.95    4.67
  -1  -8   4   41.26    3.03
   1   8   4   41.68    5.01
  -1   8   4   48.99    5.66
  -1  -8   4   40.28    4.53
   1  -8   4   44.96    5.04
  -1   8   4   43.08    4.97
   1   8   4   37.70    4.86
  -1  -8   4   38.85    4.34
   1  -8   4   41.44    4.19
  -1   8   4   43.86    5.33
   1   8   4   41.05    4.48
  -1  -8   4   39.77    5.11
   1   8   4   43.09    6.05
  -1   8   4   41.87    4.95
  -1   8   4   37.67    4.74
   1   8   4   39.33    4.81
   1   8   4   46.08    5.17
  -1   8   4   42.44    5.53
  -1  -8   5   32.72    2.89
  -1   8   5   26.25    4.22
   1  -8   5   33.90    4.90
  -1  -8   5   26.94    4.30
   1  -8   5   29.81    4.12
  -1  -8   5   29.42    5.33
  -1  -8   5   27.20    4.07
  -1   8   5   26.31    4.99
   1   8   5   29.93    5.04
   1   8   5   28.20    4.77
  -1   8   5   32.60    5.04
   1   8   5   32.85    5.46
  -1   8   5   34.50    5.97
  -1  -8   6   64.87    6.70
   1  -8   6   48.26    6.06
  -1  -8   6   60.11    4.37
  -1  -8   6   56.75    7.78
   1   8   6   56.63    7.70
   1  -8   6   64.88    6.63
  -1   8   6   53.58    7.71
  -1  -8   6   52.99    6.38
  -1   8   6   52.73    6.56
   1   8   6   55.69    7.87
  -1   8   6   57.05    7.54
   1   8   6   59.84    7.23
  -1  -8   7   20.76    4.56
   1  -8   7   16.64    4.43
  -1   8   7   17.69    4.55
   1  -8   7    9.30    3.27
  -1  -8   7   20.39    4.77
  -1  -8   7   22.35    5.53
   1   8   7   16.08    5.36
   1   8   7   21.97    5.46
   1   8   7   19.43    5.10
  -1   8   7   20.97    4.79
  -1   8   7   16.04    4.84
  -1  -8   8    2.16    2.90
   1  -8   8   -1.16    2.47
   1  -8   8   -0.31    2.83
  -1  -8   8    3.63    3.53
  -1   8   8    2.99    3.68
   1   8   8   -1.08    4.35
  -1   8   8    3.71    3.20
   1   8   8    0.43    2.85
   1   8   8   -1.50    2.78
   1  -8   9   10.16    4.50
  -1  -8   9   14.87    5.71
  -1  -8   9    0.66    3.09
  -1   8   9    5.55    5.22
   1  -8   9   10.23    5.65
   1   8   9   -1.26    4.45
  -1   8   9    0.68    3.31
   1   8   9    6.40    3.50
  -1  -8  10    2.80    3.97
  -1  -9  -9   28.27    6.92
  -1  -9  -9   28.45    7.76
   1  -9  -9   37.04    7.74
   1   9  -9   17.47    6.42
  -1   9  -9   15.94    5.70
   1  -9  -9   30.74    6.66
  -1   9  -9   37.48    8.27
  -1  -9  -9   24.46    5.84
   1   9  -9   35.50    8.02
  -1   9  -9   23.04    5.44
   1   9  -9   18.16    5.63
  -1  -9  -8   12.59    5.12
  -1  -9  -8   15.73    5.83
   1  -9  -8   11.36    4.31
   1  -9  -8    7.00    3.13
   1  -9  -8   16.33    5.56
  -1  -9  -8    5.68    3.14
   1   9  -8    2.84    4.49
  -1   9  -8    9.51    4.92
  -1   9  -8   18.82    5.70
  -1  -9  -8    9.62    3.55
   1   9  -8   13.14    5.38
   1  -9  -8   14.34    4.45
  -1   9  -8   13.06    4.31
   1  -9  -7   13.61    5.08
  -1   9  -7   17.04    3.16
  -1  -9  -7   19.93    5.67
  -1  -9  -7   20.39    5.08
   1  -9  -7   15.68    4.84
  -1   9  -7   18.91    6.11
   1   9  -7   15.87    5.21
  -1  -9  -7   15.09    4.08
   1  -9  -7   15.82    4.03
   1  -9  -7   13.62    3.71
  -1  -9  -7   15.66    3.97
   1   9  -7   18.54    4.90
   1   9  -6   16.75    2.15
  -1   9  -6   13.63    2.58
  -1  -9  -6   14.69    4.31
   1   9  -6   15.26    2.13
   1  -9  -6   17.14    4.32
   1  -9  -6   22.47    5.83
  -1  -9  -6    9.79    3.52
   1  -9  -6    9.72    3.28
   1  -9  -6   16.53    1.47
  -1  -9  -6   21.78    4.63
  -1   9  -6    8.18    4.54
   1   9  -6    6.40    3.97
   1  -9  -6   12.13    1.29
   1  -9  -6   15.71    3.67
  -1  -9  -6   10.92    3.29
  -1   9  -6   14.33    2.95
   1   9  -6   17.71    3.49
   1  -9  -5   24.08    5.09
  -1  -9  -5   17.79    4.40
  -1  -9  -5   24.24    4.78
   1   9  -5   27.71    2.62
   1   9  -5   26.57    2.66
   1  -9  -5   35.76    5.46
   1   9  -5   23.65    5.65
   1  -9  -5   23.25    1.35
   1  -9  -5   24.05    1.42
  -1  -9  -5   21.92    4.64
  -1   9  -5   17.49    4.55
   1  -9  -5   24.71    4.47
   1  -9  -5   31.17    4.53
  -1  -9  -5   30.06    4.60
   1  -9  -5   23.91    4.43
   1   9  -5   31.40    4.39
  -1  -9  -5   29.40    4.15
  -1   9  -5   21.99    3.44
  -1   9  -5   27.07    3.25
   1   9  -5   24.82    3.43
   1  -9  -4   44.24    5.55
   1   9  -4   39.88    3.09
  -1  -9  -4   37.26    5.43
  -1  -9  -4   39.40    4.98
  -1   9  -4   43.53    3.88
   1  -9  -4   44.04    6.60
  -1   9  -4   42.79    6.51
   1   9  -4   43.80    4.88
  -1  -9  -4   38.39    5.52
   1  -9  -4   42.64    5.66
  -1   9  -4   49.09    5.39
  -1  -9  -4   41.07    4.17
   1  -9  -4   44.16    4.64
  -1  -9  -4   38.99    4.52
  -1   9  -4   39.25    3.82
   1  -9  -4   42.91    5.04
   1   9  -4   41.71    5.61
   1   9  -4   39.04    4.21
  -1  -9  -4   35.22    6.21
  -1   9  -4   45.81    3.24
  -1  -9  -3    9.42    2.91
   1  -9  -3   13.42    3.27
  -1  -9  -3   15.92    3.25
   1   9  -3   17.29    2.31
  -1   9  -3   16.09    2.36
   1  -9  -3   15.84    3.58
  -1   9  -3   15.77    3.21
   1  -9  -3   12.01    2.96
  -1   9  -3   17.69    4.43
   1   9  -3   10.46    2.70
  -1  -9  -3   15.38    2.23
  -1  -9  -3   10.86    3.00
   1  -9  -3   17.93    3.63
  -1   9  -3   16.94    3.94
   1  -9  -3   20.67    4.33
  -1  -9  -3   13.41    2.73
  -1  -9  -3   11.89    3.96
  -1   9  -3   13.86    1.35
  -1   9  -3   16.75    1.48
   1   9  -2   73.57    5.29
   1  -9  -2   67.31    7.25
  -1  -9  -2   71.88    6.39
  -1   9  -2   72.09    4.94
  -1  -9  -2   74.08    6.20
   1  -9  -2   65.44    6.17
  -1   9  -2   69.00    6.99
   1  -9  -2   68.32    2.99
  -1   9  -2   83.08    6.98
   1   9  -2   75.91    6.01
   1  -9  -2   73.09    5.99
  -1   9  -2   69.56    3.15
  -1  -9  -2   79.07    7.38
   1  -9  -2   70.79    5.82
   1  -9  -2   67.11    6.06
   1   9  -2   70.60    4.20
  -1  -9  -1   28.47    4.21
   1  -9  -1   13.91    3.77
   1   9  -1   25.53    3.64
  -1   9  -1   21.53    3.06
   1  -9  -1   20.68    3.29
   1  -9  -1   17.69    2.36
  -1   9  -1   19.62    3.87
   1   9  -1   24.02    2.93
   1  -9  -1   23.27    3.20
   1   9  -1   23.15    2.88
  -1   9  -1   25.00    2.69
  -1  -9  -1   22.44    3.97
   1  -9   0   77.96    6.89
  -1  -9   0   84.05    6.75
  -1   9   0   73.86    6.51
   1   9   0   82.07    6.28
  -1   9   0   75.02    5.46
   1   9   0   75.58    3.79
   1  -9   0   82.82    5.95
  -1  -9   0   78.91    6.08
   1   9   0   73.95    5.75
  -1   9   0   72.97    5.28
   1  -9   1   22.99    3.53
   1   9   1   16.15    3.20
  -1   9   1   16.42    3.15
  -1   9   1   19.50    4.00
   1   9   1   20.77    3.79
  -1  -9   1   16.21    3.02
  -1   9   1   16.29    2.16
   1   9   1   16.70    1.52
  -1   9   1   12.68    2.76
  -1  -9   1   15.77    2.52
   1  -9   1   14.15    1.97
   1   9   1   21.66    4.40
  -1  -9   2   76.33    4.52
   1   9   2   81.84    6.72
  -1  -9   2   79.20    4.65
  -1   9   2   78.82    7.38
  -1  -9   2   89.18    6.17
   1  -9   2   89.18    6.29
  -1   9   2   80.13    2.85
  -1  -9   2   78.56    5.73
   1  -9   2   80.65    4.14
   1   9   2   77.85    5.11
   1   9   2   74.14    3.96
  -1   9   2   81.05    5.99
  -1   9   2   78.38    5.26
  -1  -9   2   83.21    5.38
   1   9   2   85.24    6.38
   1   9   2   90.56    6.49
  -1   9   2   82.20    6.70
  -1   9   2   74.35    6.37
   1   9   2   73.89    7.16
  -1   9   2   78.65    5.83
  -1  -9   3   21.27    2.35
   1   9   3   22.24    3.64
  -1   9   3   17.17    3.68
   1  -9   3   20.84    1.57
   1  -9   3   25.57    4.00
  -1  -9   3   22.93    3.54
   1   9   3   20.66    2.95
   1  -9   3   22.63    2.64
  -1  -9   3   19.05    3.00
  -1  -9   3   17.61    3.27
   1   9   3   22.21    3.16
  -1   9   3   23.94    3.63
  -1   9   3   24.25    3.42
  -1   9   3   24.92    3.64
  -1   9   3   20.90    3.81
  -1   9   3   25.55    4.38
   1   9   3   25.31    4.12
   1   9   3   23.77    4.64
   1   9   3   24.27    3.59
  -1  -9   4   25.67    2.51
  -1   9   4   30.85    4.74
   1   9   4   31.59    4.46
  -1  -9   4   27.48    3.84
   1  -9   4   28.30    4.12
   1  -9   4   27.38    3.43
  -1  -9   4   26.37    4.57
  -1   9   4   27.03    3.97
   1   9   4   25.29    3.80
   1   9   4   26.56    4.18
  -1  -9   4   28.25    3.77
  -1   9   4   24.84    4.02
  -1   9   4   23.85    4.06
   1   9   4   22.34    4.12
   1   9   4   29.89    4.24
   1   9   4   23.57    5.09
  -1   9   4   25.52    4.80
  -1  -9   5   39.51    3.15
   1  -9   5   45.82    5.54
  -1  -9   5   47.57    5.67
  -1  -9   5   41.13    6.30
   1  -9   5   34.47    4.44
   1   9   5   39.65    5.72
  -1   9   5   29.95    5.19
  -1  -9   5   39.85    4.91
  -1   9   5   37.94    5.39
   1   9   5   36.56    5.31
  -1   9   5   47.47    6.93
   1   9   5   45.34    6.57
  -1  -9   6   10.89    3.39
   1  -9   6   11.05    2.99
  -1  -9   6   12.83    2.06
  -1  -9   6    6.99    3.20
   1   9   6   12.77    4.30
  -1   9   6    9.71    4.17
  -1  -9   6   10.90    3.45
   1  -9   6   10.33    3.25
  -1   9   6   17.60    4.75
   1   9   6   10.94    3.85
  -1   9   6   14.82    3.77
   1   9   6   21.70    5.31
   1  -9   7   28.41    5.65
  -1  -9   7   21.52    4.57
   1  -9   7   22.64    4.63
   1   9   7   23.68    5.37
  -1  -9   7   25.24    5.16
  -1   9   7   20.06    5.62
  -1  -9   7   30.16    6.34
   1   9   7   25.90    5.76
   1   9   7   21.83    5.31
  -1   9   7   25.04    5.84
  -1   9   7   16.17    4.66
   1  -9   8    8.57    3.71
  -1  -9   8    9.14    3.52
   1  -9   8   10.22    4.21
   1   9   8   10.13    5.42
  -1  -9   8   10.91    4.29
  -1   9   8    9.58    3.85
   1   9   8    8.92    4.14
   1   9   8   16.71    5.45
  -1   9   8    8.42    4.11
  -1  -9   9   25.25    6.06
   1  -9   9   24.30    5.62
  -1   9   9   19.55    5.87
   1   9   9   20.70    7.05
   1  -9   9   26.90    6.46
  -1  -9   9   26.92    6.24
   1   9   9   19.83    6.01
  -1   9   9   29.08    6.62
  -1  -9  10  -10.03    6.37
  -1 -10  -9    5.04    4.09
   1 -10  -9   11.02    4.06
   1 -10  -9    6.61    3.59
  -1 -10  -9   -2.54    5.44
   1  10  -9    5.56    5.54
  -1  10  -9   12.20    5.37
  -1  10  -9    9.13    4.70
  -1 -10  -9   10.38    4.38
   1 -10  -9    9.16    4.87
  -1  10  -9    4.62    3.43
   1  10  -9    6.25    3.75
   1 -10  -8   25.27    6.01
   1 -10  -8   23.21    5.16
   1 -10  -8   13.60    5.68
  -1 -10  -8   23.79    5.87
  -1 -10  -8   29.57    6.56
  -1 -10  -8   24.45    5.18
   1  10  -8   15.90    5.73
  -1  10  -8   20.36    6.10
   1  10  -8   28.77    6.86
  -1 -10  -8   25.85    5.51
   1 -10  -8   28.01    5.98
  -1  10  -8   19.89    5.63
  -1  10  -8   29.11    5.82
  -1 -10  -7   15.85    4.53
   1 -10  -7   14.52    4.53
  -1 -10  -7   14.22    5.08
   1 -10  -7   11.30    5.04
  -1  10  -7   13.43    2.73
  -1  10  -7    8.57    5.33
   1 -10  -7   12.71    3.26
  -1 -10  -7   11.78    4.03
   1  10  -7    5.53    4.23
   1  10  -7   11.35    4.23
   1 -10  -7   17.62    4.69
  -1 -10  -7   12.58    3.14
   1  10  -6   30.15    2.89
  -1  10  -6   37.13    4.05
   1  10  -6   37.26    3.28
   1 -10  -6   37.16    7.06
  -1 -10  -6   38.83    5.84
   1 -10  -6   36.57    6.19
  -1 -10  -6   33.89    6.43
  -1  10  -6   38.59    7.60
  -1 -10  -6   30.07    5.68
   1 -10  -6   26.80    5.06
   1  10  -6   32.68    6.98
   1 -10  -6   34.92    5.63
  -1 -10  -6   37.07    5.69
  -1  10  -6   28.16    3.70
   1  10  -6   29.66    4.17
  -1 -10  -5   14.57    4.24
   1  10  -5   17.09    2.22
   1 -10  -5   19.20    4.26
  -1 -10  -5   22.10    4.52
  -1  10  -5   19.67    2.80
   1 -10  -5   13.97    4.91
  -1 -10  -5   16.05    4.38
   1  10  -5    9.60    4.18
  -1  10  -5   20.76    4.85
   1 -10  -5   19.25    4.65
  -1 -10  -5   17.00    3.19
  -1 -10  -5   18.52    3.55
   1  10  -5   15.41    3.19
   1 -10  -5   17.31    3.56
  -1  10  -5   16.14    2.91
   1 -10  -5   19.18    4.13
   1  10  -5   15.87    2.75
  -1  10  -5   15.42    2.43
   1 -10  -4    7.32    3.02
   1 -10  -4    8.19    4.10
  -1  10  -4    8.27    2.01
  -1 -10  -4   11.71    3.22
  -1 -10  -4    5.74    2.74
   1  10  -4    9.15    1.85
  -1 -10  -4    5.00    3.04
  -1  10  -4    5.61    3.69
   1  10  -4    7.10    2.23
   1 -10  -4    8.86    3.51
  -1 -10  -4    8.30    2.12
  -1  10  -4    7.70    1.98
  -1 -10  -4    9.45    2.77
   1  10  -4   10.66    2.46
   1 -10  -4    3.36    1.65
  -1  10  -4    6.92    1.34
   1 -10  -3   22.01    3.81
  -1 -10  -3   23.61    4.11
   1  10  -3   24.11    2.91
  -1  10  -3   27.99    3.25
  -1 -10  -3   17.26    3.77
   1 -10  -3   25.09    5.43
  -1  10  -3   26.60    5.30
   1 -10  -3   26.89    4.61
  -1  10  -3   26.01    3.77
  -1 -10  -3   19.66    3.96
  -1 -10  -3   24.27    2.80
   1  10  -3   22.78    3.98
   1 -10  -3   17.25    3.62
  -1  10  -3   22.20    4.14
  -1 -10  -3   33.55    5.60
   1 -10  -3   22.42    4.16
   1  10  -3   26.39    2.66
  -1  10  -3   24.84    1.82
  -1  10  -2   49.04    4.49
   1 -10  -2   45.76    5.01
   1 -10  -2   41.74    6.26
  -1 -10  -2   53.19    5.99
   1  10  -2   47.07    4.72
  -1  10  -2   53.67    6.41
   1 -10  -2   43.33    5.29
  -1  10  -2   43.69    5.30
   1 -10  -2   48.70    5.23
   1  10  -2   61.51    5.72
  -1 -10  -2   38.30    5.55
  -1  10  -2   47.57    3.06
   1 -10  -2   50.51    5.40
   1  10  -2   49.81    3.67
  -1  10  -1   40.94    4.51
   1  10  -1   39.00    4.51
   1 -10  -1   38.78    6.08
  -1 -10  -1   40.90    5.37
   1 -10  -1   37.81    4.81
  -1  10  -1   37.20    5.02
   1  10  -1   37.91    3.76
   1 -10  -1   39.38    4.63
   1  10  -1   44.10    3.94
  -1 -10  -1   44.98    5.65
  -1  10  -1   44.66    3.79
  -1  10   0  430.48   16.08
  -1 -10   0  420.65   15.50
   1 -10   0  391.02   15.27
   1  10   0  411.64   14.55
  -1  10   0  392.15   12.40
   1  10   0  380.45    8.72
  -1 -10   0  388.14   13.68
   1 -10   0  399.36   12.95
   1  10   0  407.67   13.79
  -1  10   0  392.92   12.16
  -1  10   1   42.52    6.01
  -1 -10   1   41.29    5.08
   1  10   1   33.70    5.09
   1  10   1   36.91    4.46
   1 -10   1   43.52    4.78
  -1  10   1   44.19    5.18
  -1  10   1   40.33    3.34
   1  10   1   38.90    2.47
   1  10   1   42.70    5.75
   1 -10   1   34.61    3.41
  -1 -10   1   39.16    3.83
  -1  10   1   33.07    4.23
  -1 -10   2   46.40    3.81
  -1 -10   2   53.57    4.33
   1  10   2   47.42    5.33
  -1  10   2   50.10    6.13
   1  10   2   46.59    2.42
  -1 -10   2   46.71    4.87
   1 -10   2   63.16    5.62
  -1  10   2   48.09    2.49
   1 -10   2   53.94    3.62
  -1 -10   2   52.68    4.43
   1  10   2   49.61    4.27
   1  10   2   52.22    3.28
  -1  10   2   46.81    4.82
  -1  10   2   49.96    4.51
  -1  10   2   51.03    5.65
   1  10   2   52.86    5.50
   1  10   2   51.03    5.49
   1  10   2   50.65    6.35
  -1  10   2   46.78    5.49
  -1  10   2   50.62    4.91
   1 -10   3   17.28    1.67
  -1 -10   3   18.44    2.27
  -1  10   3   18.30    3.92
   1  10   3   26.10    4.44
  -1 -10   3   23.45    3.70
   1 -10   3   14.46    3.07
   1  10   3   16.22    2.69
  -1 -10   3   16.33    3.20
  -1  10   3   23.46    3.79
  -1  10   3   20.88    3.43
  -1 -10   3   20.29    3.26
   1 -10   3   17.21    2.43
   1  10   3   16.01    2.78
  -1  10   3   24.69    4.39
   1  10   3   16.89    4.59
  -1  10   3   20.49    4.39
  -1  10   3   17.68    3.16
   1  10   3   18.48    3.88
   1  10   3   19.27    3.51
   1  10   4    4.27    1.94
  -1 -10   4    2.95    1.07
  -1  10   4    6.80    3.12
  -1 -10   4    7.95    2.78
   1 -10   4    6.58    2.85
  -1  10   4    3.55    2.26
  -1  10   4    3.32    2.17
   1 -10   4    7.44    2.04
  -1 -10   4    5.15    2.25
   1  10   4    5.99    2.41
   1  10   4    6.02    2.29
  -1 -10   4    3.73    2.60
  -1  10   4    4.89    2.68
  -1  10   4    8.06    3.66
   1  10   4    3.66    2.17
   1  10   4    4.60    2.83
  -1 -10   5   14.96    2.06
  -1 -10   5   13.37    3.35
   1 -10   5   17.51    3.92
  -1 -10   5    9.41    3.90
   1  10   5    8.97    2.73
  -1  10   5   13.79    4.09
  -1 -10   5   13.96    3.24
   1 -10   5   15.70    3.34
   1  10   5   14.38    3.84
  -1  10   5   12.69    4.28
   1  10   5   18.95    5.32
  -1  10   5    8.31    3.15
  -1 -10   6   37.57    3.30
  -1 -10   6   36.36    5.43
   1 -10   6   31.29    5.11
  -1 -10   6   37.14    5.46
   1 -10   6   31.40    4.61
   1  10   6   33.91    5.73
  -1 -10   6   34.81    6.48
  -1  10   6   33.87    6.04
  -1  10   6   38.51    6.07
   1  10   6   34.19    6.59
  -1  10   6   41.52    7.01
   1  10   6   32.15    5.73
  -1 -10   7   19.09    4.41
   1 -10   7   16.56    4.68
  -1  10   7   14.99    5.04
   1  10   7   18.01    5.31
   1 -10   7   12.47    3.89
  -1 -10   7   25.12    5.00
   1  10   7   24.06    6.22
  -1  10   7   11.68    4.00
   1  10   7   15.83    4.75
  -1  10   7   24.37    6.24
   1 -10   8   28.98    6.23
  -1 -10   8   41.13    6.57
   1 -10   8   44.10    7.20
  -1  10   8   33.16    7.67
   1  10   8   45.63    8.99
  -1 -10   8   35.37    6.34
   1  10   8   37.57    6.87
   1  10   8   52.49    9.05
  -1  10   8   33.16    6.64
   1 -10   9    7.91    3.80
  -1 -10   9    8.44    3.87
  -1  10   9   16.53    6.96
   1 -10   9    1.39    3.14
   1  10   9    6.06    4.35
  -1 -10   9    5.16    4.43
   1  10   9    7.58    4.25
  -1  10   9    5.60    3.64
  -1 -11  -9    9.03    4.24
   1 -11  -9    7.07    4.09
   1 -11  -9    8.84    4.07
  -1 -11  -9   25.07    6.31
   1  11  -9   10.28    5.69
  -1  11  -9   12.39    4.90
  -1 -11  -9   11.54    4.39
   1 -11  -9   23.28    6.17
   1  11  -9   10.32    4.76
  -1  11  -9   21.20    5.61
  -1 -11  -8   14.63    4.68
  -1 -11  -8   25.31    6.49
   1 -11  -8   17.90    5.14
   1 -11  -8   18.59    5.17
   1 -11  -8   17.72    6.54
  -1  11  -8   21.57    6.31
   1 -11  -8   14.96    4.85
  -1 -11  -8   15.89    5.20
   1  11  -8   13.77    4.22
  -1  11  -8    7.34    4.47
   1  11  -8   -0.66    4.49
  -1 -11  -8   10.29    4.00
  -1 -11  -7   24.60    6.66
   1 -11  -7   17.16    5.62
  -1 -11  -7   23.32    5.47
  -1  11  -7   20.76    3.40
   1 -11  -7   12.57    5.29
   1  11  -7   14.37    5.48
  -1  11  -7   15.04    5.53
   1 -11  -7   10.78    3.46
  -1 -11  -7   18.23    5.41
  -1 -11  -7   20.14    4.74
   1 -11  -7   20.35    5.26
   1  11  -7   17.52    4.77
   1 -11  -6   36.20    6.27
   1  11  -6   30.98    3.19
   1 -11  -6   33.29    6.79
  -1 -11  -6   30.73    5.62
  -1  11  -6   32.39    3.85
   1  11  -6   32.58    2.92
  -1 -11  -6   39.34    7.22
  -1 -11  -6   33.84    6.19
   1  11  -6   31.01    7.34
   1 -11  -6   38.96    6.45
  -1  11  -6   30.55    6.85
   1 -11  -6   32.69    5.69
  -1 -11  -6   33.61    5.54
  -1  11  -6   35.17    3.81
   1  11  -6   31.51    4.32
   1 -11  -5   40.83    7.06
   1  11  -5   44.65    3.84
  -1 -11  -5   42.66    7.02
   1 -11  -5   34.36    5.44
  -1  11  -5   39.77    4.24
  -1 -11  -5   33.32    5.80
  -1 -11  -5   36.89    6.29
   1  11  -5   42.74    7.49
  -1  11  -5   48.46    8.05
   1 -11  -5   49.66    6.99
  -1  11  -5   39.14    4.45
   1 -11  -5   41.22    5.68
  -1 -11  -5   38.89    4.63
   1 -11  -5   38.90    5.05
   1  11  -5   50.41    5.45
  -1 -11  -5   40.57    5.27
   1  11  -5   42.46    4.26
  -1  11  -5   40.03    3.45
   1  11  -4   20.56    2.80
  -1 -11  -4   26.97    4.88
   1 -11  -4   28.09    5.77
  -1  11  -4   22.65    3.20
   1 -11  -4   29.56    4.94
  -1 -11  -4   22.58    4.35
   1 -11  -4   23.41    4.70
  -1 -11  -4   19.01    4.48
  -1  11  -4   22.96    5.50
   1  11  -4   21.32    5.26
  -1 -11  -4   22.12    3.14
  -1  11  -4   23.02    2.00
  -1  11  -4   21.49    2.14
   1 -11  -3  230.73   14.14
  -1  11  -3  243.01    9.65
  -1 -11  -3  247.71   12.37
  -1 -11  -3  244.25   13.34
   1  11  -3  228.49    9.45
   1 -11  -3  210.36   12.28
  -1  11  -3  235.47   14.12
  -1 -11  -3  229.00   13.07
   1  11  -3  235.36   12.36
   1 -11  -3  221.10   11.96
  -1  11  -3  221.71   12.84
   1 -11  -3  235.44   11.66
   1 -11  -3  232.76   12.98
  -1  11  -3  228.08    5.69
   1  11  -3  233.85    7.83
  -1 -11  -3  216.55   13.81
  -1 -11  -2   21.17    4.55
  -1  11  -2   23.70    3.33
   1  11  -2   24.37    3.84
   1 -11  -2   18.63    3.77
   1 -11  -2   16.86    4.46
  -1  11  -2   23.79    4.84
   1 -11  -2   17.89    3.84
   1  11  -2   24.93    3.68
   1 -11  -2   19.81    3.63
  -1  11  -2   23.20    4.04
   1  11  -2   21.77    2.83
  -1  11  -2   23.52    2.46
  -1 -11  -2   19.15    3.87
   1 -11  -2   21.70    3.78
  -1  11  -1  173.18    9.64
   1 -11  -1  192.52   12.33
   1  11  -1  181.59    9.96
  -1 -11  -1  169.76   10.63
  -1  11  -1  183.77   10.34
   1  11  -1  163.07    7.57
   1  11  -1  162.54    7.78
  -1  11  -1  173.11    7.61
  -1 -11  -1  173.07   10.86
   1 -11  -1  175.29    9.74
   1 -11   0   18.90    4.05
  -1 -11   0   24.39    4.03
  -1  11   0   19.14    4.12
   1  11   0   22.91    4.06
  -1  11   0   21.54    3.38
   1  11   0   23.35    2.39
  -1  11   0   26.51    3.84
  -1 -11   0   25.93    3.95
   1  11   0   18.73    3.82
   1 -11   0   22.74    3.51
  -1  11   1  139.59    6.53
   1  11   1  144.21    6.88
   1 -11   1  150.60    8.89
  -1 -11   1  136.42    9.16
   1  11   1  144.58    9.47
  -1  11   1  152.81   11.08
   1  11   1  141.68   10.24
   1  11   1  163.20   10.35
   1 -11   1  132.05    6.80
  -1  11   1  139.81    8.60
  -1 -11   1  142.80    7.46
  -1  11   1  152.61    9.76
  -1  11   2   34.77    4.68
  -1  11   2   35.25    5.43
   1  11   2   31.92    4.76
  -1 -11   2   36.40    4.14
   1  11   2   30.80    4.81
  -1 -11   2   35.11    4.90
   1 -11   2   35.12    4.82
  -1  11   2   31.03    2.26
   1  11   2   36.28    2.48
   1 -11   2   35.23    3.20
  -1 -11   2   34.27    4.00
   1  11   2   35.99    2.75
   1  11   2   39.46    4.10
  -1  11   2   29.41    4.09
  -1  11   2   29.44    3.88
  -1  11   2   38.97    5.50
  -1  11   2   39.69    5.43
   1  11   2   35.45    5.72
   1  11   2   31.87    4.71
  -1 -11   3  188.52    7.21
   1  11   3  199.19   11.67
   1 -11   3  193.73    6.11
  -1  11   3  194.83   12.25
  -1 -11   3  201.75   10.35
   1 -11   3  206.37   10.49
   1 -11   3  202.97    7.74
  -1 -11   3  201.53    9.13
   1  11   3  193.80    8.39
  -1  11   3  205.71   10.62
  -1  11   3  189.65    9.44
   1  11   3  217.23    9.83
  -1  11   3  182.86   11.25
   1  11   3  207.47   11.03
  -1  11   3  200.21   10.85
   1  11   3  194.47   12.79
  -1  11   3  188.36   11.95
   1  11   3  206.33   11.08
  -1 -11   4   15.16    2.15
   1 -11   4   14.61    3.23
  -1 -11   4   17.44    3.27
  -1 -11   4   17.70    4.45
   1  11   4   15.87    3.39
  -1 -11   4   19.39    3.43
   1  11   4   16.23    3.10
  -1  11   4   12.58    3.19
   1 -11   4   15.01    2.75
  -1  11   4   17.42    4.58
  -1  11   4   19.85    4.39
   1  11   4   15.72    3.43
   1  11   4   12.82    4.46
  -1 -11   5   29.21    2.76
  -1 -11   5   34.63    4.96
   1 -11   5   36.40    5.25
  -1 -11   5   27.10    4.30
  -1 -11   5   29.45    5.65
  -1  11   5   25.11    4.80
   1 -11   5   38.17    4.62
   1  11   5   32.74    5.02
  -1  11   5   40.83    6.81
   1  11   5   37.69    5.64
  -1  11   5   36.47    5.55
   1  11   5   34.75    6.48
  -1 -11   6   31.82    2.91
   1 -11   6   34.70    5.70
  -1 -11   6   37.09    5.49
  -1 -11   6   40.34    5.67
   1 -11   6   36.18    5.08
   1  11   6   24.51    5.19
  -1  11   6   36.95    6.46
   1  11   6   31.79    6.78
  -1  11   6   28.00    6.05
   1  11   6   32.14    6.07
  -1  11   6   35.66    6.05
  -1 -11   7   14.61    4.32
   1 -11   7   13.45    3.87
   1 -11   7    6.66    2.57
   1  11   7    4.70    3.33
  -1 -11   7    8.24    2.47
  -1  11   7   13.95    4.75
  -1  11   7   10.85    4.54
  -1  11   7   19.27    5.98
   1  11   7    5.69    3.67
   1  11   7   15.82    5.46
  -1 -11   8   14.41    4.60
   1 -11   8   13.39    5.03
   1  11   8    9.68    4.26
   1 -11   8   18.05    4.97
  -1  11   8    9.99    4.39
  -1 -11   8   12.93    4.32
   1  11   8   19.03    5.59
   1  11   8   13.54    5.78
  -1  11   8   22.00    5.74
  -1  11   8   17.81    6.28
   1 -11   9   12.32    4.78
  -1 -11   9   15.04    5.35
  -1 -11   9   15.18    5.03
   1  11   9   15.11    6.91
  -1  11   9   18.83    6.75
   1  11   9   21.78    6.36
  -1  11   9   15.68    5.54
   1 -12  -9    6.63    5.49
  -1 -12  -9    7.49    4.25
   1 -12  -9    3.38    3.33
   1 -12  -9    1.07    3.85
  -1 -12  -9    3.04    3.93
   1  12  -9    1.68    4.74
  -1  12  -9    1.66    3.80
  -1 -12  -9    7.25    4.40
   1 -12  -9    0.57    4.11
   1  12  -9    4.96    3.47
  -1  12  -9    8.46    4.30
  -1 -12  -8   10.68    5.85
   1 -12  -8    8.15    5.58
   1 -12  -8   15.19    4.82
  -1 -12  -8   16.74    5.61
  -1 -12  -8    9.45    4.04
  -1  12  -8    7.83    4.52
   1 -12  -8    9.10    4.89
   1  12  -8   13.93    4.92
   1  12  -8   12.54    5.72
   1 -12  -8   11.80    3.92
  -1 -12  -8    8.26    3.38
  -1  12  -8   16.82    6.46
  -1 -12  -7   11.70    4.33
   1 -12  -7   11.23    4.62
   1 -12  -7   16.91    5.63
  -1 -12  -7   17.22    5.51
  -1  12  -7    3.88    4.14
   1  12  -7   15.10    5.47
  -1 -12  -7   18.92    5.35
   1 -12  -7   14.85    4.74
   1  12  -7   15.97    5.34
   1 -12  -7   14.43    4.25
  -1 -12  -7   12.20    3.41
   1 -12  -6  101.31   10.26
   1  12  -6  102.13    5.04
  -1  12  -6  102.47    6.76
  -1 -12  -6   82.85   10.14
  -1 -12  -6   82.70    9.48
   1 -12  -6   87.79   10.66
   1  12  -6  109.07   12.60
  -1  12  -6   94.45   11.50
  -1 -12  -6  105.80    9.15
  -1 -12  -6  103.47    9.87
   1 -12  -6  105.72   10.19
   1  12  -6   91.59    6.93
   1 -12  -5   28.04    6.32
  -1 -12  -5   35.63    6.04
   1 -12  -5   30.37    5.53
   1  12  -5   27.80    3.46
  -1 -12  -5   30.70    5.68
  -1  12  -5   31.22    3.95
   1  12  -5   26.64    6.76
   1 -12  -5   32.65    5.95
  -1 -12  -5   35.08    6.30
  -1  12  -5   18.78    5.44
  -1  12  -5   26.43    3.62
  -1 -12  -5   25.43    3.73
  -1  12  -5   28.77    2.40
   1  12  -5   25.97    3.32
  -1  12  -5   27.89    2.70
   1  12  -4   54.53    4.82
  -1  12  -4   65.09    5.29
   1 -12  -4   63.63    6.94
   1 -12  -4   62.45    8.33
  -1 -12  -4   60.51    6.98
  -1 -12  -4   67.25    8.30
  -1  12  -4   53.64    7.91
   1  12  -4   56.06    8.04
   1 -12  -4   44.78    6.74
  -1 -12  -4   46.27    6.51
  -1 -12  -4   49.39    4.62
  -1  12  -4   56.45    2.99
  -1  12  -4   61.53    3.22
   1  12  -4   57.85    4.18
  -1 -12  -3   16.17    4.28
   1 -12  -3   23.45    4.34
  -1 -12  -3   13.65    3.42
   1 -12  -3   14.15    4.04
  -1  12  -3   19.36    3.17
   1  12  -3   19.54    3.17
  -1  12  -3   23.26    5.55
   1 -12  -3   17.31    4.12
  -1  12  -3   27.72    5.21
   1 -12  -3   23.59    4.45
  -1 -12  -3   20.28    4.04
   1  12  -3   22.05    4.26
  -1 -12  -3   24.08    5.53
  -1  12  -3   24.04    2.08
   1  12  -3   20.55    2.61
   1 -12  -3   18.88    4.32
  -1 -12  -2   78.26    7.94
   1  12  -2   78.19    6.63
   1 -12  -2   71.38    6.73
  -1  12  -2   74.24    6.23
   1 -12  -2   80.91    8.59
  -1  12  -2   72.79    7.87
   1 -12  -2   74.53    7.32
   1  12  -2   75.55    6.63
   1 -12  -2   73.63    6.80
  -1  12  -2   69.55    6.80
  -1 -12  -2   64.92    7.84
   1  12  -2   72.08    4.79
  -1  12  -2   85.28    4.88
   1 -12  -2   75.41    7.21
  -1  12  -1   21.73    3.96
  -1 -12  -1   29.18    5.12
   1  12  -1   29.09    4.44
   1 -12  -1   26.71    5.68
  -1  12  -1   27.94    4.68
   1  12  -1   25.95    3.42
  -1 -12  -1   25.56    4.53
  -1  12  -1   29.34    3.51
   1 -12  -1   22.73    4.11
   1  12  -1   23.70    3.43
   1  12   0   23.79    3.79
  -1 -12   0   16.79    4.10
  -1  12   0   20.58    3.95
   1 -12   0   22.12    4.31
  -1  12   0   25.13    3.57
   1  12   0   22.93    2.54
   1  12   0   21.43    3.70
  -1 -12   0   27.32    4.25
  -1  12   0   26.57    3.77
   1 -12   0   22.88    3.57
   1  12   1   28.30    3.58
  -1  12   1   26.59    3.04
  -1  12   1   27.03    4.50
  -1 -12   1   24.63    4.49
   1 -12   1   24.49    4.55
   1  12   1   26.27    4.60
  -1  12   1   34.18    5.79
   1  12   1   20.17    4.59
   1 -12   1   28.91    3.55
  -1 -12   1   27.02    3.61
  -1  12   1   22.78    4.01
   1  12   1   23.99    4.39
   1  12   2  129.88    9.56
  -1  12   2  111.88    9.67
  -1 -12   2  123.59    7.76
   1 -12   2  128.45    9.07
  -1 -12   2  121.06    8.81
   1  12   2  120.51    4.91
  -1  12   2  124.90    4.83
  -1  12   2  132.69    8.98
  -1  12   2  121.91    7.26
   1  12   2  117.10    4.94
   1 -12   2  129.76    6.31
  -1 -12   2  126.62    7.72
   1  12   2  124.25    7.81
  -1  12   2  146.80    9.47
  -1  12   2  129.51    9.38
   1  12   2  120.68    9.90
   1  12   2  122.04    9.18
   1  12   2  116.00    8.72
  -1  12   3   16.23    4.15
   1 -12   3   15.44    2.07
   1  12   3   19.28    4.13
  -1 -12   3   18.53    2.52
   1 -12   3   13.98    3.58
  -1 -12   3   21.24    4.06
  -1  12   3   18.55    3.73
  -1 -12   3   17.78    3.23
   1 -12   3   15.90    2.42
   1  12   3   17.73    2.76
   1  12   3   18.40    3.29
  -1  12   3   19.58    3.63
   1  12   3   16.47    3.83
   1  12   3   17.74    4.71
  -1  12   3   15.37    3.58
   1  12   3   18.42    3.54
  -1  12   3   16.91    4.33
  -1  12   3   22.13    3.95
  -1 -12   4   80.57    4.74
   1 -12   4   83.01    3.36
  -1 -12   4   87.88    7.10
   1 -12   4   92.16    7.74
  -1  12   4   80.47    7.34
   1  12   4   92.60    7.27
  -1 -12   4   85.81    6.59
   1  12   4   81.20    6.70
   1 -12   4   85.76    5.98
  -1  12   4   84.87    9.22
   1  12   4   88.69    9.50
   1  12   4   89.32    8.20
  -1  12   4   83.59    7.97
  -1 -12   5   17.78    2.31
   1 -12   5   23.72    4.48
  -1 -12   5   22.86    4.31
   1 -12   5   22.16    3.64
  -1  12   5   19.59    4.40
   1  12   5   26.71    4.82
  -1 -12   5   18.42    3.53
  -1  12   5   25.70    6.27
  -1  12   5   12.80    3.65
   1  12   5   11.19    4.60
   1  12   5   15.55    3.70
  -1 -12   6  103.42    5.04
  -1 -12   6   98.68    8.57
   1 -12   6  114.35    9.66
  -1 -12   6  103.71    8.64
   1 -12   6  108.74    8.40
  -1  12   6   94.29   10.03
   1  12   6  104.65    9.93
  -1  12   6  108.41   10.08
   1  12   6  108.24   10.01
  -1  12   6   99.61   10.93
   1  12   6  112.41   11.86
   1 -12   7    8.62    2.75
  -1 -12   7    6.59    3.37
   1 -12   7   10.47    3.33
  -1 -12   7   11.23    3.95
   1  12   7    9.48    4.25
  -1  12   7    8.15    4.03
   1  12   7   15.20    5.56
   1  12   7    9.38    3.88
  -1  12   7    7.94    3.26
  -1  12   7   12.45    4.85
   1 -12   8   24.37    5.54
  -1 -12   8   28.60    5.91
  -1 -12   8   23.25    5.52
   1  12   8   20.24    6.13
  -1  12   8   19.69    6.35
   1 -12   8   25.52    5.29
  -1  12   8   16.77    5.28
   1  12   8   27.47    7.28
  -1  12   8   28.44    7.08
   1  12   8   17.10    4.70
   1 -12   9    1.98    3.19
  -1 -12   9    5.72    4.51
   1  12   9   -0.31    4.57
  -1  12   9    2.56    3.95
  -1 -12   9    2.42    3.85
   1  12   9    2.89    4.29
  -1 -13  -9   44.49    8.45
  -1 -13  -9   34.42    8.54
   1 -13  -9   41.45    7.77
   1 -13  -9   42.24    9.48
   1  13  -9   34.92    9.44
  -1  13  -9   37.74    8.98
  -1 -13  -9   34.01    6.47
  -1 -13  -9   43.62    7.75
  -1  13  -9   40.66    7.44
   1 -13  -8    7.04    5.12
  -1 -13  -8   12.29    4.46
   1 -13  -8    8.03    4.65
  -1 -13  -8   12.88    5.82
  -1 -13  -8   10.67    3.97
  -1  13  -8   12.00    4.61
   1  13  -8    7.81    3.26
  -1  13  -8    7.83    6.07
   1  13  -8   10.56    4.69
  -1 -13  -8   13.29    4.90
   1 -13  -8    7.18    3.41
  -1 -13  -7   41.19    6.88
   1 -13  -7   32.04    7.68
   1 -13  -7   33.69    6.58
  -1 -13  -7   41.28    8.11
  -1  13  -7   39.14    8.78
   1 -13  -7   25.50    5.81
  -1 -13  -7   38.49    7.40
   1  13  -7   34.23    8.27
  -1 -13  -7   38.03    6.18
  -1  13  -6   32.68    8.08
   1  13  -6   12.78    5.72
   1 -13  -6   21.34    5.52
  -1 -13  -6   25.58    5.97
  -1 -13  -6   18.52    5.52
   1  13  -6   22.52    2.59
  -1 -13  -6   24.30    5.47
   1 -13  -6   33.27    6.20
   1 -13  -6   19.73    5.92
  -1  13  -6   25.95    2.37
  -1  13  -5   58.26    5.38
   1 -13  -5   50.63    6.61
   1 -13  -5   55.57    8.54
   1  13  -5   58.01    5.00
  -1 -13  -5   58.40    7.28
  -1 -13  -5   48.53    7.79
   1  13  -5   67.77    9.38
   1 -13  -5   60.74    8.30
  -1 -13  -5   53.30    7.63
  -1  13  -5   51.15    8.51
   1  13  -5   55.80    4.72
  -1 -13  -5   58.72    5.68
   1  13  -5   58.48    4.35
  -1  13  -5   63.21    3.23
  -1  13  -5   51.58    3.36
   1  13  -4   52.72    7.88
  -1 -13  -4   33.72    6.05
  -1  13  -4   46.59    7.82
   1 -13  -4   46.31    6.51
   1 -13  -4   52.91    6.64
   1  13  -4   58.11    5.25
   1 -13  -4   45.30    7.41
  -1 -13  -4   56.61    7.99
  -1 -13  -4   42.78    6.51
  -1  13  -4   55.02    5.19
   1  13  -4   47.02    4.00
  -1  13  -4   50.94    2.79
  -1  13  -4   49.72    2.77
   1  13  -3  104.92    7.42
  -1 -13  -3  111.18    9.02
   1 -13  -3  100.92   10.13
  -1  13  -3  105.77    7.35
  -1 -13  -3  112.26    9.98
   1 -13  -3  108.32    8.80
   1 -13  -3   92.30    8.95
  -1  13  -3  109.20   10.46
  -1  13  -3  109.38    9.55
   1  13  -3  112.93    9.07
   1  13  -3  106.78    5.86
  -1  13  -3  113.87    4.86
  -1  13  -2   60.89    5.85
  -1 -13  -2   50.15    6.68
   1 -13  -2   55.77    7.61
   1  13  -2   50.04    5.75
   1 -13  -2   49.99    6.25
  -1  13  -2   65.82    7.38
   1 -13  -2   55.32    6.09
  -1  13  -2   51.42    6.33
   1  13  -2   57.60    5.96
  -1  13  -2   65.28    4.49
   1 -13  -2   49.72    6.23
  -1 -13  -2   58.04    7.13
   1  13  -2   58.23    4.71
   1 -13  -1   11.95    4.65
   1  13  -1   16.86    3.94
  -1  13  -1   14.92    3.43
  -1 -13  -1   15.08    4.27
  -1  13  -1   14.57    3.54
   1  13  -1   11.31    2.27
  -1  13  -1   13.39    2.61
   1  13  -1    9.55    2.44
   1 -13  -1    9.89    2.77
  -1 -13  -1   14.77    3.97
   1 -13   0   80.17    8.44
  -1 -13   0   79.66    7.68
  -1  13   0   79.75    7.93
   1  13   0   82.17    7.73
  -1  13   0   76.67    6.51
   1  13   0   76.19    4.68
   1 -13   0   73.94    6.67
  -1 -13   0   71.07    6.82
  -1  13   0   81.61    6.49
   1  13   0   79.38    6.88
  -1  13   1   14.15    2.49
   1  13   1   15.78    2.89
   1  13   1    7.19    3.76
   1  13   1    9.09    3.42
   1 -13   1   15.82    4.15
  -1  13   1   19.25    4.39
  -1  13   1   10.33    3.27
  -1 -13   1   13.29    3.63
  -1  13   1   11.03    3.01
   1 -13   1   12.90    2.61
  -1 -13   1   11.51    2.66
   1  13   1   12.57    3.76
   1  13   2   53.18    6.47
   1 -13   2   65.81    6.15
  -1  13   2   64.37    8.13
   1  13   2   68.54    7.30
  -1 -13   2   64.69    6.11
   1 -13   2   63.57    7.02
  -1  13   2   55.43    3.75
  -1 -13   2   57.68    6.75
   1  13   2   66.60    3.95
  -1 -13   2   56.64    5.43
   1  13   2   67.79    3.85
   1 -13   2   63.29    4.85
   1  13   2   63.71    5.83
  -1  13   2   58.68    5.29
   1  13   2   59.73    6.85
   1  13   2   69.57    7.84
  -1  13   2   64.28    7.17
  -1  13   2   70.71    7.02
  -1 -13   3  106.79    6.11
   1 -13   3  112.64    5.71
  -1 -13   3  116.75    8.46
   1 -13   3  130.64    9.26
   1 -13   3  117.39    6.37
  -1  13   3  109.67    7.55
   1  13   3  120.53    6.50
   1  13   3  118.75    8.01
  -1 -13   3  105.49    7.30
  -1  13   3  117.20    8.84
  -1  13   3  116.23    9.66
   1  13   3  119.26   10.60
   1  13   3  121.82    9.46
  -1  13   3  115.57   10.14
   1 -13   4   29.47    2.29
  -1 -13   4   27.10    2.90
  -1 -13   4   28.26    4.41
   1 -13   4   28.59    4.53
   1  13   4   26.93    4.27
  -1  13   4   26.90    4.42
   1  13   4   32.79    4.36
  -1 -13   4   32.70    4.38
   1 -13   4   28.31    3.65
  -1  13   4   27.40    5.39
   1  13   4   35.19    6.29
  -1  13   4   38.86    5.95
   1  13   4   38.54    5.87
  -1 -13   5   76.44    4.53
   1 -13   5   68.78    7.21
  -1 -13   5   65.88    6.79
   1  13   5   70.27    7.30
  -1 -13   5   73.25    7.05
  -1  13   5   76.11    7.81
   1 -13   5   75.90    6.43
  -1  13   5   65.11    7.55
  -1  13   5   80.76    9.75
   1  13   5   73.35    8.05
   1  13   5   76.41    9.59
  -1 -13   6   20.57    4.55
   1 -13   6   21.34    4.68
  -1 -13   6   22.72    4.60
   1  13   6   20.07    4.32
  -1  13   6   17.52    5.00
   1 -13   6   16.47    3.75
  -1  13   6   24.84    6.42
  -1  13   6   18.80    5.05
   1  13   6   26.75    5.64
   1  13   6   24.14    6.73
  -1 -13   7   35.71    5.96
   1 -13   7   34.70    6.00
   1 -13   7   50.49    6.68
   1  13   7   34.71    6.78
  -1  13   7   30.36    6.77
  -1 -13   7   37.41    6.09
   1  13   7   42.51    8.41
  -1  13   7   54.86    9.29
  -1  13   7   45.06    7.31
   1  13   7   38.99    7.30
   1 -13   8   14.20    4.84
  -1 -13   8   15.43    5.07
  -1  13   8   13.09    5.85
   1  13   8   20.99    6.48
   1 -13   8   12.40    4.38
  -1 -13   8   10.29    4.03
  -1  13   8   16.91    6.51
   1  13   8   10.02    5.17
   1  13   8   12.48    4.56
  -1  13   8   16.95    5.78
  -1 -13   9   44.23    8.02
   1 -13   9   48.18    7.89
  -1  13   9   57.58   10.93
   1  13   9   47.38    9.61
  -1 -13   9   39.70    7.74
   1  13   9   56.61   10.30
   1  14  -9    6.72    4.32
  -1  14  -9   12.05    5.58
  -1 -14  -9   10.31    4.85
  -1 -14  -9   10.69    5.94
   1 -14  -9   10.93    4.38
   1 -14  -9    9.12    5.93
  -1  14  -9   23.85    5.99
   1 -14  -8   29.95    6.62
  -1 -14  -8   35.07    7.22
   1 -14  -8   34.54    8.72
  -1 -14  -8   29.12    7.94
   1  14  -8   24.71    6.18
   1  14  -8   20.25    7.62
  -1  14  -8   13.48    5.56
  -1 -14  -8   18.83    5.24
   1 -14  -8   19.20    4.97
   1  14  -7   26.80    7.47
   1 -14  -7   17.45    5.04
  -1  14  -7   22.79    6.38
  -1 -14  -7   25.11    6.28
   1 -14  -7   13.28    5.36
  -1 -14  -7   22.17    6.52
  -1 -14  -7   16.80    5.32
   1 -14  -7   27.17    6.14
   1 -14  -6   38.86    7.40
  -1 -14  -6   38.24    7.07
  -1  14  -6   46.26    8.61
   1  14  -6   40.19    7.92
  -1 -14  -6   47.59    7.45
  -1 -14  -6   52.13    8.54
   1 -14  -6   37.33    7.80
   1 -14  -6   46.94    7.07
   1  14  -6   48.03    4.26
   1 -14  -5   11.81    4.30
  -1  14  -5   13.93    5.40
  -1 -14  -5    5.66    3.66
   1  14  -5   10.98    4.85
  -1 -14  -5   15.55    5.18
  -1  14  -5   10.18    2.47
  -1 -14  -5    8.42    3.34
   1 -14  -5    9.96    4.47
   1 -14  -5   13.25    4.58
   1  14  -5   12.83    2.84
   1  14  -5   10.86    2.30
   1  14  -5   13.84    2.59
  -1  14  -5   13.41    1.49
  -1  14  -5   10.79    1.38
  -1 -14  -4   26.51    6.07
   1 -14  -4   31.52    6.39
   1  14  -4   24.11    3.87
  -1 -14  -4   27.92    5.18
  -1  14  -4   22.99    3.51
   1 -14  -4   25.56    4.96
  -1 -14  -4   22.11    5.52
   1 -14  -4   25.83    5.41
  -1  14  -4   28.51    6.03
   1  14  -4   33.16    6.63
  -1  14  -4   24.53    1.98
  -1  14  -4   27.72    2.21
   1  14  -4   25.38    2.93
   1  14  -3   13.06    3.00
   1 -14  -3   13.05    4.52
  -1 -14  -3   13.64    4.49
  -1  14  -3   18.92    3.57
   1 -14  -3   12.50    3.44
   1  14  -3   16.80    4.59
  -1  14  -3   26.38    6.30
   1 -14  -3   12.75    3.49
   1  14  -3   14.08    3.66
  -1  14  -3   16.33    4.14
   1  14  -3   17.75    2.80
  -1  14  -3   16.55    2.18
   1 -14  -2   40.91    6.75
  -1 -14  -2   60.87    7.53
  -1  14  -2   56.46    6.09
   1  14  -2   56.02    6.11
  -1  14  -2   67.23    7.73
   1 -14  -2   43.21    6.28
  -1  14  -2   51.98    6.14
   1  14  -2   49.39    5.45
   1 -14  -2   53.91    6.40
  -1  14  -2   58.74    4.65
  -1 -14  -2   48.78    6.58
   1 -14  -2   51.92    6.46
   1  14  -2   54.06    4.84
  -1  14  -1   40.69    5.59
  -1 -14  -1   31.48    5.81
   1  14  -1   45.80    5.93
   1 -14  -1   43.98    6.52
  -1  14  -1   35.40    5.18
   1  14  -1   39.61    4.18
   1 -14  -1   38.50    5.61
   1  14  -1   38.61    4.88
  -1 -14  -1   48.29    6.69
  -1  14  -1   42.24    4.47
  -1  14   0  357.34   17.24
   1 -14   0  326.16   16.52
   1  14   0  350.33   16.06
  -1 -14   0  335.49   16.54
  -1  14   0  333.34   13.56
   1  14   0  343.94   13.54
   1  14   0  317.52    9.63
   1 -14   0  343.59   14.31
  -1  14   0  314.42   13.11
  -1 -14   0  334.20   15.10
   1  14   0  340.86   14.74
  -1  14   1   50.85    4.62
   1  14   1   56.47    5.04
  -1 -14   1   43.28    5.93
   1  14   1   51.64    6.52
  -1  14   1   58.52    7.28
  -1  14   1   44.94    6.05
   1  14   1   42.30    6.41
   1 -14   1   43.71    6.11
  -1  14   1   42.99    5.70
  -1 -14   1   40.57    4.76
   1 -14   1   47.40    5.01
   1  14   1   54.00    6.71
  -1  14   2   46.74    6.84
   1  14   2   42.40    6.08
   1  14   2   36.47    5.79
   1 -14   2   39.15    5.39
  -1  14   2   39.93    5.74
  -1 -14   2   36.62    5.13
  -1  14   2   38.56    3.28
  -1 -14   2   34.39    5.31
   1 -14   2   33.22    5.34
   1  14   2   33.74    3.30
   1 -14   2   35.48    3.82
   1  14   2   32.63    4.55
  -1  14   2   39.29    4.52
   1  14   2   34.83    2.85
  -1  14   2   33.90    5.23
   1  14   2   29.82    5.49
   1 -14   2   39.68    3.55
   1  14   2   32.73    5.66
  -1 -14   3   13.74    2.64
   1 -14   3   13.95    2.30
  -1  14   3   12.30    1.15
   1 -14   3   14.83    3.67
  -1 -14   3   19.07    4.24
   1 -14   3   14.96    2.63
   1  14   3   17.69    2.69
  -1  14   3   15.98    3.46
  -1 -14   3   12.88    3.02
  -1  14   3   17.50    3.55
   1  14   3   14.46    3.33
   1  14   3   14.24    4.49
   1  14   3   15.72    4.49
  -1  14   3   15.97    4.33
  -1  14   3   17.88    4.84
  -1 -14   4   10.16    2.13
   1 -14   4   10.22    1.69
  -1 -14   4    7.50    3.01
   1 -14   4   13.09    3.35
   1 -14   4    8.14    2.48
   1  14   4    8.92    2.79
   1  14   4    8.79    2.94
  -1 -14   4   12.01    3.37
  -1  14   4   11.68    3.30
   1  14   4    7.42    3.37
  -1  14   4   15.18    5.22
   1  14   4   12.00    4.49
  -1  14   4   11.60    4.11
  -1 -14   5    9.75    1.86
  -1 -14   5    4.60    2.86
   1 -14   5    9.44    3.19
  -1 -14   5    7.00    2.57
   1  14   5   12.75    3.35
   1 -14   5   14.83    3.17
  -1  14   5   12.99    4.02
   1  14   5    9.65    3.76
  -1  14   5    9.50    4.42
  -1  14   5   10.08    4.01
   1  14   5   14.31    5.14
  -1 -14   6   40.23    6.22
   1 -14   6   40.71    6.33
   1  14   6   42.50    6.60
   1 -14   6   43.49    5.46
  -1  14   6   48.44    7.37
  -1 -14   6   40.61    5.80
  -1  14   6   37.38    8.03
   1  14   6   38.36    7.94
  -1  14   6   33.54    5.97
   1  14   6   36.07    6.30
  -1 -14   7   31.05    5.77
   1 -14   7   26.48    5.25
  -1 -14   7   19.93    4.74
   1  14   7   34.03    6.59
  -1  14   7   30.47    6.92
   1 -14   7   22.64    4.61
   1  14   7   28.36    6.24
  -1  14   7   21.76    5.52
  -1  14   7   27.69    6.72
   1  14   7   30.85    7.77
  -1 -14   8   46.69    7.67
   1 -14   8   49.75    7.74
  -1  14   8   31.19    6.72
   1  14   8   38.13    7.17
   1 -14   8   40.96    6.77
  -1 -14   8   44.28    7.75
  -1  14   8   44.89    9.51
   1  14   8   50.89    8.99
   1  14   8   38.73    8.37
  -1  14   8   49.92    8.31
  -1  14   9   16.59    6.38
   1 -14   9   14.98    5.23
  -1 -14   9    9.91    3.83
   1 -15  -9   13.07    6.27
   1 -15  -9    2.36    3.36
  -1 -15  -9    4.66    3.36
   1 -15  -8   28.94    7.63
  -1 -15  -8   40.61    9.21
   1 -15  -8   51.22    9.10
  -1 -15  -8   42.09    7.67
   1  15  -8   42.06    8.34
   1 -15  -8   29.04    6.45
   1  15  -8   30.36    8.49
  -1  15  -8   36.07    7.78
  -1 -15  -8   38.65    7.69
  -1  15  -7   -0.90    3.47
   1 -15  -7   -6.42    4.89
  -1 -15  -7    5.58    5.37
   1  15  -7   -3.54    5.55
   1 -15  -7    3.97    4.90
  -1 -15  -7   -7.55    5.00
  -1 -15  -7    0.83    3.03
   1 -15  -7   -0.61    3.26
  -1 -15  -6   46.33    8.05
  -1  15  -6   50.38    9.04
   1  15  -6   46.51    8.91
   1 -15  -6   49.11    8.31
   1 -15  -6   41.51    8.42
   1 -15  -6   51.72    7.60
  -1 -15  -6   59.10    8.30
  -1 -15  -6   46.80    8.90
   1  15  -6   51.51    4.57
  -1 -15  -5    7.47    3.51
   1  15  -5    3.85    3.94
   1 -15  -5    4.34    4.16
  -1  15  -5    1.62    3.10
  -1 -15  -5    3.55    3.17
   1 -15  -5   -1.15    3.89
  -1 -15  -5    5.08    4.02
   1  15  -5    2.31    1.72
  -1  15  -5    0.07    1.59
   1 -15  -5    2.96    3.09
   1  15  -5    0.92    1.25
  -1  15  -5    2.26    0.69
  -1  15  -5    1.88    0.68
  -1  15  -4   29.47    7.34
   1 -15  -4   27.58    6.02
   1  15  -4   28.06    6.55
  -1 -15  -4   25.69    5.98
   1 -15  -4   23.37    5.27
   1  15  -4   30.07    4.40
   1 -15  -4   38.74    7.58
  -1  15  -4   25.48    3.87
  -1 -15  -4   24.50    5.19
  -1 -15  -4   32.76    6.38
  -1  15  -4   27.64    2.37
   1  15  -4   23.52    3.02
   1  15  -3   71.56    6.69
   1 -15  -3   67.81    7.53
   1 -15  -3   67.47    8.87
  -1 -15  -3   73.73    9.17
  -1  15  -3   70.15    6.71
   1  15  -3   65.86    8.16
  -1  15  -3   79.92    9.00
   1 -15  -3   58.98    7.74
  -1  15  -3   69.89    7.89
   1  15  -3   73.24    7.61
   1  15  -3   65.37    5.09
  -1  15  -3   76.42    4.67
   1 -15  -2   72.17    8.59
  -1 -15  -2   66.71    8.28
   1  15  -2   64.13    6.80
  -1  15  -2   66.60    7.02
   1  15  -2   76.17    8.45
  -1  15  -2   53.67    7.77
   1 -15  -2   65.51    7.81
   1  15  -2   63.45    6.39
   1 -15  -2   69.83    7.30
  -1  15  -2   72.84    7.40
   1 -15  -2   70.95    7.79
  -1  15  -2   71.65    5.36
  -1 -15  -2   64.33    7.81
   1  15  -2   64.21    5.44
   1  15  -1   70.49    7.62
  -1 -15  -1   57.32    7.61
   1 -15  -1   68.67    8.43
  -1  15  -1   64.03    7.16
  -1  15  -1   57.41    6.87
   1  15  -1   73.34    7.36
   1  15  -1   62.09    5.38
   1  15  -1   66.64    6.39
  -1 -15  -1   73.30    8.06
   1 -15  -1   67.18    7.15
  -1  15  -1   59.24    5.27
  -1 -15   0   34.75    5.74
   1  15   0   38.85    5.81
   1 -15   0   42.82    6.77
  -1  15   0   34.42    6.19
  -1  15   0   37.95    5.03
   1  15   0   38.47    4.93
   1  15   0   35.41    3.45
  -1  15   0   35.99    4.68
   1 -15   0   26.66    4.46
   1  15   0   38.05    5.58
  -1 -15   0   40.02    5.63
   1  15   1   50.22    4.83
  -1  15   1   52.08    4.93
  -1  15   1   47.44    6.74
   1 -15   1   48.69    6.80
   1  15   1   46.15    6.29
  -1  15   1   48.98    7.16
  -1 -15   1   44.42    6.24
   1  15   1   50.96    7.15
  -1  15   1   44.96    6.05
   1  15   1   46.42    6.32
   1 -15   1   40.00    4.75
  -1 -15   1   48.73    5.42
   1 -15   2  102.87    8.44
  -1 -15   2   89.81    7.97
  -1  15   2   99.05    5.53
  -1 -15   2   86.58    9.17
   1 -15   2   94.36    9.20
   1  15   2   91.10    5.46
  -1  15   2  105.96    7.48
   1  15   2   86.60    4.56
   1 -15   2   88.05    5.60
   1  15   2   95.51    9.35
   1  15   2   91.60    9.54
  -1  15   2  107.19    9.65
  -1 -15   3   62.23    5.28
   1 -15   3   61.92    7.16
  -1  15   3   61.84    2.85
  -1 -15   3   69.76    7.41
  -1  15   3   54.43    5.72
  -1 -15   3   60.29    5.99
   1  15   3   61.18    4.80
  -1  15   3   62.16    7.11
   1 -15   3   65.63    5.24
   1  15   3   69.31    6.89
  -1  15   3   45.99    6.91
  -1  15   3   51.88    7.27
   1  15   3   53.08    7.69
   1  15   3   61.75    7.67
  -1 -15   4   22.77    2.96
   1 -15   4   25.88    2.67
   1 -15   4   18.95    4.05
  -1 -15   4   30.65    5.21
   1  15   4   23.83    3.84
  -1 -15   4   31.66    4.61
  -1  15   4   23.99    4.26
   1 -15   4   22.58    3.45
  -1  15   4   20.65    5.16
   1  15   4   20.68    5.15
  -1  15   4   25.77    5.49
   1  15   4   29.52    5.81
  -1 -15   5    7.34    1.48
   1 -15   5    9.72    1.21
   1 -15   5   11.94    4.09
  -1 -15   5    9.55    3.37
   1 -15   5   12.45    3.01
  -1  15   5   15.81    4.22
   1  15   5   15.14    3.95
  -1 -15   5   10.11    3.11
  -1  15   5    9.37    3.13
   1  15   5   11.49    4.82
  -1  15   5   19.22    6.02
   1  15   5   11.22    3.63
   1 -15   6   61.37    7.67
  -1 -15   6   66.49    7.81
   1 -15   6   61.57    6.58
  -1 -15   6   61.05    7.11
  -1  15   6   69.89    8.42
   1  15   6   70.58    8.12
  -1  15   6   63.85    9.68
   1  15   6   76.17   10.87
   1  15   6   63.25    8.46
  -1  15   6   54.56    7.98
  -1 -15   7   -0.53    2.81
   1 -15   7   -1.49    3.56
   1  15   7    1.03    3.15
   1 -15   7    6.38    3.45
  -1  15   7    8.00    4.41
  -1 -15   7    0.63    2.92
   1  15   7    4.19    3.81
   1  15   7    7.15    5.05
  -1  15   7    1.76    4.21
  -1  15   7    9.46    4.29
  -1 -15   8   43.86    7.34
   1 -15   8   50.36    7.72
   1  15   8   45.09    8.24
  -1  15   8   50.98    9.44
  -1 -15   8   56.30    8.28
   1  15   8   58.24    9.77
   1  15   8   56.69   10.33
  -1  15   8   61.93    9.39
  -1  15   8   51.94   10.12
  -1 -15   9   15.61    4.68
   1 -16  -9    7.86    6.26
   1 -16  -9   11.09    4.19
  -1 -16  -9    8.00    5.18
  -1 -16  -9    2.68    3.88
  -1 -16  -8   11.63    6.73
  -1 -16  -8    9.52    5.24
   1 -16  -8    8.80    5.94
   1 -16  -8    6.02    4.52
   1  16  -8   13.42    5.72
   1 -16  -8    1.13    3.84
  -1 -16  -8    2.30    5.02
  -1  16  -8   20.67    6.39
   1  16  -8    7.57    6.26
   1 -16  -7   16.31    4.85
  -1  16  -7   35.37    8.27
   1  16  -7   29.32    7.99
  -1 -16  -7   27.62    7.40
   1 -16  -7   25.96    7.02
  -1 -16  -7   27.47    6.65
  -1 -16  -7   23.34    6.63
   1 -16  -7   23.33    5.92
  -1 -16  -6  212.34   16.96
   1  16  -6  241.42   19.15
  -1  16  -6  231.38   18.65
  -1 -16  -6  182.16   16.08
  -1 -16  -6  225.82   16.12
   1 -16  -6  211.96   16.56
   1 -16  -6  207.43   17.81
   1 -16  -6  215.81   15.71
   1  16  -5   44.74    7.98
   1 -16  -5   38.86    7.54
  -1  16  -5   53.55    8.96
  -1 -16  -5   36.33    7.30
   1  16  -5   40.58    5.05
   1 -16  -5   34.04    6.09
   1 -16  -5   36.50    7.97
  -1 -16  -5   34.52    6.64
  -1  16  -5   40.26    5.09
  -1 -16  -5   37.70    7.41
   1  16  -5   41.46    4.00
   1 -16  -4  128.41   12.10
  -1  16  -4  150.57   13.40
  -1 -16  -4  138.33   12.60
   1  16  -4  142.92   12.99
  -1  16  -4  144.07    9.48
  -1 -16  -4  137.33   12.83
   1 -16  -4  125.88   10.81
   1 -16  -4  147.97   13.70
   1  16  -4  147.85    9.69
  -1  16  -4  150.54    5.39
   1  16  -4  152.92    7.55
   1  16  -3   37.20    5.26
  -1  16  -3   38.69    5.62
   1 -16  -3   35.79    7.05
  -1 -16  -3   38.09    7.06
   1  16  -3   40.67    6.89
  -1  16  -3   31.63    6.58
   1 -16  -3   37.69    6.46
   1  16  -3   45.73    6.31
  -1  16  -3   45.00    3.71
   1  16  -3   36.01    3.92
  -1 -16  -2   56.64    7.91
   1  16  -2   74.33    7.55
  -1  16  -2   59.59    6.87
   1 -16  -2   59.09    8.54
   1 -16  -2   53.47    7.56
  -1  16  -2   65.18    7.76
   1  16  -2   63.74    7.67
   1  16  -2   60.31    6.34
   1 -16  -2   62.68    7.08
  -1  16  -2   63.39    6.96
   1  16  -2   57.63    5.35
  -1  16  -2   57.21    4.93
  -1  16  -1   59.26    7.47
   1  16  -1   60.58    7.17
  -1 -16  -1   54.52    7.46
   1 -16  -1   64.88    8.54
  -1  16  -1   60.61    6.77
   1  16  -1   55.08    6.94
   1  16  -1   58.55    5.30
   1  16  -1   56.64    6.04
  -1  16  -1   64.47    5.96
  -1 -16  -1   57.40    7.27
   1 -16  -1   49.14    6.66
   1  16   0  235.99   13.99
  -1  16   0  227.23   14.33
   1 -16   0  242.20   15.15
  -1 -16   0  243.37   14.88
   1  16   0  220.26   11.42
  -1  16   0  214.23   11.45
   1  16   0  210.08    8.49
  -1  16   0  207.44   11.37
   1  16   0  231.98   12.88
   1 -16   0  239.80   12.88
  -1 -16   0  217.39   12.79
   1  16   1   66.87    5.87
  -1  16   1   66.44    5.85
  -1 -16   1   66.61    7.89
   1  16   1   70.09    8.10
   1 -16   1   70.04    8.03
   1 -16   1   71.21    6.72
  -1  16   1   66.57    7.15
   1  16   1   70.86    7.77
  -1 -16   1   59.46    6.30
  -1 -16   2   61.86    7.27
   1 -16   2   62.13    7.17
   1 -16   2   68.36    8.45
  -1  16   2   59.03    4.63
   1  16   2   72.93    5.03
  -1 -16   2   53.15    7.70
   1  16   2   63.00    3.99
  -1  16   2   61.72    5.89
  -1  16   2   69.80    8.06
   1  16   2   66.27    8.33
   1 -16   2   58.83    4.98
   1  16   2   74.44    8.62
  -1 -16   3   47.76    4.96
   1 -16   3   61.30    7.74
  -1 -16   3   57.91    7.26
  -1  16   3   50.22    2.82
  -1  16   3   53.59    5.57
   1  16   3   51.13    4.29
  -1 -16   3   50.04    6.01
   1  16   3   50.27    6.03
   1 -16   3   51.25    4.84
  -1  16   3   41.19    6.83
  -1  16   3   43.51    6.87
   1  16   3   47.75    7.01
   1  16   3   48.68    7.37
  -1 -16   4  112.83    6.71
   1 -16   4  111.99    5.74
  -1 -16   4  116.12    9.90
   1 -16   4  121.15    9.96
  -1 -16   4  107.14    8.18
   1 -16   4  124.59    7.76
  -1  16   4  115.00    8.61
   1  16   4  118.48    7.92
  -1  16   4  111.13   11.08
  -1  16   4  127.41   11.67
   1  16   4  134.10   12.50
   1  16   4  128.27   11.56
  -1 -16   5   35.39    3.56
   1 -16   5   41.62    2.77
   1 -16   5   32.75    5.83
  -1 -16   5   38.11    6.12
  -1 -16   5   36.16    4.95
   1  16   5   38.56    5.38
   1 -16   5   39.83    4.81
  -1  16   5   40.79    6.05
  -1  16   5   34.26    6.40
   1  16   5   25.13    5.52
  -1  16   5   40.96    7.78
   1  16   5   22.54    6.25
  -1 -16   6  171.68   12.45
   1 -16   6  175.03   13.06
  -1  16   6  171.04   12.91
   1  16   6  183.98   12.77
  -1 -16   6  180.15   12.04
   1 -16   6  173.30   10.86
   1  16   6  169.71   16.33
   1  16   6  185.39   14.18
  -1  16   6  170.24   15.85
  -1  16   6  161.66   13.39
  -1 -16   7   32.77    6.25
   1 -16   7   24.84    5.87
   1 -16   7   31.15    5.41
   1  16   7   28.04    5.96
  -1 -16   7   26.01    5.36
  -1  16   7   33.73    6.87
  -1  16   7   39.28    7.42
   1  16   7   34.51    7.07
  -1  16   7   42.45    9.26
   1  16   7   40.84    8.95
  -1 -16   8    4.98    3.99
   1 -16   8    4.25    3.36
  -1 -16   8   10.00    4.27
  -1  16   8    2.03    3.91
  -1  16   8   -1.21    3.42
   1  16   8    1.44    5.41
   1  16   8   -0.64    3.26
  -1  16   8   -0.60    4.41
  -1 -16   9   12.30    4.41
   1 -17  -9   33.40    7.55
  -1 -17  -9   31.80    9.31
   1 -17  -9   39.28    9.54
  -1 -17  -9   33.48    7.12
  -1 -17  -8   33.76    8.92
   1 -17  -8   37.52    9.38
  -1 -17  -8   27.72    6.84
   1 -17  -8   37.88    8.01
   1  17  -8   30.10    8.00
   1 -17  -8   22.79    6.02
  -1 -17  -8   29.98    6.98
   1  17  -8   36.89    8.85
  -1  17  -8   23.84    8.06
   1 -17  -7   21.23    5.98
   1  17  -7   13.83    4.67
  -1  17  -7   21.74    7.43
  -1 -17  -7   21.44    6.18
  -1 -17  -7   22.42    6.97
   1 -17  -7   16.18    5.32
  -1 -17  -7   25.61    6.63
   1 -17  -7   31.50    8.32
   1 -17  -6   45.85    8.14
  -1 -17  -6   45.92    8.89
  -1  17  -6   34.70    8.17
   1  17  -6   45.20    8.90
  -1 -17  -6   41.47    8.08
  -1 -17  -6   56.92    9.81
   1 -17  -6   42.44    7.68
   1 -17  -6   34.77    7.94
   1  17  -5   33.59    6.81
  -1 -17  -5   23.98    6.43
  -1  17  -5   31.47    7.04
   1 -17  -5   20.72    5.47
  -1 -17  -5   32.04    7.15
   1 -17  -5   22.94    5.83
  -1 -17  -5   19.27    4.48
   1 -17  -5   19.86    5.82
  -1  17  -5   33.62    4.90
   1  17  -5   28.22    3.39
  -1  17  -4   49.93    7.92
   1 -17  -4   48.44    7.45
   1  17  -4   55.28    8.80
  -1 -17  -4   58.07    8.94
  -1 -17  -4   55.92    8.74
   1 -17  -4   54.37    9.13
   1  17  -4   55.03    6.18
   1 -17  -4   51.64    7.73
  -1  17  -4   47.03    5.91
   1  17  -4   59.16    4.92
  -1  17  -4   55.35    3.38
   1  17  -3   92.54    8.22
  -1 -17  -3  100.30   10.83
  -1  17  -3   94.67    8.56
   1 -17  -3  102.47   11.38
   1  17  -3   99.32   10.30
  -1  17  -3   98.12   10.33
   1 -17  -3   92.05   10.46
   1  17  -3   89.48    8.69
   1  17  -3   99.79    6.87
  -1  17  -3  105.04    5.90
  -1 -17  -2   94.75   10.08
   1  17  -2  111.53    9.51
   1 -17  -2   97.75   10.66
  -1  17  -2  115.76    9.89
  -1  17  -2  120.96   10.43
   1 -17  -2  122.08   11.10
   1  17  -2   99.01   10.23
   1  17  -2  110.21    8.82
  -1  17  -2  117.87    9.44
  -1  17  -2  120.37    7.27
   1  17  -2   97.59    7.38
   1  17  -1    2.36    2.26
  -1 -17  -1   -0.38    3.58
  -1  17  -1    3.62    2.46
   1 -17  -1    2.72    3.47
  -1  17  -1    5.48    2.82
   1 -17  -1    0.52    4.03
   1  17  -1    3.07    3.02
   1  17  -1    3.28    1.84
   1 -17  -1    4.50    3.26
  -1 -17  -1    3.63    2.88
   1  17  -1    2.90    2.01
  -1  17  -1    1.43    1.73
   1 -17   0  177.73   13.34
   1  17   0  166.41   12.44
  -1 -17   0  167.00   12.87
  -1  17   0  181.33   13.38
  -1  17   0  170.58   10.59
   1  17   0  173.03   10.53
   1  17   0  162.61    7.61
  -1 -17   0  167.30   11.86
   1  17   0  179.84   11.41
   1 -17   0  173.55   11.54
  -1  17   0  174.90   10.60
   1  17   1   15.70    3.10
  -1  17   1    8.28    2.44
   1 -17   1   13.13    3.65
  -1 -17   1   13.83    4.52
  -1 -17   1    5.09    2.55
   1 -17   1   10.98    2.68
  -1  17   1    8.82    3.15
   1  17   1   10.75    3.82
   1 -17   2  110.68    9.68
  -1 -17   2  113.28    9.91
  -1  17   2  125.71    6.86
   1 -17   2  137.83   12.07
  -1 -17   2  111.49   10.96
   1  17   2  122.27    6.67
  -1  17   2  126.30    8.30
   1  17   2  110.09    5.29
   1  17   2  111.28   11.50
   1  17   2  127.41   11.24
   1 -17   2  107.56    6.99
  -1  17   2  123.55   10.72
  -1 -17   3  116.24    7.96
   1  17   3  111.11    3.56
  -1 -17   3  119.48   10.88
  -1  17   3  118.74    4.91
   1 -17   3  129.68   11.17
   1 -17   3  123.49    7.92
  -1 -17   3  119.75    9.29
   1  17   3  119.16    6.33
  -1  17   3  109.12    7.91
   1  17   3  116.78    9.49
   1  17   3  123.04   11.57
  -1  17   3  119.55   11.37
  -1  17   3  123.47   11.98
   1  17   3  123.29   11.84
   1 -17   4   34.36    3.59
  -1 -17   4   31.42    3.78
   1 -17   4   57.92    7.76
  -1 -17   4   31.10    5.90
   1  17   4   37.59    4.74
  -1 -17   4   36.59    5.10
  -1  17   4   35.23    4.70
   1 -17   4   39.80    4.51
   1  17   4   40.18    7.60
  -1  17   4   36.12    6.45
   1  17   4   32.51    6.70
  -1  17   4   42.68    7.38
  -1 -17   5   45.25    4.17
   1 -17   5   47.99    3.42
  -1 -17   5   38.53    6.10
   1 -17   5   45.42    6.76
  -1  17   5   52.30    6.65
   1  17   5   49.50    5.80
  -1 -17   5   42.40    5.78
   1 -17   5   49.25    5.33
   1  17   5   48.49    9.28
   1  17   5   40.11    7.27
  -1  17   5   53.10    9.01
  -1  17   5   65.99    9.31
   1 -17   6   56.15    8.11
  -1 -17   6   45.70    6.47
  -1  17   6   49.88    7.36
   1  17   6   54.61    7.20
   1 -17   6   50.61    6.25
  -1 -17   6   50.42    6.76
  -1  17   6   45.72    8.61
  -1  17   6   48.58    8.07
   1  17   6   53.70    8.25
   1  17   6   48.18    8.89
   1 -17   7   21.24    5.64
  -1 -17   7   21.77    5.66
   1  17   7   22.52    5.38
  -1  17   7   12.89    4.56
   1 -17   7   20.18    4.97
  -1 -17   7   11.68    4.13
   1  17   7   15.02    6.48
  -1  17   7   13.26    5.03
   1  17   7   21.53    6.21
  -1  17   7   13.52    6.73
   1 -17   8   35.73    6.70
  -1 -17   8   40.03    7.27
  -1  17   8   47.89    9.86
  -1  17   8   35.32    7.25
   1  17   8   44.19    8.35
   1  17   8   48.06   10.83
   1 -18  -8   24.33    7.05
   1  18  -8   33.73    8.95
  -1  18  -8   37.21    9.43
  -1 -18  -8   30.97    7.46
   1 -18  -8   23.82    7.10
  -1 -18  -8   38.09    8.06
  -1 -18  -8   17.49    6.80
   1 -18  -8   42.73    8.11
   1  18  -7   41.31    8.76
  -1 -18  -7   39.30    8.36
  -1  18  -7   50.23   10.24
   1 -18  -7   42.06    8.57
  -1 -18  -7   33.26    7.99
   1 -18  -7   40.30    9.12
  -1 -18  -7   29.90    7.32
   1 -18  -7   38.93    7.83
  -1  18  -6   78.40   10.95
   1 -18  -6   78.62   10.87
   1  18  -6   92.25   12.30
  -1 -18  -6   78.06   11.40
   1 -18  -6   94.45   12.64
  -1 -18  -6   90.75   12.67
  -1 -18  -6   75.53   10.30
   1 -18  -6   92.16   10.85
  -1 -18  -5   31.35    6.98
   1  18  -5   29.03    6.60
   1 -18  -5   35.00    7.18
  -1  18  -5   40.95    7.99
  -1 -18  -5   26.45    6.67
   1 -18  -5   32.74    7.07
   1 -18  -5   29.09    7.01
   1  18  -5   34.45    3.74
  -1  18  -4   16.19    5.11
  -1 -18  -4    8.37    4.00
   1  18  -4    9.47    4.63
   1 -18  -4   10.60    3.83
   1  18  -4   14.12    3.41
  -1 -18  -4   12.70    5.16
  -1  18  -4   17.29    3.90
   1 -18  -4    3.66    3.68
   1  18  -4   16.65    2.81
  -1  18  -4   15.63    1.93
   1  18  -3   36.25    6.63
   1 -18  -3   29.56    6.32
  -1  18  -3   46.00    7.42
   1  18  -3   44.39    6.21
   1 -18  -3   27.85    6.96
  -1  18  -3   37.33    5.89
  -1 -18  -3   44.59    7.79
   1  18  -3   40.35    4.55
  -1  18  -3   40.00    3.94
   1  18  -2   23.60    5.09
  -1  18  -2   27.00    5.35
   1 -18  -2   19.74    5.31
  -1 -18  -2   27.02    6.48
  -1  18  -2   34.69    6.33
   1  18  -2   23.17    5.30
   1 -18  -2   21.15    5.04
   1  18  -2   21.63    4.33
  -1  18  -2   27.61    4.82
   1  18  -2   27.67    4.58
  -1  18  -2   22.78    3.42
   1  18  -1   81.51    8.77
  -1 -18  -1   73.72    9.31
  -1  18  -1   75.24    8.55
   1 -18  -1   83.14   10.16
  -1  18  -1   90.86    8.80
   1  18  -1   81.86    8.56
   1 -18  -1   87.18    9.46
   1  18  -1   77.47    6.66
   1 -18  -1   82.29    8.21
   1  18  -1   83.30    7.61
  -1  18  -1   83.64    7.02
  -1 -18   0  232.68   15.22
   1 -18   0  235.54   15.59
  -1  18   0  242.45   12.84
   1  18   0  247.96   12.80
   1  18   0  229.68    9.11
  -1 -18   0  246.48   14.20
  -1  18   0  234.94   12.97
   1 -18   0  258.56   14.04
   1  18   0  216.51   13.14
   1  18   1   87.28    6.83
  -1  18   1   89.31    7.13
  -1 -18   1   95.04    9.55
   1 -18   1   85.17    9.82
  -1  18   1   94.74    8.87
   1  18   1   93.38    9.06
   1 -18   1   80.39    7.41
  -1 -18   1   76.98    7.49
  -1 -18   2   16.98    4.83
   1 -18   2   17.21    4.74
   1  18   2   21.10    3.11
   1 -18   2   13.33    3.64
  -1  18   2   10.68    2.30
  -1  18   2   13.14    3.30
   1  18   2   16.55    2.20
   1  18   2   26.95    6.00
   1  18   2    5.58    3.80
  -1  18   2   12.22    4.12
   1 -18   2   16.65    2.96
  -1 -18   3   38.36    5.09
   1  18   3   31.67    2.39
   1 -18   3   36.78    6.50
  -1  18   3   38.21    2.92
  -1 -18   3   41.00    7.05
   1 -18   3   33.22    4.36
  -1 -18   3   43.58    5.93
  -1  18   3   37.82    4.85
   1  18   3   34.54    3.49
   1  18   3   33.17    7.15
   1  18   3   39.79    7.42
  -1  18   3   39.07    6.79
  -1  18   3   34.58    7.12
   1 -18   4    9.62    2.12
  -1 -18   4   10.24    2.44
  -1 -18   4   27.58    5.76
   1 -18   4   17.26    5.27
  -1 -18   4   20.63    4.17
   1 -18   4   16.16    3.26
   1  18   4   13.89    2.79
  -1  18   4   12.13    3.10
   1  18   4   17.61    5.63
  -1  18   4   16.08    5.40
  -1  18   4    6.32    3.89
   1  18   4   21.96    6.33
   1 -18   5   32.77    3.09
  -1 -18   5   31.25    5.72
   1 -18   5   37.41    6.10
   1  18   5   39.32    5.24
   1 -18   5   29.67    4.42
  -1  18   5   34.54    5.47
  -1 -18   5   39.69    6.14
  -1  18   5   36.24    7.67
   1  18   5   29.06    7.77
   1  18   5   30.23    6.04
  -1  18   5   47.72    8.25
  -1 -18   6   97.17    9.99
   1 -18   6   91.87   10.28
  -1  18   6   79.68    9.22
   1 -18   6   89.71    8.15
  -1 -18   6   89.95    8.91
   1  18   6   93.99    9.30
  -1  18   6   82.62   10.24
  -1  18   6  102.32   12.85
   1  18   6   72.09    9.63
   1  18   6   78.89   11.77
   1 -18   7   45.64    7.88
  -1 -18   7   56.05    8.69
  -1 -18   7   51.40    7.46
  -1  18   7   53.31    7.96
  -1  18   7   48.04    9.46
   1  18   7   50.78    8.74
   1  18   7   44.76    9.69
  -1  18   7   27.25    7.31
   1 -18   8   55.55    8.51
  -1 -18   8   51.00    8.60
   1  18   8   52.80   10.27
   1 -19  -8   29.32    7.14
  -1 -19  -8   44.14    9.44
  -1 -19  -8   37.15    8.96
   1 -19  -8   46.34   10.07
   1  19  -7   24.71    6.78
  -1  19  -7   38.67    9.05
   1 -19  -7   21.86    6.92
  -1 -19  -7   33.15    8.31
  -1 -19  -7   25.19    7.68
   1 -19  -7   28.08    8.23
  -1 -19  -7   19.29    6.28
   1 -19  -7   22.69    6.68
   1 -19  -6   63.13    9.88
  -1 -19  -6   38.02    8.17
  -1  19  -6   57.72   10.08
   1  19  -6   64.91   10.71
   1 -19  -6   56.89   10.39
  -1 -19  -6   50.94   10.30
   1 -19  -6   57.05    9.32
  -1 -19  -5   30.78    7.08
  -1  19  -5   38.39    7.78
   1 -19  -5   40.21    7.87
   1  19  -5   47.21    8.94
   1 -19  -5   47.15    7.93
  -1 -19  -5   47.94    9.46
   1 -19  -5   34.96    8.54
  -1 -19  -4   49.03    8.31
   1  19  -4   58.10    8.95
   1 -19  -4   41.28    7.76
  -1  19  -4   55.33    9.23
  -1 -19  -4   51.20    9.02
   1 -19  -4   51.93    9.45
   1  19  -4   56.12    6.42
  -1  19  -4   49.73    6.61
  -1  19  -4   55.64    3.50
   1  19  -4   52.75    5.00
  -1  19  -3  290.94   18.04
   1 -19  -3  269.57   17.95
   1  19  -3  282.67   17.74
   1  19  -3  293.70   15.43
   1 -19  -3  293.64   19.68
  -1  19  -3  281.13   15.65
  -1 -19  -3  290.55   19.01
  -1  19  -3  297.08   10.50
   1  19  -3  290.93   12.41
   1  19  -2   79.50    8.47
   1 -19  -2   81.47   10.34
  -1 -19  -2   81.64   10.02
   1 -19  -2   77.63    9.55
  -1  19  -2   69.10    8.69
   1  19  -2   65.01    7.74
   1  19  -2   72.66    7.06
  -1  19  -2   75.75    7.93
  -1  19  -2   82.47    6.56
   1  19  -2   74.81    6.95
   1 -19  -1  282.50   17.79
  -1 -19  -1  273.06   17.20
   1  19  -1  315.00   17.18
   1 -19  -1  284.18   16.73
   1  19  -1  284.11   15.11
  -1  19  -1  318.77   16.19
   1  19  -1  295.13   12.30
  -1  19  -1  302.44   13.96
   1  19  -1  299.29   14.43
  -1  19  -1  299.72   13.44
  -1 -19   0   42.20    7.04
   1 -19   0   48.64    7.87
   1  19   0   44.52    5.73
  -1  19   0   44.89    5.71
   1  19   0   45.57    4.27
   1  19   0   48.66    6.42
  -1 -19   0   37.24    6.10
   1 -19   0   47.35    6.59
  -1  19   0   50.49    6.22
  -1  19   1  244.44   11.98
   1  19   1  255.62   12.16
   1 -19   1  262.20   16.15
  -1 -19   1  272.14   16.68
   1 -19   1  254.15   13.22
  -1 -19   1  231.11   13.33
  -1  19   1  252.49   14.88
   1  19   1  264.82   15.37
  -1 -19   2   95.26    9.59
   1 -19   2   89.87    9.67
   1  19   2  100.77    6.41
  -1  19   2  101.00    6.77
   1 -19   2   82.12   10.77
   1  19   2   96.90    4.94
  -1  19   2   98.55    7.56
   1  19   2   95.34   10.14
  -1  19   2   98.49    9.97
   1 -19   2   88.78    7.04
  -1 -19   3  233.87   12.33
  -1 -19   3  229.51   13.74
  -1 -19   3  232.02   16.17
   1  19   3  235.96    6.90
  -1  19   3  248.56    7.84
   1 -19   3  242.79   16.43
  -1  19   3  242.21   11.67
   1  19   3  256.71    8.85
  -1 -19   3  214.18   13.03
   1 -19   3  229.01   11.85
  -1  19   3  229.72   17.54
   1  19   3  230.73   16.92
  -1  19   3  237.86   16.25
   1  19   3  263.87   17.41
  -1 -19   4   30.20    4.08
   1 -19   4   34.48    4.18
  -1 -19   4   41.03    6.87
   1 -19   4   52.54    8.08
   1 -19   4   36.55    4.76
  -1  19   4   44.61    5.54
   1  19   4   38.44    4.45
  -1 -19   4   36.34    5.66
   1  19   4   39.78    7.88
  -1  19   4   39.38    7.69
   1  19   4   47.63    8.64
  -1  19   4   37.23    7.37
  -1 -19   5   27.77    5.71
   1 -19   5   27.43    5.95
   1  19   5   30.93    4.58
  -1 -19   5   28.90    5.35
  -1  19   5   26.53    4.99
   1 -19   5   32.40    4.76
   1  19   5   22.23    6.11
   1  19   5   30.95    6.97
  -1  19   5   19.23    5.97
  -1  19   5   34.69    7.79
   1 -19   6   55.40    8.20
  -1 -19   6   61.44    8.30
  -1  19   6   68.30    8.36
  -1 -19   6   55.02    7.28
   1  19   6   75.66    7.68
   1 -19   6   59.64    6.62
   1  19   6   47.29    8.06
  -1  19   6   61.77    9.58
  -1  19   6   59.90   10.44
   1  19   6   67.81   11.05
  -1 -19   7   17.07    5.49
   1 -19   7   17.74    5.43
  -1 -19   7   13.31    4.35
  -1  19   7   19.54    6.59
   1  19   7   20.91    5.96
  -1  19   7   13.30    6.02
   1  19   7   11.42    6.14
  -1 -19   8   55.52    8.95
   1 -19   8   62.74    9.26
  -1 -20  -8   26.24    8.30
   1 -20  -8   10.23    5.41
  -1 -20  -8   21.61    7.30
   1 -20  -8   18.86    7.10
  -1 -20  -7   16.02    5.94
   1  20  -7   36.95    9.20
  -1  20  -7   22.64    7.26
   1 -20  -7   24.62    8.00
  -1 -20  -7   17.28    6.82
   1 -20  -7   23.70    6.69
   1 -20  -7   18.52    6.47
  -1 -20  -6  102.73   13.63
   1  20  -6  125.29   14.52
  -1  20  -6  115.27   13.97
   1 -20  -6  108.55   12.90
  -1 -20  -6  106.72   14.37
   1 -20  -6  102.12   13.73
   1 -20  -6  120.00   13.84
  -1 -20  -5   46.81    8.76
   1 -20  -5   52.87    9.82
  -1  20  -5   62.55   10.05
   1  20  -5   64.27    9.78
  -1 -20  -5   58.99   10.01
   1 -20  -5   58.97   10.10
  -1 -20  -4   43.67    8.33
  -1  20  -4   81.41   10.51
   1  20  -4   66.66    9.31
   1 -20  -4   66.62    9.59
  -1 -20  -4   64.89   10.03
   1 -20  -4   56.22    9.27
   1  20  -4   65.78    7.26
  -1  20  -4   71.49    4.12
   1  20  -4   64.95    5.87
   1  20  -3   62.20    8.51
   1 -20  -3   63.09    9.16
  -1  20  -3   67.91    9.39
  -1 -20  -3   53.22    8.92
   1 -20  -3   58.20    9.52
   1  20  -3   68.36    8.14
   1  20  -3   60.07    6.08
  -1  20  -3   61.25    5.12
  -1 -20  -2   49.72    8.30
   1 -20  -2   63.71    9.54
   1  20  -2   49.80    7.02
  -1  20  -2   46.68    7.67
   1  20  -2   57.45    8.06
   1 -20  -2   57.35    8.54
  -1  20  -2   60.76    7.01
   1  20  -2   53.46    6.37
  -1  20  -2   58.51    5.81
   1  20  -2   57.39    6.32
   1 -20  -1   71.81    9.60
  -1 -20  -1   62.53    9.19
   1 -20  -1   75.27    9.19
   1  20  -1   69.11    8.00
  -1  20  -1   75.65    8.34
   1  20  -1   72.64    6.31
  -1  20  -1   74.45    7.18
  -1  20  -1   70.80    6.92
   1  20  -1   72.01    7.58
  -1 -20   0  172.68   13.67
   1 -20   0  173.70   14.15
   1  20   0  153.93   10.66
  -1  20   0  165.08   11.12
   1  20   0  156.99    7.96
  -1 -20   0  147.90   11.82
   1  20   0  163.80   11.62
  -1  20   0  170.00   11.36
   1 -20   0  166.32   11.79
   1  20   1   70.86    6.75
  -1  20   1   77.19    7.26
   1 -20   1   88.18    9.87
  -1 -20   1   89.85    9.97
   1  20   1   82.63    8.97
   1 -20   1   76.84    7.71
  -1  20   1   77.25    8.45
  -1 -20   1   76.64    7.91
  -1 -20   2  101.63   10.33
   1 -20   2   81.89    9.30
   1 -20   2   71.02    9.89
  -1  20   2   94.32    6.75
   1  20   2   94.11    6.45
   1  20   2   89.94    4.63
  -1  20   2   99.54    7.75
  -1  20   2   93.02    9.91
   1 -20   2   74.55    6.75
   1  20   2  107.44   10.88
  -1 -20   3   43.29    6.45
  -1 -20   3   51.25    6.30
   1  20   3   50.65    3.56
   1 -20   3   50.19    8.69
  -1 -20   3   39.66    7.49
  -1  20   3   52.43    4.00
  -1  20   3   49.66    5.57
   1  20   3   55.30    4.10
  -1 -20   3   46.18    6.72
   1 -20   3   40.46    5.36
  -1  20   3   37.61    7.51
  -1  20   3   52.66    7.92
   1  20   3   45.09    8.78
   1  20   3   47.82    7.95
  -1 -20   4   65.50    6.39
   1 -20   4   77.85    6.43
   1 -20   4   89.87   10.58
  -1 -20   4   81.80    9.98
   1  20   4   91.82    6.34
  -1 -20   4   76.30    8.02
   1 -20   4   83.10    7.05
  -1  20   4   87.44    7.38
   1  20   4   89.08   11.46
   1  20   4   86.37   11.15
  -1  20   4   76.34   10.19
  -1  20   4   73.25   10.55
   1 -20   5   47.69    7.69
  -1 -20   5   40.92    6.96
   1 -20   5   41.39    5.42
  -1 -20   5   49.72    6.79
  -1  20   5   44.66    6.06
   1  20   5   52.56    5.64
   1  20   5   41.32    8.30
   1  20   5   47.72    9.25
  -1  20   5   42.63    7.74
  -1  20   5   49.91    9.14
  -1 -20   6   99.75   10.81
   1 -20   6  104.79   11.62
  -1 -20   6   94.06    9.48
  -1  20   6  100.97    9.96
   1  20   6   85.05   12.33
   1  20   6   80.73   11.36
  -1  20   6  112.67   13.79
  -1  20   6   89.37   11.42
  -1 -20   7   30.18    6.54
   1 -20   7   32.84    7.12
   1  20   7   35.31    9.03
  -1  20   7   32.75    9.17
  -1  20   7   19.66    5.72
   1  20   7   21.88    6.15
  -1 -20   8   40.72    8.13
   1 -20   8   47.14    8.52
  -1  21  -7   84.39   12.67
   1 -21  -7   79.68   12.58
  -1 -21  -7   54.06    9.88
   1  21  -7   80.93   12.10
   1 -21  -7   72.02   12.08
   1 -21  -7   68.00   10.69
  -1 -21  -7   67.68   11.65
   1 -21  -6   31.44    7.97
  -1  21  -6   32.08    7.75
  -1 -21  -6   27.43    7.79
   1  21  -6   31.28    8.06
   1 -21  -6   25.92    7.31
  -1 -21  -6   28.21    8.27
  -1 -21  -5   83.74   11.12
  -1  21  -5   82.16   11.06
   1 -21  -5   89.37   11.80
   1  21  -5   92.15   11.82
  -1 -21  -5   95.05   12.75
   1 -21  -5   97.69   12.88
   1  21  -4   80.37   10.28
  -1 -21  -4   67.55   10.10
   1 -21  -4   73.22   10.13
  -1  21  -4   92.18   11.67
   1 -21  -4   77.12   11.00
  -1 -21  -4   59.38    9.50
   1  21  -4   77.26    6.61
   1  21  -3  106.93   11.27
  -1  21  -3  113.93   11.89
  -1 -21  -3  111.72   12.32
   1 -21  -3  107.54   11.99
  -1 -21  -3   96.85   11.58
   1 -21  -3  110.69   12.91
   1  21  -3  128.81   10.74
  -1  21  -3  109.92    6.90
   1  21  -3  116.37    8.51
  -1 -21  -2   88.25   10.94
   1 -21  -2   95.25   10.95
  -1  21  -2   98.14   10.56
   1 -21  -2   89.48   10.39
   1  21  -2  103.12   10.58
   1  21  -2  102.70    8.62
  -1  21  -2  102.81    9.16
  -1  21  -2   95.76    7.43
   1  21  -2  105.57    8.69
  -1 -21  -1   -4.19    3.26
   1 -21  -1   -1.15    3.90
   1 -21  -1   -3.23    3.07
   1  21  -1    0.98    2.72
  -1  21  -1   -1.54    3.37
  -1  21  -1    2.16    2.00
   1  21  -1    1.54    1.99
   1  21  -1    2.69    2.74
  -1  21  -1    3.01    2.78
  -1 -21   0  104.45   11.08
   1 -21   0  109.90   11.44
   1  21   0  109.16    9.36
  -1  21   0  108.82    9.42
   1  21   0  100.65    6.30
   1 -21   0  101.40    9.62
   1  21   0  101.55    9.59
  -1  21   0  110.40    9.89
   1 -21   1    2.45    3.28
  -1 -21   1    7.50    4.14
  -1  21   1    4.73    2.25
   1  21   1    4.71    2.45
   1  21   1    3.63    1.15
  -1  21   1    1.74    2.86
   1 -21   1    5.36    2.52
   1  21   1    6.85    3.04
  -1 -21   1    5.48    2.96
   1 -21   2   88.37   10.00
  -1 -21   2   98.85   10.29
   1  21   2   93.02    6.75
   1 -21   2   68.91    9.83
  -1  21   2   91.35    6.89
   1  21   2   97.22    4.79
  -1  21   2  101.32    7.88
   1  21   2   95.29   10.30
  -1  21   2   94.67   10.22
   1 -21   2   78.56    7.05
  -1 -21   3  108.00   10.42
  -1 -21   3  111.69    9.42
   1  21   3  122.90    5.80
  -1  21   3  124.38    6.29
   1 -21   3  111.93   12.63
  -1 -21   3  112.49   12.09
  -1  21   3  128.54    8.50
   1  21   3  140.29    6.16
   1 -21   3  122.03    9.39
  -1 -21   3  115.74   10.44
  -1  21   3  112.94   13.06
  -1  21   3  124.40   12.64
   1  21   3  142.80   13.05
   1  21   3  123.77   13.56
  -1 -21   4   41.77    5.12
  -1 -21   4   55.81    8.95
   1 -21   4   51.28    5.62
   1 -21   4   42.63    7.81
   1 -21   4   39.42    5.21
  -1  21   4   50.24    5.76
   1  21   4   49.74    4.56
  -1 -21   4   44.60    6.68
   1  21   4   43.05    8.87
   1  21   4   51.67    9.01
  -1  21   4   37.82    7.51
  -1  21   4   48.00    8.70
  -1 -21   5  116.97   11.74
   1 -21   5  118.13   12.13
  -1 -21   5  128.18   10.82
  -1  21   5  122.17    9.54
   1 -21   5  117.68    9.11
   1  21   5  138.06   14.63
  -1  21   5  110.72   13.66
   1  21   5  125.77   14.22
  -1  21   5  128.46   13.84
  -1 -21   6   23.77    6.38
   1 -21   6   23.20    6.02
  -1 -21   6   24.98    5.19
   1  21   6   17.98    5.79
  -1  21   6   25.71    7.12
   1  21   6   23.28    7.28
  -1  21   6   25.18    7.54
   1 -21   7   76.75   10.63
  -1 -21   7   79.46   10.63
   1  21   7   88.94   13.86
   1  21   7   76.77   11.16
  -1  21   7   80.84   12.71
  -1  21   7   69.75   11.28
  -1 -21   8   23.47    6.46
  -1  22  -7   29.41    8.24
   1 -22  -7   56.20   10.92
  -1 -22  -7   23.68    7.90
   1  22  -7   35.84    8.99
  -1 -22  -7   40.75    9.55
   1 -22  -7   25.41    7.84
  -1 -22  -6   93.21   13.11
   1  22  -6  125.34   14.62
   1 -22  -6  108.62   14.02
  -1  22  -6  110.87   13.81
   1 -22  -6   98.26   13.45
  -1 -22  -6  100.12   13.75
  -1  22  -5   32.78    7.66
  -1 -22  -5   21.27    5.99
   1  22  -5   28.86    7.45
   1 -22  -5   30.65    7.47
  -1 -22  -5   42.63    9.50
   1 -22  -5   34.04    8.07
   1 -22  -4   50.15    9.11
  -1 -22  -4   49.84    8.88
  -1  22  -4   40.26    8.24
   1  22  -4   37.57    7.95
  -1 -22  -4   53.45    9.65
   1 -22  -4   52.26    8.86
   1  22  -4   49.98    5.35
   1 -22  -3   27.37    7.47
   1  22  -3   13.21    4.71
  -1 -22  -3   20.54    6.13
  -1  22  -3   32.99    6.52
  -1 -22  -3    7.19    4.46
   1 -22  -3   21.37    5.89
  -1  22  -3   25.95    3.69
   1  22  -3   27.28    4.56
  -1 -22  -2   61.60    9.45
   1 -22  -2   67.11    9.75
   1  22  -2   60.61    8.44
   1 -22  -2   74.77    9.76
  -1  22  -2   66.81    8.96
   1  22  -2   70.65    7.41
   1  22  -2   68.11    7.12
  -1  22  -2   65.21    6.40
   1 -22  -1   38.47    7.40
  -1 -22  -1   43.64    7.62
   1  22  -1   48.64    7.23
   1 -22  -1   41.39    7.31
  -1  22  -1   36.15    6.32
  -1  22  -1   43.58    5.49
   1  22  -1   40.79    4.75
   1  22  -1   41.97    5.98
  -1  22  -1   44.53    5.93
  -1 -22   0  377.04   20.77
   1 -22   0  341.04   20.17
  -1  22   0  355.27   16.78
   1  22   0  346.38   17.05
   1 -22   0  353.83   18.85
   1  22   0  358.09   11.89
  -1  22   0  369.13   17.26
   1  22   0  371.55   17.80
  -1 -22   1   50.08    7.99
   1 -22   1   51.03    8.22
   1  22   1   42.53    5.42
  -1  22   1   46.93    5.93
   1  22   1   50.59    3.76
   1 -22   1   60.14    7.00
  -1 -22   1   45.79    6.65
   1  22   1   52.08    7.70
  -1  22   1   47.39    7.03
   1 -22   2   67.51    8.95
  -1 -22   2   81.82    9.65
   1  22   2   69.73    6.17
   1 -22   2   58.53    9.50
  -1  22   2   75.45    6.57
  -1  22   2   88.76    7.31
   1  22   2   75.42    4.09
  -1  22   2   77.74    9.62
   1 -22   2   68.44    6.78
   1  22   2   81.20    9.85
  -1 -22   3   13.01    3.86
  -1  22   3   18.98    2.90
   1 -22   3   18.35    5.88
  -1 -22   3   10.94    4.74
   1  22   3   14.71    2.29
   1  22   3   23.69    2.59
  -1  22   3   18.30    3.43
  -1 -22   3   17.36    4.84
   1 -22   3   20.30    4.67
   1  22   3   22.58    6.20
  -1  22   3   19.28    5.89
  -1  22   3   20.65    5.62
   1  22   3   31.24    6.98
   1 -22   4   56.75    9.16
  -1 -22   4   57.20    9.51
   1 -22   4   59.27    6.27
  -1  22   4   63.44    6.28
  -1 -22   4   52.27    7.11
   1 -22   4   50.43    6.05
   1  22   4   61.15    9.73
   1  22   4   53.68    9.79
  -1  22   4   61.25    9.88
  -1  22   4   49.55    8.93
   1 -22   5   18.57    5.48
  -1 -22   5   21.10    5.45
   1 -22   5   24.74    4.24
  -1 -22   5   27.55    6.34
   1  22   5   24.48    6.81
   1  22   5   24.78    7.55
  -1  22   5   31.45    7.62
  -1  22   5   34.17    8.27
   1 -22   6   91.81   11.60
  -1 -22   6   95.89   11.23
  -1 -22   6   98.98   10.16
   1  22   6   90.44   13.33
   1  22   6   90.93   12.18
  -1  22   6   92.91   12.38
  -1  22   6  107.90   13.90
  -1 -22   7   40.50    8.04
   1 -22   7   29.14    7.58
  -1  22   7   30.59    7.97
  -1 -23  -7    6.82    5.62
   1 -23  -7    8.31    6.04
  -1 -23  -7    3.93    5.00
   1 -23  -7   10.15    4.89
  -1  23  -6   44.20    9.27
   1 -23  -6   37.76    8.55
  -1 -23  -6   51.59   10.55
   1  23  -6   43.25    8.91
   1 -23  -6   51.29   10.11
  -1 -23  -6   50.07   10.38
   1  23  -5    7.95    3.79
  -1  23  -5    5.77    4.42
   1 -23  -5   14.47    5.50
  -1 -23  -5   12.26    6.09
  -1 -23  -5   11.23    6.32
   1 -23  -5    7.65    4.80
   1  23  -4   33.54    6.86
  -1 -23  -4   46.94    8.95
   1 -23  -4   29.91    7.36
  -1  23  -4   35.31    7.55
   1 -23  -4   42.01    8.78
  -1 -23  -4   31.66    7.92
  -1 -23  -3  155.13   14.55
   1 -23  -3  139.03   13.96
  -1  23  -3  143.45   13.61
   1  23  -3  146.43   13.36
  -1 -23  -3  136.63   14.25
   1 -23  -3  162.68   15.68
  -1  23  -3  144.41    8.21
   1  23  -3  142.63    9.72
  -1 -23  -2   42.38    8.07
   1 -23  -2   52.24    8.58
   1 -23  -2   51.79    8.71
  -1  23  -2   50.75    7.88
   1  23  -2   43.07    7.52
   1  23  -2   45.40    5.96
  -1  23  -2   53.07    5.95
   1  23  -2   49.35    6.47
   1 -23  -1  101.20   11.87
  -1 -23  -1  106.82   12.22
   1  23  -1   95.58    9.77
  -1  23  -1  121.03   10.65
   1 -23  -1   95.35   10.76
   1  23  -1  106.27    7.95
  -1  23  -1  111.65    9.09
   1  23  -1   98.99    9.10
  -1  23  -1  108.89    8.97
   1 -23   0   34.43    7.46
  -1 -23   0   26.68    6.59
   1  23   0   29.77    5.44
   1 -23   0   22.44    6.13
  -1  23   0   30.60    5.44
   1  23   0   31.39    3.75
   1  23   0   34.74    6.10
  -1  23   0   27.68    5.55
   1 -23   1   72.03    9.76
  -1 -23   1   80.41    9.71
  -1  23   1   78.05    7.60
   1  23   1   82.06    7.78
   1  23   1   80.55    4.69
   1  23   1   79.27    9.08
  -1  23   1   72.32    8.63
   1 -23   1   87.05    8.59
   1 -23   2   60.29    9.21
  -1 -23   2   67.44    8.79
  -1  23   2   66.61    6.36
   1 -23   2   54.35    9.28
   1  23   2   74.49    6.62
   1  23   2   75.39    3.81
  -1  23   2   77.16    6.96
   1  23   2   74.11    9.48
   1 -23   2   61.62    6.79
  -1  23   2   77.56    9.55
  -1 -23   3   88.75   10.17
  -1 -23   3   70.65   10.72
   1  23   3   96.46    5.73
  -1  23   3  113.28    6.54
   1 -23   3  120.72    9.82
   1 -23   3   85.76   11.72
  -1  23   3  119.75    8.01
   1 -23   3   88.31    8.62
  -1 -23   3   84.11    9.43
  -1  23   3  125.45   12.61
   1  23   3   96.53   12.78
  -1  23   3   84.63   11.66
   1  23   3  103.72   11.81
   1 -23   4   39.11    8.79
  -1 -23   4   27.43    7.01
   1 -23   4   28.03    4.64
   1 -23   4   25.81    4.84
  -1 -23   4   26.76    5.80
  -1  23   4   34.57    4.85
   1  23   4   39.46    8.96
  -1  23   4   49.64    9.38
   1  23   4   32.06    8.12
  -1  23   4   15.22    6.30
  -1 -23   5   11.03    3.33
   1 -23   5   10.82    4.60
  -1 -23   5   17.09    4.73
   1  23   5    2.52    5.13
  -1  23   5    9.17    6.46
  -1  23   5    8.01    3.89
   1  23   5   15.41    6.84
  -1 -23   6   43.98    8.24
   1 -23   6   53.76    8.73
  -1  23   6   54.93    9.74
   1  23   6   58.29   10.32
  -1  23   6   49.72   10.14
   1  23   6   69.40   11.85
   1 -23   7   27.34    7.52
  -1 -23   7   31.39    7.53
   1  24  -6   90.91   13.25
  -1 -24  -6   92.95   13.23
  -1  24  -6  102.50   13.63
   1 -24  -6  102.27   13.46
   1 -24  -6  109.37   15.14
  -1 -24  -6  106.92   14.73
  -1  24  -5   39.38    8.13
   1 -24  -5   33.79    8.25
  -1 -24  -5   34.90    7.61
   1  24  -5   33.51    8.21
  -1 -24  -5   29.77    8.14
   1 -24  -5   24.41    7.87
  -1  24  -4   72.31   10.66
   1  24  -4   58.02    9.28
  -1 -24  -4   65.09   10.39
   1 -24  -4   72.99   10.78
   1 -24  -4   62.64   10.89
  -1 -24  -4   55.47   10.42
  -1 -24  -3   26.24    6.79
   1 -24  -3   34.44    7.33
   1  24  -3   35.57    7.18
  -1  24  -3   22.73    5.82
   1 -24  -3   29.11    7.48
  -1 -24  -3   27.59    7.67
   1  24  -3   31.21    4.85
  -1  24  -3   28.96    4.01
   1 -24  -2   61.46   10.09
  -1 -24  -2   47.87    8.71
   1  24  -2   42.12    6.92
   1 -24  -2   53.58    9.00
  -1  24  -2   56.61    8.30
   1  24  -2   56.29    6.59
  -1  24  -2   51.40    5.78
   1  24  -2   51.99    6.62
  -1 -24  -1   60.16    9.51
   1 -24  -1   38.00    7.77
   1 -24  -1   41.63    7.61
   1  24  -1   45.53    6.81
  -1  24  -1   42.65    6.87
  -1  24  -1   44.22    5.81
   1  24  -1   56.48    5.88
  -1  24  -1   42.48    5.74
   1  24  -1   57.31    7.27
   1 -24   0  222.42   16.82
  -1 -24   0  207.57   16.10
   1 -24   0  194.00   14.69
  -1  24   0  219.92   13.85
   1  24   0  224.51   13.85
   1  24   0  226.65    9.70
   1  24   0  226.82   14.68
  -1  24   0  210.15   13.72
   1 -24   1   60.72    9.08
  -1 -24   1   47.68    7.72
  -1  24   1   59.63    6.90
   1  24   1   55.58    6.31
   1 -24   1   62.39    8.42
   1  24   1   61.92    4.09
   1 -24   1   55.61    7.01
   1  24   1   66.20    8.65
  -1  24   1   56.77    7.93
   1 -24   2   51.38    8.43
  -1 -24   2   56.76    8.41
  -1  24   2   56.52    5.85
   1  24   2   49.96    5.44
   1 -24   2   41.59    9.93
  -1 -24   2   53.75   10.04
   1 -24   2   49.21    6.73
  -1  24   2   64.65    6.15
   1  24   2   50.60    2.86
  -1  24   2   64.23    8.81
   1 -24   2   55.10    6.58
   1  24   2   49.25    7.71
  -1 -24   3   23.88    5.80
   1 -24   3   18.23    6.25
   1 -24   3   35.45    5.46
  -1 -24   3   15.83    4.99
  -1  24   3   22.89    3.22
  -1 -24   3   19.94    5.45
   1 -24   3   23.19    4.83
  -1  24   3   35.85    4.61
   1  24   3   13.95    4.75
  -1  24   3   26.85    7.04
   1  24   3   32.84    7.44
  -1  24   3   13.94    5.01
   1 -24   4   50.42    6.29
   1 -24   4   33.83    8.15
  -1 -24   4   39.77    8.22
   1 -24   4   34.51    5.43
  -1 -24   4   33.97    6.64
  -1  24   4   41.22   10.54
   1  24   4   45.35    9.47
   1  24   4   44.19    8.71
  -1  24   4   41.03    8.03
   1 -24   5   19.54    5.58
  -1 -24   5   18.54    5.60
  -1 -24   5   29.11    5.96
  -1  24   5   34.50    8.30
   1  24   5   31.46    7.85
  -1  24   5   34.49    9.81
   1  24   5   31.40    9.10
   1 -24   6   49.74    9.19
  -1 -24   6   53.71    8.85
   1  24   6   81.21   12.81
   1  24   6   70.54   11.73
  -1  24   6   69.11   11.39
  -1  24   6   77.42   12.08
  -1 -24   7   45.32    8.88
  -1 -25  -6   35.53    9.44
   1  25  -6   34.39    9.02
   1 -25  -6   37.83    8.76
  -1  25  -6   30.02    6.82
  -1 -25  -6   22.85    8.02
   1 -25  -6   30.33    8.45
  -1  25  -5   63.78   10.90
  -1 -25  -5   59.32   10.66
   1  25  -5   63.74   10.25
   1 -25  -5   73.87   11.50
  -1 -25  -5   55.91   11.11
   1 -25  -5   62.53   11.14
   1  25  -4   58.72    9.87
   1 -25  -4   51.63    9.65
  -1 -25  -4   79.36   11.33
  -1  25  -4   63.35   10.03
   1 -25  -4   69.23   11.26
  -1 -25  -4   53.39    9.66
  -1  25  -3  112.16   12.05
   1  25  -3  108.88   12.41
   1 -25  -3  118.88   13.24
  -1 -25  -3  116.54   13.25
   1 -25  -3  113.46   13.47
  -1 -25  -3  122.68   14.26
   1  25  -3  124.70    9.33
   1  25  -2  113.39   11.45
   1 -25  -2  113.00   12.41
  -1  25  -2  105.55   11.10
   1 -25  -2  113.83   13.01
  -1 -25  -2  113.66   13.04
   1  25  -2  118.54    9.77
  -1  25  -2  114.08    8.73
   1 -25  -1   23.73    6.09
  -1 -25  -1   27.42    6.74
   1  25  -1   13.65    4.65
  -1  25  -1   19.85    5.04
   1 -25  -1    8.96    4.44
  -1  25  -1   16.45    3.75
   1  25  -1   16.46    4.12
  -1  25  -1   15.27    3.91
  -1 -25   0   83.33   10.69
   1 -25   0  103.90   12.23
  -1  25   0  103.61   10.07
   1  25   0   84.20    8.67
   1 -25   0   95.06   10.74
  -1  25   0   99.29    7.74
  -1  25   0  104.58    9.80
   1  25   0   97.81    9.87
   1  25   1   26.53    4.62
   1 -25   1   22.42    5.59
  -1  25   1   25.78    4.80
   1 -25   1   21.79    5.99
  -1 -25   1   28.94    6.93
   1  25   1   26.06    5.62
  -1  25   1   22.69    5.71
   1 -25   2  104.11   11.89
  -1 -25   2  139.13   13.45
   1 -25   2  109.84   10.36
   1  25   2  123.14    8.39
  -1 -25   2  143.94   16.14
  -1  25   2  114.44    8.59
   1 -25   2  119.38   15.38
  -1  25   2  144.82    8.91
   1  25   2  127.56   12.73
   1  25   2  125.73   15.14
  -1  25   2  125.04   12.37
  -1 -25   3  103.20   11.61
   1 -25   3   98.61   13.93
   1 -25   3  138.70   11.03
  -1 -25   3  114.08   14.00
  -1 -25   3  118.53   11.93
   1 -25   3  106.86   10.19
  -1  25   3  106.75   14.50
   1  25   3  116.74   14.37
  -1  25   3  118.91   12.76
   1  25   3  146.98   14.31
  -1 -25   4   45.98    8.61
   1 -25   4   42.09    9.79
  -1 -25   4   38.76    7.49
   1  25   4   45.04   10.43
   1  25   4   50.76    9.06
  -1  25   4   51.49    9.37
  -1  25   4   35.97    9.14
  -1 -25   5   65.73   10.44
   1 -25   5   63.61   10.40
   1  25   5   73.70   12.43
  -1  25   5   57.39   10.87
  -1  25   5   81.43   12.13
   1  25   5   71.85   11.14
   1 -25   6   44.70    8.83
  -1 -25   6   43.03    8.87
   1  25   6   20.86    6.39
  -1  25   6   29.75    8.00
  -1  25   6   52.96   10.93
   1  25   6   52.16   10.25
  -1 -25   7   35.38    8.04
   1  26  -5   47.88    9.11
  -1 -26  -5   63.72   11.28
   1 -26  -5   38.90    8.84
  -1  26  -5   47.74    9.00
  -1 -26  -5   53.40   10.43
   1 -26  -5   32.77    9.03
   1 -26  -4   61.36   10.39
  -1 -26  -4   59.88    9.84
   1  26  -4   57.48    9.31
  -1  26  -4   49.99    8.79
   1 -26  -4   54.87   10.79
  -1 -26  -4   64.90   11.66
  -1 -26  -3   42.09    8.77
   1 -26  -3   34.76    8.04
   1  26  -3   47.33    8.52
  -1  26  -3   26.11    7.11
   1 -26  -3   33.62    7.87
  -1 -26  -3   42.73    9.14
   1 -26  -2   22.38    6.43
   1  26  -2   20.27    5.40
  -1  26  -2   21.00    5.70
  -1 -26  -2   20.98    6.75
   1 -26  -2   18.54    6.30
  -1 -26  -2   22.95    6.96
  -1  26  -2   18.69    4.24
   1  26  -2   19.79    4.28
   1  26  -1   59.68    8.35
  -1  26  -1   57.90    8.23
   1 -26  -1   69.62   10.18
   1 -26  -1   71.42   10.50
  -1 -26  -1   63.83   10.04
  -1  26  -1   66.56    7.46
   1  26  -1   77.29    8.72
  -1  26   0  104.41   10.16
   1 -26   0   94.53   10.89
   1  26   0   95.68    9.63
   1 -26   0  100.14   11.93
  -1 -26   0  111.86   12.27
   1  26   0   95.09    9.81
  -1  26   0  109.17   10.44
   1  26   1   84.62    8.04
   1 -26   1   80.11    9.69
  -1  26   1   81.35    8.31
  -1 -26   1  100.15   11.49
   1 -26   1   87.06   10.96
   1  26   1   76.51    9.70
  -1  26   1   74.62    9.35
   1 -26   2   29.78    9.41
   1  26   2   31.85    4.63
  -1 -26   2   35.86    9.37
  -1  26   2   26.89    4.26
   1 -26   2   19.62    5.12
   1 -26   2   28.70    6.71
  -1 -26   2   12.43    3.87
  -1  26   2   23.96    5.59
   1  26   2   31.84    9.49
   1  26   2   25.12    6.21
  -1 -26   3   24.03    6.05
  -1 -26   3   24.79    6.63
   1 -26   3   29.69    8.52
   1 -26   3   48.77    7.07
   1 -26   3   41.36    6.81
  -1 -26   3   48.41    8.26
  -1  26   3   44.42    8.16
   1  26   3   29.64    7.58
  -1  26   3   43.98    9.45
   1  26   3   54.58    9.34
   1 -26   4   49.34   10.19
  -1 -26   4   55.92   10.08
  -1 -26   4   41.37    7.32
  -1  26   4   46.73   10.18
  -1  26   4   56.71    9.74
   1  26   4   42.67    9.05
   1  26   4   53.83   10.62
   1 -26   5   27.97    6.83
  -1 -26   5   29.28    7.37
   1  26   5   43.57    9.44
  -1  26   5   32.65    7.82
   1  26   5   36.32    9.18
  -1  26   5   36.05    9.06
   1 -26   6  100.74   13.55
  -1 -26   6  100.20   13.31
  -1  27  -5    6.01    5.40
  -1 -27  -5    4.90    4.74
   1  27  -5    8.21    5.03
   1 -27  -5   20.61    7.54
  -1 -27  -5   -3.10    5.28
   1 -27  -5   12.72    6.71
  -1 -27  -4   60.00   10.73
  -1  27  -4   58.65    9.36
   1 -27  -4   68.05   10.97
   1  27  -4   55.95    9.93
  -1 -27  -4   69.80   11.50
   1 -27  -4   54.45   10.34
   1 -27  -3  158.57   15.40
  -1 -27  -3  158.12   15.69
  -1  27  -3  161.54   15.01
   1  27  -3  150.67   14.59
  -1 -27  -3  147.85   16.15
   1 -27  -3  160.76   16.28
  -1 -27  -2   73.10   10.40
   1  27  -2   74.25   10.35
   1 -27  -2   90.26   11.62
  -1  27  -2   92.97   10.87
   1 -27  -2   66.53   10.46
  -1 -27  -2   80.33   11.62
   1  27  -2   85.41    8.62
  -1  27  -2   87.63    7.99
  -1  27  -1  172.96   13.66
   1 -27  -1  178.25   15.55
   1  27  -1  182.59   14.22
   1 -27  -1  160.11   15.48
  -1 -27  -1  183.86   16.29
  -1  27  -1  194.29   12.96
   1  27  -1  171.40   12.70
   1  27   0   58.19    7.72
   1 -27   0   45.91    8.15
  -1  27   0   47.62    6.91
  -1 -27   0   68.29   10.24
   1 -27   0   64.32    9.82
   1  27   0   52.06    7.75
  -1  27   0   56.33    7.77
   1  27   1  155.91   11.06
   1 -27   1  157.52   13.38
  -1  27   1  157.90   11.41
   1 -27   1  157.81   15.14
  -1 -27   1  148.63   14.51
  -1  27   1  159.70   13.33
   1  27   1  162.40   13.92
  -1  27   2  104.75    8.52
   1 -27   2  100.54   10.27
   1 -27   2  112.08   15.15
   1  27   2  107.38    8.22
  -1 -27   2  103.49   15.04
  -1 -27   2  116.87   12.87
   1 -27   2  102.46   12.57
   1  27   2  112.64   12.48
   1  27   2  115.26   16.20
  -1  27   2  103.27   11.54
  -1 -27   3  132.35   13.59
   1 -27   3  131.81   11.14
   1 -27   3  104.96   15.15
  -1 -27   3  127.48   16.19
  -1 -27   3  117.75   12.48
   1  27   3  150.31   14.76
   1  27   3  125.94   15.81
  -1  27   3  128.08   16.40
  -1  27   3  143.79   14.47
   1 -27   4   48.24   10.35
  -1 -27   4   44.14    9.57
  -1 -27   4   50.23    8.28
  -1  27   4   48.14   10.44
  -1  27   4   48.17    9.13
   1  27   4   61.63   10.26
   1  27   4   46.88   10.29
  -1 -27   5   12.21    6.24
   1 -27   5   -3.87    7.14
   1  27   5   10.09    5.90
  -1  27   5    2.85    4.24
  -1  27   5    5.10    4.73
   1  27   5    6.70    4.74
  -1 -27   6   77.57   12.31
   1  28  -5   56.48   10.66
  -1  28  -5   32.23    7.85
  -1 -28  -4   68.46   11.14
   1 -28  -4   72.50   11.89
   1  28  -4   76.44   11.33
  -1  28  -4   72.57   10.92
   1 -28  -4   90.15   13.29
  -1 -28  -4   71.75   12.49
   1 -28  -3   58.75   10.01
   1  28  -3   50.11    8.87
  -1 -28  -3   71.57   11.11
  -1  28  -3   60.12    9.80
  -1 -28  -3   51.21   10.07
   1 -28  -3   47.89    9.29
  -1  28  -2   97.07   11.15
   1  28  -2  107.98   11.68
  -1 -28  -2   87.93   12.07
   1 -28  -2  123.64   13.74
  -1 -28  -2   95.38   12.37
   1 -28  -2   88.20   12.07
   1  28  -2  112.34    9.82
   1 -28  -1  116.76   12.72
  -1  28  -1  104.96   10.86
   1  28  -1   86.95   10.24
  -1 -28  -1   91.01   11.53
   1 -28  -1  100.57   12.51
  -1  28  -1   97.87    9.43
   1  28  -1  112.92   10.46
   1  28   0  270.24   15.94
   1 -28   0  280.19   19.15
  -1  28   0  279.45   16.45
  -1 -28   0  271.32   19.75
   1 -28   0  288.77   20.51
   1  28   0  297.93   17.76
  -1  28   0  285.83   16.93
   1  28   1  115.06    9.62
  -1  28   1  111.18    9.65
   1 -28   1  106.46   11.31
  -1 -28   1  111.42   12.72
   1 -28   1  106.36   12.75
  -1  28   1  120.26   11.92
   1  28   1   97.66   10.93
  -1 -28   2   73.57   13.47
   1 -28   2   74.82    8.98
   1 -28   2   75.48   13.22
   1 -28   2   70.21   10.91
  -1 -28   2   68.00   10.21
   1  28   2   72.22   10.06
  -1  28   2   70.76    9.77
   1  28   2   94.23   14.16
  -1 -28   3   44.11    8.17
   1 -28   3   55.49    7.32
   1 -28   3   35.17    9.06
  -1 -28   3   40.06    9.68
  -1 -28   3   59.12    9.18
  -1  28   3   45.61   10.75
   1  28   3   50.24   10.21
  -1  28   3   53.33    9.37
   1  28   3   45.98    8.19
   1 -28   4   33.35    9.24
  -1 -28   4   54.74   11.11
  -1  28   4   61.33   10.11
  -1  28   4   42.19   10.23
   1  28   4   61.42   10.31
   1  28   4   73.39   12.91
  -1 -28   5   18.34    5.70
   1 -28   5   30.53    8.55
   1  28   5   35.42    8.07
  -1 -29  -4   79.70   12.00
   1  29  -4   85.76   11.97
  -1  29  -4   78.81   11.43
   1 -29  -4   73.28   12.00
  -1 -29  -4   71.16   12.14
   1 -29  -4   63.08   10.77
   1 -29  -3  125.68   14.40
  -1 -29  -3  116.87   14.09
   1  29  -3  130.02   14.03
  -1  29  -3  115.87   12.85
  -1 -29  -3  134.00   15.59
   1 -29  -3  119.95   14.47
   1  29  -2  122.37   12.29
  -1 -29  -2  126.86   14.09
  -1  29  -2  114.84   12.81
   1 -29  -2  101.49   12.57
  -1 -29  -2  108.54   13.23
   1 -29  -2  129.00   14.64
  -1 -29  -1   21.08    6.71
  -1  29  -1   13.23    4.35
   1 -29  -1   10.41    5.60
   1  29  -1    9.20    4.26
   1 -29  -1   13.34    5.86
  -1 -29  -1   13.62    5.75
  -1  29  -1   22.22    5.17
   1  29  -1   16.52    4.54
  -1  29   0  107.39   10.49
   1  29   0   93.10    9.65
   1 -29   0  106.33   12.27
  -1 -29   0  108.98   12.73
   1 -29   0   95.85   12.25
  -1  29   0  114.69   10.90
   1  29   0   97.32   10.61
  -1  29   1   30.28    5.60
   1 -29   1   15.68    5.25
   1  29   1   29.15    5.04
  -1 -29   1   33.31    7.36
   1 -29   1   28.81    7.67
   1  29   1   19.59    5.50
  -1  29   1   29.38    6.38
   1 -29   2  108.30   11.20
  -1 -29   2  123.16   16.09
   1 -29   2  137.30   17.43
  -1 -29   2  133.85   14.25
   1 -29   2  111.66   13.11
  -1  29   2  126.79   13.07
   1  29   2  120.53   12.92
   1  29   2  145.83   17.15
  -1 -29   3  141.18   17.64
   1 -29   3  154.13   12.51
   1 -29   3  139.65   17.63
  -1 -29   3  154.54   14.50
  -1  29   3  173.38   19.35
  -1  29   3  150.43   14.77
   1  29   3  156.32   17.72
   1  29   3  161.13   15.50
  -1 -29   4   32.05    8.79
   1 -29   4   29.35    8.93
  -1  29   4   37.49   10.03
   1  29   4   32.76    7.97
  -1  29   4   39.37    8.41
   1  29   4   58.48    9.85
  -1 -29   5   78.82   12.84
  -1  30  -4   75.58   11.39
   1  30  -4   97.63   12.73
   1 -30  -3   27.87    7.22
  -1 -30  -3   42.68    9.14
  -1  30  -3   32.26    7.56
   1  30  -3   31.87    6.87
  -1 -30  -3   22.45    7.20
   1 -30  -3   27.69    7.72
  -1 -30  -2   41.55    8.35
  -1  30  -2   37.41    7.43
   1  30  -2   30.24    6.83
   1 -30  -2   31.23    7.79
   1 -30  -2   38.19    8.38
  -1 -30  -2   38.73    9.05
  -1  30  -1   43.03    7.60
   1  30  -1   30.13    6.09
  -1 -30  -1   49.01    9.15
   1 -30  -1   44.34    8.73
   1 -30  -1   29.80    7.31
  -1 -30  -1   38.33    8.63
  -1  30  -1   41.65    6.50
   1  30  -1   26.87    5.67
   1  30   0   93.40    9.94
   1 -30   0   83.65   10.96
  -1  30   0   99.48   10.14
  -1 -30   0   91.88   11.95
   1 -30   0   92.38   12.15
   1  30   0  112.31   11.39
  -1  30   0   98.72   10.35
   1 -30   1   42.28    7.80
   1  30   1   52.17    7.01
  -1  30   1   60.94    7.50
   1 -30   1   44.27    8.97
  -1 -30   1   55.44    9.35
   1  30   1   51.20    8.36
  -1  30   1   55.03    8.32
  -1 -30   2   93.97   14.55
   1 -30   2  104.27   15.58
   1 -30   2   57.52    8.37
   1 -30   2   60.17   10.29
  -1 -30   2   66.99   10.31
   1  30   2   74.49   10.20
  -1  30   2   64.74    9.68
   1  30   2   71.95   13.04
  -1 -30   3   44.57   10.77
   1 -30   3   43.72   10.59
  -1  30   3   41.80   10.80
  -1  30   3   40.70    8.06
   1  30   3   30.29    6.87
   1  30   3   33.50    9.06
   1 -30   4   82.08   13.44
  -1 -30   4   92.36   14.20
   1  30   4  110.46   13.62
  -1  30   4  104.37   13.23
  -1  31  -3  148.53   14.91
   1  31  -3  166.16   15.83
   1 -31  -3  169.19   17.02
  -1 -31  -3  129.96   15.10
  -1 -31  -3  153.71   16.90
   1 -31  -3  153.62   16.75
   1 -31  -2   51.73    9.48
  -1  31  -2   58.12    8.97
  -1 -31  -2   47.03    9.22
   1  31  -2   50.84    8.50
  -1 -31  -2   48.59    9.61
   1 -31  -2   56.68   10.65
  -1 -31  -1  111.60   13.24
   1 -31  -1  132.17   14.08
   1  31  -1  117.34   11.95
  -1  31  -1  118.94   12.11
   1 -31  -1  121.83   14.29
  -1 -31  -1  128.38   14.56
   1  31  -1  127.60   11.58
   1  31   0   20.31    5.32
  -1  31   0   12.68    3.98
   1 -31   0   19.42    5.70
  -1 -31   0   13.08    5.36
   1 -31   0   23.47    7.49
  -1 -31   0   15.09    5.86
   1  31   0   15.97    4.29
  -1  31   0   13.91    4.52
   1 -31   1  101.73   11.64
  -1 -31   1   95.84   12.27
   1 -31   1   93.77   12.61
  -1  31   1   99.46   11.17
   1  31   1   91.21   10.94
  -1 -31   2   89.10   14.47
   1 -31   2   90.39   15.00
   1 -31   2   70.92    9.42
  -1 -31   2   72.64   10.73
   1 -31   2   52.82    9.65
  -1  31   2   51.80    8.68
   1  31   2   70.52   12.21
   1  31   2   62.71    9.63
  -1 -31   3  122.41   17.01
   1 -31   3  119.71   16.77
   1  31   3  108.21   13.63
  -1  31   3  108.49   12.76
  -1  31   3  117.91   16.37
   1  31   3  124.53   16.84
  -1  31   4   48.35    9.63
   1  32  -3   22.60    6.62
  -1  32  -3   25.80    7.23
   1 -32  -2   82.11   12.07
  -1 -32  -2   82.61   12.23
   1  32  -2   58.04    9.40
  -1  32  -2   70.83   10.10
   1 -32  -2   76.74   12.10
  -1 -32  -2   77.62   12.50
   1  32  -1   39.23    7.36
  -1  32  -1   57.40    8.93
  -1 -32  -1   43.25    8.61
   1 -32  -1   42.59    8.57
   1 -32  -1   56.66   10.17
  -1 -32  -1   42.64    8.97
  -1 -32   0  229.51   18.56
  -1  32   0  230.20   15.76
   1  32   0  215.89   15.12
   1 -32   0  224.95   17.98
   1 -32   0  263.78   20.69
  -1 -32   0  251.09   19.81
   1  32   0  249.51   17.17
  -1  32   0  241.54   16.36
   1 -32   1   59.74    9.42
  -1 -32   1   41.92    8.18
  -1 -32   1   42.67    8.29
   1 -32   1   47.14    9.43
   1  32   1   54.98    8.72
  -1  32   1   44.86    7.99
  -1 -32   2   55.45    8.95
   1 -32   2   87.74   15.01
   1 -32   2   74.06    9.70
  -1 -32   2   81.18   14.01
  -1 -32   2   68.58   10.68
   1 -32   2   59.20   10.32
  -1  32   2  111.83   15.46
  -1  32   2   67.45    9.78
   1  32   2   82.46   14.46
   1  32   2   49.35    8.83
  -1 -32   3   31.42    9.56
  -1  32   3   28.30    7.76
   1  32   3   29.48    7.85
   1  33  -2   54.74    8.88
  -1  33  -2   51.01    8.86
   1  33  -1    5.11    3.73
  -1 -33  -1   14.19    6.23
   1 -33  -1   -1.77    4.18
  -1  33  -1    5.81    3.73
   1 -33  -1    5.11    5.84
  -1 -33  -1    4.67    5.20
  -1  33   0   45.44    7.36
   1 -33   0   45.00    8.75
  -1 -33   0   35.80    7.87
  -1 -33   0   43.81    9.24
   1 -33   0   51.22   10.12
   1  33   0   51.72    8.29
   1 -33   1    9.63    4.71
  -1 -33   1   12.22    5.32
  -1 -33   1   12.76    6.14
   1 -33   1   17.50    6.87
   1  33   1   15.44    4.89
  -1  33   1    5.76    4.50
   1 -33   2   65.60    9.28
  -1 -33   2   74.32   10.03
   1 -33   2   68.12   11.37
  -1 -33   2   73.48   11.14
  -1  33   2   74.58   10.73
   1  33   2   67.83   10.18
  -1  33   3   88.21   11.86
   1  34  -2   29.98    7.30
  -1  34  -2   46.20    8.51
  -1  34  -1   21.45    6.00
   1 -34  -1   38.26    9.02
   1  34  -1   29.31    6.75
   1 -34   0   84.16   11.70
  -1 -34   0   81.35   11.95
   1 -34   0   94.73   12.74
  -1 -34   0   99.06   13.44
   1 -34   1   39.69    8.00
  -1 -34   1   30.39    7.02
   1 -34   1   30.75    7.66
  -1 -34   1   41.85    9.01
   1  34   1   48.15    8.52
  -1  34   1   36.02    7.32
  -1 -34   2   43.98    8.19
  -1 -34   2   45.78    9.01
   1 -34   2   41.30    8.93
   1  34   2   48.30    8.52
  -1  34   2   60.95    9.90
  -1  35  -2   60.15    9.62
   1  35  -2   62.43    9.55
  -1  35  -1   76.40    9.85
   1  35  -1   72.07    9.88
  -1 -35   0   26.59    7.40
   1 -35   0   21.79    7.09
  -1 -35   1   57.53    9.28
   1 -35   1   59.56    9.64
  -1 -35   1   48.97    9.44
   1  35   1   76.08   10.64
  -1 -35   2   76.34   11.37
  -1  35   2   78.58   11.07
   1  35   2   55.53    9.52
  -2   0 -10   -0.24    2.81
  -2   0  -9   21.16    6.63
   2   0  -9   20.72    7.39
  -2   0  -9   20.66    7.98
   2   0  -9   45.04    8.49
   2   0  -8   -3.10    2.03
  -2   0  -8   -0.77    2.25
  -2   0  -8   -2.79    2.39
   2   0  -8   -1.03    3.23
  -2   0  -8    0.23    3.10
   2   0  -8   -2.34    3.49
   2   0  -8    2.83    3.54
  -2   0  -8   -4.55    2.84
  -2   0  -7    5.38    2.33
  -2   0  -7    8.64    4.02
   2   0  -7   12.35    5.37
   2   0  -7    6.29    2.77
   2   0  -7   10.80    5.11
  -2   0  -7    5.76    3.63
   2   0  -7   15.58    5.72
  -2   0  -7    7.42    4.31
   2   0  -7    7.66    4.48
  -2   0  -7    7.70    4.45
  -2   0  -6    1.15    1.10
   2   0  -6    1.44    1.71
  -2   0  -6    1.08    1.82
   2   0  -6    3.19    2.19
  -2   0  -6    0.31    2.39
  -2   0  -6    0.99    2.62
   2   0  -6    1.14    2.61
   2   0  -6    3.79    2.88
  -2   0  -6    0.51    1.91
  -2   0  -6    2.29    2.21
  -2   0  -5    3.05    2.43
   2   0  -5    6.55    3.43
   2   0  -5    4.29    2.18
  -2   0  -5    9.21    3.10
  -2   0  -5    5.15    1.96
   2   0  -5    0.21    1.43
  -2   0  -5    3.87    2.66
  -2   0  -5    0.99    1.43
   2   0  -5    6.99    3.53
   2   0  -5    4.20    2.87
  -2   0  -5    2.53    1.93
  -2   0  -5   11.13    4.28
   2   0  -5    4.92    2.25
   2   0  -5    4.05    2.89
   2   0  -4    0.59    1.29
   2   0  -4    4.59    2.29
  -2   0  -4    1.02    1.42
   2   0  -4    0.59    1.19
  -2   0  -4    2.20    2.06
  -2   0  -4    1.05    1.21
  -2   0  -4    1.64    1.31
   2   0  -4    0.70    1.92
  -2   0  -4   -0.37    1.90
   2   0  -4    3.13    1.81
  -2   0  -4    2.36    1.64
  -2   0  -4    1.16    1.66
   2   0  -4    0.25    1.48
  -2   0  -4    0.89    1.66
   2   0  -4    0.47    1.40
  -2   0  -4   -0.80    1.50
   2   0  -4    1.54    1.88
   2   0  -4    0.34    1.33
  -2   0  -4    1.57    2.01
   2   0  -3    1.69    1.38
   2   0  -3    2.74    1.97
  -2   0  -3    2.50    1.67
   2   0  -3    2.23    1.29
  -2   0  -3    1.60    1.54
  -2   0  -3   -0.58    1.10
  -2   0  -3    3.29    1.75
  -2   0  -3    1.91    1.44
   2   0  -3    3.36    1.79
   2   0  -3    0.90    1.68
  -2   0  -3    4.42    2.37
   2   0  -3    4.45    2.13
  -2   0  -3    1.37    1.14
   2   0  -3    1.13    1.58
  -2   0  -3    2.12    1.27
   2   0  -3    0.05    1.12
   2   0  -2    2.83    1.52
   2   0  -2   -0.15    1.17
   2   0  -2    0.65    0.85
  -2   0  -2    0.42    1.08
  -2   0  -2    2.09    1.42
   2   0  -2    0.29    1.33
  -2   0  -2    1.63    1.31
  -2   0  -2    3.37    1.91
   2   0  -2    1.39    1.38
   2   0  -2    3.38    1.72
  -2   0  -2    0.60    1.10
   2   0  -2    3.01    1.50
  -2   0  -2    1.88    1.08
   2   0  -2    1.01    1.04
  -2   0  -2    4.61    2.33
  -2   0  -1    1.82    0.65
   2   0  -1    3.87    0.69
   2   0  -1    5.12    1.17
  -2   0  -1    2.53    0.88
  -2   0  -1    4.24    0.99
   2   0  -1    4.08    1.04
   2   0  -1    5.46    1.48
   2   0  -1    2.04    0.96
  -2   0  -1    1.15    0.45
   2   0  -1    3.94    0.70
  -2   0  -1    1.59    0.95
  -2   0  -1    4.27    0.97
   2   0   0    2.80    0.76
  -2   0   1    5.13    0.85
  -2   0   1    4.05    1.09
   2   0   1    4.99    1.15
   2   0   1    4.27    0.96
  -2   0   1    3.62    1.12
  -2   0   1    3.53    0.95
  -2   0   1    4.66    1.19
   2   0   1    3.56    0.65
   2   0   1    6.14    1.45
  -2   0   1    2.76    0.62
   2   0   1    3.52    0.99
  -2   0   2    2.93    0.94
  -2   0   2    0.64    1.05
   2   0   2   -0.12    1.33
   2   0   2    0.62    1.14
  -2   0   2    1.22    0.91
  -2   0   2    1.25    1.03
  -2   0   2    2.71    1.71
  -2   0   2    0.27    1.28
  -2   0   2   -0.77    1.10
   2   0   2    3.01    1.51
   2   0   2    0.85    1.55
  -2   0   3    1.58    0.83
  -2   0   3    0.75    1.18
  -2   0   3    2.49    1.48
   2   0   3   -1.41    1.89
  -2   0   3    1.68    1.91
   2   0   3    2.65    2.54
  -2   0   3    4.68    2.43
   2   0   3    2.65    2.09
   2   0   3    2.94    1.52
  -2   0   3    0.83    1.23
   2   0   3    1.63    1.69
  -2   0   4    1.57    0.99
   2   0   4   -2.24    1.74
  -2   0   4    1.02    1.14
   2   0   4   -2.77    2.35
  -2   0   4    0.62    2.31
  -2   0   4    3.09    2.33
   2   0   4   -0.12    2.51
   2   0   4    1.79    1.76
  -2   0   4   -1.20    1.73
   2   0   4    2.57    1.93
   2   0   5    6.43    3.08
  -2   0   5    1.49    1.63
   2   0   5    4.75    3.70
   2   0   5    4.87    3.22
  -2   0   5    7.21    4.44
  -2   0   5    7.95    3.49
   2   0   5    2.46    2.52
   2   0   5    1.81    2.62
  -2   0   5    3.03    2.25
  -2   0   6   -1.23    2.17
  -2   0   6   -3.03    2.92
   2   0   6   -4.09    3.72
  -2   0   6   -2.79    3.42
   2   0   6    3.29    2.86
   2   0   6    0.88    1.90
  -2   0   6    5.47    2.50
  -2   0   7    9.58    5.85
  -2   0   7    6.79    4.45
  -2   0   8   -1.48    3.64
  -2   0   8    3.75    2.96
  -2   0   9   20.89    9.35
  -2   0   9   22.39    7.87
  -2   1 -10   17.92    5.67
  -2  -1 -10    7.44    3.57
   2  -1  -9 1090.56   37.08
  -2   1  -9 1055.17   35.49
   2   1  -9 1064.70   36.52
  -2  -1  -9 1050.02   34.87
  -2  -1  -9 1043.85   33.32
   2  -1  -9 1052.46   34.70
  -2   1  -9 1016.16   32.32
   2   1  -9 1043.26   34.46
   2  -1  -8   57.40    6.02
   2   1  -8   74.70    6.42
  -2   1  -8   55.56    6.73
  -2  -1  -8   59.54    7.31
   2  -1  -8   49.53    6.98
   2   1  -8   52.68    8.01
  -2   1  -8   54.56    6.83
  -2  -1  -8   57.08    6.51
  -2   1  -8   59.98    8.05
   2   1  -8   61.70    8.52
   2  -1  -8   63.91    8.53
  -2  -1  -8   55.86    7.77
  -2   1  -8   61.53    7.66
  -2  -1  -8   53.64    7.23
   2   1  -8   54.64    7.74
   2  -1  -8   50.27    7.35
   2   1  -7 1428.91   31.66
  -2   1  -7 1437.06   30.52
  -2  -1  -7 1498.74   24.75
   2   1  -7 1464.94   26.88
  -2  -1  -7 1432.84   31.81
   2  -1  -7 1481.75   28.34
   2  -1  -7 1407.65   34.11
  -2   1  -7 1511.12   21.83
  -2   1  -7 1453.70   32.84
   2   1  -7 1368.43   38.03
   2  -1  -7 1412.31   35.85
  -2  -1  -7 1421.92   29.58
  -2   1  -7 1504.19   35.64
   2   1  -7 1495.86   36.45
   2  -1  -7 1534.18   36.85
  -2  -1  -7 1439.52   34.27
   2  -1  -7 1523.31   35.44
  -2  -1  -7 1507.07   33.05
   2   1  -7 1479.91   34.51
  -2   1  -7 1440.71   32.10
   2   1  -6   72.26    6.34
  -2  -1  -6   55.53    5.83
   2  -1  -6   50.42    5.88
   2  -1  -6   63.49    5.60
   2   1  -6   55.25    4.91
  -2   1  -6   65.00    4.39
  -2  -1  -6   60.44    4.78
  -2   1  -6   63.65    5.93
  -2   1  -6   55.64    6.05
  -2  -1  -6   60.65    5.89
   2  -1  -6   56.89    6.70
  -2   1  -6   52.69    6.44
  -2  -1  -6   57.17    6.53
   2   1  -6   55.45    6.67
  -2   1  -6   58.79    7.60
  -2  -1  -6   59.36    8.10
   2   1  -6   60.00    6.62
  -2  -1  -6   55.61    5.95
   2  -1  -6   66.88    7.05
  -2   1  -6   58.22    6.00
  -2  -1  -5 2218.99   26.82
  -2   1  -5 2273.48   23.00
   2  -1  -5 2270.49   34.66
   2   1  -5 2211.24   28.48
   2   1  -5 2210.89   29.93
   2  -1  -5 2205.14   29.81
  -2  -1  -5 2224.07   32.67
  -2   1  -5 2279.62   31.20
  -2   1  -5 2231.02   35.04
   2  -1  -5 2250.50   32.12
  -2  -1  -5 2172.00   31.12
   2   1  -5 2273.51   31.93
  -2   1  -5 2311.13   35.92
  -2  -1  -5 2202.43   34.44
  -2  -1  -5 2228.15   34.59
   2  -1  -5 2306.62   36.96
   2   1  -5 2249.67   36.69
  -2   1  -5 2289.14   33.51
  -2  -1  -5 2170.01   41.94
   2   1  -5 2277.09   33.22
   2   1  -5 2254.47   35.23
  -2   1  -5 2189.70   39.41
  -2  -1  -5 2199.51   32.20
   2  -1  -5 2214.53   37.50
   2   1  -5 2197.68   35.61
   2  -1  -5 2182.15   34.55
   2  -1  -5 2198.58   33.23
  -2   1  -5 2253.53   31.95
  -2   1  -4  230.85    8.96
   2   1  -4  226.19    8.17
  -2  -1  -4  253.35    9.81
  -2   1  -4  227.10    6.58
   2  -1  -4  225.21    8.79
   2   1  -4  214.55    8.10
   2  -1  -4  236.70   10.03
   2  -1  -4  224.78    8.85
   2   1  -4  227.90    9.01
  -2  -1  -4  209.70    8.89
  -2  -1  -4  232.56   10.07
  -2   1  -4  221.42    9.95
  -2   1  -4  237.12   10.46
  -2  -1  -4  204.32    7.86
   2  -1  -4  239.89   11.34
   2  -1  -4  220.60   10.34
   2   1  -4  216.97    9.96
  -2  -1  -4  233.69   10.00
   2   1  -4  236.73   11.68
  -2   1  -4  232.53    9.52
  -2   1  -4  237.73   11.75
  -2  -1  -4  225.78   10.81
  -2  -1  -4  226.34    9.81
   2   1  -4  232.24   10.59
   2  -1  -4  230.98   10.53
   2   1  -4  223.57   10.01
  -2   1  -4  230.65    8.99
  -2   1  -4  250.93   10.45
  -2  -1  -4  222.26   12.10
   2  -1  -4  226.33   10.09
  -2  -1  -4  224.69    9.15
  -2   1  -4  228.76   11.15
   2   1  -4  224.48    9.20
   2  -1  -4  231.72    9.55
   2  -1  -4  228.90   10.60
  -2  -1  -4  252.51   10.50
   2  -1  -3 4304.70   38.44
   2  -1  -3 4457.55   34.88
  -2  -1  -3 4681.64   37.37
   2   1  -3 4603.67   30.87
   2   1  -3 4497.87   32.56
   2  -1  -3 4533.28   33.72
  -2  -1  -3 4480.08   33.71
  -2  -1  -3 4805.60   39.46
  -2   1  -3 4638.41   39.82
  -2   1  -3 4759.48   39.46
  -2   1  -3 4488.48   25.67
   2   1  -3 4542.12   33.17
  -2  -1  -3 4569.08   42.39
   2  -1  -3 4800.34   41.43
   2   1  -3 4562.20   39.38
   2   1  -3 4747.30   45.06
  -2  -1  -3 4793.92   37.84
  -2   1  -3 4669.30   44.89
   2   1  -3 4658.80   40.92
   2  -1  -3 4772.91   40.86
   2  -1  -3 4658.28   43.54
  -2  -1  -3 4361.77   38.07
  -2   1  -3 4663.74   35.85
   2  -1  -3 4616.62   39.59
  -2  -1  -3 4300.79   46.11
  -2   1  -3 4514.76   38.07
  -2  -1  -3 4725.25   39.26
   2   1  -3 4559.78   38.40
   2   1  -3 4604.62   34.83
  -2   1  -3 4410.41   42.04
   2  -1  -3 4477.63   35.56
  -2  -1  -3 4694.77   35.03
  -2   1  -3 4560.17   33.92
   2  -1  -3 4746.44   41.07
   2   1  -2  118.68    4.19
   2  -1  -2  121.33    5.17
   2  -1  -2  114.16    5.70
  -2  -1  -2  123.87    5.36
   2   1  -2  120.71    4.77
  -2  -1  -2  131.15    4.77
   2  -1  -2  116.95    4.28
  -2   1  -2  124.79    5.63
   2   1  -2  113.95    4.23
  -2  -1  -2  122.91    5.46
  -2   1  -2  132.11    5.54
   2  -1  -2  128.30    5.88
   2   1  -2  118.69    5.57
   2  -1  -2  127.87    5.80
   2   1  -2  127.36    6.28
  -2   1  -2  123.93    4.82
  -2   1  -2  121.21    6.45
   2  -1  -2  116.94    5.49
  -2  -1  -2  116.74    5.44
  -2  -1  -2  120.63    5.85
   2  -1  -2  128.09    6.16
   2   1  -2  119.05    5.57
   2  -1  -2  122.63    4.77
  -2   1  -2  116.67    5.59
  -2   1  -2  127.33    4.42
   2  -1  -2  118.51    5.48
   2   1  -2  114.11    4.45
  -2  -1  -2  125.97    5.45
  -2  -1  -2  121.84    6.95
  -2  -1  -2  120.37    4.73
  -2   1  -2  124.50    5.31
   2  -1  -1 3193.85   19.74
   2  -1  -1 3257.96   22.17
   2   1  -1 3248.24   21.02
  -2  -1  -1 3282.10   21.12
  -2   1  -1 3394.27   22.93
  -2  -1  -1 3352.34   19.25
  -2   1  -1 3369.90   21.54
   2   1  -1 3404.64   21.09
   2  -1  -1 3439.94   22.88
   2   1  -1 3266.88   23.10
   2   1  -1 3304.81   24.71
   2  -1  -1 3385.41   25.77
   2  -1  -1 3339.01   22.49
   2   1  -1 3164.54   14.44
   2  -1  -1 3289.22   21.32
   2  -1  -1 3269.36   17.99
   2   1   0    1.63    0.74
   2  -1   0    1.62    0.66
  -2   1   0    3.27    0.94
  -2   1   0    1.84    0.54
   2  -1   0    2.39    0.60
  -2   1   1 3039.83   21.57
   2  -1   1 3072.62   14.92
  -2  -1   1 3053.53   20.40
  -2   1   1 3092.73   21.87
   2  -1   1 3244.79   20.90
   2  -1   1 3024.69   22.23
   2   1   1 3131.84   20.58
   2   1   1 3026.57   18.94
  -2  -1   1 3222.83   23.86
  -2   1   1 3196.54   22.14
  -2   1   1 3093.91   24.66
  -2  -1   1 3028.79   22.58
  -2  -1   1 3135.63   20.40
   2   1   1 2963.55   25.98
   2   1   1 3263.81   20.10
   2   1   1 3078.55   16.08
   2  -1   1 3051.11   19.57
  -2   1   2  151.59    5.49
  -2  -1   2  154.58    5.48
  -2   1   2  158.99    5.96
   2  -1   2  165.88    7.10
   2  -1   2  169.98    6.33
   2   1   2  159.68    6.18
   2   1   2  155.35    5.93
  -2  -1   2  152.68    4.66
  -2   1   2  156.69    6.44
  -2   1   2  157.81    6.31
  -2  -1   2  162.14    7.12
  -2  -1   2  162.92    6.53
   2  -1   2  159.91    5.81
  -2   1   2  172.26    7.35
  -2   1   2  151.61    5.34
   2  -1   2  153.52    5.63
   2   1   2  164.14    7.37
  -2  -1   2  158.29    5.20
   2   1   2  159.26    6.13
   2   1   2  154.21    5.19
  -2   1   3 4170.33   35.70
  -2   1   3 4150.91   28.82
  -2  -1   3 4277.63   33.00
   2  -1   3 4477.13   37.66
   2   1   3 3982.06   39.25
   2   1   3 4384.25   37.64
  -2  -1   3 4213.55   31.22
  -2   1   3 4288.50   42.69
  -2   1   3 4492.55   40.15
  -2  -1   3 4304.77   38.88
  -2   1   3 4464.11   39.61
  -2  -1   3 4327.63   43.06
   2   1   3 4363.97   44.74
   2  -1   3 4340.85   36.89
   2  -1   3 4307.79   32.97
   2   1   3 4333.19   37.84
   2   1   3 4288.19   38.44
  -2  -1   3 4390.43   34.59
  -2   1   3 4360.56   34.65
  -2  -1   4  175.31    7.69
  -2   1   4  161.16    6.43
   2  -1   4  168.66    8.66
  -2   1   4  174.51    8.23
  -2  -1   4  166.92    7.53
   2   1   4  173.27    8.68
   2   1   4  186.87    9.67
  -2  -1   4  188.97   10.56
   2   1   4  167.74   10.21
   2  -1   4  182.56    9.07
  -2   1   4  179.30   10.23
   2  -1   4  180.20   10.89
  -2   1   4  183.90    9.62
  -2  -1   4  179.05    9.27
   2   1   4  175.70    8.88
   2  -1   4  178.57    7.74
   2   1   4  177.23    8.79
  -2  -1   4  174.13    8.27
  -2   1   4  176.77    8.21
   2  -1   5 2061.78   33.04
  -2  -1   5 2079.43   30.05
  -2   1   5 2160.60   33.12
  -2  -1   5 2088.41   29.82
  -2  -1   5 2131.79   35.39
  -2   1   5 2117.19   36.65
   2  -1   5 2085.48   41.41
  -2   1   5 2098.07   39.90
   2   1   5 2196.36   37.09
  -2  -1   5 2122.33   40.27
   2   1   5 2049.37   40.52
   2  -1   5 2214.77   36.01
   2   1   5 2101.36   34.25
  -2  -1   5 2191.97   32.65
   2   1   5 2095.96   32.16
   2  -1   5 2182.31   30.60
  -2   1   5 2191.16   32.84
   2  -1   6   65.08    6.82
  -2  -1   6   61.14    6.00
   2  -1   6   66.65    6.04
  -2   1   6   63.24    8.13
  -2  -1   6   51.97    7.41
   2  -1   6   68.63    7.14
  -2   1   6   65.31    7.50
  -2  -1   6   64.46    7.09
   2   1   6   71.35    8.67
   2   1   6   70.31    7.24
  -2   1   6   72.92    6.85
   2   1   6   70.48    6.60
  -2   1   7 1386.92   35.92
  -2  -1   7 1285.45   38.76
   2   1   7 1346.00   30.38
  -2   1   7 1290.22   39.02
  -2  -1   7 1318.16   34.58
  -2   1   7 1349.60   31.90
  -2   1   8   58.36    8.63
  -2  -1   8   71.29    9.19
  -2  -1   8   54.14    9.39
  -2   1   8   54.23    9.59
  -2   1   9  929.65   40.80
  -2   1   9  944.32   36.06
  -2  -1   9  987.55   41.49
  -2  -1   9  958.40   35.70
  -2  -2 -10   -0.36    2.85
  -2   2 -10   -0.05    3.18
   2   2  -9   38.15    9.02
   2  -2  -9    8.70    5.99
  -2   2  -9   22.03    7.48
  -2  -2  -9   20.09    6.75
   2   2  -9   21.42    7.91
   2  -2  -9   12.32    7.59
  -2  -2  -9   15.71    7.38
  -2   2  -9   34.64    7.61
   2  -2  -8   -0.82    1.81
  -2   2  -8    4.26    2.57
  -2  -2  -8    0.27    2.44
   2   2  -8   -2.54    2.99
  -2  -2  -8    1.19    1.74
   2  -2  -8   -0.83    2.97
  -2   2  -8   -2.44    3.01
   2   2  -8    1.44    2.88
   2  -2  -8   -2.25    3.67
  -2  -2  -8    2.53    3.19
  -2   2  -8    3.43    3.78
  -2  -2  -8    0.84    2.55
   2   2  -8   -2.54    2.58
   2  -2  -8   -0.53    3.27
  -2   2  -8   -1.04    2.51
   2   2  -7   14.76    5.18
   2   2  -7    1.79    2.26
  -2  -2  -7    2.93    2.17
   2  -2  -7    4.19    3.88
   2  -2  -7    0.55    2.34
  -2   2  -7    7.90    3.39
  -2   2  -7    3.85    1.61
  -2  -2  -7    8.75    4.16
  -2   2  -7    4.39    3.81
  -2  -2  -7    2.03    2.28
   2  -2  -7    5.32    3.50
   2   2  -7    5.43    4.48
  -2   2  -7    9.54    3.97
   2  -2  -7    8.92    4.65
  -2  -2  -7   13.64    4.75
   2   2  -7    8.27    4.55
   2  -2  -7    8.85    4.32
  -2  -2  -7    2.24    3.47
   2   2  -7    6.68    6.71
  -2   2  -7    3.95    4.14
  -2  -2  -6   -2.56    2.69
   2  -2  -6    0.70    2.53
   2   2  -6   -1.19    1.65
  -2   2  -6    0.37    1.01
  -2   2  -6   -1.60    2.01
   2  -2  -6   -2.25    2.22
   2   2  -6    5.02    2.68
  -2  -2  -6   -1.63    1.81
  -2   2  -6    0.22    1.99
  -2  -2  -6   -1.50    1.82
  -2  -2  -6    2.41    2.74
   2   2  -6   -0.78    3.49
   2  -2  -6   -0.97    2.87
  -2   2  -6   -5.91    3.33
  -2  -2  -6   -0.47    2.09
  -2   2  -6    0.03    2.28
   2  -2  -6   -2.56    2.60
  -2   2  -6   -0.98    1.87
   2   2  -6    0.22    2.26
  -2   2  -5    2.51    1.13
   2  -2  -5    2.17    1.91
   2  -2  -5    4.41    3.75
  -2   2  -5    3.73    2.17
   2   2  -5    1.19    1.49
  -2  -2  -5    6.09    2.83
   2   2  -5    1.09    2.02
  -2  -2  -5    3.40    2.12
   2   2  -5   -1.41    1.91
   2  -2  -5    3.92    2.06
  -2  -2  -5    2.99    2.15
  -2   2  -5    6.43    3.57
  -2   2  -5    0.75    1.32
   2   2  -5    1.44    2.65
  -2  -2  -5    4.77    2.19
  -2  -2  -5    1.47    2.26
   2  -2  -5    3.04    2.87
  -2   2  -5    4.15    2.72
  -2  -2  -5    3.89    2.75
  -2   2  -5    7.67    3.58
   2   2  -5    0.60    1.38
   2  -2  -5    4.01    2.80
  -2  -2  -5    0.67    2.16
   2  -2  -5    2.04    2.17
   2  -2  -5    2.06    2.17
   2   2  -5    2.26    1.90
  -2  -2  -5    8.74    3.96
  -2   2  -5    1.19    1.75
  -2   2  -4    0.34    0.75
   2   2  -4   -0.32    1.25
   2  -2  -4    0.98    2.24
   2  -2  -4   -0.81    1.58
  -2   2  -4   -0.71    1.30
  -2  -2  -4    1.22    1.52
   2   2  -4   -0.53    1.29
   2  -2  -4    0.82    1.20
  -2  -2  -4    3.59    1.88
  -2   2  -4    1.09    1.88
   2   2  -4   -0.08    1.14
  -2  -2  -4    2.30    1.60
  -2  -2  -4   -0.68    1.28
  -2   2  -4    0.10    1.27
  -2   2  -4   -0.64    1.26
  -2  -2  -4   -0.14    1.52
   2   2  -4    4.23    2.23
   2   2  -4    1.00    1.83
  -2  -2  -4    0.25    1.68
   2   2  -4    1.91    1.58
  -2   2  -4    0.70    1.45
   2  -2  -4    4.75    2.21
   2  -2  -4    1.25    1.57
  -2  -2  -4    2.05    1.70
   2  -2  -4    0.87    1.95
  -2  -2  -4    1.34    1.82
  -2  -2  -4   -1.04    1.78
  -2   2  -4    0.13    1.16
   2  -2  -4    1.56    1.32
  -2  -2  -4   -0.61    1.48
  -2   2  -4    3.36    2.39
   2  -2  -4    1.07    2.02
   2   2  -4    2.32    1.39
   2  -2  -4   -1.14    1.47
   2   2  -4    0.18    1.48
  -2   2  -4   -2.62    1.60
  -2  -2  -3    0.29    1.43
   2   2  -3    0.07    1.00
   2  -2  -3    6.23    2.46
   2   2  -3    0.15    1.11
   2  -2  -3    0.64    1.35
  -2   2  -3   -1.80    1.42
  -2   2  -3   -0.03    0.65
  -2   2  -3    3.32    2.66
   2   2  -3    0.27    0.94
  -2  -2  -3   -0.84    1.33
   2  -2  -3   -2.46    1.46
  -2  -2  -3   -2.33    1.23
  -2  -2  -3    3.43    2.03
  -2  -2  -3   -1.34    1.26
  -2   2  -3    2.02    1.11
   2  -2  -3    0.30    1.57
  -2  -2  -3    0.40    1.34
   2  -2  -3    2.10    1.85
   2   2  -3    2.70    1.46
   2  -2  -3    0.39    1.26
  -2   2  -3    3.27    2.41
   2   2  -3    0.48    1.70
   2   2  -3    0.30    1.65
  -2  -2  -3   -2.11    2.72
   2  -2  -3    0.33    1.66
   2   2  -3   -0.55    1.31
   2  -2  -3   -0.36    1.10
   2  -2  -3   -0.21    1.40
   2   2  -3   -0.26    1.05
  -2  -2  -3    0.58    1.37
  -2  -2  -3    0.98    1.24
  -2   2  -3   10.50    3.48
  -2   2  -3   -1.12    1.15
   2  -2  -2    1.06    1.32
   2  -2  -2   -0.91    1.90
   2   2  -2    1.72    1.20
  -2  -2  -2    0.56    1.35
  -2   2  -2    3.19    1.97
  -2  -2  -2    2.66    1.04
  -2  -2  -2   -2.12    1.18
  -2   2  -2    1.44    1.14
   2   2  -2    0.56    0.84
   2  -2  -2    0.31    1.18
  -2  -2  -2    2.88    1.49
   2   2  -2    0.08    1.48
   2   2  -2    0.77    1.29
   2  -2  -2   -0.60    1.44
   2   2  -2    1.37    1.28
  -2  -2  -2   -1.51    1.29
  -2   2  -2    2.67    1.01
  -2   2  -2    0.59    1.50
  -2  -2  -2    1.25    1.24
   2  -2  -2    0.91    1.45
  -2   2  -2    1.16    1.14
  -2   2  -2    0.87    1.52
   2  -2  -2    0.29    0.99
  -2  -2  -2    2.10    1.28
   2  -2  -2    2.25    1.46
   2  -2  -2   -0.56    1.48
  -2  -2  -2    0.98    2.19
   2   2  -2    1.42    0.93
  -2  -2  -2   -0.02    1.17
   2  -2  -1   -0.22    1.12
  -2  -2  -1    0.99    1.02
   2   2  -1   -0.03    0.85
   2  -2  -1    1.16    1.12
  -2  -2  -1    0.52    0.78
  -2   2  -1    0.71    0.86
  -2  -2  -1    1.12    0.73
   2  -2  -1    0.10    0.66
  -2   2  -1    1.04    1.26
  -2  -2  -1    1.95    0.96
   2   2  -1    0.44    0.48
   2   2  -1    1.51    0.95
   2  -2  -1    0.12    0.78
  -2  -2  -1    1.36    0.60
   2  -2  -1    0.49    0.99
   2   2  -1    1.55    1.05
   2   2  -1    0.96    0.83
   2  -2  -1   -0.55    0.97
   2  -2  -1    0.07    0.89
  -2  -2  -1    0.90    1.36
  -2  -2  -1    1.62    0.80
   2  -2   0    0.90    0.84
   2   2   0    1.33    0.91
   2  -2   0    0.17    0.51
  -2  -2   0    0.87    0.63
   2   2   0    1.15    0.86
  -2   2   0   -0.05    0.85
   2  -2   0    0.54    0.48
   2   2   0   -0.48    0.95
  -2   2   1    0.35    1.26
   2   2   1    0.76    0.72
  -2  -2   1    0.41    0.76
   2   2   1    0.43    0.61
  -2  -2   1    0.28    0.49
  -2   2   1    1.10    0.90
  -2   2   1    1.45    0.83
   2  -2   1    0.06    0.98
   2  -2   1    0.84    1.05
  -2  -2   1    1.39    1.18
  -2  -2   1    0.01    0.96
  -2   2   1    1.71    1.08
  -2   2   1    0.46    1.15
  -2   2   1    0.68    0.94
   2   2   1    0.49    0.83
  -2   2   1    2.20    1.01
   2   2   1    1.25    1.59
  -2   2   1    1.61    0.89
  -2  -2   2    0.36    0.86
  -2   2   2   -2.46    1.61
   2  -2   2    5.10    1.94
   2   2   2    1.56    1.01
  -2   2   2   -0.19    1.17
   2  -2   2   -0.41    1.37
  -2  -2   2   -1.60    0.97
  -2  -2   2    0.11    1.63
   2  -2   2    2.15    1.20
  -2   2   2    1.53    1.85
  -2  -2   2    0.10    1.24
  -2   2   2    2.08    1.44
  -2   2   2   -0.09    1.24
   2  -2   2   -0.37    0.93
   2   2   2    0.80    1.14
   2   2   2    5.71    2.64
   2   2   2   -0.24    0.87
  -2   2   2   -0.05    1.19
  -2  -2   3    0.25    0.98
  -2   2   3    1.21    1.20
  -2   2   3    2.24    1.45
   2  -2   3   -2.20    2.07
  -2  -2   3   -0.25    1.24
  -2  -2   3    1.78    2.23
  -2   2   3    4.89    2.17
  -2   2   3    0.23    1.85
   2   2   3    2.75    2.64
  -2   2   3    3.97    1.82
  -2  -2   3    1.84    1.82
   2  -2   3    0.81    1.29
  -2   2   3    0.23    1.51
   2   2   3    0.90    1.71
   2   2   3    1.23    1.27
   2   2   3   -0.74    1.53
   2  -2   3    1.01    1.16
  -2   2   4    0.77    0.91
  -2  -2   4    1.72    1.32
  -2   2   4    0.17    1.23
  -2  -2   4   -0.66    1.23
   2  -2   4    1.37    1.55
  -2   2   4    0.52    2.19
  -2   2   4   -1.44    2.03
  -2  -2   4    3.92    2.08
  -2   2   4    1.95    1.70
  -2  -2   4    0.83    2.01
   2   2   4   -2.13    3.05
   2  -2   4    0.68    1.88
  -2   2   4    2.09    1.62
   2  -2   4    0.01    1.03
   2   2   4    0.51    1.64
   2   2   4   -1.23    1.75
  -2   2   5    2.81    1.60
  -2  -2   5    2.15    1.97
   2  -2   5   -0.41    2.29
  -2  -2   5    0.25    1.38
  -2   2   5    2.02    1.87
  -2  -2   5    6.93    3.75
  -2  -2   5    3.95    2.61
   2  -2   5    1.99    2.71
  -2   2   5    2.87    2.68
  -2   2   5    6.23    3.77
   2   2   5    4.68    3.77
  -2   2   5   -0.20    2.13
   2   2   5    2.92    2.47
   2  -2   5    1.34    1.66
   2   2   5    3.24    2.96
   2  -2   6   -0.26    2.11
  -2  -2   6   -2.68    2.32
  -2   2   6   -0.84    2.88
  -2  -2   6   -0.17    2.28
  -2  -2   6    2.83    3.48
  -2   2   6   -0.01    3.29
   2  -2   6   -5.11    3.27
   2   2   6   -3.73    3.86
   2   2   6   -1.02    2.10
  -2   2   6    0.81    2.12
   2   2   6   -0.49    2.38
   2  -2   7    2.45    3.44
  -2  -2   7    7.61    4.99
   2   2   7   11.99    6.49
  -2   2   7    9.63    6.21
  -2  -2   7    3.27    3.71
   2  -2   7    7.24    4.41
  -2   2   7    1.06    3.25
  -2   2   7   15.15    4.74
   2   2   7    1.06    2.52
   2   2   7   13.01    4.94
  -2  -2   8    1.97    3.67
  -2   2   8    5.77    4.72
  -2   2   8   -5.90    4.39
  -2  -2   8    0.09    3.12
  -2   2   9    8.12    6.83
  -2  -2   9   19.92    7.41
  -2  -2   9   17.35    7.99
  -2   2   9   10.33    6.38
  -2  -2  10   -0.03    3.45
  -2  -3 -10   15.11    4.68
  -2   3 -10   13.95    4.84
   2   3  -9  631.57   29.22
  -2   3  -9  660.60   28.44
   2  -3  -9  682.40   29.13
   2   3  -9  672.19   29.21
  -2  -3  -9  658.58   27.57
   2   3  -9  673.85   27.96
  -2   3  -9  668.80   26.22
  -2  -3  -9  647.38   26.46
   2  -3  -9  655.62   27.82
  -2  -3  -8   49.09    6.84
  -2   3  -8   52.65    6.39
   2  -3  -8   44.12    5.74
   2  -3  -8   37.70    6.70
  -2   3  -8   35.99    6.07
   2   3  -8   43.40    7.64
   2  -3  -8   45.16    6.02
   2  -3  -8   54.52    7.61
   2   3  -8   54.54    8.02
  -2  -3  -8   59.49    7.97
  -2   3  -8   42.73    6.83
  -2   3  -8   58.01    7.19
   2   3  -8   50.99    7.34
   2  -3  -8   58.56    8.11
  -2  -3  -8   53.72    7.56
   2  -3  -7  865.54   28.64
   2   3  -7  957.49   23.34
  -2   3  -7  920.06   23.57
   2   3  -7  988.95   20.90
  -2  -3  -7  880.88   26.44
   2  -3  -7  937.63   24.05
  -2  -3  -7  908.06   21.57
  -2   3  -7 1002.16   14.72
   2  -3  -7  918.86   26.23
   2   3  -7  841.44   31.58
  -2  -3  -7  925.71   21.57
  -2   3  -7  939.05   28.71
  -2   3  -7  998.23   29.44
   2   3  -7  943.00   29.21
  -2  -3  -7  985.70   27.91
   2  -3  -7  945.17   28.93
   2   3  -7  943.09   28.02
  -2  -3  -7  976.41   26.96
  -2   3  -7  950.54   25.97
   2  -3  -7  945.22   28.14
   2   3  -6   19.53    2.89
  -2   3  -6   27.92    3.96
  -2   3  -6   26.55    2.30
   2   3  -6   27.18    3.71
   2  -3  -6   27.73    4.87
   2  -3  -6   19.74    3.30
  -2  -3  -6   27.88    4.50
  -2  -3  -6   26.36    3.61
  -2   3  -6   30.11    5.49
  -2  -3  -6   18.51    2.92
   2  -3  -6   24.35    4.28
   2   3  -6   24.67    4.60
  -2   3  -6   29.82    5.25
  -2  -3  -6   21.42    4.17
   2   3  -6   23.30    4.34
  -2   3  -6   26.24    4.29
  -2  -3  -6   22.97    3.95
   2  -3  -6   25.22    4.67
   2   3  -6   19.12    4.15
  -2   3  -6   19.94    4.34
  -2  -3  -5 1366.91   23.89
   2   3  -5 1408.17   20.89
   2   3  -5 1403.40   21.46
  -2   3  -5 1418.61   14.64
   2  -3  -5 1376.03   25.39
  -2  -3  -5 1391.45   27.19
  -2   3  -5 1432.01   23.87
   2  -3  -5 1333.93   29.24
  -2   3  -5 1441.54   31.03
   2   3  -5 1432.39   25.99
  -2  -3  -5 1333.74   21.40
   2  -3  -5 1441.09   25.99
   2  -3  -5 1407.41   29.11
  -2   3  -5 1433.19   25.76
  -2  -3  -5 1425.16   27.23
   2   3  -5 1394.71   29.42
  -2  -3  -5 1383.25   29.30
  -2   3  -5 1338.19   28.87
  -2  -3  -5 1428.14   35.87
  -2  -3  -5 1434.73   26.73
   2   3  -5 1427.78   26.44
  -2   3  -5 1382.79   25.41
   2   3  -5 1384.41   27.24
   2  -3  -5 1412.18   31.12
   2  -3  -5 1424.06   28.44
   2   3  -4  201.35    6.30
   2   3  -4  217.83    7.73
  -2   3  -4  217.26    4.74
   2  -3  -4  197.97   10.38
  -2  -3  -4  215.73    9.72
   2  -3  -4  203.89    8.97
  -2  -3  -4  204.25    9.81
   2   3  -4  185.69    8.62
  -2  -3  -4  193.21    8.81
  -2  -3  -4  200.84    7.27
  -2   3  -4  217.25    9.96
  -2   3  -4  214.36   11.15
   2  -3  -4  197.31    8.61
   2   3  -4  203.67    9.65
   2  -3  -4  210.34   10.42
   2   3  -4  213.45   10.45
   2  -3  -4  211.96   10.57
   2   3  -4  219.71   11.41
  -2  -3  -4  209.75    9.23
  -2  -3  -4  196.43    9.76
  -2   3  -4  210.12    8.53
  -2  -3  -4  207.60   10.17
  -2   3  -4  206.74   11.55
   2  -3  -4  214.80   10.14
   2  -3  -4  215.08    9.52
  -2  -3  -4  211.53    9.84
  -2  -3  -4  207.45   12.39
   2   3  -4  197.98    8.95
  -2   3  -4  189.73    9.31
  -2   3  -4  201.28    9.56
   2  -3  -4  196.67    9.68
  -2  -3  -4  201.97    9.04
   2   3  -4  211.83    8.98
   2  -3  -4  223.83   11.20
   2  -3  -3 3011.30   31.44
   2   3  -3 2996.76   25.74
   2   3  -3 3060.23   17.89
  -2  -3  -3 3140.44   32.98
   2  -3  -3 2843.66   36.53
  -2   3  -3 3165.54   37.59
   2  -3  -3 3006.44   28.36
  -2  -3  -3 2955.14   23.16
   2   3  -3 2980.90   27.39
  -2  -3  -3 3044.39   32.71
  -2   3  -3 3180.45   33.22
   2   3  -3 3164.94   33.97
   2  -3  -3 3112.71   35.02
   2  -3  -3 3081.62   34.58
  -2  -3  -3 3027.83   32.25
   2  -3  -3 3082.68   33.48
  -2  -3  -3 3127.17   29.88
   2   3  -3 3154.37   37.70
  -2   3  -3 3088.87   27.01
  -2  -3  -3 2989.03   34.12
   2   3  -3 3035.60   32.23
  -2   3  -3 3068.72   38.82
   2  -3  -3 3005.45   32.92
  -2  -3  -3 3065.24   32.40
  -2  -3  -3 3006.58   42.12
  -2   3  -3 2921.93   29.82
   2  -3  -3 3091.01   31.52
   2  -3  -3 2955.56   34.97
  -2  -3  -3 2965.21   30.20
  -2   3  -3 3137.50   32.57
   2   3  -3 2942.92   28.05
   2   3  -2  499.25    9.23
   2  -3  -2  452.28   13.63
  -2  -3  -2  525.87   11.78
   2  -3  -2  489.28   11.49
  -2   3  -2  530.22   13.20
   2  -3  -2  503.74    8.51
  -2  -3  -2  492.71   11.21
  -2   3  -2  530.73   11.59
   2   3  -2  474.13    9.05
  -2  -3  -2  509.24    7.58
   2  -3  -2  523.72   12.39
   2  -3  -2  513.33   11.83
   2   3  -2  498.54   11.45
  -2   3  -2  512.29   14.33
   2   3  -2  512.37   12.73
  -2   3  -2  496.57    8.24
   2   3  -2  514.80   11.36
  -2  -3  -2  506.61    9.55
   2  -3  -2  510.46   12.00
  -2  -3  -2  487.60   10.70
  -2   3  -2  522.81    8.91
   2  -3  -2  480.02   11.37
  -2  -3  -2  536.38   11.44
   2   3  -2  495.25    9.28
   2  -3  -2  524.50   10.86
   2  -3  -2  486.46   12.05
  -2  -3  -2  491.81   15.05
  -2  -3  -2  520.16   10.50
   2  -3  -1 3357.04   29.13
   2   3  -1 3374.55   22.32
  -2  -3  -1 3373.23   25.95
   2  -3  -1 3421.15   25.66
  -2  -3  -1 3524.71   25.61
  -2  -3  -1 3418.24   17.95
  -2   3  -1 3484.91   24.87
  -2   3  -1 3464.48   27.54
   2  -3  -1 3489.75   19.82
   2  -3  -1 3378.80   23.88
  -2  -3  -1 3329.05   15.91
   2   3  -1 3459.33   25.40
   2   3  -1 3376.73   25.73
  -2  -3  -1 3455.10   23.25
   2  -3  -1 3438.11   23.56
   2  -3  -1 3356.23   25.74
  -2  -3  -1 3197.77   30.87
   2  -3   0    4.82    1.23
   2  -3   0    5.06    0.97
  -2  -3   0    3.77    1.13
  -2  -3   0    5.74    1.06
  -2   3   0    4.95    1.25
   2   3   0   -0.01    0.62
  -2   3   0    5.64    0.92
   2  -3   0    6.49    1.11
  -2   3   0   -0.08    0.62
  -2   3   0    4.77    1.16
   2  -3   0   -0.02    0.73
   2  -3   0    5.53    0.70
  -2  -3   0    0.89    0.58
  -2  -3   0    5.04    1.38
   2   3   0    5.33    1.35
   2   3   1 3262.03   24.44
  -2   3   1 3160.05   30.70
  -2  -3   1 3178.41   21.85
  -2   3   1 3158.58   24.94
   2  -3   1 3281.54   24.04
  -2   3   1 3184.94   19.67
  -2  -3   1 3092.48   17.79
   2  -3   1 3251.35   27.15
   2   3   1 3056.86   17.33
  -2   3   1 3217.63   25.55
  -2  -3   1 3212.41   24.67
  -2  -3   1 3329.43   24.06
  -2   3   1 3228.38   22.94
   2   3   1 3187.84   15.78
   2   3   1 3148.01   31.91
   2   3   1 3406.48   22.82
  -2   3   1 3121.74   22.62
   2   3   1 3141.56   23.42
  -2  -3   2  546.35    9.97
  -2   3   2  568.63   12.34
   2   3   2  584.97   12.07
  -2   3   2  544.74   13.62
   2  -3   2  563.33   11.91
  -2  -3   2  545.53    9.25
   2   3   2  548.08    9.20
   2  -3   2  601.33   14.94
  -2   3   2  576.88   13.22
   2   3   2  559.61   12.47
   2  -3   2  592.77    9.46
  -2  -3   2  566.78   13.24
  -2  -3   2  595.41   12.25
  -2   3   2  566.88   12.42
  -2   3   2  575.52   12.55
  -2   3   2  604.51   13.64
   2  -3   2  565.38    7.47
  -2   3   2  575.06   11.30
   2   3   2  588.49   11.99
   2   3   2  554.42   10.78
  -2   3   2  552.13   11.92
   2   3   2  569.62   15.77
  -2  -3   3 2903.75   25.80
  -2   3   3 2878.81   29.39
   2  -3   3 2947.59   31.47
  -2  -3   3 2974.95   26.68
  -2   3   3 2964.22   32.47
   2   3   3 2762.45   28.66
  -2  -3   3 2972.67   32.23
   2  -3   3 3111.10   28.99
  -2   3   3 2985.39   33.78
   2   3   3 3011.28   36.00
  -2  -3   3 3107.21   36.93
  -2   3   3 2988.76   33.88
  -2   3   3 3061.39   33.87
  -2   3   3 2933.13   35.71
  -2   3   3 3069.22   30.40
   2   3   3 3016.06   29.79
   2   3   3 3010.50   36.93
   2  -3   3 2989.53   23.20
   2   3   3 3115.92   32.72
  -2  -3   4  148.60    6.71
  -2   3   4  153.72    7.07
  -2   3   4  161.74    8.68
  -2  -3   4  159.83    7.42
   2  -3   4  152.73    8.16
   2  -3   4  160.27    6.57
   2   3   4  164.64   10.01
  -2   3   4  168.08    9.11
  -2   3   4  159.67    9.66
  -2  -3   4  151.22    8.41
  -2   3   4  165.86    9.32
   2  -3   4  166.93    8.23
  -2  -3   4  162.42    9.95
   2   3   4  163.82    9.26
   2   3   4  162.51    8.92
  -2   3   4  172.30    8.52
  -2   3   5 1435.40   23.13
  -2  -3   5 1446.99   23.50
   2  -3   5 1518.33   28.38
  -2   3   5 1473.56   29.19
  -2  -3   5 1443.73   25.23
   2  -3   5 1522.93   28.87
  -2  -3   5 1465.22   33.47
  -2   3   5 1522.07   31.38
  -2  -3   5 1486.98   29.27
  -2   3   5 1427.93   33.02
   2   3   5 1527.59   34.32
   2   3   5 1478.15   28.98
  -2   3   5 1497.84   27.87
   2   3   5 1403.76   29.09
  -2  -3   6   34.51    4.33
   2  -3   6   33.35    5.24
  -2  -3   6   28.11    4.24
  -2   3   6   32.63    5.62
  -2  -3   6   33.98    5.35
   2  -3   6   30.25    4.86
  -2   3   6   36.75    6.57
   2   3   6   33.05    6.11
  -2  -3   6   27.38    5.22
   2   3   6   40.88    5.61
   2   3   6   40.48    5.82
  -2   3   6   33.44    4.94
   2  -3   7  876.79   26.22
  -2   3   7  865.90   32.30
  -2  -3   7  901.88   28.23
  -2  -3   7  898.14   32.48
   2   3   7  873.12   32.81
  -2   3   7  926.47   29.93
   2   3   7  880.44   26.26
   2  -3   7  918.02   28.54
   2   3   7  925.33   27.97
  -2   3   7  873.95   26.18
  -2  -3   8   48.18    7.52
  -2  -3   8   57.09    9.47
  -2   3   8   43.43    7.42
  -2   3   8   44.16    8.37
  -2   3   8   56.08    7.53
  -2   3   9  603.92   33.30
  -2  -3   9  576.91   31.87
  -2  -3   9  601.59   28.14
  -2   3   9  601.32   29.08
  -2  -3  10    4.17    4.10
  -2  -4 -10    9.15    5.23
  -2   4 -10   -3.68    3.22
  -2  -4  -9    8.32    5.18
  -2   4  -9    9.52    4.87
   2   4  -9   10.58    5.92
  -2   4  -9   17.47    6.74
  -2  -4  -9   11.46    5.62
   2  -4  -9   29.59    7.74
   2   4  -9   19.16    7.35
   2  -4  -9    6.48    5.61
   2   4  -9   32.28    7.61
  -2   4  -9   15.98    4.86
   2  -4  -8   -0.24    2.79
  -2   4  -8    0.45    2.51
   2  -4  -8   -4.14    2.97
  -2  -4  -8    1.35    2.84
  -2  -4  -8    0.75    1.84
   2   4  -8    0.78    3.30
  -2   4  -8   -4.87    3.47
  -2   4  -8   -0.18    3.10
  -2  -4  -8   -2.37    3.12
   2  -4  -8    3.09    3.11
   2   4  -8   -2.57    3.67
  -2  -4  -8   -1.40    2.45
   2   4  -8   -1.30    2.67
  -2   4  -8   -0.65    3.03
   2  -4  -8    5.88    4.35
   2   4  -7    5.03    2.21
   2  -4  -7    2.05    4.51
   2   4  -7    9.12    3.45
  -2   4  -7    5.29    3.61
   2  -4  -7    3.16    2.62
  -2  -4  -7    0.49    2.18
  -2  -4  -7    0.51    1.53
   2   4  -7    7.07    4.57
  -2  -4  -7    4.55    2.32
   2  -4  -7    2.94    2.60
  -2   4  -7    4.81    3.54
   2  -4  -7    3.92    3.42
   2   4  -7   11.33    5.95
  -2  -4  -7    4.13    3.51
  -2   4  -7    0.67    2.63
   2  -4  -7    2.70    3.44
  -2   4  -7   10.83    4.25
  -2  -4  -7    3.78    4.01
  -2   4  -7    6.75    3.83
   2   4  -7    3.05    2.82
   2  -4  -6   -0.16    2.57
   2   4  -6   -0.18    1.42
   2  -4  -6   -1.09    2.09
  -2  -4  -6    1.22    2.02
   2   4  -6    0.29    1.29
  -2   4  -6   -0.51    1.81
  -2   4  -6    0.63    0.66
  -2   4  -6    1.15    2.61
  -2  -4  -6    1.19    1.30
   2  -4  -6   -7.72    3.50
  -2  -4  -6    1.02    1.70
   2  -4  -6   -2.26    2.70
  -2  -4  -6    1.22    2.09
  -2   4  -6   -0.84    3.01
   2   4  -6   -2.91    2.36
   2   4  -6   -0.57    1.84
  -2   4  -6   -1.13    2.10
   2  -4  -6   -1.01    2.65
  -2  -4  -6    2.31    2.73
  -2   4  -6   -1.18    2.80
  -2  -4  -5    2.96    2.35
   2   4  -5    2.29    1.27
   2  -4  -5    3.99    2.40
   2  -4  -5    7.49    3.56
  -2   4  -5    3.71    1.85
  -2   4  -5    2.51    0.79
   2   4  -5    1.29    1.40
  -2   4  -5    7.03    3.78
   2  -4  -5    3.13    1.99
  -2  -4  -5    0.33    1.56
   2   4  -5    3.25    1.62
  -2  -4  -5    1.89    1.34
  -2  -4  -5    1.90    1.71
   2  -4  -5    3.68    2.15
   2   4  -5    3.92    2.92
  -2   4  -5    4.86    2.06
  -2  -4  -5    1.89    1.72
   2   4  -5    3.44    2.02
  -2  -4  -5    7.44    2.96
  -2  -4  -5    2.81    2.49
   2   4  -5    1.75    1.66
  -2   4  -5    7.82    2.66
   2  -4  -5   -0.36    2.27
  -2  -4  -4    1.74    1.91
   2  -4  -4    0.73    2.22
   2   4  -4    0.43    0.80
   2   4  -4    0.48    0.99
   2   4  -4    0.38    1.09
  -2  -4  -4    2.91    1.22
   2  -4  -4    0.57    1.68
  -2  -4  -4    0.09    1.97
  -2   4  -4    2.17    1.68
  -2  -4  -4    1.83    1.55
  -2   4  -4    2.86    2.46
   2  -4  -4    1.46    1.46
   2  -4  -4    2.01    1.84
  -2  -4  -4    1.85    1.75
   2  -4  -4    0.97    1.55
   2   4  -4    2.05    1.73
  -2   4  -4    2.70    2.30
   2   4  -4    1.39    1.37
   2  -4  -4    0.94    1.79
  -2   4  -4   -0.01    0.99
  -2  -4  -4    1.50    1.92
  -2  -4  -4    0.60    1.56
   2   4  -4    0.71    1.31
   2  -4  -4   -1.63    2.08
   2   4  -4    2.56    1.50
  -2   4  -4    0.71    1.38
   2  -4  -4    0.63    1.54
  -2  -4  -4   -1.40    2.75
  -2   4  -4   -1.07    2.02
  -2  -4  -4    0.81    1.95
   2   4  -4    0.93    1.11
   2  -4  -4    0.76    1.69
  -2  -4  -4    0.48    1.36
  -2  -4  -3    1.52    1.55
   2  -4  -3    4.88    2.99
  -2  -4  -3    2.85    2.05
   2   4  -3    2.60    1.28
   2  -4  -3    2.22    1.68
  -2   4  -3    8.78    3.88
   2  -4  -3    0.88    0.79
  -2  -4  -3   -1.14    1.36
  -2  -4  -3    1.68    1.00
   2   4  -3    3.21    1.44
  -2   4  -3    0.38    1.49
   2  -4  -3    0.46    1.78
   2   4  -3    3.86    1.99
   2  -4  -3    0.99    1.57
  -2  -4  -3    0.22    1.28
   2   4  -3    1.54    1.39
   2  -4  -3    2.88    1.96
  -2  -4  -3    2.71    1.47
  -2   4  -3    3.39    1.32
  -2   4  -3   -1.80    1.92
  -2  -4  -3    0.82    1.36
   2  -4  -3    2.60    1.44
   2  -4  -3    3.16    1.85
  -2   4  -3    0.06    1.17
  -2   4  -3    7.77    2.33
  -2  -4  -3    7.89    3.62
  -2  -4  -3    2.08    1.70
   2  -4  -3    0.39    1.63
   2   4  -3    0.79    1.05
   2   4  -2    1.26    1.02
  -2  -4  -2    0.96    1.26
  -2  -4  -2   -1.34    1.90
   2  -4  -2   -2.00    2.18
  -2  -4  -2    3.12    0.79
  -2   4  -2    3.43    2.05
  -2   4  -2    0.45    0.98
   2  -4  -2    2.70    1.87
   2   4  -2    1.69    1.11
   2  -4  -2    1.44    0.83
  -2   4  -2    1.45    0.71
   2  -4  -2    1.99    1.56
   2  -4  -2    0.44    1.30
   2   4  -2    1.90    1.37
  -2  -4  -2    3.14    1.30
   2  -4  -2    1.72    1.21
  -2  -4  -2    0.85    0.92
   2   4  -2    5.37    1.95
  -2   4  -2   -0.20    1.67
  -2  -4  -2    2.81    2.34
   2  -4  -2    4.08    1.91
   2  -4  -2    1.27    1.11
   2  -4  -2    2.32    1.55
  -2  -4  -2    1.96    1.17
   2  -4  -1    0.90    1.18
   2   4  -1    1.93    0.62
  -2  -4  -1    1.80    1.40
   2   4  -1    1.45    1.30
   2  -4  -1    0.53    1.81
  -2   4  -1    1.80    1.44
  -2   4  -1    2.39    1.20
  -2   4  -1    2.59    0.71
   2  -4  -1    1.80    1.61
   2  -4  -1    2.47    0.81
  -2  -4  -1    1.32    0.67
  -2  -4  -1    3.24    0.78
  -2  -4  -1    2.71    0.77
   2  -4  -1    0.44    1.00
   2   4  -1    3.33    1.29
  -2  -4  -1    3.84    1.39
  -2  -4  -1    1.68    1.97
   2  -4  -1    3.15    1.63
  -2   4   0    1.51    1.10
  -2   4   0    1.50    0.89
   2  -4   0    2.66    1.21
  -2  -4   0    1.90    1.02
   2   4   0    2.48    0.92
  -2   4   0    2.51    1.09
   2  -4   0    1.26    0.87
   2  -4   0    0.43    0.95
  -2   4   0    3.07    1.26
  -2   4   0    2.09    0.66
   2  -4   0    1.22    0.54
  -2  -4   0    1.87    1.23
   2   4   0    1.45    1.37
   2  -4   0    1.68    0.85
  -2  -4   1    1.00    0.97
   2  -4   1    2.79    0.76
  -2   4   1    4.09    2.46
   2   4   1    1.08    1.34
  -2  -4   1    3.65    0.98
   2   4   1    3.28    1.41
   2  -4   1    1.22    1.47
  -2   4   1    4.61    1.42
   2   4   1    2.35    0.77
  -2   4   1    1.38    0.91
   2  -4   1    3.78    1.95
  -2  -4   1    0.12    1.14
  -2   4   1    4.19    1.45
  -2  -4   1    2.80    1.48
   2   4   1    1.78    0.65
  -2   4   1    6.13    1.94
   2   4   1    2.32    2.34
   2   4   1    0.46    1.13
  -2   4   1    0.42    0.95
  -2   4   2    6.20    2.42
  -2  -4   2    1.75    0.95
   2   4   2    2.45    1.31
  -2   4   2    0.91    1.23
   2  -4   2    1.11    1.75
  -2  -4   2    0.83    1.05
   2   4   2    0.10    0.74
   2  -4   2    2.98    1.71
   2  -4   2    2.84    0.89
  -2   4   2    0.39    1.25
  -2  -4   2    1.45    1.64
  -2   4   2   -0.40    1.83
   2   4   2   -0.81    1.34
   2   4   2    2.57    1.06
  -2   4   2    1.56    1.53
  -2  -4   2    4.47    1.67
   2   4   2    0.81    1.06
   2   4   2    2.10    1.65
  -2   4   2    1.34    1.39
   2   4   2    5.37    2.83
  -2   4   2    1.26    1.76
  -2   4   2    1.55    1.22
  -2  -4   3    1.05    0.98
  -2   4   3    0.16    1.29
   2   4   3    1.82    1.16
  -2  -4   3    2.41    1.29
  -2   4   3    0.77    1.73
   2  -4   3    5.73    2.16
   2  -4   3    0.46    1.19
  -2   4   3    1.46    1.91
  -2  -4   3    0.01    1.45
  -2   4   3    3.41    1.81
  -2  -4   3    3.06    2.37
  -2   4   3    4.44    2.38
   2   4   3    1.14    2.57
   2  -4   3    2.14    0.99
   2   4   3    1.92    3.38
   2   4   3    0.59    1.25
  -2   4   3   -0.13    1.21
   2   4   3    0.74    1.67
  -2   4   3    1.40    1.82
  -2   4   3    2.32    1.81
  -2   4   4    1.97    1.34
  -2  -4   4    1.02    1.12
   2  -4   4    0.15    1.85
  -2   4   4    1.95    1.38
  -2  -4   4    0.95    1.30
  -2  -4   4    1.38    1.94
  -2   4   4    0.18    1.48
  -2  -4   4   -4.29    2.08
  -2   4   4    2.39    2.24
   2  -4   4   -0.20    1.55
   2   4   4    0.50    2.02
  -2   4   4    3.22    2.40
  -2   4   4   -0.31    1.79
   2   4   4    1.84    2.23
   2   4   4    1.15    1.67
  -2   4   4   -1.74    1.73
   2   4   4    0.64    1.22
  -2   4   5    2.23    1.45
  -2  -4   5    1.13    1.58
   2  -4   5    2.11    2.38
  -2  -4   5    2.16    1.42
  -2  -4   5    1.22    2.14
  -2   4   5    3.86    3.19
   2  -4   5    1.93    1.94
   2   4   5    4.33    3.80
  -2   4   5    1.86    3.09
  -2  -4   5    6.69    3.64
  -2   4   5    6.22    2.76
   2   4   5    6.31    3.28
   2   4   5    1.07    2.29
  -2   4   6    0.63    1.17
  -2  -4   6    0.80    1.32
  -2  -4   6    0.51    1.99
   2  -4   6    1.53    2.19
  -2   4   6   -3.25    3.70
  -2  -4   6    0.34    2.41
   2   4   6   -0.35    3.25
  -2   4   6    2.18    3.16
   2  -4   6   -2.71    3.13
  -2  -4   6   -1.96    3.01
  -2   4   6   -3.31    2.65
   2   4   6   -3.39    3.27
   2   4   6   -0.81    2.54
   2  -4   7    0.65    2.35
  -2  -4   7    5.79    3.37
  -2  -4   7    5.70    3.88
  -2  -4   7    0.59    3.62
   2   4   7    1.92    4.43
  -2   4   7   -1.93    2.94
   2  -4   7    1.14    2.89
  -2   4   7    7.13    6.11
  -2   4   7    9.96    4.18
   2   4   7    1.43    2.78
   2   4   7    7.17    3.45
   2  -4   8    0.52    2.51
  -2   4   8   -4.49    4.00
  -2   4   8   -1.19    4.81
  -2  -4   8    0.56    2.89
  -2  -4   8    0.52    3.81
   2  -4   8   -1.28    3.05
   2   4   8    0.50    2.88
   2   4   8   -0.04    2.36
  -2   4   8    5.26    3.64
  -2   4   9   17.87    8.42
  -2  -4   9    8.36    7.19
  -2  -4   9    3.39    4.25
  -2   4   9   12.40    6.70
  -2  -4  10   -1.53    3.61
  -2  -5 -10   32.86    7.19
  -2   5 -10   24.75    6.27
  -2  -5  -9  503.10   24.79
  -2   5  -9  494.33   24.22
   2   5  -9  476.55   27.20
   2   5  -9  549.89   26.85
  -2   5  -9  532.87   26.03
  -2  -5  -9  520.83   24.52
   2  -5  -9  531.95   25.65
   2  -5  -9  562.67   25.83
  -2  -5  -9  540.41   24.38
   2   5  -9  517.18   24.63
  -2   5  -9  533.03   23.59
  -2  -5  -8   38.62    6.51
   2  -5  -8   47.84    6.09
  -2  -5  -8   47.41    6.90
   2  -5  -8   35.89    7.04
  -2  -5  -8   40.82    5.41
  -2   5  -8   47.69    5.99
  -2   5  -8   33.78    6.20
   2   5  -8   31.57    7.10
  -2  -5  -8   51.43    7.22
   2   5  -8   54.06    7.93
  -2   5  -8   45.00    7.48
   2  -5  -8   44.78    7.61
  -2   5  -8   42.14    6.20
   2  -5  -8   39.63    6.83
   2   5  -8   49.86    7.32
   2  -5  -7  393.68   20.64
  -2  -5  -7  395.41   18.55
   2   5  -7  415.32   13.62
  -2   5  -7  437.81   15.68
  -2  -5  -7  420.32   16.14
   2  -5  -7  406.26   16.77
   2   5  -7  446.86   13.18
  -2  -5  -7  439.54   13.09
   2   5  -7  370.34   22.11
  -2   5  -7  416.17   20.68
   2  -5  -7  438.20   16.01
   2   5  -7  459.30   20.80
   2  -5  -7  460.38   20.21
  -2   5  -7  441.89   20.04
  -2  -5  -7  457.73   19.10
  -2   5  -7  423.65   17.63
   2  -5  -7  450.04   19.61
   2   5  -7  431.70   18.98
  -2  -5  -7  436.99   18.55
   2   5  -6   60.96    4.47
   2   5  -6   66.45    4.94
  -2   5  -6   64.31    5.72
  -2  -5  -6   65.17    7.09
   2  -5  -6   56.96    7.04
   2  -5  -6   67.20    6.56
  -2   5  -6   59.42    2.17
  -2  -5  -6   56.32    5.84
  -2   5  -6   60.94    7.69
  -2  -5  -6   66.31    4.71
   2  -5  -6   58.87    5.78
   2  -5  -6   62.07    7.18
   2   5  -6   54.62    6.64
  -2  -5  -6   59.99    6.59
   2   5  -6   62.94    6.47
  -2   5  -6   64.27    6.38
  -2   5  -6   50.75    6.36
  -2  -5  -6   63.33    6.60
   2  -5  -6   73.02    7.82
   2  -5  -5  564.91   17.37
  -2   5  -5  606.73   15.21
   2   5  -5  630.53   11.62
  -2  -5  -5  594.77   18.94
   2   5  -5  603.09   13.44
   2  -5  -5  573.90   20.95
   2  -5  -5  584.82   17.27
  -2   5  -5  619.92   22.55
  -2  -5  -5  580.74   12.22
   2   5  -5  595.35   16.76
  -2  -5  -5  564.31   17.33
  -2   5  -5  605.53   16.30
   2   5  -5  628.55   19.97
   2  -5  -5  574.44   18.85
  -2  -5  -5  611.96   18.81
  -2  -5  -5  591.34   17.51
  -2   5  -5  568.81   17.40
   2  -5  -5  590.72   19.04
   2   5  -5  589.53   17.13
  -2  -5  -5  588.70   17.94
  -2  -5  -5  578.48   24.10
   2   5  -5  586.59   17.46
   2   5  -4   41.47    3.37
  -2  -5  -4   44.04    4.66
   2   5  -4   43.40    2.42
   2  -5  -4   47.90    5.97
  -2  -5  -4   42.44    4.90
   2  -5  -4   42.01    3.06
   2  -5  -4   37.37    4.49
  -2  -5  -4   38.38    4.58
  -2  -5  -4   36.64    4.35
   2  -5  -4   37.49    3.93
  -2   5  -4   45.92    4.88
  -2  -5  -4   41.62    2.78
   2   5  -4   47.05    4.34
  -2   5  -4   46.48    5.85
   2   5  -4   41.38    4.10
   2  -5  -4   45.37    5.03
  -2  -5  -4   44.92    4.65
  -2  -5  -4   41.29    4.17
   2  -5  -4   43.14    5.00
   2   5  -4   43.76    5.50
  -2   5  -4   43.13    3.83
   2   5  -4   38.02    4.60
   2  -5  -4   42.42    4.94
  -2  -5  -4   40.73    4.87
   2   5  -4   42.33    4.47
  -2   5  -4   44.26    5.61
  -2  -5  -4   45.30    4.74
  -2   5  -4   51.35    4.97
   2  -5  -4   44.54    5.06
  -2   5  -4   38.06    3.96
  -2  -5  -4   42.08    5.85
   2   5  -4   41.46    4.11
   2  -5  -4   42.27    5.22
   2  -5  -4   43.67    4.67
   2   5  -3 1809.38   19.61
  -2  -5  -3 1876.03   27.20
   2  -5  -3 1716.48   31.72
   2  -5  -3 1764.97   26.45
   2  -5  -3 1752.62   16.93
   2   5  -3 1789.08   22.64
  -2   5  -3 1849.88   31.75
  -2  -5  -3 1796.37   25.74
  -2   5  -3 1882.80   26.55
  -2  -5  -3 1731.95   14.17
   2   5  -3 1878.02   25.64
   2  -5  -3 1877.65   26.95
   2  -5  -3 1880.98   28.02
  -2  -5  -3 1781.99   22.92
  -2  -5  -3 1740.19   28.78
  -2   5  -3 1775.33   19.66
  -2  -5  -3 1775.07   23.51
   2  -5  -3 1860.83   27.10
  -2   5  -3 1878.80   32.49
   2   5  -3 1851.58   30.01
  -2  -5  -3 1781.45   26.57
   2  -5  -3 1795.26   29.13
   2  -5  -3 1849.35   26.55
  -2   5  -3 1734.47   19.15
   2   5  -3 1791.00   22.77
   2  -5  -3 1840.65   26.02
  -2  -5  -3 1770.43   34.70
  -2  -5  -3 1858.54   25.42
   2   5  -2  354.18    8.38
   2  -5  -2  334.23   13.18
  -2  -5  -2  377.85   11.10
   2  -5  -2  358.82   10.91
   2   5  -2  356.76    8.99
  -2  -5  -2  364.85    5.48
  -2   5  -2  380.66   12.79
   2  -5  -2  352.86    6.61
  -2   5  -2  363.06   10.26
  -2   5  -2  359.16    6.51
   2  -5  -2  353.79   10.55
   2   5  -2  365.90   11.26
  -2  -5  -2  347.00    8.13
   2  -5  -2  368.45   10.89
  -2  -5  -2  366.60    8.32
  -2   5  -2  357.49   13.04
   2   5  -2  348.67   10.12
  -2  -5  -2  350.02   10.19
   2  -5  -2  356.16   10.23
  -2  -5  -2  364.44   10.19
  -2  -5  -2  353.29   14.02
   2  -5  -2  352.41   11.12
   2  -5  -1 1651.39   20.64
   2  -5  -1 1613.55   25.00
  -2   5  -1 1734.44   19.36
  -2  -5  -1 1640.95   20.24
   2   5  -1 1598.90   13.83
  -2   5  -1 1720.82   22.47
  -2   5  -1 1684.76   20.32
   2  -5  -1 1605.11   14.52
   2   5  -1 1667.09   18.40
   2  -5  -1 1559.34   17.92
   2  -5  -1 1596.54   19.82
   2  -5  -1 1650.22   18.84
  -2  -5  -1 1641.83   25.67
  -2  -5  -1 1666.92   19.29
   2   5  -1 1702.51   18.00
   2   5   0  239.73    6.60
  -2   5   0  235.45    7.40
   2  -5   0  227.80    7.83
   2  -5   0  255.60    6.82
  -2  -5   0  245.22    6.71
  -2   5   0  249.58    7.94
   2  -5   0  245.05    6.84
  -2   5   0  229.41    6.99
  -2   5   0  237.00    6.80
   2  -5   0  218.96    4.88
   2   5   0  238.83    7.66
   2  -5   0  234.84    5.94
  -2  -5   0  216.65    7.44
  -2   5   0  244.67    6.12
  -2  -5   1 1752.89   17.80
   2   5   1 1794.43   20.76
  -2   5   1 1696.13   27.02
   2   5   1 1731.76   23.59
   2  -5   1 1789.24   13.80
  -2  -5   1 1773.40   18.57
   2   5   1 1713.69   13.65
  -2   5   1 1712.43   15.11
   2  -5   1 1774.27   20.72
   2  -5   1 1704.50   22.83
  -2   5   1 1840.94   21.80
  -2  -5   1 1747.42   18.31
   2   5   1 1653.24   13.45
  -2   5   1 1797.31   19.21
  -2   5   1 1847.43   21.39
   2   5   1 1805.63   27.10
   2   5   1 1805.05   19.43
  -2   5   1 1694.29   19.15
  -2   5   2  394.37   14.03
  -2  -5   2  396.73    8.85
   2   5   2  412.39   11.28
  -2  -5   2  404.57    9.30
   2  -5   2  422.76   13.86
  -2   5   2  422.16   12.00
   2  -5   2  433.90   11.24
  -2  -5   2  399.75   10.56
  -2   5   2  408.64   11.38
  -2   5   2  410.35   11.34
  -2   5   2  414.91   11.93
   2  -5   2  438.45    7.38
   2   5   2  391.17    9.87
  -2  -5   2  431.04   11.80
   2   5   2  424.71    9.11
  -2   5   2  405.23   10.84
   2   5   2  404.67   10.42
  -2   5   2  410.33   12.16
   2   5   2  413.00   14.96
   2   5   2  428.22   11.13
  -2   5   2  402.85   10.98
   2   5   3 1926.56   26.88
  -2   5   3 1873.98   27.99
  -2  -5   3 1840.72   20.48
  -2  -5   3 1848.62   22.21
   2  -5   3 1920.51   26.52
  -2   5   3 1907.35   28.85
  -2   5   3 1925.77   27.80
  -2   5   3 1909.44   28.32
   2  -5   3 1910.83   21.59
  -2  -5   3 1849.74   25.60
  -2  -5   3 1905.99   29.87
  -2   5   3 1868.56   29.10
   2   5   3 1882.05   27.35
  -2   5   3 1957.43   26.18
  -2   5   3 1926.49   27.35
   2   5   3 1900.26   33.11
   2   5   3 1902.97   26.63
  -2   5   3 1922.79   29.43
   2   5   3 1826.31   25.27
  -2   5   4   23.43    3.42
   2   5   4   22.05    3.44
  -2  -5   4   21.84    2.56
  -2   5   4   18.65    3.23
   2  -5   4   21.33    3.59
  -2  -5   4   20.27    3.02
  -2   5   4   25.45    4.10
   2  -5   4   22.46    3.28
  -2   5   4   21.94    4.17
   2   5   4   21.02    3.75
  -2  -5   4   20.19    3.94
  -2   5   4   24.16    3.81
  -2  -5   4   22.77    3.51
   2   5   4   23.87    4.17
   2   5   4   20.07    3.42
  -2   5   4   23.25    4.23
   2   5   4   24.60    3.48
  -2   5   4   26.28    3.69
  -2  -5   5  781.44   16.41
  -2   5   5  779.55   18.92
  -2  -5   5  787.37   18.94
   2  -5   5  855.58   21.70
   2  -5   5  869.47   21.08
  -2   5   5  800.13   23.53
  -2  -5   5  780.93   21.72
  -2  -5   5  818.06   25.23
  -2   5   5  796.76   22.99
   2   5   5  814.56   25.06
  -2   5   5  781.66   24.71
   2   5   5  792.90   23.59
   2   5   5  798.05   21.93
  -2   5   5  800.57   21.21
  -2   5   6   77.96    6.48
  -2  -5   6   82.96    6.07
  -2  -5   6   72.78    6.62
   2  -5   6   83.71    7.68
  -2   5   6   74.98    8.85
  -2   5   6   71.06    7.90
   2  -5   6   76.26    7.37
  -2  -5   6   78.15    7.80
   2   5   6   71.98    8.68
  -2  -5   6   71.15    8.31
  -2   5   6   70.57    7.17
   2   5   6   76.51    7.76
   2   5   6   89.14    8.55
   2  -5   7  565.50   21.31
  -2  -5   7  574.19   20.05
  -2   5   7  573.61   24.43
   2   5   7  565.27   26.33
  -2   5   7  554.09   26.23
  -2  -5   7  610.24   23.09
  -2  -5   7  559.45   25.68
   2  -5   7  563.62   22.04
   2   5   7  584.66   22.75
   2   5   7  526.18   21.61
  -2   5   7  568.09   21.57
   2  -5   8   40.41    6.77
  -2   5   8   43.16    8.59
  -2  -5   8   34.66    6.52
  -2  -5   8   42.88    8.65
   2  -5   8   35.59    6.63
  -2   5   8   40.94    7.56
   2   5   8   43.93    6.82
   2   5   8   49.49    7.47
  -2   5   8   46.04    7.09
  -2  -5   9  580.12   27.46
  -2  -5   9  606.54   32.47
  -2   5   9  607.42   33.53
  -2   5   9  598.72   26.08
  -2  -5  10   21.26    6.75
  -2   6 -10   -3.25    3.51
  -2  -6  -9   11.54    5.19
  -2  -6  -9   15.25    6.95
  -2   6  -9   12.09    5.75
   2   6  -9    7.30    5.69
   2  -6  -9    3.06    4.31
   2   6  -9   20.85    8.03
  -2  -6  -9    5.93    5.02
  -2   6  -9   18.06    6.79
  -2   6  -9    5.85    5.77
   2  -6  -9   26.17    7.37
   2   6  -9    3.48    6.94
  -2  -6  -8   -1.28    3.49
  -2  -6  -8    1.22    2.65
   2  -6  -8    0.22    3.05
   2  -6  -8   -0.83    2.20
   2   6  -8   -6.83    5.50
  -2   6  -8   -2.68    4.76
  -2  -6  -8    0.35    1.89
   2   6  -8    3.22    3.48
  -2  -6  -8   -0.73    2.68
   2  -6  -8    2.12    2.98
  -2   6  -8    0.72    3.05
   2   6  -8    0.36    3.14
   2  -6  -8    6.27    4.21
  -2   6  -8    2.41    2.79
  -2  -6  -7    2.19    3.75
  -2  -6  -7    5.26    3.69
  -2   6  -7    0.56    1.74
   2  -6  -7    5.49    4.60
   2   6  -7    2.57    1.63
   2  -6  -7    1.13    2.57
  -2  -6  -7   -0.25    2.20
   2  -6  -7   -0.60    1.60
   2   6  -7    3.75    3.80
  -2  -6  -7    0.39    1.52
  -2   6  -7   12.50    5.63
   2   6  -7   -3.51    2.90
   2  -6  -7    9.18    4.10
  -2  -6  -7    1.98    2.92
  -2   6  -7    4.37    3.89
  -2   6  -7    4.87    3.13
   2  -6  -7    1.00    2.96
   2  -6  -6   -3.61    2.78
  -2  -6  -6    2.23    2.89
   2   6  -6    0.29    1.43
  -2   6  -6    2.90    2.12
   2  -6  -6    0.95    2.96
   2   6  -6   -1.49    1.35
  -2  -6  -6   -0.49    2.35
  -2  -6  -6    2.62    2.27
  -2   6  -6    1.85    3.09
  -2  -6  -6    2.18    1.40
   2  -6  -6   -3.71    2.41
   2  -6  -6   -0.41    1.37
  -2  -6  -6   -2.58    2.69
   2  -6  -6   -2.46    2.61
   2   6  -6    0.45    2.91
   2  -6  -6    0.60    2.83
   2   6  -6    1.02    1.58
  -2   6  -6    3.18    1.88
   2  -6  -5    4.21    4.35
   2   6  -5   -0.21    1.42
  -2  -6  -5    1.48    2.66
   2   6  -5    0.95    1.08
  -2  -6  -5    4.18    2.66
  -2   6  -5    8.98    4.67
   2   6  -5    3.30    1.99
   2  -6  -5   -0.23    1.89
   2  -6  -5    0.76    0.94
   2  -6  -5   -1.27    1.88
  -2  -6  -5    1.85    3.06
  -2  -6  -5    2.73    1.21
  -2   6  -5    0.55    1.23
  -2  -6  -5    1.29    2.24
  -2  -6  -5    1.11    1.76
   2  -6  -5    2.09    2.15
   2   6  -5   -0.85    2.24
   2  -6  -5   -2.26    2.65
   2   6  -5    0.16    1.19
  -2   6  -5    6.19    2.16
   2   6  -4    0.42    0.98
  -2  -6  -4    2.06    2.24
  -2  -6  -4    0.13    1.70
   2   6  -4   -0.56    0.69
   2   6  -4    0.39    0.56
   2  -6  -4    0.31    2.46
  -2  -6  -4   -2.06    2.92
   2  -6  -4    0.15    0.72
  -2  -6  -4   -1.70    1.62
  -2   6  -4    1.46    2.30
   2   6  -4   -0.30    1.28
  -2  -6  -4    0.01    0.76
   2  -6  -4    0.56    2.00
   2  -6  -4    2.77    1.81
  -2   6  -4    0.81    1.49
   2   6  -4   -0.87    1.31
   2  -6  -4   -0.21    1.73
   2  -6  -4    1.84    1.85
   2  -6  -4    0.03    1.48
  -2   6  -4    0.63    1.23
   2   6  -4   -0.11    1.91
  -2  -6  -4    0.86    1.64
  -2  -6  -4    1.01    1.43
  -2  -6  -4    2.48    1.52
  -2   6  -4    2.19    1.91
   2  -6  -4   -2.56    2.39
   2  -6  -4    0.01    1.53
   2   6  -4   -0.53    1.27
   2  -6  -4    1.75    2.15
  -2  -6  -4   -0.13    2.42
  -2  -6  -4    1.05    1.81
   2   6  -4    0.16    1.03
  -2   6  -4    0.35    1.42
  -2   6  -4    1.19    1.31
  -2  -6  -3    1.53    1.55
   2   6  -3   -0.22    1.06
   2  -6  -3    1.30    3.65
   2   6  -3   -0.16    0.64
  -2  -6  -3    0.06    1.72
   2  -6  -3   -0.71    0.79
   2  -6  -3    4.80    2.72
  -2   6  -3   -0.10    1.21
  -2  -6  -3    0.59    0.47
  -2   6  -3    9.17    4.72
   2   6  -3   -0.01    1.05
   2  -6  -3   -0.67    1.34
  -2   6  -3    0.04    1.02
   2   6  -3    0.63    1.18
   2  -6  -3    0.49    1.31
  -2  -6  -3    2.03    1.62
  -2  -6  -3    0.86    1.36
  -2  -6  -3    3.20    1.55
  -2   6  -3    6.46    3.30
   2   6  -3    1.87    2.13
   2  -6  -3    1.66    1.88
  -2   6  -3    4.83    1.59
   2  -6  -3   -1.34    1.46
   2  -6  -3   -2.34    2.12
   2  -6  -3   -1.16    1.75
  -2  -6  -3    0.03    1.43
  -2  -6  -3    2.84    3.04
   2  -6  -2   -0.55    1.85
   2   6  -2    1.78    1.14
   2  -6  -2    0.08    2.56
   2   6  -2    0.98    0.93
  -2  -6  -2   -1.40    1.82
  -2  -6  -2    0.03    1.81
   2  -6  -2    0.25    0.67
  -2   6  -2    2.23    2.37
  -2   6  -2   -0.06    1.29
   2  -6  -2    1.56    2.12
  -2  -6  -2    0.78    0.90
   2  -6  -2   -1.15    1.36
   2   6  -2    1.16    1.76
   2   6  -2    0.95    1.24
  -2   6  -2    0.22    0.58
  -2  -6  -2    1.06    1.10
  -2  -6  -2    2.40    2.53
  -2  -6  -2   -0.77    1.49
   2  -6  -2    1.64    1.54
   2   6  -1    2.29    1.11
   2  -6  -1    2.87    3.58
   2  -6  -1   -0.37    1.64
  -2   6  -1    0.85    1.23
  -2  -6  -1    0.82    1.86
   2  -6  -1    0.51    1.77
   2  -6  -1    2.58    1.06
  -2   6  -1    1.97    2.18
   2   6  -1   -0.50    1.35
   2  -6  -1    1.64    1.25
   2  -6  -1    0.09    1.38
  -2  -6  -1    3.10    2.47
   2   6  -1    2.64    1.53
   2  -6   0    1.04    1.99
  -2  -6   0   -0.90    1.37
  -2   6   0   -0.46    1.63
  -2   6   0    2.43    1.57
   2   6   0    1.20    1.15
   2  -6   0    0.57    1.15
  -2   6   0    1.50    1.51
   2  -6   0   -1.42    1.40
  -2   6   0    1.45    1.09
  -2  -6   0    1.65    0.65
   2  -6   0    0.82    0.73
  -2  -6   0    1.71    1.67
   2   6   0    1.73    1.73
  -2   6   0    0.41    1.06
   2  -6   0    0.94    0.96
   2   6   1    0.85    1.41
  -2   6   1    3.58    2.68
  -2  -6   1   -0.21    1.52
  -2   6   1    0.97    1.18
  -2  -6   1   -0.12    1.08
   2   6   1    2.80    1.86
   2  -6   1    2.00    1.74
   2  -6   1    1.43    1.00
   2  -6   1    1.65    1.39
  -2   6   1   -0.75    1.64
  -2   6   1    0.67    0.93
   2   6   1    1.38    0.73
  -2   6   1    1.85    1.37
  -2  -6   1    0.73    1.23
   2   6   1    1.99    0.86
   2   6   1    0.24    1.42
  -2   6   1   -0.02    1.51
   2   6   1    0.12    2.58
   2   6   2    1.05    1.31
  -2   6   2    0.90    2.28
   2   6   2   -0.30    1.23
  -2  -6   2    0.22    0.87
  -2   6   2    0.03    0.72
   2  -6   2    0.51    1.88
  -2  -6   2    0.56    1.28
   2  -6   2   -1.29    1.61
  -2   6   2    0.76    1.15
  -2   6   2   -2.30    1.85
   2  -6   2    1.30    0.81
  -2  -6   2   -2.55    1.89
  -2  -6   2    2.33    1.54
  -2   6   2   -0.12    1.81
   2   6   2    1.36    1.07
  -2   6   2    0.05    1.41
   2   6   2    2.48    1.34
   2   6   2    4.38    3.71
  -2   6   2    1.86    2.12
  -2   6   2   -0.79    1.34
   2   6   2    1.88    1.64
  -2   6   2    0.94    1.53
  -2  -6   3    0.10    1.01
   2   6   3    0.61    1.60
  -2   6   3    0.76    1.64
  -2  -6   3   -1.21    1.29
  -2   6   3   -2.04    1.59
   2  -6   3   -0.07    1.54
  -2   6   3   -0.76    2.18
  -2   6   3   -0.45    1.81
  -2   6   3    1.58    1.44
   2   6   3    1.06    1.13
   2  -6   3    0.01    1.13
  -2  -6   3   -0.05    1.42
   2   6   3    1.72    1.91
  -2  -6   3    1.31    2.19
   2   6   3   -2.53    1.99
   2   6   3    7.88    4.49
  -2   6   3   -0.02    1.74
  -2   6   3    2.40    2.17
  -2   6   3    1.13    1.42
   2   6   3    1.70    1.27
  -2  -6   4    0.81    1.18
   2   6   4   -0.39    1.44
  -2   6   4    1.49    1.63
  -2  -6   4   -0.04    1.55
   2  -6   4    1.75    2.18
  -2   6   4    1.73    2.19
   2  -6   4   -0.89    1.48
  -2  -6   4    2.53    2.19
  -2   6   4   -1.56    2.75
  -2   6   4    0.64    1.43
   2   6   4    0.97    2.08
  -2  -6   4   -1.07    1.63
   2   6   4   -0.77    1.34
  -2   6   4   -0.55    1.39
   2   6   4    0.94    1.92
  -2   6   4    1.18    2.06
   2   6   4   -0.42    2.67
  -2   6   4   -0.90    2.68
   2   6   5    4.91    2.59
  -2   6   5    0.22    1.73
  -2  -6   5   -1.58    1.94
   2  -6   5   -2.09    2.23
  -2  -6   5    0.18    1.08
  -2   6   5    7.47    4.67
  -2  -6   5    3.97    2.60
   2   6   5    2.52    3.56
   2  -6   5    1.29    2.20
  -2   6   5    4.84    2.81
  -2  -6   5    4.29    3.21
  -2   6   5    6.30    3.07
   2   6   5    1.14    2.55
  -2   6   5    5.38    3.38
   2   6   5    4.42    4.11
  -2   6   6    0.45    1.80
   2  -6   6   -0.47    2.57
  -2  -6   6   -1.82    1.79
  -2  -6   6   -1.38    1.90
   2  -6   6   -0.67    2.66
  -2  -6   6    2.46    2.52
  -2   6   6    2.75    3.81
  -2  -6   6    1.45    3.19
  -2   6   6   -4.64    3.43
   2   6   6   -1.61    3.08
   2   6   6   -3.29    3.26
  -2   6   6    3.85    2.40
   2   6   6    1.90    2.94
  -2  -6   7    0.61    2.29
   2  -6   7    2.44    2.48
   2  -6   7    2.20    3.20
  -2  -6   7    3.16    4.74
  -2   6   7    1.10    3.57
  -2  -6   7    4.81    3.35
   2   6   7   -0.68    4.19
  -2   6   7    3.04    3.30
   2   6   7    2.30    4.41
   2   6   7    3.36    3.24
  -2  -6   8    2.88    3.38
   2  -6   8   -0.08    2.64
  -2  -6   8    1.04    2.79
   2  -6   8   -0.11    2.91
  -2  -6   8    2.36    3.60
  -2   6   8   -0.62    3.66
  -2   6   8    0.88    3.73
   2   6   8    1.04    2.72
   2   6   8    5.69    4.40
  -2   6   8   -6.05    3.55
   2  -6   9   14.41    6.43
  -2  -6   9   10.28    5.85
  -2  -6   9   14.13    7.75
  -2   6   9   11.94    6.70
   2   6   9   31.59    8.31
  -2   6   9   17.39    7.15
  -2  -6  10   12.09    5.46
  -2   7 -10    3.74    3.47
  -2  -7  -9  651.96   29.84
  -2   7  -9  640.50   29.65
   2   7  -9  602.07   32.03
  -2   7  -9  726.08   30.83
   2  -7  -9  695.12   29.40
   2   7  -9  711.59   30.73
  -2  -7  -9  687.17   27.90
  -2   7  -9  682.84   26.76
   2   7  -9  689.45   28.66
  -2  -7  -9  710.40   28.81
   2  -7  -9  698.08   29.05
   2  -7  -8   28.64    6.75
   2  -7  -8   39.65    6.04
  -2  -7  -8   37.57    6.57
  -2  -7  -8   34.88    6.74
  -2   7  -8   16.26    3.92
  -2  -7  -8   31.90    5.12
   2   7  -8   16.91    5.34
  -2  -7  -8   33.64    6.12
   2  -7  -8   30.42    6.37
   2   7  -8   34.15    6.68
  -2   7  -8   34.59    6.63
  -2   7  -8   36.32    6.06
   2  -7  -8   29.92    5.97
   2   7  -8   35.49    6.24
  -2  -7  -7  973.69   30.58
   2  -7  -7  930.62   33.41
   2  -7  -7 1004.26   27.41
  -2   7  -7 1022.75   23.42
   2   7  -7 1051.67   19.26
  -2  -7  -7  978.74   26.76
   2  -7  -7  998.73   20.27
   2   7  -7  960.74   36.61
  -2   7  -7 1019.19   34.27
   2   7  -7  989.42   30.76
  -2   7  -7  989.74   30.67
   2  -7  -7 1045.78   30.53
  -2  -7  -7  999.40   28.10
  -2   7  -7 1022.09   27.58
   2  -7  -7 1004.07   30.13
  -2  -7  -7 1015.67   29.09
   2   7  -6   12.93    2.25
   2  -7  -6   12.37    5.21
   2   7  -6   10.31    1.52
   2   7  -6   12.40    1.86
  -2  -7  -6   14.36    3.81
  -2   7  -6   14.00    2.98
  -2  -7  -6    4.79    2.35
   2  -7  -6   13.62    3.62
   2  -7  -6   11.86    2.00
  -2   7  -6    9.72    3.96
  -2  -7  -6   12.48    3.46
   2  -7  -6    8.67    2.16
  -2  -7  -6   12.02    1.80
   2   7  -6   -0.97    4.87
   2   7  -6    7.74    3.08
   2  -7  -6   10.85    3.62
  -2   7  -6   12.26    2.82
  -2  -7  -6   14.84    3.74
   2  -7  -6   10.47    3.25
   2   7  -6   12.30    3.07
  -2   7  -6    9.17    2.58
   2  -7  -5 1421.26   35.31
  -2  -7  -5 1417.26   30.92
   2   7  -5 1468.26   15.28
   2   7  -5 1411.36   14.17
   2   7  -5 1386.18   20.41
   2  -7  -5 1397.39   28.87
   2  -7  -5 1387.77   17.14
  -2  -7  -5 1416.61   30.55
  -2  -7  -5 1405.13   14.87
   2   7  -5 1503.26   27.67
  -2   7  -5 1425.80   35.94
  -2  -7  -5 1486.98   28.74
   2   7  -5 1397.63   30.33
  -2   7  -5 1477.94   24.76
  -2  -7  -5 1466.95   27.61
   2  -7  -5 1536.47   31.00
   2  -7  -5 1380.04   30.18
  -2  -7  -5 1416.24   28.95
   2   7  -5 1371.12   25.40
  -2   7  -5 1417.69   24.54
   2   7  -4  187.29    6.99
   2   7  -4  173.51    4.20
   2  -7  -4  174.71   11.83
   2   7  -4  176.59    4.63
   2  -7  -4  160.25    9.49
  -2  -7  -4  172.21   10.04
  -2  -7  -4  181.48    9.60
   2  -7  -4  169.39    5.31
   2   7  -4  184.88    8.81
  -2   7  -4  163.95   11.85
  -2  -7  -4  176.71   11.01
  -2  -7  -4  181.80    4.22
  -2   7  -4  189.06    9.90
   2  -7  -4  186.92    9.82
  -2  -7  -4  184.28   10.96
  -2   7  -4  188.66    7.64
   2  -7  -4  183.44    9.86
   2   7  -4  188.04    9.44
   2  -7  -4  184.78   10.55
  -2  -7  -4  169.47    8.47
  -2  -7  -4  188.52    8.92
  -2   7  -4  194.65   12.39
   2   7  -4  182.24   11.24
   2  -7  -4  189.61   10.00
  -2  -7  -4  180.53   12.73
   2  -7  -4  175.22    9.81
   2   7  -4  181.10    8.95
   2  -7  -4  168.13   10.65
  -2   7  -4  171.63    6.85
  -2   7  -4  188.98    9.84
  -2  -7  -4  183.41    9.64
  -2  -7  -4  191.24   10.01
   2  -7  -3 2381.53   33.60
   2   7  -3 2417.85   19.43
   2  -7  -3 2321.55   40.66
  -2  -7  -3 2506.42   34.55
   2   7  -3 2454.59   24.18
   2   7  -3 2502.97   29.30
  -2   7  -3 2565.65   32.93
  -2   7  -3 2368.97   39.91
   2  -7  -3 2383.21   17.41
  -2  -7  -3 2457.75   37.39
   2  -7  -3 2530.69   32.89
  -2   7  -3 2538.12   40.37
   2   7  -3 2478.09   30.54
   2   7  -3 2524.30   36.31
   2  -7  -3 2483.89   33.88
  -2   7  -3 2428.87   22.56
  -2  -7  -3 2458.66   26.38
  -2  -7  -3 2457.89   27.42
   2  -7  -3 2425.55   31.63
  -2  -7  -3 2485.81   43.52
  -2  -7  -3 2574.20   33.01
   2  -7  -3 2444.66   32.25
  -2  -7  -3 2488.97   32.41
   2  -7  -3 2389.85   35.64
   2  -7  -2  347.53   15.28
  -2  -7  -2  375.72   12.50
   2   7  -2  376.31    8.71
  -2   7  -2  393.25   10.64
   2  -7  -2  375.57   12.48
  -2  -7  -2  402.13   12.73
  -2   7  -2  401.17   14.63
   2  -7  -2  370.44    6.88
  -2   7  -2  411.72   12.20
   2   7  -2  397.80   12.27
  -2  -7  -2  374.89    7.82
  -2  -7  -2  394.37    9.32
   2  -7  -2  388.90   11.87
  -2  -7  -2  398.28   15.98
   2  -7  -2  399.73   11.86
   2  -7  -2  397.01   12.90
  -2  -7  -2  408.06   11.94
  -2  -7  -1 1818.93   24.22
  -2   7  -1 1785.25   22.70
   2  -7  -1 1738.17   29.93
   2   7  -1 1756.64   19.89
   2  -7  -1 1815.98   24.67
   2  -7  -1 1744.96   17.08
  -2   7  -1 1819.15   26.32
   2   7  -1 1760.27   20.17
   2  -7  -1 1699.34   20.94
  -2   7  -1 1779.29   13.19
   2  -7  -1 1783.99   23.40
  -2  -7  -1 1695.10   29.36
   2   7  -1 1761.49   21.32
   2  -7  -1 1764.75   23.18
   2   7   0   75.92    4.76
   2  -7   0   78.36    5.80
  -2   7   0   74.09    5.34
  -2  -7   0   83.45    5.05
  -2   7   0   81.52    5.81
  -2   7   0   85.04    4.87
   2  -7   0   77.34    4.62
   2  -7   0   84.05    4.80
   2  -7   0   67.85    3.54
  -2  -7   0   72.59    2.53
   2  -7   0   71.52    4.24
   2   7   0   72.31    5.06
  -2   7   0   73.79    4.30
  -2  -7   0   71.12    5.17
  -2  -7   1 1804.97   21.32
   2   7   1 1909.37   24.51
  -2  -7   1 1798.97   24.45
   2   7   1 1860.90   30.17
  -2   7   1 1848.02   32.06
  -2   7   1 1973.19   25.70
   2  -7   1 1923.82   26.94
   2  -7   1 1880.95   18.86
   2  -7   1 1915.75   25.09
  -2   7   1 1809.85   17.49
  -2  -7   1 1860.51   19.86
   2   7   1 1894.52   30.73
  -2   7   1 1880.30   24.26
  -2   7   1 1776.02   23.01
   2   7   1 1834.27   23.65
  -2  -7   2  409.28    7.54
  -2  -7   2  417.01    9.88
   2   7   2  435.08   12.93
   2  -7   2  431.87    6.43
  -2   7   2  416.40   16.32
  -2  -7   2  427.53   10.97
   2  -7   2  421.16   12.26
  -2   7   2  435.77    7.74
   2  -7   2  445.60   15.53
  -2   7   2  452.22   13.76
  -2  -7   2  406.75   11.54
   2  -7   2  438.62    7.41
  -2   7   2  439.88   13.08
   2   7   2  420.00    9.47
  -2   7   2  424.34   12.80
  -2  -7   2  431.21   12.30
  -2   7   2  469.98   13.29
   2   7   2  438.20    9.87
   2   7   2  442.27   16.75
   2   7   2  428.89   12.43
  -2   7   2  434.06   12.25
   2   7   2  427.21   12.44
  -2   7   2  447.29   13.64
  -2   7   2  432.43   12.83
  -2  -7   3 2593.67   25.01
  -2   7   3 2647.23   38.45
   2   7   3 2816.17   35.14
   2  -7   3 2834.42   34.06
  -2  -7   3 2714.00   29.70
   2  -7   3 2768.22   24.92
  -2   7   3 2694.27   36.01
   2   7   3 2629.56   31.50
  -2  -7   3 2728.95   36.38
  -2  -7   3 2788.46   31.92
   2   7   3 2659.89   29.67
  -2   7   3 2774.03   35.10
  -2   7   3 2636.77   35.37
  -2   7   3 2762.59   34.61
  -2   7   3 2703.44   33.84
   2   7   3 2725.25   32.87
   2   7   3 2703.25   42.83
  -2   7   3 2810.94   37.86
   2   7   3 2781.92   34.20
  -2  -7   4  133.20    6.07
  -2   7   4  137.25    8.76
   2   7   4  136.23    8.47
   2  -7   4  155.82    8.86
  -2  -7   4  127.02    7.36
  -2  -7   4  135.80    8.09
  -2   7   4  140.28    9.38
   2   7   4  139.40    8.80
  -2  -7   4  126.28    9.08
  -2   7   4  141.50    9.37
  -2   7   4  151.77    9.16
   2  -7   4  144.86    7.24
  -2   7   4  124.53    9.03
   2   7   4  144.17    9.00
  -2   7   4  138.80    8.65
   2   7   4  150.43    8.53
   2   7   4  131.84    9.90
  -2   7   4  140.04    8.49
  -2  -7   5 1542.93   21.89
  -2   7   5 1633.46   30.54
  -2  -7   5 1669.74   28.75
   2  -7   5 1637.38   31.02
   2   7   5 1671.06   35.33
  -2  -7   5 1688.30   36.64
  -2  -7   5 1624.04   30.43
  -2   7   5 1623.69   35.53
   2  -7   5 1716.83   28.92
  -2   7   5 1606.64   34.17
  -2   7   5 1658.34   34.76
   2   7   5 1631.21   32.33
  -2   7   5 1650.67   31.15
   2   7   5 1654.60   36.67
  -2  -7   6   25.47    4.11
  -2  -7   6   22.23    3.02
   2  -7   6   23.04    4.54
  -2   7   6   16.34    3.85
   2  -7   6   21.96    4.04
   2   7   6   21.69    5.20
  -2  -7   6   19.82    4.25
  -2  -7   6   18.70    4.89
  -2   7   6   25.98    5.82
  -2   7   6   28.55    5.30
   2   7   6   24.20    5.01
  -2   7   6   17.74    4.44
   2   7   6   28.71    5.41
  -2  -7   7  967.11   26.32
   2  -7   7  958.97   28.19
  -2   7   7  949.68   32.02
   2  -7   7 1010.08   29.02
  -2  -7   7  987.15   29.37
  -2   7   7  957.42   34.56
  -2  -7   7  987.50   34.57
   2   7   7  919.87   33.41
   2   7   7 1038.52   30.74
  -2   7   7  977.41   28.93
   2   7   7  962.95   31.01
  -2  -7   8   47.45    6.87
   2  -7   8   39.93    6.61
  -2  -7   8   48.46    7.74
  -2  -7   8   42.01    8.28
   2  -7   8   46.88    7.10
  -2   7   8   33.39    7.79
   2   7   8   41.60    7.36
   2   7   8   46.54    7.72
  -2   7   8   46.53    7.32
   2  -7   9  632.88   26.84
  -2  -7   9  636.92   33.34
  -2   7   9  620.80   34.05
  -2  -7   9  605.96   28.06
   2   7   9  673.10   29.03
  -2   7   9  622.85   27.21
  -2  -7  10    7.57    4.48
  -2   8 -10   -4.22    4.05
   2  -8  -9   20.99    8.17
  -2  -8  -9   13.64    6.32
  -2  -8  -9   26.65    8.36
   2  -8  -9   17.54    5.92
   2   8  -9   20.20    8.02
  -2   8  -9    8.16    6.10
   2  -8  -9   27.53    7.71
  -2   8  -9   11.68    6.68
   2   8  -9   14.27    7.51
  -2  -8  -9   13.45    6.12
  -2   8  -9   22.00    6.68
   2   8  -9   22.83    7.97
   2  -8  -8   -2.29    3.77
  -2  -8  -8   -9.17    4.71
   2  -8  -8    1.21    2.43
  -2  -8  -8    0.39    3.73
   2  -8  -8   -2.97    4.49
  -2  -8  -8   -3.61    2.99
   2   8  -8    4.89    5.13
  -2   8  -8   -8.68    5.17
  -2  -8  -8   -0.26    2.82
   2  -8  -8    5.67    4.11
  -2   8  -8    2.14    3.41
   2   8  -8    1.65    3.15
  -2   8  -8    2.47    2.89
   2   8  -8   -1.71    2.63
   2  -8  -7    8.30    4.14
  -2  -8  -7    9.31    5.28
   2  -8  -7    7.16    5.15
   2   8  -7    2.83    1.57
  -2   8  -7    4.28    2.92
  -2  -8  -7    5.70    3.65
  -2  -8  -7    6.66    4.46
   2   8  -7   11.26    4.98
  -2   8  -7    9.65    5.47
   2   8  -7    3.03    4.45
  -2  -8  -7    5.23    3.29
   2  -8  -7    2.43    3.37
   2  -8  -7   14.30    6.31
   2   8  -6    1.07    1.37
  -2   8  -6   -0.28    1.38
   2   8  -6   -0.38    0.91
   2  -8  -6   -0.14    3.25
  -2  -8  -6    2.20    2.62
   2   8  -6    0.15    0.73
  -2  -8  -6   -3.84    3.52
  -2  -8  -6   -0.25    0.69
   2  -8  -6   -2.16    2.51
   2  -8  -6    1.47    1.43
   2  -8  -6    1.58    0.86
   2   8  -6   -2.66    4.05
  -2   8  -6   -0.65    3.21
  -2  -8  -6   -1.85    2.28
   2   8  -6   -2.34    2.59
   2  -8  -6    1.68    3.00
  -2  -8  -6    0.76    2.27
  -2   8  -6    1.55    1.90
  -2   8  -6    3.35    1.87
   2  -8  -6    5.19    3.13
   2   8  -6   -2.57    1.85
   2  -8  -5    3.85    3.89
   2   8  -5    0.28    1.14
   2   8  -5    1.71    0.93
  -2  -8  -5    4.38    2.86
  -2  -8  -5    0.75    2.26
   2   8  -5   -0.65    0.97
  -2  -8  -5    0.25    0.60
  -2  -8  -5    5.60    3.73
   2   8  -5    4.12    2.19
  -2   8  -5   10.95    5.87
   2  -8  -5    0.69    2.46
   2  -8  -5    0.76    0.80
  -2  -8  -5    1.73    2.32
  -2   8  -5    0.57    1.28
  -2  -8  -5    0.58    1.98
   2  -8  -5    3.26    2.82
   2   8  -5    1.81    1.76
  -2   8  -5    6.40    2.44
   2  -8  -5    3.68    2.93
  -2  -8  -4   -2.05    2.27
   2   8  -4    0.32    0.69
   2  -8  -4    1.83    2.56
   2  -8  -4    4.48    2.77
  -2  -8  -4    1.95    2.17
   2   8  -4    0.37    1.06
  -2   8  -4    0.99    1.69
   2  -8  -4    0.59    0.60
  -2  -8  -4   -4.96    3.57
   2   8  -4    1.56    1.79
   2  -8  -4    2.78    2.49
  -2   8  -4    4.96    3.06
  -2  -8  -4    3.57    1.98
  -2  -8  -4   -1.31    1.67
   2  -8  -4    1.83    1.94
   2  -8  -4    1.39    2.23
   2   8  -4    6.43    2.77
  -2   8  -4    0.89    1.25
   2   8  -4    1.67    1.80
   2   8  -4    1.19    1.79
  -2  -8  -4   -0.06    2.65
  -2   8  -4    0.76    1.01
   2  -8  -4    0.82    2.08
   2  -8  -4    0.69    1.74
   2   8  -3    2.03    1.21
  -2  -8  -3    5.15    2.41
  -2  -8  -3    4.94    2.54
   2  -8  -3   11.76    5.61
   2  -8  -3    4.51    2.60
  -2   8  -3    4.05    2.22
   2   8  -3    1.81    1.68
   2  -8  -3    6.98    3.27
   2  -8  -3    1.49    0.69
   2   8  -3    2.88    1.53
   2   8  -3    3.05    2.62
  -2  -8  -3    5.10    2.54
  -2   8  -3    4.89    2.95
   2  -8  -3    4.58    2.28
  -2  -8  -3    2.36    1.51
  -2  -8  -3    5.07    1.69
  -2   8  -3    2.82    1.07
  -2  -8  -3    6.64    2.56
  -2  -8  -3    3.69    3.53
   2  -8  -3    4.67    2.63
  -2  -8  -2   -0.86    1.84
  -2   8  -2    2.28    1.52
   2  -8  -2   -2.38    3.50
   2   8  -2    3.27    1.54
   2  -8  -2    0.93    1.62
  -2  -8  -2   -0.67    2.40
  -2   8  -2    0.03    1.44
  -2   8  -2    1.01    2.84
   2  -8  -2    2.73    2.08
   2  -8  -2    0.12    0.68
   2   8  -2    2.17    1.34
  -2  -8  -2    1.34    0.90
   2  -8  -2    0.35    1.37
   2   8  -2    0.86    1.26
   2  -8  -2    0.48    1.35
  -2  -8  -2   -0.62    2.10
   2   8  -1    4.75    2.03
  -2   8  -1    2.96    1.86
  -2  -8  -1    2.78    1.99
   2  -8  -1    2.57    2.18
   2  -8  -1    2.93    2.39
   2  -8  -1    2.59    1.20
  -2   8  -1    0.56    3.68
   2  -8  -1    1.84    1.33
   2   8  -1    2.88    1.48
  -2  -8  -1    8.68    3.42
   2   8  -1   -0.60    1.46
   2  -8  -1    0.13    1.77
  -2   8  -1    2.62    0.97
   2  -8   0    1.21    1.16
   2  -8   0   -0.46    1.64
  -2   8   0   -0.53    1.67
   2  -8   0    1.66    2.49
  -2  -8   0    2.48    2.01
  -2   8   0    2.37    1.92
   2   8   0    0.08    1.50
  -2   8   0    2.69    1.42
   2   8   0    0.40    1.90
   2  -8   0    1.56    1.31
  -2  -8   0   -0.08    1.42
  -2   8   1    2.10    1.57
   2   8   1    3.97    1.86
  -2  -8   1    1.35    2.25
  -2   8   1    5.47    2.96
   2  -8   1    1.24    1.67
   2   8   1    5.83    3.20
   2  -8   1    2.15    1.26
  -2   8   1    1.93    1.31
   2  -8   1    1.76    1.50
   2  -8   1    2.44    2.24
  -2  -8   1    1.13    1.14
   2   8   1    4.61    3.45
  -2   8   1    3.77    2.21
   2  -8   1    2.72    1.17
   2   8   1   -1.87    1.87
   2   8   2   -0.67    1.63
  -2  -8   2    2.01    1.23
   2   8   2    4.12    2.22
  -2  -8   2    2.20    1.00
  -2   8   2    2.03    2.21
   2  -8   2    1.83    0.88
   2  -8   2    0.82    1.75
  -2   8   2    0.25    0.77
   2  -8   2    0.85    2.12
  -2  -8   2    0.90    1.54
  -2   8   2    0.09    1.55
  -2  -8   2    0.73    1.57
   2  -8   2    1.74    0.79
  -2  -8   2   -1.07    1.56
   2   8   2    0.67    0.92
  -2   8   2   -1.56    2.08
   2   8   2    1.61    1.10
  -2   8   2    2.70    1.95
  -2   8   2    0.39    2.01
  -2   8   2   -0.50    2.17
   2   8   2    5.95    3.52
  -2   8   2   -1.42    1.56
   2   8   2    1.19    1.79
  -2  -8   3    2.73    1.29
   2   8   3    4.62    2.35
  -2   8   3    5.31    3.42
  -2  -8   3    5.85    2.02
   2  -8   3    4.80    2.45
   2   8   3    0.13    1.25
  -2   8   3    2.50    2.76
   2   8   3    5.94    3.59
  -2  -8   3    7.12    2.35
   2  -8   3    3.55    1.26
  -2   8   3    2.73    1.92
  -2   8   3    5.76    2.94
  -2  -8   3    3.75    2.34
  -2   8   3    2.60    2.53
   2   8   3    5.35    2.14
  -2   8   3    7.19    3.79
   2   8   3    5.14    2.57
  -2   8   3    2.96    1.83
  -2  -8   4   -0.09    1.02
  -2   8   4   -0.22    1.76
   2   8   4    1.87    1.61
   2  -8   4    3.35    2.53
  -2  -8   4    1.28    1.76
   2   8   4    2.74    1.53
  -2   8   4   -1.61    2.22
  -2  -8   4   -2.89    2.53
   2  -8   4    1.13    1.19
  -2  -8   4    0.58    1.81
  -2   8   4    2.95    2.67
   2   8   4    2.19    1.84
  -2   8   4    1.50    1.74
   2   8   4    2.10    1.91
   2   8   4   -0.45    1.95
  -2   8   4   -0.87    2.19
   2   8   4    2.25    2.70
  -2   8   4    0.56    2.20
  -2  -8   5   -0.46    1.03
  -2   8   5    2.40    2.35
   2  -8   5    7.10    3.51
  -2  -8   5    1.32    2.44
   2  -8   5   -0.37    1.63
  -2  -8   5    3.55    2.49
  -2   8   5   15.50    5.14
  -2  -8   5    3.34    2.75
   2   8   5    4.20    4.43
  -2   8   5    5.52    3.82
  -2   8   5    2.47    2.82
   2   8   5    4.09    3.97
   2   8   5    6.73    4.14
  -2   8   5   11.47    4.99
  -2  -8   6    1.05    2.35
  -2  -8   6   -0.47    1.12
   2  -8   6   -0.91    2.45
  -2  -8   6   -3.90    3.33
  -2   8   6    3.54    3.68
   2  -8   6   -1.50    1.99
   2   8   6   -3.00    2.82
  -2   8   6    2.79    4.29
  -2  -8   6   -1.28    2.13
  -2   8   6    1.69    3.28
  -2   8   6   -1.40    2.35
   2   8   6    0.26    2.92
   2   8   6    1.14    2.72
  -2  -8   7    0.17    3.60
   2  -8   7   -0.85    2.79
   2   8   7   11.56    5.36
   2  -8   7    5.01    3.73
  -2  -8   7   12.73    5.12
  -2  -8   7    7.48    4.51
  -2   8   7    8.58    6.24
  -2   8   7   14.23    5.65
  -2   8   7   11.48    4.46
   2   8   7   11.37    5.86
   2   8   7   27.11    6.36
  -2  -8   8   -2.30    3.08
   2  -8   8    1.92    2.88
  -2  -8   8   -4.22    3.65
   2  -8   8    1.05    2.89
  -2  -8   8   -2.84    4.77
  -2   8   8    0.48    3.70
  -2   8   8    4.02    3.34
   2   8   8    1.57    2.67
   2   8   8   -4.28    3.64
   2  -8   9   11.26    5.70
  -2   8   9   14.87    7.40
  -2  -8   9   15.32    6.16
   2   8   9   18.94    6.44
  -2   8   9   31.68    7.87
  -2  -8  10    7.70    5.22
   2  -9  -9  921.74   30.18
  -2  -9  -9  877.08   36.08
   2   9  -9  790.11   38.20
  -2   9  -9  826.40   35.76
   2  -9  -9  955.09   34.78
  -2  -9  -9  961.56   33.05
   2   9  -9  982.09   36.72
  -2   9  -9  945.43   36.17
  -2   9  -9  943.21   31.84
   2   9  -9 1003.43   34.91
   2  -9  -9  932.71   34.64
  -2  -9  -9  975.13   34.51
   2  -9  -8   40.58    6.44
   2  -9  -8   50.78    7.89
  -2  -9  -8   44.43    8.22
   2  -9  -8   42.05    8.32
  -2  -9  -8   47.49    7.95
   2   9  -8   36.80    8.07
  -2  -9  -8   42.40    6.26
  -2   9  -8   39.13    7.85
  -2  -9  -8   54.42    7.68
   2   9  -8   43.47    7.27
  -2   9  -8   63.46    9.15
   2  -9  -8   47.11    7.82
  -2   9  -8   54.32    7.38
  -2  -9  -7 1180.91   35.36
   2  -9  -7 1146.56   38.38
   2  -9  -7 1188.48   31.60
  -2   9  -7 1269.32   25.78
  -2  -9  -7 1222.53   32.35
   2   9  -7 1173.11   41.92
  -2   9  -7 1220.34   39.62
  -2  -9  -7 1246.51   31.83
   2  -9  -7 1269.02   34.03
   2   9  -7 1294.52   36.24
   2  -9  -7 1277.28   34.43
  -2  -9  -7 1275.99   33.58
  -2  -9  -6   63.11    7.21
   2  -9  -6   66.98    7.62
   2   9  -6   64.80    4.59
   2   9  -6   55.11    3.22
   2  -9  -6   56.89    8.19
   2   9  -6   62.74    3.35
  -2  -9  -6   55.31    7.44
   2  -9  -6   66.04    3.34
   2  -9  -6   67.13    4.01
  -2   9  -6   55.18    8.39
   2   9  -6   58.89    9.04
  -2  -9  -6   66.19    7.67
   2  -9  -6   53.25    6.62
  -2  -9  -6   70.72    7.22
   2  -9  -6   59.11    7.18
  -2   9  -6   63.70    5.83
   2   9  -6   58.54    7.12
  -2   9  -6   69.38    5.88
   2   9  -6   65.71    6.44
   2   9  -5 1879.95   15.96
   2  -9  -5 1781.47   42.26
   2   9  -5 1915.19   18.19
   2   9  -5 1949.46   24.26
   2  -9  -5 1876.75   35.99
  -2  -9  -5 1869.22   38.05
  -2  -9  -5 1871.21   38.82
  -2   9  -5 1902.34   44.02
   2  -9  -5 1811.39   15.89
   2   9  -5 1819.38   28.60
   2  -9  -5 1985.25   36.15
  -2   9  -5 1871.44   28.21
  -2  -9  -5 1900.60   31.98
  -2  -9  -5 1925.51   31.83
  -2   9  -5 1935.08   24.50
  -2  -9  -5 1919.50   35.55
   2  -9  -5 1939.67   36.44
  -2  -9  -4   70.14    7.02
   2   9  -4   77.90    4.07
   2  -9  -4   79.39    7.31
   2  -9  -4   58.18    7.77
   2   9  -4   70.51    5.81
   2  -9  -4   73.72    2.89
  -2   9  -4   81.46    8.94
   2   9  -4   83.21    7.93
   2  -9  -4   68.22    6.44
   2  -9  -4   73.55    6.44
  -2  -9  -4   80.73    5.75
  -2   9  -4   77.89    4.97
  -2  -9  -4   72.86    5.83
   2   9  -4   80.47    6.30
  -2  -9  -4   81.31    7.02
   2  -9  -4   84.13    7.14
  -2   9  -4   82.35    3.71
   2   9  -3 4567.54   35.34
  -2   9  -3 4692.60   39.77
   2  -9  -3 4450.25   59.89
  -2  -9  -3 4679.30   51.12
  -2  -9  -3 4623.58   48.35
   2  -9  -3 4667.40   50.96
  -2   9  -3 4675.56   58.37
  -2   9  -3 4941.62   48.82
  -2  -9  -3 4652.05   34.77
   2  -9  -3 4607.00   49.13
  -2  -9  -3 4478.43   55.58
  -2  -9  -3 4671.29   39.54
  -2   9  -3 4792.43   58.67
  -2   9  -3 4529.81   32.02
   2   9  -3 4868.81   52.70
  -2  -9  -3 4632.97   62.44
  -2  -9  -3 4882.00   48.54
   2  -9  -3 4728.93   53.32
   2  -9  -3 4633.92   47.54
  -2   9  -2  172.46    7.88
   2  -9  -2  156.96   11.20
  -2  -9  -2  162.07    9.27
   2   9  -2  158.07    7.25
   2  -9  -2  154.39    9.01
  -2   9  -2  161.73   10.30
   2  -9  -2  160.33    4.97
   2   9  -2  156.74    8.21
   2  -9  -2  166.73    8.48
  -2  -9  -2  157.27    4.72
   2  -9  -2  163.45    8.57
  -2  -9  -2  163.54   11.00
   2   9  -2  158.93    6.72
   2  -9  -2  167.92    9.06
   2  -9  -1 5359.68   47.92
   2  -9  -1 5071.10   56.98
  -2  -9  -1 5325.37   48.21
  -2   9  -1 5614.61   45.60
   2   9  -1 5288.98   42.55
  -2   9  -1 5528.63   51.01
   2  -9  -1 5275.99   34.81
   2  -9  -1 5252.29   48.15
   2  -9  -1 5264.33   41.03
   2   9  -1 5426.07   38.15
   2  -9  -1 5290.97   44.95
   2   9  -1 5403.21   40.55
  -2  -9  -1 5419.96   56.62
  -2   9  -1 5379.61   30.54
  -2  -9   0   33.46    4.01
  -2   9   0   34.36    4.20
   2   9   0   34.70    3.84
   2  -9   0   32.13    4.31
   2  -9   0   36.97    3.99
  -2   9   0   31.39    3.71
   2  -9   0   36.94    3.75
   2   9   0   25.86    1.80
   2  -9   0   37.20    3.54
  -2  -9   0   38.19    4.40
  -2   9   0   40.47    3.80
   2   9   0   38.41    4.39
   2  -9   1 5193.41   44.05
  -2   9   1 5118.27   59.10
   2   9   1 4781.74   56.93
  -2  -9   1 4915.34   47.80
   2   9   1 5233.89   46.47
   2  -9   1 5066.04   38.43
  -2   9   1 4960.42   33.82
   2  -9   1 5270.20   48.84
   2  -9   1 5194.83   48.62
  -2  -9   1 4973.27   34.90
   2   9   1 5116.57   54.60
  -2  -9   1 4889.90   39.51
   2  -9   1 5201.71   35.65
  -2   9   1 5032.65   44.76
  -2   9   1 5092.12   45.03
   2   9   2  197.72    9.63
  -2   9   2  202.40   12.68
  -2  -9   2  198.29    7.64
  -2  -9   2  203.71    7.43
   2  -9   2  200.77    9.58
  -2   9   2  199.77    5.63
  -2  -9   2  198.88    8.94
   2  -9   2  202.26    6.30
   2   9   2  185.15    5.86
  -2  -9   2  200.40    8.78
  -2  -9   2  208.48    8.88
   2   9   2  192.25    7.35
  -2   9   2  200.37    9.90
   2  -9   2  190.72    5.37
  -2   9   2  210.57    9.78
  -2   9   2  212.66   10.46
   2   9   2  218.86   12.55
   2   9   2  206.11    9.55
  -2   9   2  195.12    9.06
  -2   9   2  198.10   10.26
   2   9   2  210.06   10.21
  -2   9   3 4124.66   54.24
  -2  -9   3 4048.97   33.14
   2   9   3 4127.82   46.97
  -2  -9   3 4145.80   39.74
   2  -9   3 4308.37   44.46
  -2   9   3 4283.45   47.11
   2   9   3 4115.72   37.88
  -2  -9   3 3978.81   41.11
  -2   9   3 4180.19   45.86
  -2  -9   3 4299.87   46.67
   2  -9   3 4312.61   30.55
  -2   9   3 4059.53   45.64
   2   9   3 4134.73   37.78
   2   9   3 4003.25   44.01
  -2   9   3 4212.28   45.58
  -2   9   3 4178.42   49.58
  -2   9   3 4203.59   44.79
   2   9   3 4284.96   45.52
   2   9   3 4034.52   56.46
  -2   9   4   51.80    6.30
   2   9   4   59.88    6.20
  -2  -9   4   51.25    3.96
   2  -9   4   49.29    5.46
  -2  -9   4   53.25    5.02
   2  -9   4   50.30    4.29
  -2   9   4   50.78    5.57
  -2   9   4   50.29    5.94
  -2  -9   4   57.98    5.57
   2   9   4   56.60    5.56
  -2  -9   4   52.44    6.18
  -2   9   4   55.54    6.15
   2   9   4   54.72    5.24
   2   9   4   46.21    5.47
  -2   9   4   48.11    6.13
   2   9   4   53.90    5.57
   2   9   4   45.96    6.86
  -2   9   4   51.82    5.86
  -2   9   5 1717.70   34.41
  -2  -9   5 1667.41   22.39
   2  -9   5 1706.08   32.71
  -2  -9   5 1768.71   30.81
  -2   9   5 1791.57   37.49
   2  -9   5 1749.75   28.82
  -2  -9   5 1689.52   31.52
  -2  -9   5 1665.53   37.32
   2   9   5 1702.58   35.30
  -2   9   5 1671.18   36.69
   2   9   5 1774.80   34.51
   2   9   5 1739.85   40.63
  -2   9   5 1689.27   33.03
  -2   9   5 1686.04   37.31
  -2  -9   6   66.33    5.00
   2  -9   6   67.24    7.23
  -2  -9   6   73.38    7.00
  -2   9   6   75.33    8.75
   2   9   6   71.19    8.39
  -2  -9   6   62.20    8.24
  -2   9   6   61.00    8.32
  -2   9   6   74.97    8.66
   2  -9   6   72.73    6.83
  -2  -9   6   71.13    7.73
   2   9   6   58.14    8.22
   2   9   6   67.39    7.76
  -2   9   6   61.79    7.12
   2  -9   7 1103.65   30.95
  -2  -9   7 1124.50   29.42
   2   9   7 1096.88   36.44
  -2  -9   7 1147.79   37.63
  -2  -9   7 1095.05   30.96
  -2   9   7 1164.24   38.44
   2  -9   7 1175.80   31.02
   2   9   7 1114.63   35.47
   2   9   7 1171.41   33.31
  -2   9   7 1116.54   31.86
  -2  -9   8   55.61    7.16
   2  -9   8   61.59    8.23
  -2  -9   8   39.45    8.23
  -2  -9   8   46.73    7.47
   2  -9   8   51.16    7.59
  -2   9   8   42.31    8.75
  -2   9   8   45.57    7.36
   2   9   8   58.30    8.24
   2   9   8   49.74    8.31
   2  -9   9  887.08   32.40
  -2  -9   9  826.05   29.42
  -2   9   9  789.83   38.62
   2  -9   9  851.45   32.96
   2   9   9  799.67   33.03
  -2  -9   9  760.36   31.67
   2   9   9  854.66   33.43
  -2   9   9  800.05   31.42
  -2  -9  10    7.23    4.70
  -2 -10  -9   17.39    7.05
  -2 -10  -9    8.82    5.78
   2 -10  -9    4.21    5.88
   2 -10  -9   14.29    5.10
   2  10  -9   13.20    7.23
  -2  10  -9    6.72    5.33
   2 -10  -9   24.20    7.97
  -2 -10  -9   10.60    5.08
   2  10  -9   23.93    8.40
  -2  10  -9   30.09    7.32
   2 -10  -8    5.26    4.29
   2 -10  -8    4.58    4.40
   2 -10  -8   -0.28    2.63
  -2 -10  -8    2.05    3.62
  -2 -10  -8    3.08    3.57
   2  10  -8   -3.56    5.37
  -2 -10  -8   -3.06    3.10
  -2  10  -8   -5.36    6.13
  -2  10  -8   -2.92    3.64
  -2 -10  -8    3.19    2.43
   2 -10  -8    3.12    3.82
   2  10  -8    2.08    4.09
  -2  10  -8    4.25    2.67
  -2  10  -7    5.72    3.41
  -2 -10  -7    4.80    4.00
   2 -10  -7    6.36    4.67
   2 -10  -7    5.83    6.14
  -2 -10  -7    2.58    3.91
   2 -10  -7   12.11    4.89
  -2 -10  -7   10.53    4.69
  -2  10  -7    9.26    5.76
   2  10  -7   13.44    7.42
   2  10  -7    3.21    4.48
  -2 -10  -7    2.81    3.23
   2 -10  -7   13.88    4.87
  -2 -10  -6    6.72    3.65
  -2 -10  -6   -1.70    2.91
   2 -10  -6   -1.05    3.37
   2  10  -6    0.13    0.79
   2 -10  -6    0.57    3.07
   2  10  -6    2.46    0.87
  -2  10  -6    2.66    3.89
   2 -10  -6    0.91    0.63
   2 -10  -6    1.10    0.60
   2 -10  -6    0.14    2.84
   2  10  -6   -0.07    3.85
  -2 -10  -6    3.20    3.29
   2  10  -6    1.34    2.79
  -2  10  -6   -0.89    1.29
   2 -10  -6   -0.82    2.83
  -2 -10  -6   -0.27    2.09
   2  10  -6   -0.33    1.40
  -2  10  -6   -0.66    1.24
  -2 -10  -5    3.63    3.07
   2 -10  -5   12.54    4.56
   2 -10  -5   10.41    4.93
   2  10  -5    1.45    0.75
  -2 -10  -5   11.60    4.04
   2  10  -5    3.33    1.26
  -2  10  -5   19.93    6.95
   2 -10  -5    2.46    0.69
   2 -10  -5    5.95    4.47
  -2 -10  -5   11.38    4.85
   2 -10  -5    2.51    0.92
   2 -10  -5    5.11    3.05
  -2 -10  -5   10.07    3.35
  -2 -10  -5    3.64    1.78
  -2  10  -5    2.74    1.95
  -2  10  -5    3.18    1.46
   2  10  -5    4.04    2.06
   2  10  -4    1.71    1.33
   2 -10  -4    1.63    3.12
   2 -10  -4    3.59    2.52
  -2 -10  -4   -0.58    2.73
  -2  10  -4    1.22    1.77
  -2 -10  -4    1.02    2.56
  -2  10  -4   -0.10    2.59
   2 -10  -4    2.25    3.15
   2  10  -4    1.33    1.69
   2 -10  -4    0.08    0.47
  -2 -10  -4   -0.42    1.93
  -2  10  -4    0.44    1.06
  -2 -10  -4    0.33    1.29
   2  10  -4    0.89    1.52
   2 -10  -3    8.95    5.74
   2  10  -3    2.00    1.66
  -2  10  -3    6.23    2.05
   2 -10  -3    2.29    1.88
  -2 -10  -3    4.18    2.61
  -2 -10  -3    6.22    2.67
  -2  10  -3    5.23    2.21
   2 -10  -3    7.70    4.27
   2 -10  -3    2.02    0.61
   2  10  -3    4.01    2.55
  -2  10  -3    7.53    3.86
   2 -10  -3    3.37    2.39
  -2 -10  -3    2.99    1.18
  -2 -10  -3    1.16    2.63
  -2 -10  -3    6.20    3.30
   2 -10  -3    6.49    2.66
   2  10  -3    4.14    1.62
  -2 -10  -2   -2.72    2.31
   2 -10  -2    1.39    2.07
  -2  10  -2    2.89    1.78
   2  10  -2    2.03    1.84
   2 -10  -2    0.51    2.86
   2 -10  -2   -1.58    2.42
  -2  10  -2    7.17    3.48
   2 -10  -2    2.71    1.17
   2  10  -2   -0.59    1.51
   2 -10  -2   -0.22    1.44
   2 -10  -2    1.66    1.97
  -2 -10  -2   -0.05    2.34
   2  10  -2    0.13    1.24
   2 -10  -1   22.21    6.09
   2  10  -1   10.55    3.04
  -2 -10  -1    2.13    2.28
  -2  10  -1    3.50    1.60
   2 -10  -1    4.58    3.19
   2 -10  -1    0.99    1.06
  -2  10  -1   24.75    5.17
   2 -10  -1    2.80    1.63
   2  10  -1    2.27    1.65
  -2 -10  -1    6.33    3.67
   2  10  -1    4.58    1.86
  -2  10  -1    3.27    1.42
   2 -10  -1    3.28    1.81
  -2 -10   0    1.87    2.68
   2  10   0   -0.15    1.70
  -2  10   0    0.44    2.33
   2 -10   0   -0.81    2.83
   2 -10   0    1.27    1.38
  -2  10   0   -0.18    2.00
   2 -10   0    2.63    2.11
   2  10   0    1.29    0.79
  -2  10   0   -0.08    1.44
   2  10   0    1.62    2.22
   2 -10   0    0.12    1.40
  -2 -10   0    2.99    2.07
   2 -10   1    3.05    2.91
   2 -10   1    3.18    1.68
  -2  10   1    3.69    1.60
   2 -10   1    3.94    2.77
  -2  10   1    1.26    1.62
  -2  10   1    1.45    2.37
  -2 -10   1    5.03    3.18
   2  10   1    1.89    1.90
  -2 -10   1    1.09    1.28
   2  10   1    1.64    3.11
  -2  10   1    7.84    3.06
   2 -10   1    3.80    1.66
  -2 -10   2    3.90    1.97
   2  10   2    2.89    2.37
   2  10   2    1.89    2.08
  -2 -10   2   -0.53    1.32
  -2  10   2    0.46    2.79
   2  10   2    0.96    0.58
  -2  10   2    0.62    0.87
   2 -10   2   -0.33    2.24
  -2 -10   2   -2.21    2.29
   2 -10   2    0.40    1.13
  -2 -10   2   -0.11    1.74
   2  10   2    2.04    1.10
  -2  10   2    0.05    2.00
   2  10   2    1.45    1.29
   2 -10   2    0.57    0.74
  -2 -10   2   -1.37    1.91
  -2  10   2   -1.01    1.77
  -2  10   2    1.02    2.12
   2  10   2    1.68    2.87
  -2  10   2    1.02    2.62
  -2  10   2    4.06    2.17
   2  10   2   -2.76    2.29
   2  10   3    3.96    1.97
  -2 -10   3    4.75    1.58
  -2  10   3    3.76    3.20
   2 -10   3    3.39    0.75
   2 -10   3    4.99    2.56
  -2 -10   3    6.00    2.57
   2 -10   3    3.86    0.95
  -2 -10   3    2.90    2.47
  -2  10   3    6.40    2.95
   2 -10   3    2.22    1.14
   2  10   3   12.03    3.59
  -2 -10   3    4.00    2.20
   2  10   3    5.69    1.94
  -2  10   3    5.81    2.62
  -2  10   3    7.92    4.73
  -2  10   3    5.75    2.57
   2  10   3    4.83    2.12
   2  10   3   12.52    3.79
  -2  10   3    2.33    3.07
  -2  10   4    3.70    2.71
  -2 -10   4    1.02    1.08
  -2 -10   4    1.49    1.98
   2 -10   4   -4.35    2.93
  -2 -10   4    3.77    2.22
   2  10   4    1.40    1.22
[truncated: 1,703,084 more chars]
